# Supplementary material for: The impact and management of internet-based public opinion dissemination during emergencies: A case study of Baidu News during the first wave of coronavirus disease 2019 (COVID-19)
Source: PLoS One. 2024 Apr 4;19(4):e0299374. doi: 10.1371/journal.pone.0299374 (PMC10994342; doi:10.1371/journal.pone.0299374)
Supplement: S1 File — (ZIP) [file pone.0299374.s001.zip]

Archive with 30 entries (27 files):
- S1-Supporting information PONE-D-23-09860R1/
- S1-Supporting information PONE-D-23-09860R1/Baidu News Internet Headlines During the First Wave of the COVID-19 Epidemic in China.py
- S1-Supporting information PONE-D-23-09860R1/High frequency word statistics.xlsx
- S1-Supporting information PONE-D-23-09860R1/Number of daily news.xlsx
- S1-Supporting information PONE-D-23-09860R1/Raw data downloaded by Baidu News.xlsx
- S1-Supporting information PONE-D-23-09860R1/Supporting information-URL-github.docx
- S1-Supporting information PONE-D-23-09860R1/Time-series visualization analysis/
- S1-Supporting information PONE-D-23-09860R1/Time-series visualization analysis/02Baidu News internet headlines-ANSI.txt
- S1-Supporting information PONE-D-23-09860R1/Time-series visualization analysis/03Baidu News internet headlines-UTF8_After word segmentation.txt
- S1-Supporting information PONE-D-23-09860R1/Time-series visualization analysis/04After word segmentation cleaning.xls
- S1-Supporting information PONE-D-23-09860R1/Time-series visualization analysis/04After word segmentation cleaning2.xls.xls
- S1-Supporting information PONE-D-23-09860R1/Time-series visualization analysis/05.txt
- S1-Supporting information PONE-D-23-09860R1/Time-series visualization analysis/0Baidu News internet headlines-ANSI_word segmentation.txt
- S1-Supporting information PONE-D-23-09860R1/Time-series visualization analysis/Baidu News internet headlines.txt
- S1-Supporting information PONE-D-23-09860R1/Time-series visualization analysis/download.txt
- S1-Supporting information PONE-D-23-09860R1/URL-The Baidu News internet headlines of COVID-19.docx
- S1-Supporting information PONE-D-23-09860R1/URL-The Baidu News internet headlines of COVID-19.txt
- S1-Supporting information PONE-D-23-09860R1/Vosviewer/
- S1-Supporting information PONE-D-23-09860R1/Vosviewer/01Baidu News internet headlines.txt
- S1-Supporting information PONE-D-23-09860R1/Vosviewer/02Baidu News internet headlines-ANSI--语义网络.txt
- S1-Supporting information PONE-D-23-09860R1/Vosviewer/02Baidu News internet headlines-ANSI-行特征词--共词矩阵.xls
- S1-Supporting information PONE-D-23-09860R1/Vosviewer/02Baidu News internet headlines-ANSI-行特征词.txt
- S1-Supporting information PONE-D-23-09860R1/Vosviewer/02Baidu News internet headlines-ANSI-高频词-共现矩阵词表.txt
- S1-Supporting information PONE-D-23-09860R1/Vosviewer/02Baidu News internet headlines-ANSI-高频词-高频过滤后.txt
- S1-Supporting information PONE-D-23-09860R1/Vosviewer/02Baidu News internet headlines-ANSI-高频词.txt
- S1-Supporting information PONE-D-23-09860R1/Vosviewer/02Baidu News internet headlines-ANSI.txt
- S1-Supporting information PONE-D-23-09860R1/Vosviewer/03Baidu News internet headlines-ANSI_分词后.txt
- S1-Supporting information PONE-D-23-09860R1/Vosviewer/03Baidu News internet headlines-ANSI_分词后_词频.txt
- S1-Supporting information PONE-D-23-09860R1/Vosviewer/04Baidu News internet headlines-_分词后UTF-8.txt
- S1-Supporting information PONE-D-23-09860R1/Vosviewer/05Final format.xls
