# Supplementary material for: The impact and management of internet-based public opinion dissemination during emergencies: A case study of Baidu News during the first wave of coronavirus disease 2019 (COVID-19)
Source: PLoS One. 2024 Apr 4;19(4):e0299374. doi: 10.1371/journal.pone.0299374 (PMC10994342; doi:10.1371/journal.pone.0299374)
Supplement: S1 File — (ZIP) [file pone.0299374.s001.zip › S1-Supporting information PONE-D-23-09860R1/High frequency word statistics.xlsx]

## Sheet: Sheet1
High-frequency words	Word frequency
COVID-19	1184
Pneumonia	926
Sick cases	761
Viral infection	538
Epidemic situation	481
New patients	438
Diagnosis	332
Prevention	242
Healthy	167
Virus	105
Symptoms	97
Vaccines	86
Isolation	75
Medical care	71
Wuhan	64
Beijing	64
Spread	63
Detection	52
Research	51
Journalism	50
Severe case	50
Health Commission	49
Coronavirus	49
Cumulative	46
Hold a meeting	42
The prevention	42
Hubei Province	41
Area of isolation	40
Protective	40
Web sites	40
Death	40
Wuhan City	38
Disposal work	37
National Health Commission	36
Get the message	36
Leadership	35
Cure	35
Notification	35
Expert Group	34
Medical Center	34
Suspected	33
In the fight against	32
World Health Organization	31
Medical experts	31
Novel coronavirus	30
Medical Conference	30
Universities	30
Treatment	30
Medical	30
Press Conference	29
Organize	29
Central Government	28
Clinical	27
The government	27
Symptoms	26
Contact	26
Xinjiang Province	26
Disease	26
Carry out	25
Jiangsu Province	25
The national	25
Team	24
Official release	23
The latest	23
Scientific deployment	22
Science	22
Security	22
COVID-19	21
Treatment	21
Hubei	21
Department of State	21
Plan	21
According to the	20
Security	20
The nucleic acid	20
The first	20
To carry out	20
Center for Disease Control	19
Head office	19
Firmly	19
Institutions	19
Isolation	19
Control	19
After	19
The public	19
In the afternoon	19
Production and construction corps	19
Diagnosis and treatment	18
Why	18
Medical	18
Respiratory tract	18
Announced	18
Facemask	17
Department	17
The joint	17
Municipality of central government	17
The situation is unclear	17
Measures	17
Time	17
The body	16
Beijing City	16
To strengthen	16
The global	16
Shanghai	16
Confirm	16
The director of the	16
Zone	16
Positive	16
Vaccines	16
Ways	15
Construction	15
The group leader	15
Chongqing	15
Japan	15
CPC Central Committee	15
One step further	15
Infectious disease	15
Viral	15
Geneva	15
Comprehensive	15
From spreading	15
The spread of	14
Social	14
Zhong Nanshan	14
Pathogen	14
Laboratory	14
Notice	14
Implementation actions	14
Affects	14
Effort and efficiency	14
Academician	14
The prime minister	13
Highly	13
Technology	13
Mild symptoms	13
Science and technology	13
Scientific research	13
Chongqing Municipality	13
Chairing a meeting	13
Traditional Chinese medicine	13
Political Bureau	13
WHO	12
Citizens	12
Published	12
Guidance	12
Save lives	12
Guide	12
Named	12
Instructions	12
Issued by the	12
Party Central Committee	12
Effective	12
The province	12
General Secretary	12
Standard	12
