# Supplementary material for: The impact and management of internet-based public opinion dissemination during emergencies: A case study of Baidu News during the first wave of coronavirus disease 2019 (COVID-19)
Source: PLoS One. 2024 Apr 4;19(4):e0299374. doi: 10.1371/journal.pone.0299374 (PMC10994342; doi:10.1371/journal.pone.0299374)
Supplement: S1 File — (ZIP) [file pone.0299374.s001.zip › S1-Supporting information PONE-D-23-09860R1/Number of daily news.xlsx]

## Sheet: Sheet1
SN	Date	Number
1	20200108	6
2	20200109	8
3	20200110	6
4	20200111	7
5	20200112	8
6	20200113	7
7	20200114	6
8	20200115	9
9	20200116	10
10	20200117	11
11	20200118	12
12	20200119	14
13	20200120	12
14	20200121	15
15	20200122	16
16	20200123	17
17	20200124	22
18	20200125	20
19	20200126	21
20	20200127	24
21	20200128	23
22	20200129	27
23	20200130	29
24	20200131	30
25	20200201	33
26	20200202	32
27	20200203	30
28	20200204	33
29	20200205	31
30	20200206	33
31	20200207	34
32	20200208	35
33	20200209	36
34	20200210	33
35	20200211	36
36	20200212	36
37	20200213	34
38	20200214	32
39	20200215	35
40	20200216	36
41	20200217	34
42	20200218	37
43	20200219	33
44	20200220	36
45	20200221	37

## Sheet: Sheet2
Media	number
gmw.cn	84
news.cn	79
other media	56
people.cn	54
chinanews.com	52
cnr.cn	41
chinadaily.com	38
ce.cn	35
china.com	23
cyol.com	19
81.cn	19
gov.cn	17
qstheory.cn	14
cri.cn	12
ifeng.com	11
workercn.cn	8
