# Supplementary material for: The impact and management of internet-based public opinion dissemination during emergencies: A case study of Baidu News during the first wave of coronavirus disease 2019 (COVID-19)
Source: PLoS One. 2024 Apr 4;19(4):e0299374. doi: 10.1371/journal.pone.0299374 (PMC10994342; doi:10.1371/journal.pone.0299374)
Supplement: S1 File — (ZIP) [file pone.0299374.s001.zip › S1-Supporting information PONE-D-23-09860R1/Raw data downloaded by Baidu News.xlsx]

## Sheet: 主题
抗疫动画宣传片“新型冠状病毒预防须知”	1
截至2月15日24时新型冠状病毒肺炎疫情最新情况	1
上海新增2例新型冠状病毒肺炎确诊病例	1
绥化市1例新型冠状病毒肺炎确诊病例治愈出院	1
企业复工复产防护攻略之生产过程防护措施!新型冠状病毒科普知识	1
四川推出藏汉、彝汉双语版《新型冠状病毒大众心理防护手册》	1
习近平:在中央政治局常委会会议研究应对新型冠状病毒肺炎疫情工作	1
国药集团:已累计生产新型冠状病毒检测试剂盒100万人份	1
宁夏回族自治区应对新型冠状病毒感染肺炎疫情工作指挥部公告	1
九问新型冠状病毒	1
中国—世界卫生组织新型冠状病毒肺炎联合专家考察组即将开展工作	1
8分钟“快筛” 3小时检测 全国唯一新型冠状病毒全套体外诊断设备	1
科普:穿山甲可能是新型冠状病毒“二传手”吗	1
财政部、税务总局《关于支持新型冠状病毒感染的肺炎疫情防控有关	1
戴防尘防毒口罩能不能防住新型冠状病毒?	1
中国医学科学院专家详解:人是如何被新型冠状病毒感染的?	1
2019新型冠状病毒“基因团伙”作案手法揭秘	1
上海合作组织就支持中国抗击新型冠状病毒肺炎疫情发表声明	1
抗疫战场上的中国制造——核酸检测试剂盒:让“新型冠状病毒	1
果蔬表面会附着新型冠状病毒?不戴口罩驾车被扣6分?谣言作怪莫慌张	1
新型冠状病毒肆虐让我们学到了什么?	1
一个人如何将新型冠状病毒传给5个人?广州疾控揭秘	1
安徽组建中医专家组 推动新型冠状病毒治疗	1
新型冠状病毒肺炎与感冒、流感有什么区别?	1
重庆抗击新型冠状病毒肺炎专利数据库正式上线	1
高血压患者易感新型冠状病毒? 专家这样说	1
《新型冠状病毒肺炎护理手册》出版	1
专家:新型冠状病毒不是SARS冠状病毒	1
军队医疗专家解析新型冠状病毒病	1
国家发展改革委:关于应对新型冠状病毒感染肺炎疫情 支持鼓励劳动	1
新型冠状病毒长这样 显微镜下繁衍数量惊人(图)	1
综合消息:多国政要对中国战胜新型冠状病毒感染肺炎疫情充满信心	1
世卫组织将新型冠状病毒正式命名为COVID-19	1
阿联酋各界全力支持中国抗击新型冠状病毒疫情	1
湖北新冠肺炎科研攻关组专家:新型冠状病毒属于SARS冠状病毒	1
又有一些国家首次报告新型冠状病毒感染病例	1
2月4日全国新型冠状病毒感染的肺炎新增确诊病例3887例 治愈出院	1
权威答疑——新型冠状病毒咋防?	1
江苏新增11例新型冠状病毒肺炎确诊病例	1
巩义市2例新型冠状病毒肺炎确诊病例痊愈	1
2月15日安徽省报告新型冠状病毒肺炎疫情情况	1
截至2月14日24时河南省新型冠状病毒肺炎疫情最新情况 新增28例	1
兵团首例新型冠状病毒肺炎确诊患者治愈出院	1
广东新型冠状病毒感染的肺炎确诊病例增至970例	1
全国新增新型冠状病毒感染的肺炎确诊病例1982例	1
中国抗击新型冠状病毒:进展和影响	1
菲确认首例新型冠状病毒感染者为武汉游客	1
新型冠状病毒肺炎知识大全	1
名称定了, 新型冠状病毒被命名为“COVID-19”	1
面对新型冠状病毒肺炎, 泰康人寿出台应对举措	1
截至22日24时, 新型冠状病毒肺炎信息汇总	1
新型冠状病毒全球研究与创新论坛在日内瓦开幕	1
防疫科普动画片:预防新型冠状病毒 我们怎么吃才安心?	1
新型冠状病毒疫情持续 台港担忧经济遭受冲击	1
新型冠状病毒疫苗的研发之路走到哪儿了?还需要多久?	1
我与新型冠状病毒肺炎抗争的28天!	1
公安机关依法严厉打击拒绝隔离治疗传播新型冠状病毒的违法犯罪行为	1
科普:世卫组织针对新型冠状病毒发布新一批“问与答”	1
综合消息:新加坡首现新型冠状病毒社区传播病例 比利时报告首例病例	1
抗疫一线报告 专家:新型冠状病毒不是SARS冠状病毒	1
解放军总医院第五医学中心获批新型冠状病毒核酸检测单位	1
关于新型冠状病毒还应知道这些	1
距离新型冠状病毒最近的人:离“家”最远	1
新型冠状病毒如何防控?是否会重复SARS疫情?专家解读	1
外国政党领导人积极评价和支持中国抗击新型冠状病毒感染肺炎疫情	1
别让新型冠状病毒 感染情绪	1
重磅!《协和新型冠状病毒肺炎防护手册》正式发布	1
最全新型冠状病毒感染的肺炎疫情科普小知识 请收藏!	1
如何发现新型冠状病毒的蛛丝马迹	1
孙春兰主持召开国务院应对新型冠状病毒感染的肺炎疫情联防联控	1
武汉社区“拉网式排查”直击——新型冠状病毒感染的肺炎疫情防控	1
香港新型冠状病毒感染肺炎确诊病例增至15例	1
研究揭示新型冠状病毒或来源于蝙蝠	1
【抗疫一线报告】最新研究发现:新型冠状病毒存在粪口传播风险	1
我们在一起, 打赢这一仗——抗击新型冠状病毒肺炎疫情在行动_新华网	1
内蒙古出现新型冠状病毒隔楼传染?官方回应	1
粪便会传播新型冠状病毒吗?	1
海内外侨界为抗击新型冠状病毒感染肺炎疫情出力鼓劲	1
李克强主持召开中央应对新型冠状病毒感染肺炎疫情工作领导小组	1
抗疫一线报告 分离到三株新型冠状病毒毒株 专家回应还要多久能	1
扩散!关于新型冠状病毒肺炎, 你应该知道的100条科学信息	1
新型冠状病毒在外界环境能生存多久	1
抗击新型冠状病毒感染疫情, 中医义不容辞!	1
我国科学家开发出转录组快速建库新方法 有望助力新型冠状病毒测序	1
都是好消息!新型冠状病毒药物、疫苗研发 最新进展如何?	1
抗疫一线报告 世卫组织:新型冠状病毒疫情对全球造成高风险	1
应对新型冠状病毒肺炎 看专业药师十问十答	1
汇聚起战胜疫魔的无穷力量——辽宁收治新型冠状病毒感染的肺炎	1
“病毒猎手”利普金:“中国防控新型冠状病毒感染肺炎疫情有两大	1
九龙坡造新型冠状病毒核酸检测试剂盒研发成功	1
新型冠状病毒感染的肺炎已出现无武汉旅行史确诊病例	1
四个原因致重庆新型冠状病毒感染的肺炎病例上升快	1
白岩松八问钟南山:新型冠状病毒肺炎, 情况到底如何?	1
世界卫生组织:新型冠状病毒可能存在持续人传人, 需更多分析	1
所有人, 防控新型冠状病毒, 这是当前最重要的事情	1
快速检测新型冠状病毒 检测试剂盒上市在望	1
新型冠状病毒肺炎确认存在人传人现象	1
警惕新型冠状病毒母婴传播风险	1
抗击新型冠状病毒, 中央企业紧急行动!	1
一文了解新型冠状病毒 教你做好“自我防护”	1
国家卫健委印发第四版新型冠状病毒感染的肺炎诊疗方案	1
“新型冠状病毒”手册之预防篇	1
抗击新型冠状病毒肺炎, 我们在行动	1
新型冠状病毒与SARS病毒结合受体方式相似	1
国新办就新型冠状病毒感染的肺炎疫情联防联控工作有关情况举行	1
远离新型冠状病毒 这些防护请做到	1
新型冠状病毒面前:个人能做些什么?该做些什么?	1
科普:世卫组织关于新型冠状病毒的四问四答	1
上海新增8例新型冠状病毒肺炎确诊病例	1
同济专家组制定《新型冠状病毒肺炎诊疗快速指南》	1
应对新型冠状病毒, 我们该怎么预防?	1
中共中央政治局常务委员会召开会议 研究加强新型冠状病毒感染的	1
国家卫健委发布新型冠状病毒感染肺炎预防指南	1
“新型冠状病毒”手册之了解篇	1
孙春兰在武汉考察新型冠状病毒感染的肺炎疫情防控工作	1
截至1月28日24时新型冠状病毒感染的肺炎疫情最新情况	1
截至2月1日24时新型冠状病毒感染的肺炎疫情最新情况	1
国家卫健委:全国已确诊571例新型冠状病毒感染的肺炎病例 死亡17例	1
外国政要积极评价和支持中国抗击新型冠状病毒肺炎疫情	1
中科院武汉病毒所筛出能较好抑制新型冠状病毒药物	1
卫生部和疾控中心:严防新型冠状病毒“入侵”	1
卫生部:我国不排除“新型冠状病毒”输入可能	1
丹麦排除新型冠状病毒 - 人民日报海外版-人民网	1
河北疾控专家解读新型冠状病毒:尚无人传人证据	1
荷兰隔离5名疑似新型冠状病毒患者 无应对药物	1
[视频]中国疾控中心:新型冠状病毒不是非典 严重度类似	1
[视频]新型冠状病毒致死率超过三成	1
[视频]新型冠状病毒不是SARS	1
辽宁省新增1例新型冠状病毒肺炎确诊病例	1
2月16日安徽省报告新型冠状病毒肺炎疫情情况	1
2月15日广西新型冠状病毒肺炎疫情情况	1
江西省报告新型冠状病毒肺炎新增确诊病例12例	1
截至2月14日24时新型冠状病毒肺炎疫情最新情况	1
2月15日江苏新增13例新型冠状病毒肺炎确诊病例	1
2月15日河南省新增新型冠状病毒肺炎确诊病例19例	1
福建新增新型冠状病毒肺炎确诊病例2例 累计确诊287例	1
重庆新增6例新型冠状病毒感染的肺炎确诊病例	1
果蔬表面会附着新型冠状病毒?不戴口罩驾车被扣6分?谣言作怪莫慌张	1
出门玩雪易被感染新型冠状病毒?专家:不可信!	1
2020年2月15日青海省新型冠状病毒肺炎疫情情况	1
手机也可能是新型冠状病毒载体!40秒教你手机消毒方法	1
内蒙古新型冠状病毒肺炎确诊病例新增2例 累计确诊70例	1
15日宁夏无新增新型冠状病毒肺炎确诊病例 新增出院病例6例	1
四川省新型冠状病毒肺炎救治定点机构信息公布!	1
南平一新型冠状病毒肺炎治愈者主动要捐血浆	1
关于印发新型冠状病毒肺炎流行期间商场和超市卫生防护指南的通知	1
四川推出藏汉、彝汉双语版《新型冠状病毒大众心理防护手册》	1
高新区一名就医患者被确定为新型冠状病毒感染的肺炎确诊病例	1
陕西公布第二批开展新型冠状病毒检测的医疗机构和第三方检测机构	1
空气中是否有新型冠状病毒?还能开窗通风吗?	1
她与新型冠状病毒肺炎抗争的28天	1
《新型冠状病毒肺炎影像学诊断》电子版出版	1
转扩!关于新型冠状病毒肺炎的8个最新解释	1
海南省新型冠状病毒肺炎新增确诊病例5例	1
新型冠状病毒疫情下的心理反应与应对方法	1
阻击新型冠状病毒肺炎疫情 内江公交共产党员在行动	1
2020年2月14日广西新型冠状病毒肺炎疫情情况	1
中国疾控中心从新型冠状病毒肺炎病例粪便样本中分离出病毒	1
企业复工复产防护攻略之前期准备措施! 新型冠状病毒科普知识	1
视频| 数说新型冠状病毒肺炎疫情发展趋势	1
国务院应对新型冠状病毒感染肺炎疫情联防联控机制举行春运返程	1
相似度96%!中科院最新研究再次将新型冠状病毒来源指向蝙蝠	1
同济团队推出高校版《新型冠状病毒肺炎防护手册》	1
2020年2月14日青海省新型冠状病毒肺炎疫情情况	1
华南农业大学:穿山甲或为新型冠状病毒的潜在中间宿主	1
2月14日大连市新型冠状病毒肺炎确诊18例 新增1例	1
东盟愿与中国携手再出发共同抗击新型冠状病毒肺炎	1
陕西首例新型冠状病毒肺炎产妇携健康宝宝出院	1
新型冠状病毒会不会通过粪口传播?	1
山东省《关于认真落实新型冠状病毒肺炎疫情防控有关税费政策的	1
巩义市2例新型冠状病毒肺炎确诊病例痊愈	1
辽宁省新增2例新型冠状病毒肺炎确诊病例	1
新型冠状病毒防控指南(第一版)	1
每日一词∣新型冠状病毒感染的肺炎 pneumonia caused by the	1
内蒙古新型冠状病毒肺炎确诊病例新增3例 累计确诊68例	1
新型冠状病毒主要的传播途径是什么?	1
截至2月8日24时新型冠状病毒肺炎疫情最新情况	1
请注意!新型冠状病毒存粪口传播风险	1
世界卫生组织将新型冠状病毒感染的肺炎命名为“Covid-19”	1
新型冠状病毒, 全球的挑战——墨西哥人讲述中国在病毒面前的真实状况	1
4名中国籍新型冠状病毒肺炎患者在马来西亚痊愈出院	1
新型冠状病毒感染的肺炎疫情防控接收捐赠公告(一)	1
世卫组织:新型冠状病毒疫苗有望在18个月内准备就绪	1
截至2月7日24时新型冠状病毒肺炎疫情最新情况	1
山东省领导对新型冠状病毒肺炎疫情防控工作进行督导	1
小区有人感染新型冠状病毒, 怎么办?这8个问题一定要看	1
公众对自家的卫生间应该做哪些防护?新型冠状病毒科普知识	1
2020年2月13日22时至2月14日10时辽宁新型冠状病毒肺炎疫情情况	1
日本北海道政府:新确诊1例感染新型冠状病毒的肺炎病例	1
深圳13日13名新型冠状病毒肺炎患者出院	1
重磅!《新型冠状病毒感染肺炎防控漫画》出版,	1
如何辨别儿童是否感染新型冠状病毒	1
俄罗斯发现两例新型冠状病毒感染病例	1
2020年2月14日浙江省新型冠状病毒肺炎疫情情况	1
2月10日12-24时, 山东省报告新型冠状病毒肺炎新增20例确诊病例详情	1
内蒙古无新增新型冠状病毒肺炎确诊病例	1
截至2月10日24时新型冠状病毒肺炎疫情最新情况	1
警惕新型冠状病毒母婴传播风险	1
海南省新型冠状病毒肺炎新增确诊病例6例	1
皖鲁渝等地多例新型冠状病毒	1
信阳新增新型冠状病毒肺炎患者已治愈11例, 详情公布	1
世卫组织报告:新冠病毒与菊头蝠冠状病毒有关联	1
重庆新增16例新型冠状病毒肺炎确诊病例	1
贵阳市企业复工及新型冠状病毒肺炎预防控制指引	1
截至2月9日24时新型冠状病毒肺炎疫情最新情况	1
福建新增新型冠状病毒肺炎确诊病例4例 累计确诊285例	1
新型冠状病毒感染的肺炎暂命名为新冠肺炎	1
甘肃新增3例新型冠状病毒肺炎确诊病例累计90例	1
四川省科学城医院获批开展新型冠状病毒核酸检测确诊资质	1
东芝集团支援抗击新型冠状病毒感染性肺炎疫情	1
全新“网络”防阻新型冠状病毒	1
谨防新型冠状病毒经消化道传播风险	1
新型冠状病毒或可通过粪-口传播 专家提醒:注意个人卫生和防护	1
谨防新型冠状病毒经消化道传播风险	1
新型冠状病毒2018年就发现了?中科院辟谣“并非同一种”	1
甘肃新增11例新型冠状病毒肺炎确诊病例 累计51例	1
北京2月13日新型冠状病毒感染的肺炎新发病例活动小区或场所	1
【够科普】玩雪会感染新型冠状病毒? 真相是这样的	1
美国波士顿发现第8名新型冠状病毒感染病人	1
西藏首例新型冠状病毒肺炎确诊患者今日出院	1
福建:加大新型冠状病毒检测诊断试剂科研攻关力度	1
2月12日江苏新增27例新型冠状病毒肺炎确诊病例	1
2020年2月11日青海省新型冠状病毒肺炎疫情情况	1
2020年2月11日16时至24时辽宁新型冠状病毒肺炎疫情情况	1
西藏首例新型冠状病毒肺炎确诊患者治愈出院	1
世卫组织:新型冠状病毒疫苗有望在18个月内准备就绪	1
截至1月31日24时新型冠状病毒感染的肺炎疫情最新情况	1
截至2月10日24时河南省新型冠状病毒肺炎疫情最新情况	1
福建新增新型冠状病毒肺炎确诊病例7例 累计确诊279例	1
国际社会支持中国防控新型冠状病毒感染肺炎疫情	1
一直干咳, 就是感染新型冠状病毒了吗?	1
哈尔滨一新型冠状病毒感染的肺炎患者产下健康女婴	1
《新型冠状病毒感染的肺炎公众防护指南》全文	1
贵州新增新型冠状病毒肺炎确诊病例7例 累计96例	1
与病毒赛跑——全球新型冠状病毒科研扫描	1
关于新型冠状病毒感染肺炎, 你应该知道的100条科学信息	1
起底新型冠状病毒家族	1
湖北省新增新型冠状病毒肺炎病例2147例 新增出院324例	1
重庆新增新型冠状病毒感染的肺炎13例 累计389例	1
澳大利亚确诊新型冠状病毒感染者增至8例	1
湖北一医生因新型冠状病毒肺炎离世 享年62岁	1
中国发布丨哪些人易感染新型冠状病毒?权威防控手册教你这样“对付	1
防疫科普动画片第一集:什么是新型冠状病毒	1
福建新增新型冠状病毒肺炎确诊病例11例	1
关于依法惩治妨害新型冠状病毒感染肺炎疫情防控违法犯罪的意见	1
科普:新型冠状病毒问与答	1
云南一新型冠状病毒感染的肺炎患者涉嫌以危险方法危害公共安全罪	1
公众漏夜排队抢购 院士告诉你:双黄连对新型冠状病毒不具针对性!	1
山东新增新型冠状病毒肺炎确诊病例19例 累计435例	1
关于新型冠状病毒, 你需了解这些	1
防控新型冠状病毒肺炎 你需要了解这些	1
卫生健康委建立省际对口支援湖北省除武汉以外地市新型冠状病毒	1
2月10日江苏新增23例新型冠状病毒肺炎确诊病例	1
工信部:新型冠状病毒核酸检测试剂日产量77.3万人份	1
朋友圈都在做这套《新型冠状病毒谣言必考卷》, 测测你能及格么?	1
甘肃新增3例新型冠状病毒肺炎确诊病例 累计86例	1
扩散!关于新型冠状病毒肺炎, 你应该知道的100条科学信息	1
卫生健康委建立省际对口支援湖北省除武汉以外地市新型冠状病毒	1
2月10日江苏新增23例新型冠状病毒肺炎确诊病例	1
战疫Vlog:你关心的新型冠状病毒核酸检测是这样进行的!	1
工信部:新型冠状病毒核酸检测试剂日产量77.3万人份	1
朋友圈都在做这套《新型冠状病毒谣言必考卷》, 测测你能及格么?	1
甘肃新增3例新型冠状病毒肺炎确诊病例 累计86例	1
2月14日大连市新型冠状病毒肺炎确诊18例 新增1例	1
扩散!关于新型冠状病毒肺炎, 你应该知道的100条科学信息	1
截至2月3日24时新型冠状病毒感染的肺炎疫情最新情况	1
斯里兰卡总理率民众为中国抗击新型冠状病毒疫情祈福	1
战疫中的爱与坚守!盐城首批2例新型冠状病毒感染的肺炎患者	1
《甘肃省新型冠状病毒感染的肺炎疫情心理防护指导手册》出版	1
中西医结合防治新型冠状病毒感染的肺炎临床研究在武汉启动	1
宁夏新增6例新型冠状病毒感染的肺炎确诊病例 累计40例	1
专家回应气溶胶传播:空气中一般不会有新型冠状病毒	1
肿瘤患者如何预防新型冠状病毒感染 这3点要做好	1
图解|《防疫病 三字经——新型冠状病毒公众防护指南》出版(免费	1
新型冠状病毒可能粪口传播?专家提醒关注厕所消毒	1
两部门:推动地方提高新型冠状病毒感染肺炎诊断效率	1
科普:世卫组织关于新型冠状病毒的四问四答	1
2020年1月26日湖北省新型冠状病毒感染的肺炎疫情情况	1
河南信阳出生5天新生儿确诊感染新型冠状病毒肺炎	1
远离新型冠状病毒 这些知识要谨记	1
意大利确诊2例新型冠状病毒感染者	1
【新型冠状病毒疫情图】截至1月22日24时, 确诊571例	1
新型冠状病毒:结构简单、成分简单, 但破坏力绝不简单	1
外交部:希望国际社会理性、冷静认识新型冠状病毒感染的肺炎疫情	1
河南新增新型冠状病毒感染的肺炎确诊病例67例	1
世卫协调全球力量推动加快新型冠状病毒研究	1
抗击新型冠状病毒肺炎疫情	1
武汉同济医院发布《新型冠状病毒肺炎诊疗快速指南》	1
国家卫健委:国内新型冠状病毒感染的肺炎病例确诊11791例 31日新增	1
宁夏28日新型冠状病毒感染的肺炎新增病例动态	1
国家卫健委发布第一版新型冠状病毒防控指南	1
防控新型冠状病毒 云南铁路在行动	1
黑龙江省卫生健康委员会正式发布《新型冠状病毒预防绘本》	1
离新型冠状病毒最近的人	1
远离新型冠状病毒 这些防护请做到	1
国家卫健委:国内新型冠状病毒感染的肺炎病例7711例 29日新增1737例	1
最新!截至22日7时, 新型冠状病毒感染肺炎信息汇总	1
美国将新型冠状病毒入境筛查机场增加至20个	1
山东新增新型冠状病毒感染的肺炎确诊病例21例	1
世界观 | 网友:大蒜能抵御新冠肺炎吗?世卫组织:不能!	1
“北京市新型冠状病毒感染肺炎线上医生咨询平台”正式开通 千	1
甘肃新增4例新型冠状病毒感染的肺炎确诊病例 累计71例	1
重磅!《新型冠状病毒感染肺炎防控漫画》出版, 免费阅读!	1
日本一邮轮确诊多例新型冠状病毒感染病例	1
浙江新型冠状病毒感染的肺炎新增确诊66例 累计895例	1
综合消息:国外发现多例新型冠状病毒感染病例	1
三分钟沙画视频, 让你了解新型冠状病毒肺炎	1
2月6日安徽省报告新型冠状病毒感染的肺炎疫情情况	1
上海:新型冠状病毒mRNA疫苗研发正式立项	1
截至2月10日24时 山西省累计报告新型冠状病毒肺炎确诊病例122例	1
免疫学专家:增强自身免疫力有助于对抗新型冠状病毒	1
贵州三名新型冠状病毒感染的肺炎患者治愈出院	1
北京复兴医院出现新型冠状病毒感染的肺炎聚集性病例 9人感染	1
哈尔滨公布新增18例新型冠状病毒感染肺炎确诊患者活动轨迹	1
上海专家成功研制抗新型冠状病毒肺炎喷剂	1
国家卫健委:国内新型冠状病毒感染的肺炎病例确诊9692例 30日新增	1
自治区召开新型冠状病毒肺炎疫情防控工作视频会议	1
陕西新增新型冠状病毒肺炎确诊病例13例 累计208例	1
正值新型冠状病毒防控关键期, 这些群里却“玩”起了接龙?	1
综合消息:一些国家确诊新型冠状病毒感染病例	1
《新型冠状病毒感染的肺炎诊疗方案》不断更新	1
内蒙古新增4例新型冠状病毒感染的肺炎确诊病例 累计确诊46例	1
辽宁新增7例输入性新型冠状病毒感染肺炎确诊病例	1
31省份累计确诊新型冠状病毒肺炎31774例	1
山西新增新型冠状病毒感染的肺炎病例8例 累计104例	1
重庆新增新型冠状病毒感染的肺炎病例11例 累计426例	1
新型冠状病毒传播途径与预防指南	1
抗击新型冠状病毒感染的肺炎疫情在行动-新华网	1
饮用高度酒能抵抗新型冠状病毒?这些是假的, 转发辟谣!	1
外国政党领导人高度评价并积极支持中国抗击新型冠状病毒感染肺炎	1
《预防新型冠状病毒感染口罩选择与使用技术指引》发布	1
[贵州新闻联播]新型冠状病毒感染的肺炎疫情社会防控工作视频调度	1
宿迁市宿豫区奋力打赢新型冠状病毒防疫攻坚战	1
泰州首例新型冠状病毒感染的肺炎患者治愈出院	1
关于新型冠状病毒感染的肺炎, 想知道的看过来	1
中央组织部从代中央管理党费中划拨10800万元用于支持新型冠状病毒	1
湖北仙桃首批11位新型冠状病毒感染的肺炎病人治愈出院	1
如何防治新型冠状病毒?北京医学专家联合为您科普	1
get!新型冠状病毒感染的肺炎可以这么治!	1
国际社会支持中国防控新型冠状病毒感染肺炎疫情	1
湖北新增新型冠状病毒肺炎病例2447例 累计22112例	1
截至5日江苏新型冠状病毒感染的肺炎出院病例增至26例	1
青岛新增2例新型冠状病毒感染的肺炎确诊病例 累计确诊34例	1
德国确诊新型冠状病毒感染病例升至8人	1
切断“行走的传染源”如何发力?——全国新型冠状病毒感染的肺炎	1
国家卫健委:国内新型冠状病毒感染的肺炎确诊病例1287例 24日新增	1
黑龙江人 新型冠状病毒感染的肺炎与流感、普通感冒啥区别?听听	1
青海召开新型冠状病毒感染的肺炎疫情防控处置工作第二场新闻发布会	1
识别发热的“障眼法”——如何区分普通感冒、流感、新型冠状病毒	1
常州首批2名新型冠状病毒感染肺炎患者治愈出院	1
武汉市已有103例新型冠状病毒感染的肺炎患者治愈出院	1
十五国确诊新型冠状病毒感染病例 他们如何应对?	1
河南2月6日新增新型冠状病毒感染的肺炎确诊病例63例	1
希腊总统就新型冠状病毒肺炎疫情向中国表达支持和慰问	1
新型冠状病毒怕冷or怕热?武汉同济专家告诉您	1
外交部发言人就世界卫生组织发布新型冠状病毒感染的肺炎疫情为	1
世卫组织将新型冠状病毒疫情列为国际关注的突发公共卫生事件	1
《新型冠状病毒感染的肺炎诊疗方案(试行第四版)》发布 藿香正气等	1
南京2例新型冠状病毒感染的肺炎患者治愈出院	1
李克强主持召开中央应对新型冠状病毒感染肺炎疫情工作领导小组会议	1
成竞业:抗击新型冠状病毒感染肺炎疫情, 中国有能力, 世界有信心	1
防控新型冠状病毒肺炎 携程商旅持续在行动	1
火神山医院接收首批新型冠状病毒感染的肺炎确诊患者	1
中国疾控中心在武汉华南海鲜市场检出大量新型冠状病毒	1
伊利持续投入1亿元抗击新型冠状病毒肺炎疫情	1
国家卫生健康委就新型冠状病毒感染的肺炎疫情防控工作中孕产妇	1
多国高度评价中国抗击新型冠状病毒感染肺炎疫情努力	1
好消息!重庆已有8名新型冠状病毒感染的肺炎患者治愈出院	1
武汉感染新型冠状病毒肺炎医护人员首批集中出院, 复盘救治过程有	1
河北省首批3名新型冠状病毒感染的肺炎患者治愈出院	1
德国新型冠状病毒感染的肺炎确诊病例增至10人	1
海外支援中国抗击新型冠状病毒疫情	1
【新型冠状病毒科普知识】(二十三) 专家说:病毒是如何传播的?	1
【征稿函】“众志成城抗击新型冠状病毒肺炎疫情主题书画展”作品	1
贵州省新型冠状病毒感染的肺炎患者均得到规范有效治疗	1
浙江省成功分离出新型冠状病毒毒株 录像画面公开	1
丹东公布1名新型冠状病毒感染的肺炎确诊病例情况和行程轨迹	1
【新型冠状病毒科普知识】(十六) 今年过年不聚会	1
广西新闻发布会新型冠状病毒	1
公众如何科学预防新型冠状病毒肺炎	1
【新型冠状病毒科普知识】(九)远离病毒, 这些要点须知晓	1
居家需要消毒吗?江苏专家组组长解读新型冠状病毒预防	1
【好消息】重庆两例新型冠状病毒感染的肺炎患者, 今日治愈出院	1
武汉新型冠状病毒核酸日检测量将达到2000份	1
南京江北新区企业成功研制新型冠状病毒检测试剂盒	1
海南省报告新型冠状病毒感染的肺炎新增确诊病例9例	1
武汉推出《新型冠状病毒肺炎诊疗快速指南》	1
如何区分普通感冒与新型冠状病毒感染的肺炎?	1
上海:新型冠状病毒mRNA疫苗研发正式立项	1
甘肃新增5例新型冠状病毒感染的肺炎确诊病例累计62例	1
宁夏回族自治区党委应对新型冠状病毒感染肺炎疫情工作领导小组	1
甘肃省陇南市武都区新型冠状病毒感染的肺炎疫情防控一线见闻:向着	1
抗击新型肺炎 成都启动首批8个应急科技攻关项目	1
健康160开设“新型冠状病毒肺炎”免费在线问诊	1
辽宁省新型冠状病毒感染的肺炎疫情防控指挥部发布第5号令	1
分离到三株新型冠状病毒毒株, 疫苗还要等多久?	1
[新闻夜班车-石家庄]新型冠状病毒 要做好预防!	1
[新闻夜班车-石家庄]新型冠状病毒 要做好预防!	1
外交部发言人就世界卫生组织发布新型冠状病毒感染的肺炎疫情为	1
青海省各级医疗机构全力应对 新型冠状病毒感染的肺炎疫情	1
新型冠状病毒肺炎已出现无武汉旅行史确诊病例	1
中国贸促会出具首份新型冠状病毒感染的肺炎疫情不可抗力事实性证明	1
研究称一款在研药可能有助治疗美首例新型冠状病毒感染肺炎病例	1
江苏第三例!连云港新型冠状病毒肺炎患者出院	1
截至1月30日24时新疆(含兵团)新型冠状病毒感染的肺炎疫情最新情况	1
江苏新增33例新型冠状病毒感染的肺炎确诊病例 累计确诊341例	1
宁夏应对新型冠状病毒感染肺炎疫情工作指挥部办公室公告(第4号)	1
天津新增新型冠状病毒感染的肺炎确诊病例7例	1
南充市应对新型冠状病毒感染肺炎疫情防控工作措施	1
宁夏突出四个环节阻击新型冠状病毒感染肺炎疫情	1
理性认识新型冠状病毒	1
王东峰主持召开河北省应对新型冠状病毒感染肺炎疫情工作领导小组	1
党旗在疫情防控第一线高高飘扬——青海打响新型冠状病毒感染的	1
中央纪委国家监委对贯彻党中央部署要求、做好新型冠状病毒感染	1
西藏自治区确诊首例新型冠状病毒感染的肺炎病例	1
西藏确诊首例新型冠状病毒感染肺炎病例	1
西藏确诊首例新型冠状病毒感染肺炎病例	1
好消息来了!黑龙江首批两名新型冠状病毒感染的肺炎确诊患者治愈出院	1
新型冠状病毒感染的肺炎中医药防治方案有了“新疆版”	1
面对严峻形势 广安如何打好新型冠状病毒阻击战?	1
上海新增18例新型冠状病毒感染的肺炎确诊病例	1
110分钟内出结果 粤新型冠状病毒检测试剂经应急审批上市	1
截至2月1日24时新疆(含兵团)新型冠状病毒感染的肺炎疫情最新情况	1
国家卫生健康委1号公告:透露关于“新型冠状病毒”防治重要信息	1
新型冠状病毒, 我们该怎么预防?	1
[实时更新]新型肺炎疫情防控寻人信息汇总	1
江北区召开新型冠状病毒感染的肺炎疫情防控工作新闻通气会	1
关于应对新型冠状病毒感染的肺炎疫情 支持中小企业共渡难关的二十	1
国家卫健委介绍新型冠状病毒感染的肺炎疫情防控工作中重点人群和	1
重庆首例治愈的新型冠状病毒感染的肺炎患者出院	1
日媒:乘包机抵达日本日侨中有3人感染新型冠状病毒	1
李克强主持召开中央应对新型冠状病毒感染肺炎疫情工作领导小组会议	1
教育部:各地和学校要做好新型冠状病毒感染的肺炎疫情防控工作	1
南京市新型冠状病毒感染的肺炎首批两名治愈患者出院	1
徐州新增新型冠状病毒检测阳性19例 有10例为一待确认病例密切接触者	1
西藏自治区税务局驻村工作队认真落实新型冠状病毒疫情防控工作	1
还敢吃蛇吗?最新研究:新型冠状病毒最可能来自于蛇	1
新型冠状病毒防护知识	1
不信谣不传谣 预防新型冠状病毒肺炎这些知识要知道	1
世卫组织更正:新型冠状病毒疫情对全球构成高风险	1
四川省委召开常委会会议暨省委应对新型冠状病毒感染肺炎疫情工作	1
苏州确诊新型冠状病毒感染的肺炎病例12例	1
抗击新型冠状病毒疫情, 建议设置中医定点医院	1
专家谈新型肺炎疫情防控谣言	1
同心战疫, 青海在行动——青海打响新型冠状病毒感染的肺炎疫情	1
宁夏全力阻击新型冠状病毒感染肺炎疫情	1
农发行新疆分行传达学习中央、总行和自治区关于防控新型冠状病毒	1
农发行新疆分行传达学习中央、总行和自治区关于防控新型冠状病毒	1
新型冠状病毒感染的肺炎防控知识手册之个人防护知识	1
世卫组织盛赞中国抗击新型冠状病毒感染的肺炎的执行力和信息透明度	1
新型冠状病毒感染的肺炎疫情防控焦点扫描之六	1
武汉防控新型冠状病毒第一线 上海援鄂医生:等一切尘埃落定, 我们再	1
这些关于新型冠状病毒肺炎传闻, 别信!	1
新型冠状病毒来袭 药企“保供不提价”	1
新疆全力抓好新型冠状病毒感染的肺炎疫情防控工作	1
武汉大学人民医院发布新型肺炎患者识别“升级版”:发热咳嗽并非	1
新疆三家新型冠状病毒感染的肺炎定点医院获社会保障卡制卡权限	1
SARS专家林江涛教授解读新型冠状病毒肺炎	1
李琦:不要轻信谣言 吸烟不能驱赶新型冠状病毒_新华访谈_新华网	1
宁夏应对新型冠状病毒感染肺炎疫情工作指挥部办公室公告(第2号)	1
哈密市全力打好新型冠状病毒肺炎疫情防控阻击战	1
广安首例新型冠状病毒感染的肺炎确诊患者已解除隔离	1
截至1月29日24时新疆(含兵团)新型冠状病毒感染的肺炎疫情最新情况	1
青海省新增3例新型冠状病毒感染的肺炎疑似病例	1
对于新型冠状病毒肺炎 钟南山今天又说了啥?	1
如何预防新型冠状病毒感染?这几点你应该知道	1
截至1月24日24时新型冠状病毒感染的肺炎疫情最新情况	1
够科普:弱弱问一句, 戴口罩有用吗?关于新型冠状病毒 想知道的都在	1
南通发现1名疑似新型冠状病毒肺炎患者 急寻接触者	1
探访成都新型冠状病毒肺炎隔离病区	1
我们有信心控制新型冠状病毒疫情	1
应对新型冠状病毒, 我们该怎么预防?	1
外国政要积极评价和支持中国抗击新型冠状病毒感染肺炎疫情	1
黑龙江省应对新型冠状病毒感染肺炎疫情指挥部第1号公告	1
宁夏应对新型冠状病毒感染的肺炎疫情工作指挥部办公室发布公告	1
南通启动新型冠状病毒感染的肺炎疫情一级响应	1
自治区召开视频会议研究部署新型冠状病毒感染的肺炎疫情防控工作	1
内蒙古自治区新型冠状病毒感染肺炎防控工作指挥部召开疫情防控	1
《新型冠状病毒感染的肺炎防控方案(第2版)》发布	1
新型冠状病毒感染的肺炎防控方案(第二版)及解读	1
护航大众健康 《新型冠状病毒感染防护》图书连夜出版上市	1
宁夏新增3例新型冠状病毒感染的肺炎确诊病例 累计7例	1
【新型冠状病毒科普知识】为你精心准备春节安全出行小贴士, 请查收!	1
新型冠状病毒感染的肺炎如何防治, 钟南山给出最新意见	1
应急管理部召开视频调度会 部署全力做好新型冠状病毒感染肺炎疫情	1
全力以赴, 坚决打赢疫情防控阻击战——中央企业抗击新型冠状病毒	1
钟南山:新型冠状病毒感染肺炎暂无特效药 担心出现超级传播者	1
湖南省新增3例新型冠状病毒感染的肺炎确诊病例	1
浙江新增5例新型冠状病毒感染的肺炎病例	1
【新型冠状病毒科普知识】(十五)“居家医学观察”全攻略:谁需要	1
新型冠状病毒感染的肺炎确诊患者免费救治	1
甘肃省新型冠状病毒感染的肺炎联防联控倡议书	1
新疆全力做好新型冠状病毒感染的肺炎防控工作	1
刘家义在全省新型冠状病毒感染肺炎疫情处置工作视频会议上强调:以	1
切实切断新型冠状病毒传染源入渝	1
浙江省新型冠状病毒感染的肺炎疫情防控工作视频会议召开 以最严格	1
尹力主持召开省应对新型冠状病毒感染肺炎疫情应急指挥部第二次会议	1
河北做好新型冠状病毒感染的肺炎疫情医疗保障	1
发挥中医药对新型冠状病毒感染的肺炎防治作用	1
自治区召开全区新型冠状病毒感染的肺炎疫情防控工作视频会议	1
贵州省应对新型冠状病毒感染的肺炎疫情防控领导小组召开调度会议	1
沈阳市新型冠状病毒感染的肺炎疫情防控指挥部发布1号通告	1
青海省政府发布关于做好新型冠状病毒感染的肺炎疫情防控和处置	1
武汉市卫健委关于新型冠状病毒感染的肺炎情况通报	1
江苏公布新型冠状病毒感染的肺炎定点收治医院名单	1
辽宁省召开新型冠状病毒感染的肺炎疫情防控指挥部会议	1
重庆市市场监管局八措并举 做好新型冠状病毒感染的肺炎疫情联防联	1
交通枢纽将启动体温监测 黑龙江省全面狙击新型冠状病毒肺炎	1
重庆新增3例新型冠状病毒感染的肺炎确诊病例	1
刘赐贵在三亚检查新型冠状病毒感染的肺炎疫情防控工作并召开专题	1
澳门确诊首例新型冠状病毒肺炎病例	1
专家研判:黑龙江省当前新型冠状病毒感染的肺炎疫情处于防控关键时期	1
记者四问新型冠状病毒肺炎疫情现状 中国外交部一一回应	1
昆明首例新型冠状病毒感染肺炎患者总体情况良好	1
进一步加强重点人群、场所和单位 新型冠状病毒感染的肺炎疫情	1
青海省部署新型冠状病毒感染的肺炎防控工作	1
全国14省市已确诊324例新型肺炎 专家:目前病毒潜伏期7天	1
自治区部署新型冠状病毒感染的肺炎疫情防控工作	1
黑龙江省卫健委通报新型冠状病毒感染的肺炎疫情情况	1
北京新增5例新型冠状病毒感染的肺炎病例 已确诊10例	1
香港采取三措施应对新型冠状病毒感染的肺炎疫情	1
湖北启动突发公共卫生事件II级应急响应 加强新型冠状病毒感染肺炎	1
重庆市确诊5例输入性新型冠状病毒感染的肺炎病例	1
湖北省成立指挥部全面防控新型冠状病毒感染的肺炎疫情	1
匡湧在检查新型冠状病毒感染的肺炎疫情防控工作、 慰问一线医务	1
市委召开常委会扩大会议暨市新型冠状病毒感染的肺炎疫情防控工作	1
抗击新型冠状病毒肺炎 无锡23名医护人员出征武汉	1
国家卫生健康委确认河北省首例新型冠状病毒感染的肺炎确诊病例	1
武汉市卫健委关于新型冠状病毒感染的肺炎情况通报	1
北京市委市政府成立新型冠状病毒感染肺炎疫情防控工作领导小组	1
新型肺炎如何防?规范咳嗽礼仪可降低病毒传播	1
[湖北新闻]习近平对新型冠状病毒感染的肺炎疫情作出重要指示 强调	1
辽宁:坚决防范遏制新型冠状病毒感染的肺炎疫情扩散蔓延	1
国家卫健委:国内新型冠状病毒感染的肺炎确诊病例440例	1
新型冠状病毒广受关注 哪些渠道还能买到口罩	1
世卫组织:日本出现一例新型冠状病毒病例	1
武汉新增一例新型冠状病毒感染的肺炎死亡病例	1
武汉新增一例新型冠状病毒感染的肺炎死亡病例	1
世卫组织:泰国发现1例新型冠状病毒病例	1
关于新型冠状病毒感染的肺炎, 想知道的看过来	1
武汉通报新型冠状病毒感染肺炎:717人尚在接受观察	1
武汉病毒性肺炎疫情病原体初步判定为新型冠状病毒	1
够科普:面对新型冠状病毒 蝙蝠这次还会“说谎”?	1
武汉市卫健委通报新型冠状病毒感染的肺炎情况	1
林郑月娥:加强新型冠状病毒肺炎防控工作	1
武汉病毒性肺炎病例的病原体初步判定为新型冠状病毒	1
英媒关注武汉不明原因肺炎病原体初定:系新型冠状病毒	1
英媒关注武汉不明原因肺炎病原体初定:系新型冠状病毒	1
专家称系新型冠状病毒 武汉病毒性肺炎疫情病原学鉴定取得初步进展	1
中国将与世界卫生组织分享新型冠状病毒基因序列信息	1
武汉确诊41例感染新型冠状病毒肺炎患者 死亡1例	1
武汉病毒研究所正开展新型冠状病毒疫苗研发等工作	1
关于新型冠状病毒感染肺炎中国医学科学院专家组答疑解惑	1
世卫组织启动应对新型冠状病毒疫情的战略准备和应对方案	1
世卫组织:中国及时分享新型冠状病毒疫情信息	1
国际社会对中国战胜新型冠状病毒感染肺炎疫情充满信心	1
科学家发文首次揭示新型冠状病毒进化来源	1
新型冠状病毒肺炎疫情防控:未来几天, 将极为关键	1
上海全力保障新型冠状病毒检测试剂盒企业满负荷生产	1
韩国确诊第3例新型冠状病毒感染肺炎病例	1
李克强赴中国疾控中心考察新型冠状病毒感染肺炎疫情防控科研攻关	1
全球多家科研机构加紧研发新型冠状病毒疫苗	1
重庆新增18例新型冠状病毒感染的肺炎确诊病例	1
体温检测 列车消毒 联防联控——多地全力防控新型冠状病毒感染	1
湖北新型冠状病毒感染的肺炎新增确诊1347例 新增死亡45例	1
中国疾控中心启动新型冠状病毒疫苗研发	1
新型冠状病毒感染的肺炎诊疗方案(试行第三版)发布	1
新型冠状病毒已确认存在人传人, 武汉市15名医务人员感染	1
李克强主持召开中央应对新型冠状病毒感染肺炎疫情工作领导小组会议	1
特稿:与病毒赛跑——全球新型冠状病毒科研扫描	1
山东青岛新增5例新型冠状病毒感染的肺炎确诊病例	1
北京:新型冠状病毒感染的肺炎暂无社区传播	1
中科院初步发现双黄连口服液可抑制新型冠状病毒 还需大量试验	1
北京新增9例新型冠状病毒感染的肺炎病例	1
北京高校师生制作多语言版本“防控新型冠状病毒儿童绘本”	1
好消息!新型冠状病毒溯源取得阶段性进展	1
不同人群预防新型冠状病毒感染口罩选择与使用技术指引发布	1
钟南山院士再谈科学防控新型冠状病毒肺炎疫情	1
武汉成立新型冠状病毒感染肺炎疫情防控指挥部	1
国家卫健委发布新型冠状病毒疫情防控情况:仍可防可控 传染来源尚	1
中国法学会印发《关于做好新型冠状病毒感染的肺炎疫情防控工作的	1
陕西新增新型冠状病毒肺炎确诊病例24例 累计87例	1
李克强主持召开中央应对新型冠状病毒感染肺炎疫情工作领导小组会议	1
中共中央政治局常务委员会召开会议 研究加强新型冠状病毒感染的	1
湖北省新增新型冠状病毒感染的肺炎确诊病例840例	1
宁夏回族自治区应对新型冠状病毒感染肺炎疫情工作指挥部公告	1
九问新型冠状病毒	1
中国—世界卫生组织新型冠状病毒肺炎联合专家考察组即将开展工作	1
8分钟“快筛” 3小时检测 全国唯一新型冠状病毒全套体外诊断设备	1
科普:穿山甲可能是新型冠状病毒“二传手”吗	1
财政部、税务总局《关于支持新型冠状病毒感染的肺炎疫情防控有关	1
戴防尘防毒口罩能不能防住新型冠状病毒?	1
中国医学科学院专家详解:人是如何被新型冠状病毒感染的?	1
2019新型冠状病毒“基因团伙”作案手法揭秘	1
上海合作组织就支持中国抗击新型冠状病毒肺炎疫情发表声明	1
抗疫战场上的中国制造——核酸检测试剂盒:让“新型冠状病毒	1
果蔬表面会附着新型冠状病毒?不戴口罩驾车被扣6分?谣言作怪莫慌张	1
新型冠状病毒肆虐让我们学到了什么?	1
一个人如何将新型冠状病毒传给5个人?广州疾控揭秘	1
安徽组建中医专家组 推动新型冠状病毒治疗	1
新型冠状病毒肺炎与感冒、流感有什么区别?	1
重庆抗击新型冠状病毒肺炎专利数据库正式上线	1
高血压患者易感新型冠状病毒? 专家这样说	1
《新型冠状病毒肺炎护理手册》出版	1
专家:新型冠状病毒不是SARS冠状病毒	1
军队医疗专家解析新型冠状病毒病	1
国家发展改革委:关于应对新型冠状病毒感染肺炎疫情 支持鼓励劳动	1
新型冠状病毒长这样 显微镜下繁衍数量惊人(图)	1
综合消息:多国政要对中国战胜新型冠状病毒感染肺炎疫情充满信心	1
世卫组织将新型冠状病毒正式命名为COVID-19	1
阿联酋各界全力支持中国抗击新型冠状病毒疫情	1
湖北新冠肺炎科研攻关组专家:新型冠状病毒属于SARS冠状病毒	1
又有一些国家首次报告新型冠状病毒感染病例	1
2月4日全国新型冠状病毒感染的肺炎新增确诊病例3887例 治愈出院	1
权威答疑——新型冠状病毒咋防?	1
江苏新增11例新型冠状病毒肺炎确诊病例	1
巩义市2例新型冠状病毒肺炎确诊病例痊愈	1
2月15日安徽省报告新型冠状病毒肺炎疫情情况	1
截至2月14日24时河南省新型冠状病毒肺炎疫情最新情况 新增28例	1
兵团首例新型冠状病毒肺炎确诊患者治愈出院	1
广东新型冠状病毒感染的肺炎确诊病例增至970例	1
全国新增新型冠状病毒感染的肺炎确诊病例1982例	1
中国抗击新型冠状病毒:进展和影响	1
菲确认首例新型冠状病毒感染者为武汉游客	1
新型冠状病毒肺炎知识大全	1
名称定了, 新型冠状病毒被命名为“COVID-19”	1
面对新型冠状病毒肺炎, 泰康人寿出台应对举措	1
截至22日24时, 新型冠状病毒肺炎信息汇总	1
新型冠状病毒全球研究与创新论坛在日内瓦开幕	1
防疫科普动画片:预防新型冠状病毒 我们怎么吃才安心?	1
新型冠状病毒疫情持续 台港担忧经济遭受冲击	1
新型冠状病毒疫苗的研发之路走到哪儿了?还需要多久?	1
我与新型冠状病毒肺炎抗争的28天!	1
公安机关依法严厉打击拒绝隔离治疗传播新型冠状病毒的违法犯罪行为	1
科普:世卫组织针对新型冠状病毒发布新一批“问与答”	1
综合消息:新加坡首现新型冠状病毒社区传播病例 比利时报告首例病例	1
抗疫一线报告 专家:新型冠状病毒不是SARS冠状病毒	1
解放军总医院第五医学中心获批新型冠状病毒核酸检测单位	1
关于新型冠状病毒还应知道这些	1
距离新型冠状病毒最近的人:离“家”最远	1
新型冠状病毒如何防控?是否会重复SARS疫情?专家解读	1
外国政党领导人积极评价和支持中国抗击新型冠状病毒感染肺炎疫情	1
别让新型冠状病毒 感染情绪	1
重磅!《协和新型冠状病毒肺炎防护手册》正式发布	1
最全新型冠状病毒感染的肺炎疫情科普小知识 请收藏!	1
如何发现新型冠状病毒的蛛丝马迹	1
孙春兰主持召开国务院应对新型冠状病毒感染的肺炎疫情联防联控	1
武汉社区“拉网式排查”直击——新型冠状病毒感染的肺炎疫情防控	1
香港新型冠状病毒感染肺炎确诊病例增至15例	1
研究揭示新型冠状病毒或来源于蝙蝠	1
【抗疫一线报告】最新研究发现:新型冠状病毒存在粪口传播风险	1
我们在一起, 打赢这一仗——抗击新型冠状病毒肺炎疫情在行动_新华网	1
内蒙古出现新型冠状病毒隔楼传染?官方回应	1
粪便会传播新型冠状病毒吗?	1
海内外侨界为抗击新型冠状病毒感染肺炎疫情出力鼓劲	1
李克强主持召开中央应对新型冠状病毒感染肺炎疫情工作领导小组	1
抗疫一线报告 分离到三株新型冠状病毒毒株 专家回应还要多久能	1
扩散!关于新型冠状病毒肺炎, 你应该知道的100条科学信息	1
新型冠状病毒在外界环境能生存多久	1
抗击新型冠状病毒感染疫情, 中医义不容辞!	1
我国科学家开发出转录组快速建库新方法 有望助力新型冠状病毒测序	1
都是好消息!新型冠状病毒药物、疫苗研发 最新进展如何?	1
抗疫一线报告 世卫组织:新型冠状病毒疫情对全球造成高风险	1
应对新型冠状病毒肺炎 看专业药师十问十答	1
汇聚起战胜疫魔的无穷力量——辽宁收治新型冠状病毒感染的肺炎	1
“病毒猎手”利普金:“中国防控新型冠状病毒感染肺炎疫情有两大	1
九龙坡造新型冠状病毒核酸检测试剂盒研发成功	1
新型冠状病毒感染的肺炎已出现无武汉旅行史确诊病例	1
四个原因致重庆新型冠状病毒感染的肺炎病例上升快	1
白岩松八问钟南山:新型冠状病毒肺炎, 情况到底如何?	1
世界卫生组织:新型冠状病毒可能存在持续人传人, 需更多分析	1
所有人, 防控新型冠状病毒, 这是当前最重要的事情	1
快速检测新型冠状病毒 检测试剂盒上市在望	1
新型冠状病毒肺炎确认存在人传人现象	1
警惕新型冠状病毒母婴传播风险	1
抗击新型冠状病毒, 中央企业紧急行动!	1
一文了解新型冠状病毒 教你做好“自我防护”	1
国家卫健委印发第四版新型冠状病毒感染的肺炎诊疗方案	1
“新型冠状病毒”手册之预防篇	1
抗击新型冠状病毒肺炎, 我们在行动	1
新型冠状病毒与SARS病毒结合受体方式相似	1
国新办就新型冠状病毒感染的肺炎疫情联防联控工作有关情况举行	1
远离新型冠状病毒 这些防护请做到	1
新型冠状病毒面前:个人能做些什么?该做些什么?	1
科普:世卫组织关于新型冠状病毒的四问四答	1
上海新增8例新型冠状病毒肺炎确诊病例	1
同济专家组制定《新型冠状病毒肺炎诊疗快速指南》	1
应对新型冠状病毒, 我们该怎么预防?	1
中共中央政治局常务委员会召开会议 研究加强新型冠状病毒感染的	1
国家卫健委发布新型冠状病毒感染肺炎预防指南	1
“新型冠状病毒”手册之了解篇	1
孙春兰在武汉考察新型冠状病毒感染的肺炎疫情防控工作	1
截至1月28日24时新型冠状病毒感染的肺炎疫情最新情况	1
截至2月1日24时新型冠状病毒感染的肺炎疫情最新情况	1
国家卫健委:全国已确诊571例新型冠状病毒感染的肺炎病例 死亡17例	1
外国政要积极评价和支持中国抗击新型冠状病毒肺炎疫情	1
中科院武汉病毒所筛出能较好抑制新型冠状病毒药物	1
卫生部和疾控中心:严防新型冠状病毒“入侵”	1
卫生部:我国不排除“新型冠状病毒”输入可能	1
丹麦排除新型冠状病毒 - 人民日报海外版-人民网	1
河北疾控专家解读新型冠状病毒:尚无人传人证据	1
荷兰隔离5名疑似新型冠状病毒患者 无应对药物	1
[视频]中国疾控中心:新型冠状病毒不是非典 严重度类似	1
[视频]新型冠状病毒致死率超过三成	1
[视频]新型冠状病毒不是SARS	1
辽宁省新增1例新型冠状病毒肺炎确诊病例	1
2月16日安徽省报告新型冠状病毒肺炎疫情情况	1
2月15日广西新型冠状病毒肺炎疫情情况	1
江西省报告新型冠状病毒肺炎新增确诊病例12例	1
截至2月14日24时新型冠状病毒肺炎疫情最新情况	1
2月15日江苏新增13例新型冠状病毒肺炎确诊病例	1
2月15日河南省新增新型冠状病毒肺炎确诊病例19例	1
福建新增新型冠状病毒肺炎确诊病例2例 累计确诊287例	1
重庆新增6例新型冠状病毒感染的肺炎确诊病例	1
果蔬表面会附着新型冠状病毒?不戴口罩驾车被扣6分?谣言作怪莫慌张	1
出门玩雪易被感染新型冠状病毒?专家:不可信!	1
2020年2月15日青海省新型冠状病毒肺炎疫情情况	1
手机也可能是新型冠状病毒载体!40秒教你手机消毒方法	1
内蒙古新型冠状病毒肺炎确诊病例新增2例 累计确诊70例	1
15日宁夏无新增新型冠状病毒肺炎确诊病例 新增出院病例6例	1
四川省新型冠状病毒肺炎救治定点机构信息公布!	1
南平一新型冠状病毒肺炎治愈者主动要捐血浆	1
关于印发新型冠状病毒肺炎流行期间商场和超市卫生防护指南的通知	1
四川推出藏汉、彝汉双语版《新型冠状病毒大众心理防护手册》	1
高新区一名就医患者被确定为新型冠状病毒感染的肺炎确诊病例	1
陕西公布第二批开展新型冠状病毒检测的医疗机构和第三方检测机构	1
空气中是否有新型冠状病毒?还能开窗通风吗?	1
她与新型冠状病毒肺炎抗争的28天	1
《新型冠状病毒肺炎影像学诊断》电子版出版	1
转扩!关于新型冠状病毒肺炎的8个最新解释	1
海南省新型冠状病毒肺炎新增确诊病例5例	1
新型冠状病毒疫情下的心理反应与应对方法	1
阻击新型冠状病毒肺炎疫情 内江公交共产党员在行动	1
2020年2月14日广西新型冠状病毒肺炎疫情情况	1
中国疾控中心从新型冠状病毒肺炎病例粪便样本中分离出病毒	1
企业复工复产防护攻略之前期准备措施! 新型冠状病毒科普知识	1
视频| 数说新型冠状病毒肺炎疫情发展趋势	1
国务院应对新型冠状病毒感染肺炎疫情联防联控机制举行春运返程	1
相似度96%!中科院最新研究再次将新型冠状病毒来源指向蝙蝠	1
同济团队推出高校版《新型冠状病毒肺炎防护手册》	1
2020年2月14日青海省新型冠状病毒肺炎疫情情况	1
华南农业大学:穿山甲或为新型冠状病毒的潜在中间宿主	1
2月14日大连市新型冠状病毒肺炎确诊18例 新增1例	1
东盟愿与中国携手再出发共同抗击新型冠状病毒肺炎	1
陕西首例新型冠状病毒肺炎产妇携健康宝宝出院	1
新型冠状病毒会不会通过粪口传播?	1
山东省《关于认真落实新型冠状病毒肺炎疫情防控有关税费政策的	1
巩义市2例新型冠状病毒肺炎确诊病例痊愈	1
辽宁省新增2例新型冠状病毒肺炎确诊病例	1
新型冠状病毒防控指南(第一版)	1
每日一词∣新型冠状病毒感染的肺炎 pneumonia caused by the	1
内蒙古新型冠状病毒肺炎确诊病例新增3例 累计确诊68例	1
新型冠状病毒主要的传播途径是什么?	1
截至2月8日24时新型冠状病毒肺炎疫情最新情况	1
请注意!新型冠状病毒存粪口传播风险	1
世界卫生组织将新型冠状病毒感染的肺炎命名为“Covid-19”	1
新型冠状病毒, 全球的挑战——墨西哥人讲述中国在病毒面前的真实状况	1
4名中国籍新型冠状病毒肺炎患者在马来西亚痊愈出院	1
新型冠状病毒感染的肺炎疫情防控接收捐赠公告(一)	1
世卫组织:新型冠状病毒疫苗有望在18个月内准备就绪	1
截至2月7日24时新型冠状病毒肺炎疫情最新情况	1
山东省领导对新型冠状病毒肺炎疫情防控工作进行督导	1
小区有人感染新型冠状病毒, 怎么办?这8个问题一定要看	1
公众对自家的卫生间应该做哪些防护?新型冠状病毒科普知识	1
2020年2月13日22时至2月14日10时辽宁新型冠状病毒肺炎疫情情况	1
日本北海道政府:新确诊1例感染新型冠状病毒的肺炎病例	1
深圳13日13名新型冠状病毒肺炎患者出院	1
重磅!《新型冠状病毒感染肺炎防控漫画》出版,	1
如何辨别儿童是否感染新型冠状病毒	1
俄罗斯发现两例新型冠状病毒感染病例	1
2020年2月14日浙江省新型冠状病毒肺炎疫情情况	1
2月10日12-24时, 山东省报告新型冠状病毒肺炎新增20例确诊病例详情	1
内蒙古无新增新型冠状病毒肺炎确诊病例	1
截至2月10日24时新型冠状病毒肺炎疫情最新情况	1
警惕新型冠状病毒母婴传播风险	1
海南省新型冠状病毒肺炎新增确诊病例6例	1
皖鲁渝等地多例新型冠状病毒	1
信阳新增新型冠状病毒肺炎患者已治愈11例, 详情公布	1
世卫组织报告:新冠病毒与菊头蝠冠状病毒有关联	1
重庆新增16例新型冠状病毒肺炎确诊病例	1
贵阳市企业复工及新型冠状病毒肺炎预防控制指引	1
截至2月9日24时新型冠状病毒肺炎疫情最新情况	1
福建新增新型冠状病毒肺炎确诊病例4例 累计确诊285例	1
新型冠状病毒感染的肺炎暂命名为新冠肺炎	1
甘肃新增3例新型冠状病毒肺炎确诊病例累计90例	1
四川省科学城医院获批开展新型冠状病毒核酸检测确诊资质	1
东芝集团支援抗击新型冠状病毒感染性肺炎疫情	1
全新“网络”防阻新型冠状病毒	1
谨防新型冠状病毒经消化道传播风险	1
新型冠状病毒或可通过粪-口传播 专家提醒:注意个人卫生和防护	1
谨防新型冠状病毒经消化道传播风险	1
新型冠状病毒2018年就发现了?中科院辟谣“并非同一种”	1
甘肃新增11例新型冠状病毒肺炎确诊病例 累计51例	1
北京2月13日新型冠状病毒感染的肺炎新发病例活动小区或场所	1
【够科普】玩雪会感染新型冠状病毒? 真相是这样的	1
美国波士顿发现第8名新型冠状病毒感染病人	1
西藏首例新型冠状病毒肺炎确诊患者今日出院	1
福建:加大新型冠状病毒检测诊断试剂科研攻关力度	1
2月12日江苏新增27例新型冠状病毒肺炎确诊病例	1
2020年2月11日青海省新型冠状病毒肺炎疫情情况	1
2020年2月11日16时至24时辽宁新型冠状病毒肺炎疫情情况	1
西藏首例新型冠状病毒肺炎确诊患者治愈出院	1
世卫组织:新型冠状病毒疫苗有望在18个月内准备就绪	1
截至1月31日24时新型冠状病毒感染的肺炎疫情最新情况	1
截至2月10日24时河南省新型冠状病毒肺炎疫情最新情况	1
福建新增新型冠状病毒肺炎确诊病例7例 累计确诊279例	1
国际社会支持中国防控新型冠状病毒感染肺炎疫情	1
一直干咳, 就是感染新型冠状病毒了吗?	1
哈尔滨一新型冠状病毒感染的肺炎患者产下健康女婴	1
《新型冠状病毒感染的肺炎公众防护指南》全文	1
贵州新增新型冠状病毒肺炎确诊病例7例 累计96例	1
与病毒赛跑——全球新型冠状病毒科研扫描	1
关于新型冠状病毒感染肺炎, 你应该知道的100条科学信息	1
起底新型冠状病毒家族	1
湖北省新增新型冠状病毒肺炎病例2147例 新增出院324例	1
重庆新增新型冠状病毒感染的肺炎13例 累计389例	1
澳大利亚确诊新型冠状病毒感染者增至8例	1
湖北一医生因新型冠状病毒肺炎离世 享年62岁	1
中国发布丨哪些人易感染新型冠状病毒?权威防控手册教你这样“对付	1
防疫科普动画片第一集:什么是新型冠状病毒	1
福建新增新型冠状病毒肺炎确诊病例11例	1
关于依法惩治妨害新型冠状病毒感染肺炎疫情防控违法犯罪的意见	1
科普:新型冠状病毒问与答	1
云南一新型冠状病毒感染的肺炎患者涉嫌以危险方法危害公共安全罪	1
公众漏夜排队抢购 院士告诉你:双黄连对新型冠状病毒不具针对性!	1
山东新增新型冠状病毒肺炎确诊病例19例 累计435例	1
关于新型冠状病毒, 你需了解这些	1
防控新型冠状病毒肺炎 你需要了解这些	1
卫生健康委建立省际对口支援湖北省除武汉以外地市新型冠状病毒	1
2月10日江苏新增23例新型冠状病毒肺炎确诊病例	1
工信部:新型冠状病毒核酸检测试剂日产量77.3万人份	1
朋友圈都在做这套《新型冠状病毒谣言必考卷》, 测测你能及格么?	1
甘肃新增3例新型冠状病毒肺炎确诊病例 累计86例	1
扩散!关于新型冠状病毒肺炎, 你应该知道的100条科学信息	1
卫生健康委建立省际对口支援湖北省除武汉以外地市新型冠状病毒	1
2月10日江苏新增23例新型冠状病毒肺炎确诊病例	1
战疫Vlog:你关心的新型冠状病毒核酸检测是这样进行的!	1
工信部:新型冠状病毒核酸检测试剂日产量77.3万人份	1
朋友圈都在做这套《新型冠状病毒谣言必考卷》, 测测你能及格么?	1
甘肃新增3例新型冠状病毒肺炎确诊病例 累计86例	1
2月14日大连市新型冠状病毒肺炎确诊18例 新增1例	1
扩散!关于新型冠状病毒肺炎, 你应该知道的100条科学信息	1
截至2月3日24时新型冠状病毒感染的肺炎疫情最新情况	1
斯里兰卡总理率民众为中国抗击新型冠状病毒疫情祈福	1
战疫中的爱与坚守!盐城首批2例新型冠状病毒感染的肺炎患者	1
《甘肃省新型冠状病毒感染的肺炎疫情心理防护指导手册》出版	1
中西医结合防治新型冠状病毒感染的肺炎临床研究在武汉启动	1
宁夏新增6例新型冠状病毒感染的肺炎确诊病例 累计40例	1
专家回应气溶胶传播:空气中一般不会有新型冠状病毒	1
肿瘤患者如何预防新型冠状病毒感染 这3点要做好	1
图解|《防疫病 三字经——新型冠状病毒公众防护指南》出版(免费	1
新型冠状病毒可能粪口传播?专家提醒关注厕所消毒	1
两部门:推动地方提高新型冠状病毒感染肺炎诊断效率	1
科普:世卫组织关于新型冠状病毒的四问四答	1
2020年1月26日湖北省新型冠状病毒感染的肺炎疫情情况	1
河南信阳出生5天新生儿确诊感染新型冠状病毒肺炎	1
远离新型冠状病毒 这些知识要谨记	1
意大利确诊2例新型冠状病毒感染者	1
【新型冠状病毒疫情图】截至1月22日24时, 确诊571例	1
新型冠状病毒:结构简单、成分简单, 但破坏力绝不简单	1
外交部:希望国际社会理性、冷静认识新型冠状病毒感染的肺炎疫情	1
河南新增新型冠状病毒感染的肺炎确诊病例67例	1
世卫协调全球力量推动加快新型冠状病毒研究	1
抗击新型冠状病毒肺炎疫情	1
武汉同济医院发布《新型冠状病毒肺炎诊疗快速指南》	1
国家卫健委:国内新型冠状病毒感染的肺炎病例确诊11791例 31日新增	1
宁夏28日新型冠状病毒感染的肺炎新增病例动态	1
国家卫健委发布第一版新型冠状病毒防控指南	1
防控新型冠状病毒 云南铁路在行动	1
黑龙江省卫生健康委员会正式发布《新型冠状病毒预防绘本》	1
离新型冠状病毒最近的人	1
远离新型冠状病毒 这些防护请做到	1
国家卫健委:国内新型冠状病毒感染的肺炎病例7711例 29日新增1737例	1
最新!截至22日7时, 新型冠状病毒感染肺炎信息汇总	1
美国将新型冠状病毒入境筛查机场增加至20个	1
山东新增新型冠状病毒感染的肺炎确诊病例21例	1
世界观 | 网友:大蒜能抵御新冠肺炎吗?世卫组织:不能!	1
“北京市新型冠状病毒感染肺炎线上医生咨询平台”正式开通 千	1
甘肃新增4例新型冠状病毒感染的肺炎确诊病例 累计71例	1
重磅!《新型冠状病毒感染肺炎防控漫画》出版, 免费阅读!	1
日本一邮轮确诊多例新型冠状病毒感染病例	1
浙江新型冠状病毒感染的肺炎新增确诊66例 累计895例	1
综合消息:国外发现多例新型冠状病毒感染病例	1
三分钟沙画视频, 让你了解新型冠状病毒肺炎	1
2月6日安徽省报告新型冠状病毒感染的肺炎疫情情况	1
上海:新型冠状病毒mRNA疫苗研发正式立项	1
截至2月10日24时 山西省累计报告新型冠状病毒肺炎确诊病例122例	1
免疫学专家:增强自身免疫力有助于对抗新型冠状病毒	1
贵州三名新型冠状病毒感染的肺炎患者治愈出院	1
北京复兴医院出现新型冠状病毒感染的肺炎聚集性病例 9人感染	1
哈尔滨公布新增18例新型冠状病毒感染肺炎确诊患者活动轨迹	1
上海专家成功研制抗新型冠状病毒肺炎喷剂	1
国家卫健委:国内新型冠状病毒感染的肺炎病例确诊9692例 30日新增	1
自治区召开新型冠状病毒肺炎疫情防控工作视频会议	1
陕西新增新型冠状病毒肺炎确诊病例13例 累计208例	1
正值新型冠状病毒防控关键期, 这些群里却“玩”起了接龙?	1
综合消息:一些国家确诊新型冠状病毒感染病例	1
《新型冠状病毒感染的肺炎诊疗方案》不断更新	1
内蒙古新增4例新型冠状病毒感染的肺炎确诊病例 累计确诊46例	1
辽宁新增7例输入性新型冠状病毒感染肺炎确诊病例	1
31省份累计确诊新型冠状病毒肺炎31774例	1
山西新增新型冠状病毒感染的肺炎病例8例 累计104例	1
重庆新增新型冠状病毒感染的肺炎病例11例 累计426例	1
新型冠状病毒传播途径与预防指南	1
抗击新型冠状病毒感染的肺炎疫情在行动-新华网	1
饮用高度酒能抵抗新型冠状病毒?这些是假的, 转发辟谣!	1
外国政党领导人高度评价并积极支持中国抗击新型冠状病毒感染肺炎	1
《预防新型冠状病毒感染口罩选择与使用技术指引》发布	1
[贵州新闻联播]新型冠状病毒感染的肺炎疫情社会防控工作视频调度	1
宿迁市宿豫区奋力打赢新型冠状病毒防疫攻坚战	1
泰州首例新型冠状病毒感染的肺炎患者治愈出院	1
关于新型冠状病毒感染的肺炎, 想知道的看过来	1
中央组织部从代中央管理党费中划拨10800万元用于支持新型冠状病毒	1
湖北仙桃首批11位新型冠状病毒感染的肺炎病人治愈出院	1
如何防治新型冠状病毒?北京医学专家联合为您科普	1
get!新型冠状病毒感染的肺炎可以这么治!	1
国际社会支持中国防控新型冠状病毒感染肺炎疫情	1
湖北新增新型冠状病毒肺炎病例2447例 累计22112例	1
截至5日江苏新型冠状病毒感染的肺炎出院病例增至26例	1
青岛新增2例新型冠状病毒感染的肺炎确诊病例 累计确诊34例	1
德国确诊新型冠状病毒感染病例升至8人	1
切断“行走的传染源”如何发力?——全国新型冠状病毒感染的肺炎	1
国家卫健委:国内新型冠状病毒感染的肺炎确诊病例1287例 24日新增	1
黑龙江人 新型冠状病毒感染的肺炎与流感、普通感冒啥区别?听听	1
青海召开新型冠状病毒感染的肺炎疫情防控处置工作第二场新闻发布会	1
识别发热的“障眼法”——如何区分普通感冒、流感、新型冠状病毒	1
常州首批2名新型冠状病毒感染肺炎患者治愈出院	1
武汉市已有103例新型冠状病毒感染的肺炎患者治愈出院	1
十五国确诊新型冠状病毒感染病例 他们如何应对?	1
河南2月6日新增新型冠状病毒感染的肺炎确诊病例63例	1
希腊总统就新型冠状病毒肺炎疫情向中国表达支持和慰问	1
新型冠状病毒怕冷or怕热?武汉同济专家告诉您	1
外交部发言人就世界卫生组织发布新型冠状病毒感染的肺炎疫情为	1
世卫组织将新型冠状病毒疫情列为国际关注的突发公共卫生事件	1
《新型冠状病毒感染的肺炎诊疗方案(试行第四版)》发布 藿香正气等	1
南京2例新型冠状病毒感染的肺炎患者治愈出院	1
李克强主持召开中央应对新型冠状病毒感染肺炎疫情工作领导小组会议	1
成竞业:抗击新型冠状病毒感染肺炎疫情, 中国有能力, 世界有信心	1
防控新型冠状病毒肺炎 携程商旅持续在行动	1
火神山医院接收首批新型冠状病毒感染的肺炎确诊患者	1
中国疾控中心在武汉华南海鲜市场检出大量新型冠状病毒	1
伊利持续投入1亿元抗击新型冠状病毒肺炎疫情	1
国家卫生健康委就新型冠状病毒感染的肺炎疫情防控工作中孕产妇	1
多国高度评价中国抗击新型冠状病毒感染肺炎疫情努力	1
好消息!重庆已有8名新型冠状病毒感染的肺炎患者治愈出院	1
武汉感染新型冠状病毒肺炎医护人员首批集中出院, 复盘救治过程有	1
河北省首批3名新型冠状病毒感染的肺炎患者治愈出院	1
德国新型冠状病毒感染的肺炎确诊病例增至10人	1
海外支援中国抗击新型冠状病毒疫情	1
【新型冠状病毒科普知识】(二十三) 专家说:病毒是如何传播的?	1
【征稿函】“众志成城抗击新型冠状病毒肺炎疫情主题书画展”作品	1
贵州省新型冠状病毒感染的肺炎患者均得到规范有效治疗	1
浙江省成功分离出新型冠状病毒毒株 录像画面公开	1
丹东公布1名新型冠状病毒感染的肺炎确诊病例情况和行程轨迹	1
【新型冠状病毒科普知识】(十六) 今年过年不聚会	1
广西新闻发布会新型冠状病毒	1
公众如何科学预防新型冠状病毒肺炎	1
【新型冠状病毒科普知识】(九)远离病毒, 这些要点须知晓	1
居家需要消毒吗?江苏专家组组长解读新型冠状病毒预防	1
【好消息】重庆两例新型冠状病毒感染的肺炎患者, 今日治愈出院	1
武汉新型冠状病毒核酸日检测量将达到2000份	1
南京江北新区企业成功研制新型冠状病毒检测试剂盒	1
海南省报告新型冠状病毒感染的肺炎新增确诊病例9例	1
武汉推出《新型冠状病毒肺炎诊疗快速指南》	1
如何区分普通感冒与新型冠状病毒感染的肺炎?	1
上海:新型冠状病毒mRNA疫苗研发正式立项	1
甘肃新增5例新型冠状病毒感染的肺炎确诊病例累计62例	1
宁夏回族自治区党委应对新型冠状病毒感染肺炎疫情工作领导小组	1
甘肃省陇南市武都区新型冠状病毒感染的肺炎疫情防控一线见闻:向着	1
抗击新型肺炎 成都启动首批8个应急科技攻关项目	1
健康160开设“新型冠状病毒肺炎”免费在线问诊	1
辽宁省新型冠状病毒感染的肺炎疫情防控指挥部发布第5号令	1
分离到三株新型冠状病毒毒株, 疫苗还要等多久?	1
[新闻夜班车-石家庄]新型冠状病毒 要做好预防!	1
[新闻夜班车-石家庄]新型冠状病毒 要做好预防!	1
外交部发言人就世界卫生组织发布新型冠状病毒感染的肺炎疫情为	1
青海省各级医疗机构全力应对 新型冠状病毒感染的肺炎疫情	1
新型冠状病毒肺炎已出现无武汉旅行史确诊病例	1
中国贸促会出具首份新型冠状病毒感染的肺炎疫情不可抗力事实性证明	1
研究称一款在研药可能有助治疗美首例新型冠状病毒感染肺炎病例	1
江苏第三例!连云港新型冠状病毒肺炎患者出院	1
截至1月30日24时新疆(含兵团)新型冠状病毒感染的肺炎疫情最新情况	1
江苏新增33例新型冠状病毒感染的肺炎确诊病例 累计确诊341例	1
宁夏应对新型冠状病毒感染肺炎疫情工作指挥部办公室公告(第4号)	1
天津新增新型冠状病毒感染的肺炎确诊病例7例	1
南充市应对新型冠状病毒感染肺炎疫情防控工作措施	1
宁夏突出四个环节阻击新型冠状病毒感染肺炎疫情	1
理性认识新型冠状病毒	1
王东峰主持召开河北省应对新型冠状病毒感染肺炎疫情工作领导小组	1
党旗在疫情防控第一线高高飘扬——青海打响新型冠状病毒感染的	1
宁夏回族自治区应对新型冠状病毒感染肺炎疫情工作指挥部公告	1
九问新型冠状病毒	1
中国—世界卫生组织新型冠状病毒肺炎联合专家考察组即将开展工作	1
8分钟“快筛” 3小时检测 全国唯一新型冠状病毒全套体外诊断设备	1
科普:穿山甲可能是新型冠状病毒“二传手”吗	1
财政部、税务总局《关于支持新型冠状病毒感染的肺炎疫情防控有关	1
戴防尘防毒口罩能不能防住新型冠状病毒?	1
中国医学科学院专家详解:人是如何被新型冠状病毒感染的?	1
2019新型冠状病毒“基因团伙”作案手法揭秘	1
上海合作组织就支持中国抗击新型冠状病毒肺炎疫情发表声明	1
抗疫战场上的中国制造——核酸检测试剂盒:让“新型冠状病毒	1
果蔬表面会附着新型冠状病毒?不戴口罩驾车被扣6分?谣言作怪莫慌张	1
新型冠状病毒肆虐让我们学到了什么?	1
一个人如何将新型冠状病毒传给5个人?广州疾控揭秘	1
安徽组建中医专家组 推动新型冠状病毒治疗	1
新型冠状病毒肺炎与感冒、流感有什么区别?	1
重庆抗击新型冠状病毒肺炎专利数据库正式上线	1
高血压患者易感新型冠状病毒? 专家这样说	1
《新型冠状病毒肺炎护理手册》出版	1
专家:新型冠状病毒不是SARS冠状病毒	1
军队医疗专家解析新型冠状病毒病	1
国家发展改革委:关于应对新型冠状病毒感染肺炎疫情 支持鼓励劳动	1
新型冠状病毒长这样 显微镜下繁衍数量惊人(图)	1
综合消息:多国政要对中国战胜新型冠状病毒感染肺炎疫情充满信心	1
世卫组织将新型冠状病毒正式命名为COVID-19	1
阿联酋各界全力支持中国抗击新型冠状病毒疫情	1
湖北新冠肺炎科研攻关组专家:新型冠状病毒属于SARS冠状病毒	1
又有一些国家首次报告新型冠状病毒感染病例	1
2月4日全国新型冠状病毒感染的肺炎新增确诊病例3887例 治愈出院	1
权威答疑——新型冠状病毒咋防?	1
江苏新增11例新型冠状病毒肺炎确诊病例	1
巩义市2例新型冠状病毒肺炎确诊病例痊愈	1
2月15日安徽省报告新型冠状病毒肺炎疫情情况	1
截至2月14日24时河南省新型冠状病毒肺炎疫情最新情况 新增28例	1
兵团首例新型冠状病毒肺炎确诊患者治愈出院	1
广东新型冠状病毒感染的肺炎确诊病例增至970例	1
全国新增新型冠状病毒感染的肺炎确诊病例1982例	1
中国抗击新型冠状病毒:进展和影响	1
菲确认首例新型冠状病毒感染者为武汉游客	1
新型冠状病毒肺炎知识大全	1
名称定了, 新型冠状病毒被命名为“COVID-19”	1
面对新型冠状病毒肺炎, 泰康人寿出台应对举措	1
截至22日24时, 新型冠状病毒肺炎信息汇总	1
新型冠状病毒全球研究与创新论坛在日内瓦开幕	1
防疫科普动画片:预防新型冠状病毒 我们怎么吃才安心?	1
新型冠状病毒疫情持续 台港担忧经济遭受冲击	1
新型冠状病毒疫苗的研发之路走到哪儿了?还需要多久?	1
我与新型冠状病毒肺炎抗争的28天!	1
公安机关依法严厉打击拒绝隔离治疗传播新型冠状病毒的违法犯罪行为	1
科普:世卫组织针对新型冠状病毒发布新一批“问与答”	1
综合消息:新加坡首现新型冠状病毒社区传播病例 比利时报告首例病例	1
抗疫一线报告 专家:新型冠状病毒不是SARS冠状病毒	1
解放军总医院第五医学中心获批新型冠状病毒核酸检测单位	1
关于新型冠状病毒还应知道这些	1
距离新型冠状病毒最近的人:离“家”最远	1
新型冠状病毒如何防控?是否会重复SARS疫情?专家解读	1
外国政党领导人积极评价和支持中国抗击新型冠状病毒感染肺炎疫情	1
别让新型冠状病毒 感染情绪	1
重磅!《协和新型冠状病毒肺炎防护手册》正式发布	1
最全新型冠状病毒感染的肺炎疫情科普小知识 请收藏!	1
如何发现新型冠状病毒的蛛丝马迹	1
孙春兰主持召开国务院应对新型冠状病毒感染的肺炎疫情联防联控	1
武汉社区“拉网式排查”直击——新型冠状病毒感染的肺炎疫情防控	1
香港新型冠状病毒感染肺炎确诊病例增至15例	1
研究揭示新型冠状病毒或来源于蝙蝠	1
【抗疫一线报告】最新研究发现:新型冠状病毒存在粪口传播风险	1
我们在一起, 打赢这一仗——抗击新型冠状病毒肺炎疫情在行动_新华网	1
内蒙古出现新型冠状病毒隔楼传染?官方回应	1
粪便会传播新型冠状病毒吗?	1
海内外侨界为抗击新型冠状病毒感染肺炎疫情出力鼓劲	1
李克强主持召开中央应对新型冠状病毒感染肺炎疫情工作领导小组	1
抗疫一线报告 分离到三株新型冠状病毒毒株 专家回应还要多久能	1
扩散!关于新型冠状病毒肺炎, 你应该知道的100条科学信息	1
新型冠状病毒在外界环境能生存多久	1
抗击新型冠状病毒感染疫情, 中医义不容辞!	1
我国科学家开发出转录组快速建库新方法 有望助力新型冠状病毒测序	1
都是好消息!新型冠状病毒药物、疫苗研发 最新进展如何?	1
抗疫一线报告 世卫组织:新型冠状病毒疫情对全球造成高风险	1
应对新型冠状病毒肺炎 看专业药师十问十答	1
汇聚起战胜疫魔的无穷力量——辽宁收治新型冠状病毒感染的肺炎	1
“病毒猎手”利普金:“中国防控新型冠状病毒感染肺炎疫情有两大	1
九龙坡造新型冠状病毒核酸检测试剂盒研发成功	1
新型冠状病毒感染的肺炎已出现无武汉旅行史确诊病例	1
四个原因致重庆新型冠状病毒感染的肺炎病例上升快	1
白岩松八问钟南山:新型冠状病毒肺炎, 情况到底如何?	1
世界卫生组织:新型冠状病毒可能存在持续人传人, 需更多分析	1

## Sheet: 媒体日期时间
光明网
新华网客户端
中国新闻网
人民网黑龙江站
中国广播网
中国新闻网
新华网客户端
中国新闻网
中国日报
中国青年网
中国政府网
中国经济网
新华网客户端
中国经济网
央视网
中国广播网
光明网
央视网
中国广播网
中国新闻网
中国军网
中国网
中国日报
人民网江苏频道
光明网
人民网江苏频道
光明网
人民网
人民网
中国政府网
中国网
人民网
ChinaNews
人民网
中国青年报
中国青年网
人民网
中国军网
新华网江苏站
新华网河南站
新华网安徽站
新华网河南站
新华网兵团频道
国际在线
人民网
中国日报网
中国网
中国军网
光明网
中国网河南频道
光明网
新华网客户端
中国新闻网
中国新闻网
央视网
新华网客户端
新华网客户端
新华网客户端
新华网客户端
央视网
新华网客户端
中国经济网
中国新闻网
中国经济网
新华网客户端
光明网
中国网
中国网
中国新闻网
中国政府网
新华网客户端
新华网客户端
中国新闻网
央视网
新华网客户端
新华网内蒙古站
人民网海南站
中国经济网
新华网客户端
央视网
中国广播网
新华网云南频道
新华网客户端
新华网客户端
中国网财经1
央视网
人民网安徽站
新华网客户端
人民网
新华网重庆站
新华网客户端
新华网重庆站
中国经济网
中国日报网
央视网
中国经济网
央视网
光明网
中国军网
人民网
ChinaNews
新华网客户端
人民网上海站
中国网
中国网
央视网
央视网
新华网客户端
中国新闻网
中国日报网
新华网河北站
央视网
央视网
新华网客户端
中国政府网
新华网客户端
新华网客户端
人民网
新华网客户端
求是理论网
中国网络电视台
中国网络电视台
人民日报人民网
中国网络电视台
中国网络电视台
中国网络电视台
中国网络电视台
中国网络电视台
中国广播网
新华网安徽站
新华网广西站
中国新闻网
新华网客户端
人民网江苏频道
新华网河南站
新华网福建站
新华网重庆站
中国广播网
人民网江苏频道
新华网青海站
中国广播网
人民网
新华网宁夏站
人民网四川站
新华网福建站
中国政府网
人民网
中国广播网
中国广播网
新华网客户端
中国经济网
中国青年报
中国政府网
中国广播网
新华网客户端
人民网四川站
新华网广西站
中国经济网
中国广播网
中国日报
中国政府网
中国青年网
中国青年网
新华网青海站
中国广播网
中国广播网
人民网
中国新闻网
新华网客户端
中国经济网
新华网河南站
中国广播网
中国政府网
中国日报网
人民网
中国广播网
新华网客户端
新华网
新华网客户端
人民网
ChinaNews
人民网
人民网
新华网客户端
人民网
ChinaNews
中国青年报
新华网辽宁站
中国新闻网
中国广播网
中国广播网
中国广播网
中国青年网
中国广播网
中国广播网
中国新闻网
中国经济网
新华网客户端
中国日报
中国政府网
中国网
央视网
中国广播网
人民网贵州站
中国政府网
新华网福建站
央视网
光明网
中国网四川站
中国日报网
新华网
中国经济网
央广网
中国经济网
中国青年网
中国青年网
ChinaNews
央视网
人民网
中国广播网
中国广播网
人民网江苏频道
新华网青海站
新华网辽宁站
人民网江苏频道
中国网财经1
中国政府网
中国广播网
新华网福建站
新华网客户端
央视网
新华网客户端
中国广播网
人民网
光明网
中国军网
光明网
人民网
中国经济网
人民网
中国日报网
中国网
中国新闻网
中国新闻网
人民网
中国广播网
新华网客户端
ChinaNews
人民网
中国网
中国广播网
新华网客户端
人民网江苏频道
光明网
央视网
中国新闻网
中国军网
新华网客户端
人民网江苏频道
中国新闻网
光明网
央视网
中国新闻网
中国广播网
中国军网
新华网客户端
人民网
人民网
人民网甘肃站
光明网
人民网
人民网江苏频道
人民网江苏频道
中国青年报
人民网
求是理论网
新华网北京站
中国青年网
中国广播网
新华网客户端
人民网
中国青年网
中国新闻网
求是理论网
中国广播网
新华网客户端
人民网
光明网
新华网客户端
中国日报
中国网
光明网
新华网黑龙江频道
新华网山西频道
光明网
新华网客户端
光明网
央视网
光明网
中国日报网
图片中国
中国广播网
中国广播网
中国青年网
中国西藏网
中国经济网
中国军网
人民网安徽站
中国新闻网
人民网山西视窗
中国新闻网
中国新闻网
中国经济网
中国广播网
中国新闻网
新华网客户端
新华网新疆站
中国新闻网
人民网上海站
中国军网
光明网
中国广播网
中国广播网
光明网
光明网
光明网
央视网
新华网广东站
人民网
央视网
人民网
央视网
新华网江苏站
人民网江苏频道
光明网
中国政府网
中国新闻网
中国经济网
新华网广东站
光明网
光明网
人民网江苏频道
中国广播网
中国新闻网
新华网客户端
新华网客户端
人民网黑龙江站
新华网青海站
央视网
新华网江苏站
央视网
ChinaNews
光明网
光明网
新华网云南频道
中国日报网
人民网
新华网客户端
ChinaNews
求是理论网
光明网
环球网
光明网
光明网
中国日报网
中国网
中国新闻网
光明网
光明网
新华网河北站
ChinaNews
中国军网
ChinaNews
光明网
人民网贵州站
人民网江苏频道
人民网辽宁站
光明网
新华网广西站
新华网云南频道
光明网
人民网江苏频道
光明网
中国日报网
新华网江苏站
光明网
光明网
光明网
人民网上海站
人民网甘肃站
中国共产党新闻网
中国广播网
光明网
光明网
人民网辽宁站
央视网
央视网
央视网
人民网
新华网青海站
人民网
光明网
ChinaNews
人民网江苏频道
新华网新疆站
人民网江苏频道
光明网
光明网
中国网四川站
人民网宁夏站
人民网
国际在线
新华网青海站
人民网
光明网
中国军网
新华网
人民网黑龙江站
新华网新疆站
新华网四川站
光明网
新华网广东站
新华网新疆站
央视网
人民日报人民网
中国网
新华网重庆站
新华网重庆站
光明网
光明网
ChinaNews
光明网
新华教育
新华网江苏站
人民网江苏频道
新华网
光明网
中国新闻网
新华网江苏站
光明网
中国共产党新闻网
人民网江苏频道
光明网
新华网北京站
新华网青海站
新华网宁夏站
新华网新疆站
新华网新疆站
中国军网
光明网
光明网
人民网上海站
人民网重庆站
人民网四川站
新华网新疆站
中国日报网
新华网新疆站
中国新闻网
新华网重庆站
光明网
新华网新疆站
人民网四川站
新华网新疆站
新华网青海站
光明网
新华网广东站
ChinaNews
央视网
人民网江苏频道
中国新闻网
光明网
新华网北京站
光明网
光明网
人民网宁夏站
人民网江苏频道
新华网新疆站
人民网
中国网
中国日报
中国军网
人民网宁夏站
光明网
人民网
人民网
光明网
光明网
人民网
ChinaNews
光明网
新华网福建站
新华网甘肃站
人民网
中国共产党新闻网
新华网重庆站
中国共产党新闻网
新华网四川站
新华网河北站
人民网陕西站
新华网新疆站
新华网贵州站
人民网辽宁站
新华网青海站
光明网
中国新闻网
光明网
新华网重庆站
人民网黑龙江站
人民网重庆站
中国共产党新闻网
光明网
人民网黑龙江站
央视网
人民网
人民网
新华网青海站
光明网
新华网新疆站
人民网黑龙江站
光明网
中国新闻网
人民网
ChinaNews
光明网
新华网青海站
新华网重庆站
人民网江苏频道
国际在线
ChinaNews
光明网
中国网
央视网
人民网辽宁站
光明网
光明网
ChinaNews
人民网
人民网
中国军网
新华网
人民网
中国新闻网
央视网
中国新闻网
中国新闻网
中国新闻网
中国网
中国网
光明网
光明网
中国青年报
中国新闻网
新华网客户端
光明网
光明网
光明网
中国青年报
光明网
中国新闻网
ChinaNews
求是理论网
中国广播网
人民网重庆站
新华网广东站
新华网客户端
中国青年网
人民网
中国日报网
光明网
新华网
中国新闻网
中国经济网
中国经济网
ChinaNews
光明网
央视网
中国新闻网
人民网
光明网
央视网
光明网
人民网
光明网
求是理论网
人民网

## Sheet: 内容简介
新型冠状病毒感染的肺炎疫情打乱了大多数人的生活节奏, 关于新型冠状病毒的对话截图、照片等在网络媒体和社交平台此起彼伏, 一时间真假难辨。疫情谣言为何层出不穷, 大	1
截至2月15日24时新型冠状病毒肺炎疫情最新情况 ---2月15日0—24时, 31个省(自治区、直辖市)和新疆生产建设兵团报告新增确诊病例2009例, 新增重症病例219例, 新增	1
据上海市卫健委官方微博消息, 2020年2月15日12—24时, 上海市排除新型冠状病毒肺炎疑似病例38例;新增确诊病例2例, 为本市常住人口。	1
人民网哈尔滨2月16日电, 在绥化市传染病医院第二病区医护人员精心诊治和护理下, 1名新型冠状病毒肺炎确诊患者, 诊治情况良好, 符合出院标准, 痊愈出院。	1
各企业要根据生产经营特点, 结合新冠肺炎疫情防控情况, 认真做好复工复产前以及生产过程中防护、疫情应对、个体防护等疫情防控措施。 01 通风换气 加强工作场所通风换	1
(王鹏)记者15日从四川大学华西医院获悉, 该医院携手四川民族出版社、四川科学技术出版社推出全国首本藏汉双语版和彝汉双语版“新型冠状病毒大众心理防护手册”	1
武汉新型冠状病毒肺炎疫情发生后, 1月7日, 我主持召开中央政治局常委会会议时, 就对新型冠状病毒肺炎疫情防控工作提出了要求。1月20日, 我专门就疫情防控工作作出批示, 指	1
记者15日从中国医药集团有限公司(国药集团)了解到, 新冠肺炎疫情发生以来, 企业已累计生产新型冠状病毒检测试剂盒100万人份。	1
特此公告 宁夏回族自治区应对新型冠状 病毒感染肺炎疫情工作指挥部 2020年2月15日 (中国日报宁夏记者站 胡冬梅)中国日报网 全天候传播权威国际、国内资讯	1
关于新型冠状病毒, 我们究竟了解多少, 其中哪些问题已经在科学界和医学界达成共识, 哪些科学知识和医学常识又能帮助人们打好这场战疫?	1
联合专家考察组将与国务院应对新型冠状病毒感染肺炎疫情联防联控机制相关部门进行深入交流, 之后将对三个省(市)进行考察, 了解城乡防控措施的实施情况及效果, 访问相关流行	1
8分钟“快筛”出结果、3小时基因检测出结果今天, 记者从南京市浦口高新区获悉, 坐落在该区的南京溯远基因科技有限公司成功研发出新型冠状病毒快速荧光免疫分析仪, 这一	1
科普:穿山甲可能是新型冠状病毒“二传手”吗 ---近日有研究认为, 穿山甲可能是新型冠状病毒的潜在中间宿主, 这引发了一些争议和讨论。那什么是病毒中间宿主?这项研究	1
支持新型冠状病毒感染的肺炎疫情防控工作, 现就有关个人所得税政策公告如下: 一、对参加疫情防治工作的医务人员和防疫工作者按照政府规定标准取得的临时性工作补助和奖	1
在工作的时候, 由于工作的特点可能要接触粉尘可能要接触毒物, 需要佩戴防尘防毒口罩, 这样类型的口罩能不能防住新型冠状病毒?	1
央视网消息:新型冠状病毒肺炎疫情仍然牵动着公众的心, 就临床表现来看, 大部分被感染的人群并不会出现症状或者症状比较轻微, 但也有不少重症患者, 甚至被病毒夺走了生命	1
冠状, 指病毒的独特形状, 作为一种大型病毒家族, 冠状病毒常见于哺乳类和鸟类中。在2019-nCoV基因组中, 最长基因编码4405个氨基酸, 这个蛋白是非结构性多蛋白, 包括多个	1
新华社北京2月14日电 2月14日, 上海合作组织发表声明, 支持中方为抗击新型冠状病毒肺炎疫情所做的努力。 声明指出, 上海合作组织成员国欢迎中国政府和人民为抗击新冠	1
新型冠状病毒感染肺炎疫情形势严峻, 确诊和疑似病例数仍在上升, 临床诊治压力巨大, 让所有病人尽早接受检测和诊断, 迫在眉睫!在这场没有硝烟的战役中, 对疑似患者进行	1
果蔬表面会附着新型冠状病毒?不戴口罩驾车被扣6分?谣言作怪莫慌张 2020年02月11日 16:51 来源:互联网联合辟谣平台参与互动	1
2019年底突发的新冠肺炎疫情不仅牵动着亿万国人的心, 也引起了世界关注, 1月30日, 世界卫生组织将新型冠状病毒感染的肺炎疫情列为国际关注的突发公共卫生事件。这次疫情	1
1月21日双双接受住院隔离治疗, 并确诊新型冠状病毒感染。 施强觉得很惊讶, 因为在此之前, 他一直认为“自己是安全的”。 原来, 他从1月3日起, 先后两次赴武汉公干,	1
根据安徽省卫健委发布的消息, 安徽省大力推动中医药诊治新型冠状病毒肺炎工作。安徽省要求定点收治医院对普通确诊患者在第一时间服用由国家卫健委、国家中医药管理局联合	1
在新冠肺炎流行时期, 难免还会有不少朋友内心紧张, “我好像生病了, 是不是出现咳嗽、发烧就是新型冠状病毒肺炎?”实际上, 感染新型冠状病毒和普通感冒、流感的临床表现	1
重庆日报记者2月13日从市知识产权局获悉, 重庆抗击新型冠状病毒肺炎专利数据库, 目前已正式完成部署, 免费向社会公众开放, 为在渝企业、科研院所和社会公众科学开展控制疫	1
研究发现, 冠状病毒可能会通过攻击表达血管紧张素转化酶2(ACE2)的II型肺泡上皮细胞发挥致病作用。有观点认为, ACEI类药物会反射性增加ACE2, 增加病毒感染几率。而另有	1
新型冠状病毒感染的肺炎疫情牵动着14亿人民的心, 全国人民都加入了这场抗击疫情的狙击战。中国科学技术大学第一附属医院、中国科学技术大学出版社组织相关专家为奋战在	1
新华社武汉2月9日电中国工程院院士、湖北省新冠肺炎疫情防控科研攻关组专家、华中农业大学教授陈焕春9日晚接受新华社记者采访时说, 新型冠状病毒不是SARS冠状病毒, 此	1
问:新型冠状病毒病是一种什么疾病, 如何传播和感染?感染患者有什么症状?答:2019年底在湖北省武汉市出现的冠状病毒, 世界卫生组织将其命名为2019新型冠状病毒(2019-n	1
党中央、国务院高度重视新型冠状病毒感染肺炎疫情防控和重点群体就业工作。线上职业技能培训, 既是提升劳动者职业技能水平的重要途径, 也是减少疫情期间人员聚集的有效方式	1
据媒体报道, 香港大学研究人员于1月31日公布首批新型冠状病毒在细胞内复制过程的图像。 研究人员表示, 每个受病毒感染的细胞会衍生出逾千粒病毒粒子。 在科研人员的努	1
新华社北京2月2日电综合新华社驻外记者报道:中国抗击新型冠状病毒感染肺炎疫情举世关注。连日来, 多国政要高度评价中国为抗击疫情采取的强有力措施, 表示坚定支持中国	1
当地时间11日, 世卫组织在日内瓦召开发布会, 宣布将新型冠状病毒正式命名为COVID-19, 此英文缩写象征着19年发现的冠状病毒疾病。世卫组织总干事谭德塞表示, 选择这一	1
人民网开罗2月4日电(记者曲翔宇)综合阿联酋通讯社报道, 继阿联酋阿布扎比王储穆罕默德1月26日公开表态, 支持中国抗击新型冠状病毒感染的肺炎疫情后, 阿联酋各界以实际行动	1
召开的第十九场疫情防控例行发布会上, 中国工程院院士、湖北省新冠肺炎疫情防控科研攻关组专家、华中农业大学教授陈焕春表示, 研究分析发现, 新型冠状病毒属于SARS冠状病毒	1
1月30日至31日, 意大利、俄罗斯、英国、瑞典、西班牙等国首次报告新型冠状病毒感染肺炎病例, 使包括中国在内的报告新型冠状病毒感染病例国家增至24个。与此同时,	1
人民网北京2月5日电 据国家卫生健康委员会官方网站消息, 2月4日0—24时, 31个省(自治区、直辖市)和新疆生产建设兵团报告新增确诊病例3887例(湖北省3156例), 新增	1
“从目前的情况看, 95%以上的新型冠状病毒肺炎病例都与武汉有关。”中国医学科学院呼吸病学研究院常务副院长, 中日医院副院长、呼吸中心常务副主任曹彬表示。	1
截至2月14日24时, 江苏省累计报告新型冠状病毒肺炎确诊病例604例。其中, 轻型病例47例, 普通型病例547例, 重型病例6例, 危重型病例4例。出院病例160例。确诊病例中, 南	1
巩义市2例新型冠状病毒肺炎确诊病例痊愈 河南, 郑州, 新华网, 新华网河南频道, 接郑州市疾控中心通知, 巩义市新冠肺炎患者陈某某、张某某经郑州市疾控中心两次新型冠状	1
2020年2月14日0-24时, 安徽省报告新增确诊病例16例, 新增疑似病例13例, 新增治愈出院病例32例。 新增确诊病例中, 蚌埠4例、阜阳4例	1
截至2月14日24时河南省新型冠状病毒肺炎疫情最新情况 新增28例 治愈45例 河南, 郑州, 新华网, 新华网河南频道, 新增确诊病例中, 信阳市9例、南阳市4例、濮阳市4例、	1
2月13日11时, 兵团首例新型冠状病毒肺炎确诊患者经过自治区医疗救治专家组、兵团医疗救治专家组的科学指导和七师医院的综合诊治, 符合国家卫生健康委员会新型冠状病毒肺炎	1
国际在线广东频道消息(记者朱子荣):记者2月6日从广东省政府新闻办在广州举行的新闻发布会上获悉, 截至2月6日12时, 广东省累计报告新型冠状病毒感染的肺炎确诊病例增	1
全国新增新型冠状病毒感染的肺炎确诊病例1982例2020年01月31日07:54 来源:人民网 人民网北京1月31日电 据国家卫生健康委员会官方网站消息, 1月30日0-24时, 31个	1
2019 年 12 月, 武汉发生新型冠状病毒(2019-nCoV)疫情, 为阻止疫情进一步蔓延, 中国政府于2020 年 1 月 23 日对武汉采取了隔离措施, 包括北京、上海等 31个省市也	1
1月30日, 菲律宾卫生部(DOH)召开新闻发布会, 证实菲律宾出现首例确认“新型冠状病毒”感染者, 患者为一名来自武汉的38岁中国女性公民。为防止感染, 马尼拉街头人们纷纷戴	1
新型冠状病毒肺炎知识大全来源:中新网责任编辑:宋丽丽 2020-01-24 13:040中国军网微信公众号 解放军报客户端 国防在线客户端 解放军报微博公众号 解放军报	1
光明网讯 2月11日, 世卫组织总干事谭德赛在全球研究与创新论坛记者会上宣布, 将新型冠状病毒命名为“COVID-19”, 其中“Co”代表“冠状病毒”, “Vi”为“病毒”,	1
根据武汉市卫健委发布消息, 2020年1月18日-19日, 武汉市新增新型冠状病毒肺炎确诊患者136例, 死亡1例;北京深圳共新增确诊患者3例。冠状病毒是一大类病毒, 感染病毒的	1
1月22日, 武汉同济医院专家组举行《新型冠状病毒肺炎诊疗快速指南》说明会。 财政部与医保局联合印发通知, 要求各地医保及财政部门要确保确诊新型冠状病毒感染肺炎患者	1
新型冠状病毒全球研究与创新论坛在日内瓦开幕 --- 新华社日内瓦2月11日电(记者聂晓阳 刘曲 凌馨)世界卫生组织和“全球传染病防控研究合作组织”11日在瑞士日内瓦	1
新型冠状病毒会人感染人, 且存在一定范围的社区传播。本集将和大家分享疫情这段时间我们怎么吃才安心。 一、不要食用已经患病的动物及其制品;要从正规渠道购买冰鲜	1
新型冠状病毒疫情不断延烧, 对台港两地的经济造成不小的冲击。	1
新型冠状病毒疫苗的研发之路走到哪儿了? 什么是疫苗 疫苗是指为预防、控制疾病的发生、流行, 用于人体免疫接种的预防性生物制品, 包括免疫规划疫苗和非免疫规划疫苗。	1
2月4日, 工行武汉分行首例新型冠状病毒感染的肺炎患者杨岚走出隔离病房, 办理好出院手续后回到家中静养。她目前体温正常, 咳嗽等症状明显好转, 经两次核酸	1
公安机关依法严厉打击拒绝隔离治疗传播新型冠状病毒的违法犯罪行为 ---近日, 部分人员刻意隐瞒情况, 拒绝隔离治疗, 致使病毒传播扩散, 危害公共安全。各地公安机关高度重视,	1
科普:世卫组织针对新型冠状病毒发布新一批“问与答” ---针对当前的新型冠状病毒疫情, 世界卫生组织3日在其驻华代表处官方微信公众号更新了一批人们关心的问答, 例如	1
综合消息:新加坡首现新型冠状病毒社区传播病例 比利时报告首例病例 ---多国卫生部门4日报告本国新增新型冠状病毒感染病例, 其中新加坡首次出现社区传播病例, 比利时报告	1
辽宁搭建全国首个省级新型冠状病毒肺炎影像会诊平台。 北京:不得拒绝招录或解聘疫情严重地区劳动者。 内蒙古启用流动人口自助登记系统, 要求所有返程人员通过网上自主填报	1
解放军总医院第五医学中心获批新型冠状病毒核酸检测单位 ---解放军总医院第五医学中心临床检验医学中心近日顺利通过北京市卫生健康委员会审核及北京市疾控中心检测结果	1
截至2月3日24时, 国家卫健委收到31个省(自治区、直辖市)和新疆生产建设兵团累计报告新型冠状病毒感染肺炎确诊病例20438例, 现有重症病例2788例, 累计死亡病例425例, 累	1
上月底, 云南省卫生健康委员会确认昆明市第一人民医院为云南省第一批开展新型冠状病毒核酸检测工作的5家医疗机构之一。	1
截至1月20日18时, 我国境内累计报告新型冠状病毒感染的肺炎病例224例, 其中确诊病例217例(武汉市198例, 北京市5例, 广东省14例);疑似病例7例(四川省2例, 云南省1	1
外国政党领导人积极评价和支持中国抗击新型冠状病毒感染肺炎疫情的努力 ---连日来, 又有一些国家政党领导人致电致函中共中央对外联络部, 声援中方为抗击新型冠状病毒	1
感染是一个综合的因素, 跟接触有关、跟病毒状况有关、也跟身体状况有关。身体有些人天天在网上看科普文章, 但又不能确定自己的症状是不是新型肺炎, 这会让	1
大疫当前, 中国医学科学院北京协和医学院的相关专家第一时间组织编写了《协和新型冠状病毒肺炎防护手册》, 解读与新型冠状病毒肺炎有关的专业问题与疑惑, 旨在增进大众及	1
新型冠状病毒是以前从未在人体中发现的冠状病毒新毒株。从武汉市不明原因肺炎患者下呼吸道分离出的冠状病毒为一种新型冠状病毒, WHO命名2019-nCoV。 2、新型冠状病	1
新型冠状病毒感染肺炎常见早期表现为:畏寒、发热、咽痛、乏力、肌痛, 有些患者表现为胸闷、憋气、干咳, 少量患者表现为恶心、呕吐、腹泻。	1
新华社北京1月24日电 中共中央政治局委员、国务院副总理孙春兰20日、23日、24日连续召开国务院应对新型冠状病毒感染的肺炎疫情联防联控工作机制会议, 深入贯彻习近平总	1
题:武汉社区“拉网式排查”直击——新型冠状病毒感染的肺炎疫情防控焦点扫描之九 新华社记者7日下午, 武汉市蔡甸区蔡甸街跃进社区网格员高波匆匆走出办公室, 穿过马路	1
香港新型冠状病毒感染肺炎确诊病例增至15例 ---香港特区政府卫生署卫生防护中心2月2日通报, 香港新增1例新型冠状病毒感染的肺炎确诊病例, 目前香港确诊病例累计总数增	1
中新网武汉2月4日电 中国科学院武汉病毒研究所/生物安全大科学研究中心、武汉市金银潭医院及湖北省疾病预防控制中心合作, 针对引起武汉肺炎疫情的2019新型冠状病毒	1
意大利、俄罗斯、英国、瑞典、西班牙等国首次报告新型冠状病毒感染肺炎病例。 美国确诊第8例新型冠状病毒肺炎病例, 患者由武汉返回波士顿。 阿联酋通报第5例新型冠状病毒	1
湖北省副省长曹广晶8日在湖北新型冠状病毒感染的肺炎疫情防控工作例行新闻发布会上透露, 湖北省主要的防护品生产企业复工率已达100%, 防护服日产量稳定在3万件以上。	1
姜晓峰介绍, 2月3日, 鄂尔多斯市达拉特旗召开的防控新型冠状病毒感染的肺炎疫情第三次情况通报会, 已公布这例病例的流行病学调查结果。 姜晓峰说, 据国家卫生健康委印发	1
新型冠状病毒主要是经过呼吸道飞沫传播, 也可通过接触传播。目前深圳市第三人民医院等医疗机构在某些新型冠状病毒感染的肺炎确诊病例患者的粪便中检出新型冠状病毒核酸	1
新华社北京2月5日电 连日来, 海内外侨胞心系祖国, 响应中国侨联倡议捐资捐物, 为中国抗击新型冠状病毒感染肺炎疫情出力鼓劲。 1月26日, 中国侨联向海内外侨胞发出为打	1
李克强主持召开中央应对新型冠状病毒感染肺炎疫情工作领导小组会议 部署地方因防控工作需要灵活安排工作进一步做好疫情防控和市场保供等 ---2月2日, 中共中央政治局常委	1
法国新增1例新型冠状病毒感染的肺炎确诊病例, 累计确诊4例。 德国新增3例新型冠状病毒感染的肺炎病例, 累计4例。 日本政府28日正式将新型冠状病毒引发的肺炎列为“指定	1
3根据近期的临床资料看, 病毒的传播力似乎有所增强。 4目前新型冠状病毒传染源尚未找到。 5目前还没发现病毒发生变异。 6新型冠状病毒与SARS同源性达85%。 7新型	1
首先, 冠状病毒需要在体液环境中才能存活。越厉害的病毒, 对传播条件的要求越苛刻。对于新型冠状病毒, 导致呼吸道和肺部疾病, 最普遍的是飞沫传播了, 也就是说, 唾液中含	1
为增进国内外对中国政府抗击新型冠状病毒感染肺炎及中医药所发挥作用情况的了解, 彰显中国政府责任及中医药责任, 经中国民族医药学会国际交流与合作分会组织协调, 对国家中	1
我国科学家开发出转录组快速建库新方法 有望助力新型冠状病毒测序 ---北京大学与清华大学联合课题组近期在国际权威学术期刊《美国科学院院刊》发表论文, 称开发出了	1
浙江省疾控中心和广东省疾控中心也分别于1月24日和1月27日分离出该省的第一株新型冠状病毒毒株, 为后续病毒研究、药物疫苗研发和快速检测试剂研制提供了科学支撑。	1
新加坡新增2例新型冠状病毒感染的肺炎确诊病例, 累计确诊7例, 宣布将禁止湖北籍旅客入境。 泰国新增6例新型冠状病毒感染的肺炎确诊病例, 累计确诊14例。 韩国决定近日安排	1
近日, 记者采访安徽医科大学药学院联合安徽医科大学第一附属医院药剂科临床药师, 帮您整理、梳理了新型冠状病毒肺炎防治中涉及的那些药, 以及可能存在的一些用药误区。 一	1
汇聚起战胜疫魔的无穷力量——辽宁收治新型冠状病毒感染的肺炎患者定点医院见闻 ---声音嘶哑, 血丝满眼, 瘦弱之躯竟如此坚强。冲锋在抗疫前线, 5天5夜没咋合眼--45	1
图为利普金与钟南山在广州见面探讨疫情人民网纽约2月1日电(记者李晓宏)“相比当年的非典防控, 此次中国抗击新型冠状病毒感染肺炎疫情有二大明显进步:一是病毒检测水准	1
1月29日, 重庆威斯腾生物医药科技有限公司接到市新型冠状病毒感染的肺炎疫情防控医疗物资保障工检测试剂盒作组办公室的相关通知, 同意生产新型冠状病毒	1
新型冠状病毒感染的肺炎已出现无武汉旅行史确诊病例 ---根据国家卫生健康委员会23日发布的《新型冠状病毒感染的肺炎诊疗方案(试行第三版)》, 截至目前搜集到的病例	1
据了解, 自1月21日我市确诊第一例新型冠状病毒感染的肺炎病例以来, 截至1月25日24时, 全市累计确诊病例75例, 涉及24个区县。 唐文革分析说, 近期我市病例上升较快,	1
1月20日晚间, 针对“新型冠状病毒感染的肺炎疫情”有关防控情况, 国家卫健委高级别专家组组长钟南山院士接受了白岩松采访, 回应了民众的关切。 一 白岩松:新型冠状	1
中国日报网1月21日电(记者 王晓东)针对武汉等地暴发的新型冠状病毒(2019-nCoV)肺炎疫情, 世界卫生组织驻华办公室今天表示, 现有情况显示此病毒至少有一定程度的人传	1
现在, 新型冠状病毒感染的肺炎患者每天都在增加。截至1月26日24时, 国内新型冠状病毒感染的肺炎病例确诊2744例, 26日新增确诊病例769例。面对疫情, 严防严控是重要举措	1
本报讯 遏制新型冠状病毒肺炎疫情蔓延, 能快速检测病毒的试剂很重要, 但在目前市场上, 这一块面临巨大缺口。昨天上午10点, 最新研发的2019新型冠状病毒核酸	1
新型冠状病毒感染肺炎疫情:已确认存在人传人和医务人员感染。 截至20日, 境内累计确诊新型冠状病毒感染病例218例。	1
确诊或疑似新型冠状病毒感染的肺炎的孕妇存在母婴传播风险, 新生儿出生后应立即按新型冠状病毒感染的肺炎隔离观察、诊治, 并予以核酸检测, 暂不予母乳喂养。	1
近期, 湖北省武汉市等多个地区发生新型冠状病毒感染的肺炎疫情。据国家卫健委统计, 截至1月22日24时, 收到国内25个省(区、市)累计报告新型冠状病毒感染的肺炎确诊	1
新型冠状病毒感染的肺炎健康科普小知识自2019年12月以来, 湖北省武汉市发现多起不明原因的病毒性肺炎病例。国家卫健委立即派出国家工作组和专家组赶赴武汉, 按照属地	1
各省、自治区、直辖市及新疆生产建设兵团卫生健康委、中医药管理部门: 为进一步做好新型冠状病毒感染的肺炎病例诊断和医疗救治工作, 我们组织专家对诊疗方案进行修订,	1
“新型冠状病毒”手册之预防篇 编辑: 陈伸 设计: 张桢 2020年01月23日 10:33:06 来源: 新华网 “新型冠状病毒”手册之预防篇 2020-01-23 万家团圆时,	1
自新型冠状病毒肺炎爆发以来, 不仅牵动着全国人民的心, 也牵动着上海潮廷广告、上海永丞公益促进中心同仁的心, 上海潮廷广告及上海永丞公益促进中心作为一家从事广告	1
应急防控药物工程技术研究中心研究员钟武、中科院分子植物科学卓越创新中心研究员李轩合作, 在《中国科学:生命科学》在线发文, 揭示了武汉新型冠状病毒的进化来源和传染人	1
国务院新闻办公室定于2020年1月26日(星期日)下午3时举行新闻发布会, 国家卫生健康委员会主任、党组书记马晓伟, 副主任李斌等介绍新型冠状病毒感染的肺炎疫情联防联控工	1
远离新型冠状病毒, 要学会科学防护。口罩如何选?什么是洗手的正确方式?打喷嚏该怎么遮挡?为了家人和朋友, 让我们科学防护, 从自己做起。	1
近日, 新型冠状病毒疫情备受关注。新增病例是如何发现和确诊的?目前是如何实施防控的, 疫情可防可控吗?逛吃重要提示!新型冠状病毒无“国界”, 应敬畏自然“边界”!	1
科普:世卫组织关于新型冠状病毒的四问四答 ---面对当前新型冠状病毒感染肺炎疫情, 世界卫生组织近日在其官方网站, 回答了公众普遍关心的“抗生素在预防和治疗新型冠状	1
2020年2月14日12—24时, 上海市排除新型冠状病毒肺炎疑似病例47例;新增确诊病例8例, 其中7例为外地来沪人员, 1例为本市常住人口。	1
新型冠状病毒肺炎究竟有什么症状, 如何检测, 如何确认, 如何治疗, 怎样做好个人防护, 出院后需要注意什么?同济医院专家组为您解答。	1
针对湖北武汉等多地报告的新型冠状病毒感染的肺炎病例, 国家卫生健康委员会日前回应说, 当前疫情仍可防可控。	1
中共中央政治局常务委员会2月3日召开会议, 听取中央应对新型冠状病毒感染肺炎疫情工作领导小组和有关部门关于疫情防控工作情况的汇报, 研究下一步疫情防控工作。	1
29日下午, 国家卫健委公布了家庭、公共场所、公共交通等多个版本的新型冠状病毒感染肺炎的预防指南。	1
2020-01-22 来了!新型肺炎疫情最新事实 2020-01-22 “新型冠状病毒”手册之了解篇	1
新华社武汉1月22日电 中共中央政治局委员、国务院副总理孙春兰22日在湖北省武汉市检查指导新型冠状病毒感染的肺炎疫情防控工作, 慰问一线防控人员。她强调, 要深入贯彻习	1
截至1月28日24时新型冠状病毒感染的肺炎疫情最新情况 ---1月28日0-24时, 31个省(区、市)报告新增确诊病例1459例, 新增重症病例263例, 新增死亡病例26例(湖北省	1
截至2月1日24时新型冠状病毒感染的肺炎疫情最新情况 ---2月1日0—24时, 31个省(自治区、直辖市)和新疆生产建设兵团报告新增确诊病例2590例(湖北省1921例), 新增	1
人民网北京1月23日电 据国家卫健委网站消息, 截至1月22日24时, 国家卫健委收到国内25个省(区、市)累计报告新型冠状病毒感染的肺炎确诊病例571例, 其中重症95例,	1
外国政要积极评价和支持中国抗击新型冠状病毒肺炎疫情 ---近日, 又有一些国家领导人及国际组织负责人继续通过各种方式对中国抗击疫情表示慰问和支持。	1
新华社武汉1月29日电 中国科学院武汉病毒研究所在新型冠状病毒研究方面取得突破, 已筛选出几种能在细胞层面较好抑制这一病毒的药物, 具有潜在临床应用价值。 这是记者	1
新型病毒不同于非典 截至目前, 中国内地尚未发现新型冠状病毒疑似相关病例报告。卫生部和疾控中心已发出通知, 要求各医疗机构加强排查, 严防新型冠状病毒疫情, 对可能出现	1
近日, 世界卫生组织通报英国和沙特阿拉伯分别发现1例新型冠状病毒感染病例, 两名病例均出现急性重症呼吸道症状, 并伴有肾功能衰竭。其中英国报告的病例在发病前有赴沙特	1
新华社哥本哈根9月26日电 (记者杨敬忠 宣敏)根据丹麦国家血清研究院26日的最新检测结果, 最近两天丹麦境内报告的6个新型冠状病毒疑似病例已经被全部排除, 均确诊为	1
在28日召开的媒体通报会上, 针对全球2例实验室确诊新型冠状病毒感染病例的情况, 河北省疾病预防控制中心病毒病防治所所长齐顺祥表示, 该病毒尚无人传人证据, 传播能力	1
荷兰欧登塞大学医院26日证实, 已经隔离5名患疑似新型冠状病毒感染呼吸道症状的患者, 其中一家4口中的父亲曾经去过沙特阿拉伯, 另外一人去过卡塔尔。 世界卫生组织先前确	1
[视频]中国疾控中心:新型冠状病毒不是非典 严重度类似发布时间:2012年09月27日 04:13 | 进入复兴论坛 | 来源:央视网 | 手机看视频	1
[视频]新型冠状病毒致死率超过三成 发布时间:2014年05月15日 11:57 | 进入复兴论坛 | 来源:央视网 | 手机看新闻 | 手机看视频	1
[视频]新型冠状病毒不是SARS来源:央视网2012年09月27日 23:22 请点此安装最新Flash往期 片段[视频]日韩外长会谈:焦点问题依旧分歧严重2012-09-28 23:36:23	1
央广网沈阳2月16日消息(记者徐志强)2020年2月15日10时至24时, 辽宁省新增1例新型冠状病毒肺炎确诊病例, 为葫芦岛市病例, 属普通型病例。新增3例治愈出院病例。目前	1
2020年2月15日0-24时, 安徽省报告新增确诊病例12例, 新增疑似病例6例, 新增治愈出院病例34例。 新增确诊病例中, 蚌埠4例、阜阳2例	1
2月15日0-24时, 我区共新增新型冠状病毒肺炎确诊病例2例, 其中南宁市1例、防城港市1例;新增疑似病例49例;新增治愈出院病例6例(柳州市1例、桂林市5例);无新增	1
中新网2月16日电 据江西卫健委网站消息, 2020年2月15日0-24时, 江西省报告新型冠状病毒肺炎新增确诊病例12例, 新增治愈出院病例29例。 网站截图 新增确诊病例中,	1
截至2月14日24时新型冠状病毒肺炎疫情最新情况 ---2月14日0—24时, 31个省(自治区、直辖市)和新疆生产建设兵团报告新增确诊病例2641例, 新增重症病例849例, 新增	1
人民网南京2月16日电(黄竹岩)2月16日上午, 江苏省卫生健康委通报:2020年2月15日0-24时, 江苏省报告新型冠状病毒肺炎新增确诊病例13例。其中, 轻型病例1例, 普通型	1
2月15日河南省新增新型冠状病毒肺炎确诊病例19例 河南, 郑州, 新华网, 新华网河南频道, 2月15日已解除观察6006人, 诊断为疑似63人, 共有8136人正在接受医学观察。	1
2月15日0—24时, 福建省报告新增新型冠状病毒肺炎确诊病例2例。其中: 福州市2例(仓山区1例、晋安区1例)。 新增治愈出院病例11例。 报告新增新型冠状病毒肺炎	1
今(16)日, 记者从重庆市卫生健康委获悉, 2020年2月15日12—24时, 重庆市报告新冠肺炎新增确诊病例6例, 新增治愈出院病例18例。 新增确诊病例中, 万州区1例、江北区	1
报道称该航班为2月3日从肯尼亚首都内罗毕飞往广州的CZ634航班, “由于货舱已满, 工作人员紧急将客舱前舱清空, 将捐助给国内抗击新型冠状病毒的物资放在客舱运送回国”。	1
鼠年的第一场雪翩然而至, 一条“千万别出门玩雪”的消息在朋友圈刷屏。“空气中的冠状病毒被雪花带到地面, -25℃~5℃是冠状病毒最稳定的状态, 也是感染性最强的	1
截至2月15日24时, 青海省累计报告新型冠状病毒肺炎确诊病例18例, 其中:重症病例2例, 死亡病例0例, 出院病例13例。累计确诊病例中, 西宁市15例, 海北州3例。尚有5例	1
在国家卫健委与国家中医药管理局公布的《新型冠状病毒感染的肺炎诊疗方案(试行第四版)》中提到, 新型冠状病毒传播途径为:“经呼吸道飞沫传播是主要的传播途径, 亦可通	1
人民网呼和浩特2月16日电 (陈立庚)2月16日, 记者从内蒙古自治区卫生健康委员会获悉, 2020年2月15日9时至16日9时, 内蒙古自治区报告新增新冠肺炎确诊病例2例, 新增	1
2月16日, 宁夏应对新型冠状病毒肺炎疫情工作指挥部发布最新全区新型冠状病毒肺炎疫情通报。 2020年2月15日0-24时, 全区无新增新型冠状病毒肺炎确诊病例。新增出院病例	1
四川省新型冠状病毒肺炎救治定点机构信息公布!人民网成都2月16日电据健康四川官微消息, 为进一做好全省新型冠状病毒感染肺炎患者医疗救治工作, 按照集中患者、集中专家	1
经省、市专家组联合评估, 被确诊为新型冠状病毒肺炎的钱某, 符合新型冠状病毒肺炎确诊病例解除隔离和出院标准。出院前, 他录制了一段视频对医务人员表示感谢。同时, 他表	1
为针对性指导商场和超市等人群密集场所做好卫生防护, 防止新型冠状病毒肺炎蔓延和扩散, 我们组织编制了新型冠状病毒肺炎流行期间商场和超市卫生防护指南。现印发给你们, 供	1
记者15日从四川大学华西医院获悉, 该医院携手四川民族出版社、四川科学技术出版社推出全国首本藏汉双语版和彝汉双语版《新型冠状病毒大众心理防护手册》电子书, 助力	1
央广网西安2月15消息(记者王佳爱)记者从西安高新区疫情防控指挥部了解到, 近期高新区一名就医患者被确定为新型冠状病毒感染的肺炎确诊病例。该患者曾于1月19日至1	1
陕西日报讯 2月14日, 记者从陕西省卫生健康委员会获悉:为进一步推进新型冠状病毒核酸检测工作, 省卫生健康委组织专家对拟开展新型冠状病毒核酸检测的医疗机构和第三方	1
空气中是否有新型冠状病毒?还能开窗通风吗? ---从这个角度讲, 在日常通风环境下, 空气中一般不会有新型冠状病毒。所以建议每天至少两次开窗通风, 是降低感染风险的有效	1
原标题:她与新型冠状病毒肺炎抗争的28天 这是中国工商银行武汉分行员工杨岚分享的战胜新型冠状病毒感染的肺炎的真实经历。疫情面前, 她乐观而积极, 最终战胜了病魔。	1
·中青网记者黄博)记者从西安交通大学第一附属医院了解到, 由该院郭佑民教授带领的抗疫一线影像学诊断专家团队, 仅用短短10天时间推出的学术专著《新型冠状病毒	1
病毒最多存活几天?能吃药预防吗?宠物与人是否会互相传染?关于新型冠状病毒肺炎, 这几个问题有最新解释!	1
央广网海口2月15日消息(记者朱永)2020年2月14日0时-24时, 海南省报告新型冠状病毒肺炎新增确诊病例5例, 新增重症病例0例, 新增死亡病例0例, 新增重症病例转轻症	1
一、新型冠状病毒疫情下的常见心理反应是什么 新型冠状病毒疫情就是一场重大危机, 而且伴随着我们的传统节日春节而来, 其影响更为严重。	1
当前, 正值新型冠状病毒感染的肺炎疫情防控关键时期, 内江市全面启动公共卫生事件一级响应。内江公交集团作为服务市民出行的窗口单位, 坚决筑牢全市广大人民群众身体健康和	1
2月14日0-24时, 我区共新增新型冠状病毒肺炎确诊病例9例, 其中南宁市2例、柳州市2例、北海市3例、玉林市1例、河池市1例;新增疑似病例44例;新增治愈出院病例5例	1
讯 (记者 吴佳佳)继钟南山、李兰娟院士团队分别宣布患者粪便样本成功分离病毒, 2月13日中国CDC团队从两省的新冠肺炎确诊病例便标本中成功分离到了两株新型冠状病毒	1
各企业要根据生产经营特点, 结合新冠肺炎疫情防控情况, 认真做好复工复产前以及生产过程中防护、疫情应对、个体防护等疫情防控措施。 01 建立返岗员工健康卡制度 切实掌	1
在一系列有力措施的推动下, 我国疫情总体形势出现了一些积极变化。每日确诊人数自2月4日起大幅减少。据国家卫健委发布的最新疫情数据统计, 2月13日0—24时, 全国除	1
2月15日, 国务院应对新型冠状病毒感染肺炎疫情联防联控机制在北京举行新闻发布会, 交通运输部副部长刘小明、民航局副局长李健、国铁集团副总经理李文新、国家卫健委疾	1
又一针对新型冠状病毒的研究结果出炉了, 将该病毒的来源再次指向蝙蝠。 中国青年报客户端北京1月24日电(中青报·中青网记者 邱晨辉)又一针对新型冠状病毒的研究	1
中国青年报客户端讯(中青报·中青网记者 范雪)2月14日, 由同济大学团队策划推出的高校版《新型冠状病毒肺炎防护手册》(高校版)全书电子版上线首发, 助力高校师生	1
2020年2月14日0-24时, 青海省报告新型冠状病毒肺炎新增确诊病例0例, 新增重症病例0例, 新增死亡病例0例, 新增出院病例0例。当日无新增确诊病例和疑似病例。 截至2月	1
记者从发布会上获悉, 岭南现代农业科学与技术广东省实验室、华南农业大学教授沈永义、肖立华等科研人员通过联合攻关, 在新型冠状病毒潜在中间宿主的溯源上取得重大突破。	1
央广网大连2月14日消息(记者张四清 通讯员张丽霞)2020年2月14日10时至22时, 辽宁省新增2例新型冠状病毒肺炎确诊病例, 其中大连市1例、鞍山市1例, 均为普通型病例	1
人民网雅加达2月14日电(记者徐伟)2月14日, 中国驻东盟大使邓锡军在东盟秘书处会见东盟秘书长林玉辉。邓锡军向林玉辉通报了新型冠状病毒肺炎有关情况, 并就中国与	1
中新网西安2月15日电 (记者 梅镱泷 通讯员 文王妮)陕西省首例新型冠状病毒肺炎产妇经两次新型冠状病毒核酸检测结果均显示阴性, 符合出院标准, 于15日在西安交大二	1
新型冠状病毒会不会通过粪口传播? ---专家表示, 目前来看, 新冠病毒主要的传播途径还是通过呼吸道飞沫传播和接触传播。	1
为支持做好新型冠状病毒肺炎疫情防控工作, 保障人民群众身体健康和生命安全, 省财政厅、省税务局、省发展改革委、省民政厅将有关税费优惠政策进行了集中梳理, 并在法定	1
巩义市2例新型冠状病毒肺炎确诊病例痊愈 河南, 郑州, 新华网, 新华网河南频道, 接郑州市疾控中心通知, 巩义市新冠肺炎患者陈某某、张某某经郑州市疾控中心两次新型冠状	1
央广网沈阳2月14日消息(记者徐志强)2020年2月14日10时至22时, 辽宁省新增2例新型冠状病毒肺炎确诊病例, 其中大连市1例、鞍山市1例, 均为普通型病例。新增5例治愈	1
确保老人掌握预防新型冠状病毒感染的肺炎的个人防护措施、手卫生要求、卫生和健康习惯, 避免共用个人物品, 注意通风, 落实消毒措施。倡导老人养成经常洗手的好习惯。, 2020-	1
当前中国人民正在与新型冠状病毒感染肺炎疫情进行严肃的斗争。人民群众生命安全和身体健康始终是第一位的。	1
人民网呼和浩特2月15日电 (陈立庚)2月15日, 记者从内蒙古自治区卫生健康委员会获悉, 2020年2月14日9时至15日9时, 内蒙古自治区报告新增新冠肺炎确诊病例3例。新增	1
目前, 新型冠状病毒主要的传播途径还是呼吸道飞沫传播和接触传播, 气溶胶和粪—口等传播途径尚待进一步明确。通过流行病学调查显示, 病例多可以追踪到与确诊的病例有过	1
截至2月8日24时新型冠状病毒肺炎疫情最新情况 ---2月8日0—24时, 31个省(自治区、直辖市)和新疆生产建设兵团报告, 新增确诊病例2656例(湖北2147例), 新增重症	1
据新华社深圳2月1日电(记者白瑜)负责收治深圳市所有新型冠状病毒感染确诊病例的深圳市第三人民医院, 2月1日21时30分召开新闻发布会, 称在确诊患者的粪便中检测出	1
新华社快讯:世界卫生组织总干事谭德塞11日在瑞士日内瓦宣布, 将新型冠状病毒感染的肺炎命名为“Covid-19”。 2月11日, 在瑞士日内瓦, 世界卫生组织总干事谭德赛出席新	1
尽管目前冠状病毒在中国的传播对中国社会健康构成了挑战, 但新的迄今无治愈方式的病原体的出现实际上是全球性挑战。2020年初, 世界卫生组织预测全球健康的主要威胁之一	1
国际在线报道(记者 孙牧宁):14号, 4名中国籍新型冠状病毒肺炎患者在马来西亚雪兰莪(音同“鹅”)州双溪毛糯医院痊愈出院。马来西亚卫生部副部长李文材、中国驻马来西亚	1
原标题:新型冠状病毒感染的肺炎疫情防控接收捐赠公告(一) 新冠肺炎疫情发生以来, 全区上下认真贯彻落实党中央、国务院疫情防控的各项决策部署及自治区党委、政府的工作	1
新华社快讯:世卫组织总干事谭德塞11日表示, 新型冠状病毒疫苗有望在18个月内准备就绪, 目前仍需竭尽全力防控病毒。	1
截至2月7日24时新型冠状病毒肺炎疫情最新情况 ---2月7日0—24时, 31个省(自治区、直辖市)和新疆生产建设兵团报告, 新增确诊病例3399例(湖北2841例), 新增重症	1
近日, 山东省领导于晓明、王随莲、凌文、于国安、任爱荣、于杰、范华平、刘强分别带队赴部分市, 对新型冠状病毒肺炎疫情防控工作进行督导。 2月12日至13日, 山东省人大	1
如果附近小区或者是自己居住的小区, 出现新型冠状病毒感染的肺炎疑似或确诊病例, 你要如何保护自己和家人?有哪些值得注意的地方? 外出篇 1.坐电梯会有感染风险吗	1
目前新冠病毒的主要传播途径还是以呼吸道飞沫传播和接触传播为主。对于新型冠状病毒引起的传染病, 由于它是新发传染病, 我们对它的认识是一个不断完善	1
截至2020年2月14日10时, 辽宁省累计报告新型冠状病毒肺炎确诊病例117例, 治愈出院24例, 死亡1例。117例确诊病例中, 沈阳市28例、大连市17例、鞍山市3例、本溪市3例	1
据日本共同社报道, 北海道政府14日宣布, 新确诊1人感染了新型冠状病毒。 中新网2月14日电 据日本共同社报道, 北海道政府14日宣布, 新确诊1人感染了新型冠状病毒。	1
央广网深圳2月13日消息(记者李强 通讯员深卫信)2月13日下午, 经专家组会诊, 深圳再有13名新型冠状病毒肺炎确诊患者出院, 累计达94人。 经过深圳市第三人民医院(南	1
为打赢新型冠状病毒感染肺炎疫情防控阻击战、切实保障人民身体健康和生产生活秩序, 遵照党中央指示和国家卫生健康委部署, 中国人口出版社在健康科普专家委员会的指导下,	1
央广网北京2月6日消息(记者覃勇)国家卫生健康委员会2月2日公布《关于做好儿童和孕产妇新型冠状病毒感染的肺炎疫情防控工作的通知》, 明确儿童和孕产妇是新型冠状	1
据俄罗斯卫星网31日报道, 俄副总理表示, 俄罗斯发现两例新型冠状病毒感染病例。 中新网1月31日电 据俄罗斯卫星网31日报道, 俄副总理表示, 俄罗斯发现两例新型冠状病	1
2020年2月13日0-24时, 浙江省报告新型冠状病毒肺炎新增确诊病例10例, 新增出院病例40例。其中: 新增确诊病例中, 杭州市3例、温州市6例、绍兴市1例;新增出院病例中	1
记者今天从山东省卫生健康委员会了解到, 2020年2月10日12-24时, 山东省报告新型冠状病毒肺炎新增确诊病例20例, 累计确诊病例486例(含重症病例18例, 危重症病例9例,	1
(抗击新冠肺炎)内蒙古无新增新型冠状病毒肺炎确诊病例 中新网呼和浩特2月11日电 (记者 张玮)11日, 内蒙古自治区卫生健康委员会官方发布消息称, 2020年2月10日10时	1
2月10日0—24时, 31个省(自治区、直辖市)和新疆生产建设兵团报告, 新增确诊病例2478例(湖北2097例), 新增重症病例849例(湖北839例), 新增死亡病例108例(湖北103例	1
警惕新型冠状病毒母婴传播风险 ---华中科技大学同济医学院附属同济医院5日公布了一个案例, 一名感染新型冠状病毒的孕妇剖宫产下的新生儿, 也被发现感染新型冠状病毒。	1
2020年2月10日0时-24时, 海南省报告新型冠状病毒肺炎新增确诊病例6例, 新增重症病例0例, 新增死亡病例0例, 新增重症病例转轻症病例1例, 新增出院病例0例;新增确诊	1
经过医院精心救治和护理, 29日安徽、山东、重庆、贵州、海南、山西等省市多位新型冠状病毒感染的肺炎患者治愈出院。	1
2020年2月13日0-24时, 河南省新增新型冠状病毒肺炎确诊病例15例。新增确诊病例中, 信阳市3例。 2月13日, 信阳新增治愈患者11例。其中, 信阳市第五人民医院新增治愈	1
据世界卫生组织(WHO)2月11日发布的一份新型冠状病毒(2019-nCoV)情况报告显示, 越来越多的证据表明, 新冠病毒和在蝙蝠中传播的冠状病毒(CoV)之间存在联系。更具体	1
央广网重庆2月12日消息(记者刘湛)重庆市卫生健康委通报:2月11日12—24时, 重庆市报告新冠肺炎新增确诊病例16例, 新增重型病例2例, 重型病例转普通型病例7例, 重型	1
9.员工被确诊为新型冠状病毒肺炎病例后, 由所在地疾病预防控制部门对其所住房间和到过的场所、所接触物品进行全面消毒, 并将其密切接触者送政府指定密切接触者集中隔离	1
2月9日0—24时, 31个省(自治区、直辖市)和新疆生产建设兵团报告, 新增确诊病例3062例(湖北2618例), 新增重症病例296例(湖北258例), 新增死亡病例97例(湖北91例,	1
报告新增新型冠状病毒肺炎疑似病例6例。其中: 福州市3例(鼓楼区1例、台江区1例、晋安区1例); 泉州市2例(惠安县1例、德化县1例); 三明市1例(宁化县1例)。	1
国务院应对新型冠状病毒肺炎疫情联防联控机制成员现决定将新型冠状病毒感染的肺炎, 暂命名为新型冠状病毒肺炎, 简称新冠肺炎, 英文简称NCP。	1
2月12日20时至2月13日20时, 甘肃省新增3例新型冠状病毒肺炎确诊病例。2月13日出现间断性咳嗽、胸闷、口干症状, 胸部CT显示:右肺上叶前段、后段及左肺下叶炎性	1
近日, 四川省科学城卫生健康委员会组织专家, 对四川省科学城医院检验科实验室进行现场核查, 并对相关人员进行技术培训, 同意四川省科学城医院开展新型冠状病毒核酸检测确诊。	1
新型冠状病毒感染引发的肺炎在中国多地蔓延, 情势严峻。东芝集团决定向相关慈善机构捐赠100万元人民币, 支援中国抗击此次疫情。此外, 东芝还在日本紧急筹措口罩10000枚, 经	1
全新“网络”防阻新型冠状病毒 ---面对严峻的疫情形势, 需要从发现传染源、切断传播途径、保护易感人群三个主要环节出发, 构建一种全新的“平时、适时、急时”的	1
经济日报-中国经济网记者2月2日从武汉大学人民医院获悉, 近日, 武汉大学人民医院与中科院武汉病毒研究所联合开展研究发现, 在部分新型冠状病毒感染患者的大便和肛拭子中发	1
央广网武汉2月3日消息(记者李行健)据中央广播电视总台中国之声《新闻纵横》报道, 2月1日, 武汉大学人民医院、深圳第三人民医院不约而同公布信息:新型冠状病毒在	1
韩秉志) 记者2月2日从武汉大学人民医院获悉, 近日, 武汉大学人民医院与中科院武汉病毒研究所联合开展研究发现, 在部分新型冠状病毒感染患者的大便和肛拭子中发现病毒	1
新型冠状病毒感染的肺炎疫情发生后, 有网友翻出2018年“科学家发现新型冠状病毒”的旧闻, 怀疑“是否两年前就已发现如今正在肆虐的新型冠状病毒”。记者今天向中科院求证	1
据甘肃省卫健委网站消息, 截至2月2日20时, 甘肃新增11例新型冠状病毒感染的肺炎确诊病例, 全省累计确诊51例。通报指, 截至2月2日20时, 甘肃新增11例新型冠状病毒感染	1
确诊病例已收入定点医院进行救治, 小区居民不用担心和焦虑。希望大家在疫情期间注意“勤洗手、戴口罩、常通风、勤锻炼、不扎堆、讲礼仪、稳心态、树信心、不信谣、不	1
这两天, 一条“千万别出门玩雪”的消息在网上传播, 消息称空气中的冠状病毒会被雪花带到地面, 如果不能保证3小时内不接触口鼻, 衣服全部酒精消毒, 就不要出门玩雪,	1
人民网华盛顿2月1日电(记者张梦旭)美国马萨诸塞州公共卫生厅2月1日证实, 一名20多岁的波士顿男子被证实感染新型冠状病毒, 美国疾病控制与预防中心1月31日晚将检测	1
间隔24小时两次呼吸道病原核酸检测均为阴性, 同时经影像学检查显示肺部炎症明显吸收, 经西藏自治区医疗救治专家组评估, 符合新型冠状病毒肺炎确诊病例解除隔离和出院标准。	1
央广网福州2月5日消息(记者万存灵)记者从福建省召开的相关新闻发布会上获悉, 新型冠状病毒感染的肺炎疫情爆发后, 福建省科技厅迅速组织动员福建省科研团队, 加大新型	1
人民网南京2月13日电(张鑫)2月13日上午, 江苏省卫生健康委通报:2020年2月12日0-24时, 江苏省报告新型冠状病毒肺炎新增确诊病例27例。其中, 轻型病例6例, 普通型	1
2020年2月11日0-24时, 青海省报告新型冠状病毒肺炎新增确诊病例0例, 新增重症病例0例, 新增死亡病例0例, 新增出院病例2例。当日无新增确诊病例和疑似病例。 截至2月	1
截至2020年2月11日24时, 辽宁省累计报告新型冠状病毒肺炎确诊病例116例, 治愈出院19例。116例确诊病例中, 沈阳市28例、大连市16例、鞍山市3例、本溪市3例、丹东市	1
据西藏卫健委网站消息, 2月12日, 西藏首例新型冠状病毒肺炎确诊患者从自治区第三人民医院治愈出院。 患者张某某经过18天的精心治疗, 体温恢复正常1周以上, 呼吸道症状	1
世卫组织总干事谭德塞11日表示, 新型冠状病毒疫苗有望在18个月内准备就绪, 目前仍需竭尽全力防控病毒。	1
1月31日0—24时, 31个省(自治区、直辖市)和新疆生产建设兵团报告新增确诊病例2102例, 新增重症病例268例, 新增死亡病例46例(湖北省45例、重庆市1例), 新增治愈出院	1
2020年2月10日0-24时, 河南省新增新型冠状病毒肺炎确诊病例32例, 新增出院病例29例, 新增死亡病例1例。新增确诊病例中, 信阳市8例(含固始县4例)、驻马店市3例、	1
现有报告新型冠状病毒肺炎疑似病例共69例。其中: 福州市20例(鼓楼区3例、台江区1例、仓山区4例、晋安区3例、长乐区1例、闽侯县3例、连江县2例、闽清县2例、	1
国际社会支持中国防控新型冠状病毒感染肺炎疫情 ---截至2月6日中午12时, 白俄罗斯、巴基斯坦、朝鲜、韩国、日本、泰国、马来西亚、印尼、马尔代夫、缅甸、德国、英国、	1
如何区分感冒、流感和新型冠状病毒感染肺炎?什么是普通感冒?什么是流感?新型冠状病毒感染的肺炎又有何症状?	1
哈尔滨一新型冠状病毒感染的肺炎患者产下健康女婴 ---3日, 哈尔滨市第六医院举行新闻通报会称, 1月30日23时32分, 哈尔滨一新型冠状病毒感染的肺炎患者经剖宫产手术,	1
为防止新型冠状病毒感染的肺炎疫情继续传播和扩散, 保障人民群众的健康, 维持正常的生产、生活和交通秩序, 中国疾病预防控制中心第一时间投入到抗疫一线, 进行技术指导、	1
人民网2月9日电据贵州省卫健委网站消息, 2020年2月8日12—24时, 全省新型冠状病毒感染的肺炎新增确诊病例7例, 新增治愈出院病例0例。其中:新增确诊病例中, 贵阳市4	1
在前所未知的新型冠状病毒袭来之际, 全球科学界携手迎战这个人类共同的敌人。法国巴斯德研究所专家文森特·埃努夫日前表示, 世界范围内已有20多个新型冠状病毒基因组测序	1
新型冠状病毒来势汹汹, 我们应当如何做好自我防范呢?请看关于新型冠状病毒感染的肺炎100条科学信息。	1
2020年1月12日, 国家卫健委与世界卫生组织分享发现的新型冠状病毒基因序列信息, 世界卫生组织正式将造成武汉肺炎疫情的新型冠状病毒命名为“2019新型冠状病毒”。HCoV-	1
人民网北京2月9日电据湖北省卫生健康委员会官方网站消息, 2月8日, 湖北省新增新型冠状病毒肺炎病例2147例, 新增死亡81例, 新增出院324例。据了解, 2020年2月8日0时-	1
中新网2月6日电 据重庆市卫健委网站消息, 2月5日12—24时, 重庆市报告新型冠状病毒感染的肺炎新增确诊病例13例, 累计报告新型冠状病毒感染的肺炎确诊病例389例。 消	1
中新社悉尼1月30日电(记者陶社兰)澳大利亚确诊新型冠状病毒感染者30日增至8例, 其中新南威尔士州4例, 维多利亚州3例, 昆士兰州1例。针对新州还有6例疑似病例正在	1
2020年1月16日, 湖北省中西医结合医院耳鼻喉科医生梁武东疑似感染新型冠状病毒肺炎, 18日, 其转到金银潭医院就诊, 于1月25日早上7时许不幸去世, 享年62岁。	1
中国网1月28日讯 日前, 应急总医院发布《新型冠状病毒感染的肺炎防控知识手册》, 分工作区域防护、个人防护、居家防护, 同时介绍了新型冠状病毒感染的肺炎相关知识及就医	1
2019年末, 从不明原因肺炎患者下呼吸道分离出的冠状病毒是一种新型冠状病毒, 世界卫生组织将其命名为2019-nCoV。经过专家鉴定, 这种病毒会人感染人, 且存在一定范围的	1
中新网2月10日电 据福建省卫健委网站消息, 2月9日0—24时, 福建省报告新增新型冠状病毒肺炎确诊病例11例。其中: 福州市1例(晋安区1例); 厦门市3例(思明区1	1
为依法惩治妨害新型冠状病毒感染肺炎疫情防控违法犯罪行为, 保障人民群众生命安全和身体健康, 保障社会安定有序, 保障疫情防控工作顺利开展, 根据有关法律、司法解释的规定,	1
新华社日内瓦1月29日电(记者聂晓阳 陈俊侠)连日来, 世界卫生组织官员及专家通过视频发布、记者会及接受采访等形式, 陆续就目前全球民众广为关注的新型冠状病毒一些问题	1
云南一新型冠状病毒感染的肺炎患者涉嫌以危险方法危害公共安全罪被公安机关立案侦查 ---云南省景洪市应对新型冠状病毒感染肺炎疫情工作领导小组指挥部4日通报, 景洪市景	1
昨天(1月31日)晚上, 上海药物所和武汉病毒所联合发布称, 研究发现双黄连口服液可抑制新型冠状病毒。一时间消息通过社交媒体传播刷屏, 全国多地市民连夜在线下药店排队	1
人民网2月9日电据山东省卫健委网站消息, 2020年2月8日12-24时, 山东省报告新型冠状病毒肺炎新增确诊病例19例, 累计确诊病例435例(含重症病例26例, 危重症病例6例,	1
出现上述症状不一定感染新型冠状病毒, 应及时到正规医疗机构就诊, 详细告知个人症状和近期活动情况。但是, 如果发病前14天内曾在武汉旅行居住或接触过来自武汉的发热伴	1
除本次发现的新型冠状病毒(世界卫生组织已将其命名为“2019-nCoV, 即2019新型冠状病毒”)外, 已知感染人的冠状病毒还有6种。其中4种在人群中较为常见, 致病性较低	1
为坚决落实党中央、国务院决策部署, 全力支援湖北省开展新型冠状病毒肺炎防治工作, 坚决打赢疫情防控阻击战, 国家卫生健康委举全国之力, 集优质资源, 建立省际对口支援湖北省	1
人民网南京2月11日电(张鑫)江苏省卫健委2月11日发布, 2020年2月10日0-24时, 江苏省报告新型冠状病毒肺炎新增确诊病例23例。其中, 轻型病例7例, 普通型病例16例。	1
2月3日, 国务院应对新型冠状病毒感染的肺炎疫情联防联控机制举行新闻发布会, 工业和信息化部党组成员、总工程师田玉龙先生表示, 到2月1日, 新型冠状病毒核酸检测试剂日	1
经由医学专家北京大学肿瘤医院重症医学科主任王宏志把关, 央视网、腾讯联合制作的“新型冠状病毒谣言必考卷”已正式发布。 试题不仅搜集了当下网上的高热度谣言, 更囊括	1
据甘肃卫健委网站消息, 截至2月10日20时, 甘肃新增3例新型冠状病毒肺炎确诊病例。 在甘肃宝石花医院住院隔离, 偶有干咳, 2月7日以“疑似新型冠状病毒肺炎”转运至	1
根据近期的临床资料看, 病毒的传播力似乎有所增强。 4 目前新型冠状病毒传染源尚未找到。 5 目前还没发现病毒发生变异。 6 新型冠状病毒与SARS同源性达85%。 7	1
为坚决落实党中央、国务院决策部署, 全力支援湖北省开展新型冠状病毒肺炎防治工作, 坚决打赢疫情防控阻击战, 国家卫生健康委举全国之力, 集优质资源, 建立省际对口支援湖北省	1
人民网南京2月11日电(张鑫)江苏省卫健委2月11日发布, 2020年2月10日0-24时, 江苏省报告新型冠状病毒肺炎新增确诊病例23例。其中, 轻型病例7例, 普通型病例16例。	1
武汉市疾控中心是武汉市首批获准开展新型冠状病毒核酸检测的机构之一。位于该中心病原生物检验所的生物安全二级实验室(P2实验室)则是“绝对禁区”。在这里, 20多名	1
2月3日, 国务院应对新型冠状病毒感染的肺炎疫情联防联控机制举行新闻发布会, 工业和信息化部党组成员、总工程师田玉龙先生表示, 到2月1日, 新型冠状病毒核酸检测试剂日	1
经由医学专家北京大学肿瘤医院重症医学科主任王宏志把关, 央视网、腾讯联合制作的“新型冠状病毒谣言必考卷”已正式发布。 试题不仅搜集了当下网上的高热度谣言, 更囊括	1
据甘肃卫健委网站消息, 截至2月10日20时, 甘肃新增3例新型冠状病毒肺炎确诊病例。 在甘肃宝石花医院住院隔离, 偶有干咳, 2月7日以“疑似新型冠状病毒肺炎”转运至	1
央广网大连2月14日消息(记者张四清 通讯员张丽霞)2020年2月14日10时至22时, 辽宁省新增2例新型冠状病毒肺炎确诊病例, 其中大连市1例、鞍山市1例, 均为普通型病例	1
根据近期的临床资料看, 病毒的传播力似乎有所增强。 4 目前新型冠状病毒传染源尚未找到。 5 目前还没发现病毒发生变异。 6 新型冠状病毒与SARS同源性达85%。 7	1
截至2月3日24时新型冠状病毒感染的肺炎疫情最新情况 ---截至2月3日24时, 国家卫生健康委收到31个省(自治区、直辖市)和新疆生产建设兵团累计报告确诊病例20438例(	1
斯里兰卡总理马欣达·拉贾帕克萨率领多名内阁部长、议员和近千名各界民众聚集在这里, 共同为中国人民抗击新型冠状病毒感染肺炎疫情诵经、祈福。 马欣达向应邀参加活动的	1
2月5日上午10点半, 盐城市第二人民医院, 我市首批2例新型冠状病毒感染的肺炎确诊患者治愈出院, 怀抱医护人员为他们送上的鲜花连声道谢。 △2月5日上午10点半, 我市	1
人民网兰州2月11日电(记者银燕)记者今日从甘肃省科技厅获悉, 《甘肃省新型冠状病毒感染的肺炎疫情心理防护指导手册》日前正式出版, 该书分为疾病篇、基础护理篇、身心	1
治疗新型冠状病毒感染的肺炎, 中医西医各有所长, 各有侧重, 优势互补, 协同取效。这一项目要加强科研攻关, 服务临床救治。	1
中新网银川2月6日电(杨迪)记者6日从宁夏应对新型冠状病毒感染肺炎疫情工作指挥部获悉, 2020年2月5日0时—24时, 宁夏报告新增确诊病例6例, 累计40例;新增疑似病例	1
针对网友关心的新冠病毒是否存在气溶胶传播, 中国疾病预防控制中心传染病预防控制处此外, 农产品在售卖、运输的过程中, 是不是会附着新型冠状病毒?农产品买回家后如何	1
2020年的春节就快过去, 但是在年前就已经发生的新型冠状病毒疫情仍在蔓延, 肿瘤患者因为自身已有肿瘤这个基础问题, 自身的抵抗力更差一些, 被感染的风险也更大。肿瘤	1
图解|《防疫病 三字经——新型冠状病毒公众防护指南》出版(免费公开):我们相信, 在以习近平同志为核心的党中央坚强领导下, 我们坚定信念、科学防治、同舟共济、群防群	1
人民网北京2月2日电(杨乔黄钰席莉莉)据深圳卫健委官方微博, 2月1日, 深圳市第三人民医院透露, 该院肝病研究所研究发现, 在某些新型冠状病毒感染的肺炎确诊患者的粪便	1
第三方机构等检测力量, 加快实验室改造升级, 配置检测必需设备, 千方百计提高新型冠状病毒感染肺炎诊断效率, 确保疑似病人第一时间得到及时检测, 最大程度为临床治疗和联防	1
科普:世卫组织关于新型冠状病毒的四问四答 ---面对当前新型冠状病毒感染肺炎疫情, 世界卫生组织近日在其官方网站, 回答了公众普遍关心的“抗生素在预防和治疗新型冠状	1
2020年1月26日0-24时, 湖北省报告新型冠状病毒感染的肺炎新增确诊病例371例, 新增死亡病例24例, 新增出院病例2例。	1
央广网郑州2月6日消息(记者李凡)河南省信阳市新型冠状病毒感染的肺炎疫情防控工作指挥部消息称, 2月5日, 河南信阳市中心医院确诊一例新生儿感染新型冠状病毒肺炎, 患儿	1
新型冠状病毒是以前从未在人体中发现的冠状病毒新毒株。 世界卫生组织将本次发现的新型冠状病毒命名为“201	1
人民网罗马1月31日电(记者孔歌)意大利政府31日宣布进入国家紧急状态, 并拨款500万欧元应对新型冠状病毒疫情。该紧急状态预计将持续六个月。意大利总理孔特在昨天的	1
截至1月22日24时, 国家卫健委收到国内25个省(区、市)累计报告新型冠状病毒感染的肺炎确诊病例571例, 其中重症95例, 死亡17例(均来自湖北省);13个省(区、市)累计	1
而这些, 都是由于2019年12月出现的一种病毒——2019新型冠状病毒(2019-novel coronavirus, 2019-nCoV)。 或许大家现在听到“病毒”, 已经不觉得陌生。但其实直到19	1
新华社北京2月3日电(记者伍岳、温馨)外交部发言人华春莹3日表示, 中方希望国际社会能够理性、冷静地认识新型冠状病毒感染的肺炎疫情, 并作出科学、恰当地应对。 当日	1
央广网郑州2月8日消息(记者李凡)据河南省卫健委消息, 2020年2月7日0-24时, 河南省新增新型冠状病毒感染的肺炎确诊病例67例, 新增出院病例29例, 新增死亡病例1例。	1
世卫协调全球力量推动加快新型冠状病毒研究 ---世界卫生组织6日宣布, 将于本月11日和12日在日内瓦举办针对新型冠状病毒的全球研究与创新论坛, 以协调全球科研力量,	1
当前, 新型冠状病毒感染的肺炎疫情防控工作正处于关键时期。疫情发生以来, 省总工会坚决贯彻落实习近平总书记重要指示和讲话精神, 认真落实中央和省委、全总决策部署, 高度	1
华中科技大学同济医学院附属同济医院(以下简称“同济医院”)22日发布该院专家组制定的《新型冠状病毒肺炎诊疗快速指南》, 就新型冠状病毒感染的肺炎症状、检测方法、	1
国家卫健委:国内新型冠状病毒感染的肺炎病例确诊11791例 31日新增确诊病例2102例 ---记者1日从国家卫健委获悉, 1月31日0—24时, 31个省(自治区、直辖市)和新疆	1
27日9时, 自治区疾控中心新型冠状病毒核酸检测结果为阳性。经自治区新型冠状病毒感染的肺炎诊疗专家组评估, 确认为新型冠状病毒感染的肺炎确诊病例;27日晚, 由吴忠市	1
(5)若出现可疑症状的老人被确诊为新型冠状病毒感染的肺炎, 其密切接触者应接受14天医学观察。病人离开后(如住院、死亡等), 应及时对住所进行终末消毒。具体消毒方式	1
连日来, 为做好新型冠状病毒感染肺炎防疫, 中国铁路昆明局集团有限公司在重点车站加派工作人员, 加强预防知识培训宣传, 做好入滇旅客体温检测工作, 助力打好防疫攻坚战。	1
2020年1月30日, 黑龙江省卫生健康委员会、黑龙江省疾病预防控制中心联合黑龙江出版集团所属黑龙江科学技术出版社出版的全国首本以绘图文本形式介绍新型冠状病毒防护科普	1
原标题: 离新型冠状病毒最近的人 图为新型冠状病毒核酸检测中。李轶平摄 “检验科的同志, 是距离新型冠状病毒最近的人。明知病毒凶险, 但过年	1
远离新型冠状病毒, 要学会科学防护。普通面纱口罩, 可以阻挡30%的细菌, 无法预防感染。医用外科口罩, 可以阻挡70%的细菌, 如果不与病人接触可以佩戴。医用防护口罩, 也就是	1
国家卫健委:国内新型冠状病毒感染的肺炎病例7711例 29日新增1737例 ---1月29日0-24时, 31个省(自治区、直辖市)和新疆生产建设兵团报告新增确诊病例1737例(西藏	1
截至1月22日7时, 关于新型冠状病毒感染的肺炎信息汇总如下。北京确诊病例10例 北京市确诊10例新型冠状病毒感染的肺炎病例, 其中西城区1例、海淀区2例、丰台区1例、	1
美国疾病控制和预防中心28日宣布, 为应对新型冠状病毒, 将把进行入境排查的美国机场数目从目前的5个扩大至20个。	1
据山东卫健委微信公众号消息, 7日12-24时, 山东省报告新型冠状病毒感染的肺炎新增确诊病例21例, 累计确诊病例407例(含重症病例25例, 危重症病例7例, 出院38例, 无死亡	1
为了抵御来势汹汹的新型冠状病毒, 全球网友想出了五花八门的“土法子”。 对于疫情的担忧也是各式各样, 有怕宠物带毒的, 还有甚至担心接到中国来的快递会感染病毒。	1
中国网讯 2月1日下午, 北京医学会召开发布会, 正式宣布开通“北京市新型冠状病毒感染肺炎在线医生咨询平台”。据北京医学会会长封国生介绍, 该平台采用5G、人工智能、视频	1
央广网兰州2月8日消息(记者孟永辉 张磊 王妍)截至2月7日20时, 甘肃新增4例新型冠状病毒感染的肺炎确诊病例。新增确诊病例中, 定西市3例、平凉市1例。新增死亡	1
为打赢新型冠状病毒感染肺炎疫情防控阻击战、切实保障人民身体健康和生产生活秩序, 遵照党中央指示和国家卫生健康委部署, 中国人口出版社在健康科普专家委员会的指导下,	1
2月5日, 在日本横滨港, 防疫人员将“钻石公主”号邮轮上确诊的新型冠状病毒感染患者移向救护车。日本厚生劳动省5日说, 停靠在横滨港外的邮轮“钻石公主”号上有10	1
中新网杭州2月5日电(张煜欢)5日记者从浙江省卫生健康委获悉, 2020年2月4日0-24时, 浙江省报告新型冠状病毒感染的肺炎新增确诊病例66例, 新增出院病例15例。截至	1
新华社北京1月25日电 综合新华社驻外记者报道:多国卫生部门近日发布消息称, 境内发现新增新型冠状病毒感染病例。 澳大利亚确诊首例新型冠状病毒病例。维多利亚州卫生部	1
长达3分多钟的沙画视频中, 有关新型冠状病毒肺炎的科学防范知识一一呈现。 新型冠状病毒肺炎疫情发生后, 正在韩国攻读博士的湖南工业大学包装设计艺术学院老师李丽, 第一	1
温馨提示:在新型冠状病毒感染的肺炎流行期间, 为指导不同人群科学合理地选择和使用口罩, 国家制定, 科学划分高风险、较高风险、中等风险、较低风险、低风险暴露五类	1
记者近日从同济大学附属东方医院获悉, 同济大学附属东方医院转化医学平台与斯微(上海)生物科技有限公司合作, 快速推动新型冠状病毒mRNA疫苗研发。近期, 项目已紧急完成立项	1
据山西省卫生健康委员会网站消息, 2020年2月10日0时至24时, 山西省报告新增新型冠状病毒肺炎确诊病例3例, 其中:太原市1例(万柏林区1例)、晋中市1例(平遥县1例)	1
近日, 新型冠状病毒疫情引起广泛关注。2月5日, 免疫学专家黄波接受中新社记者采访时表示, 民众增强自身免疫力, 对抵抗新型冠状病毒有一定帮助。	1
当日, 经精心诊治, 贵州3名新型冠状病毒感染的肺炎患者达到国家卫生健康委《新型冠状病毒感染的肺炎诊疗方案(试行第五版)》解除隔离治疗标准, 同时出院, 至此, 贵州省累计	1
新华社北京2月3日电(记者马岩)3日下午举行的北京市新型冠状病毒感染的肺炎疫情防控工作新闻发布会上, 北京市西城区副区长缪剑虹介绍, 复兴医院心内科重症监护室出现新	1
央广网哈尔滨2月4日消息 4日晚21时, 哈尔滨市公布了2月3日零时至2月4日零时新增18例新型冠状病毒感染肺炎确诊患者活动轨迹, 提示广大市民做好防护工作	1
卫生临床中心科研部门传来好消息, 由新发与再现传染病研究所所长徐建青带领的科研团队, 经过6年不懈努力, 研制出一款抗病毒喷剂可用于新型冠状病毒肺炎应急病房职业防护,	1
国家卫健委:国内新型冠状病毒感染的肺炎病例确诊9692例 30日新增确诊病例1982例 ---记者31日从国家卫健委获悉, 1月30日0-24时, 31个省(自治区、直辖市)和新疆	1
自治区党委书记、自治区新型冠状病毒肺炎疫情防控工作领导小组组长陈全国出席会议并讲话。自治区主席、自治区新型冠状病毒肺炎疫情防控工作领导小组副组长雪克来提 ·	1
中新网2月9日电 据陕西省卫健委网站消息, 截至2月9日10时, 陕西新增13例新冠肺炎确诊病例, 新增疑似病例73例。新增确诊病例中, 西安市8例、宝鸡市1例、渭南市4	1
最近, 新型冠状病毒肺炎来势汹汹, 牵动着全国人民的心。就在27日上午, 闵行区区级机关党工委与团区委发布了闵行防控新型冠状病毒肺炎志愿者招募倡议书, 积极参与防控	1
综合新华社驻外记者报道:过去两天, 韩国、新加坡、澳大利亚等国卫生部门发布消息说, 境内发现新型冠状病毒感染病例。	1
新型冠状病毒感染的肺炎疫情暴发后, 国家卫健委发布了《新型冠状病毒感染的肺炎诊疗方案》, 并通过分析疫情形势和研究进展, 组织专家在对前期医疗救治工作进行分析、研判、	1
央广网呼和浩特2月6日消息(记者宝音)内蒙古卫健委发布, 内蒙古自治区单日新增新型冠状病毒感染的肺炎确诊病例4例, 其中包头市土右旗2例, 呼伦贝尔市莫力达瓦旗2例。	1
央广网沈阳2月5日消息(记者徐志强)2020年2月4日21时30分至2月5日15时30分, 辽宁省新增7例输入性新型冠状病毒感染的肺炎确诊病例, 其中沈阳市4例, 大连市1例,	1
中新网2月8日电据国家卫健委网站消息, 2月7日0—24时, 31个省(自治区、直辖市)和新疆生产建设兵团报告, 新增确诊病例3399例(湖北2841例), 新增重症病例1280例(湖	1
据山西省卫健委网站消息, 2020年2月7日0时至24时, 山西省报告新型冠状病毒感染的肺炎新增确诊病例8例。6名危重症病例(晋城市2例、太原市1例、长治市1例、忻州市	1
据重庆市卫健委网站消息, 2020年2月7日12—24时, 重庆市报告新型冠状病毒感染的肺炎新增确诊病例11例, 新增重型病例5例, 重型病例转普通型病例3例, 新增危重型病例1例	1
新型冠状病毒传播途径与预防指南疾病预防控制局 | 2020年01月27日 22:09原标题:新型冠状病毒传播途径与预防指南编辑:田宏 责任编辑:刘亮 新型冠状病毒 传播途径	1
陈焕春说, 相关研究发现, 新型冠状病毒与SARS冠状病毒存在相关性, 但并不相同, 新型冠状病毒不是SARS冠状病毒。 “逆行”青春担使命 连线一线“战疫”青年 新冠肺炎疫情	1
人民网北京1月23日电截至1月23日18时左右, 国内新型冠状病毒感染的肺炎确诊病例累计达到620例。疫情牵动人心, 也因此爆发大量谣言。人民网“求真”栏目在推出《这些	1
连日来, 又有一些国家政党领导人致电致函中共中央对外联络部, 高度评价中方为抗击新型冠状病毒感染肺炎疫情所作的努力, 并表达对中国的积极支持。	1
据国家卫生健康委员会网站2月5日消息, 《预防新型冠状病毒感染口罩选择与使用技术指引》印发。 全文如下: 不同人群预防新型冠状病毒感染口罩选择与使用技术指引 在	1
[贵州新闻联播]新型冠状病毒感染的肺炎疫情社会防控工作视频调度会议召开简介95 新闻栏目推荐 首页|全站地图 中央广播电视总台央视网版权所有	1
1月27日上午, 宿迁市中医院27名医护人员签下了抗击新型冠状病毒请战书, 一页页摁满红手印的请战书, 一声声铿锵有力的誓言, 收获了无数网友的点赞和祝福。 连日	1
2月5日, 据省卫生健康委通报, 泰州靖江市1名新型冠状病毒感染的肺炎确诊患者救治有效, 恢复良好, 经专家组确认, 符合出院标准, 2月4日下午治愈出院。 记者从泰州市卫健	1
关于新型冠状病毒感染的肺炎, 想知道的看过来 来源:中国疾控中心网站2020-01-21 14:46 关于新型冠状病毒感染的肺炎, 想知道的看过来	1
近日, 中央组织部从代中央管理党费中给31个省区市、中央有关部门(系统)划拨专项资金10800万元, 用于支持各地区各有关部门(系统)开展新型冠状病毒感染的肺炎疫情防控	1
(记者 杨毅)2月6日下午, 湖北省仙桃市第一人民医院感染科一病区、二病区11位新型冠状病毒感染的肺炎确诊患者出院, 这是仙桃市首批治愈的患者。	1
新型冠状病毒感染肺炎病例, 各地在不断增多。 超级传播者是否会出现? 网传的囤板蓝根、熏醋等预防措施是否有用?儿童是否真的不易感? 发热后如何进行新型冠状病毒	1
关注新华网 官方治疗的中药方来了!新型冠状病毒感染的肺炎可以这么治。	1
新华社北京2月6日电截至2月6日中午12时, 白俄罗斯、巴基斯坦、朝鲜、韩国、日本、泰国、马来西亚、印尼、马尔代夫、缅甸、德国、英国、法国、意大利、奥地利、匈牙利、	1
据湖北省卫健委网站消息, 2020年2月6日0时-24时, 湖北省新增新型冠状病毒感染的肺炎病例2447例, 全省新增死亡69例。	1
省卫健委消息, 截至2月5日24时, 江苏省新型冠状病毒感染的肺炎出院病例增至26例, 其中南京11例, 苏州4例, 徐州3例, 常州2例, 盐城2例, 淮安1例, 连云港1例, 无锡1例,	1
央广网青岛2月5日消息(记者王伟)青岛市卫健委2月5日通报, 2月4日12—24时, 青岛市新增2例新型冠状病毒感染的肺炎确诊病例。 通报称, 新增2例确诊患者, 一为60岁	1
(记者 彭大伟)德国巴伐利亚州卫生部1日晚间公布的信息显示, 该国确诊新型冠状病毒感染病例已升至8人。	1
国家卫健委28日通报, 27日30个省(区、市)报告新增新型冠状病毒感染的肺炎确诊病例1771例, 新增死亡病例26例。面对疫情加快蔓延的严重形势, 各地健全区县、街镇、城乡社	1
国家卫健委:国内新型冠状病毒感染的肺炎确诊病例1287例 24日新增444例 ---记者从国家卫健委获悉, 1月24日0-24时, 29个省(区、市)报告新增确诊病例444例, 新增	1
新型冠状病毒感染的肺炎最早在2019年12月在我国武汉发现, 是由2019新型冠状病毒引起的。 二是症状不同。普通感冒临床症状较轻, 上呼吸道卡他症状明显, 如鼻塞、流	1
1月31日, 青海省新型冠状病毒感染的肺炎疫情防控处置工作指挥部在西宁召开第二场新闻发布会。会议通报了近期西宁市新型冠状病毒感染的肺炎确诊病例调查处置情况、青海省	1
无论是普通感冒、流感还是新型冠状病毒感染的肺炎, 除了药物对症治疗, 还要提高自身抵抗力:注意休息, 避免受凉、淋雨、过度疲劳;坚决戒烟、戒酒, 每天至少饮用2000毫升水;	1
2月4日, 经过常州市医疗救治专家组评估, 两名患者符合国家卫生健康委新型冠状病毒感染的肺炎确诊病例解除隔离和出院标准。 常州市新型冠	1
经过治疗, 武汉市已有103例新型冠状病毒感染的肺炎患者治愈出院。这是武汉市市长周先旺31日在湖北新型冠状病毒感染的肺炎疫情防控工作例行新闻发布会上透露的消息。	1
中新社北京1月29日电 截至北京时间1月29日14时, 中国以外共有15个国家累计确诊新型冠状病毒感染病例66例, 包括泰国14例, 日本、新加坡、马来西亚各7例, 美国和	1
据河南省卫健委官方微博消息, 2020年2月6日0-24时, 河南省新增新型冠状病毒感染的肺炎确诊病例63例, 新增出院病例14例, 新增死亡病例1例。	1
近期, 新型冠状病毒肺炎疫情引起希腊政府和社会各界高度关注, 希腊政要和各界友好人士纷纷通过不同方式, 向中方表示支持和慰问。希腊总统府秘书长耶尼玛塔斯在总统府向中国	1
1.目前研究证据表明, 新型冠状病毒更怕热还是更怕冷? 冠状病毒对热较为敏感, -60℃可保存数年, 病毒在4℃合适维持液中为中等稳定, 但随着温度的升高, 病毒的抵抗力下	1
新华社北京1月31日电 外交部发言人华春莹31日就世界卫生组织发布新型冠状病毒感染的肺炎疫情为“国际关注的突发公共卫生事件”回答记者提问。 有记者问:日前, 世界	1
当地时间1月30日晚, 世界卫生组织宣布, 将新型冠状病毒疫情列为国际关注的突发公共卫生事件。世界卫生组织总干事谭德塞宣布, 主要基于中国感染者数量增加、多个国家都	1
《新型冠状病毒感染的肺炎诊疗方案(试行第四版)》发布 藿香正气等多个中成药获推荐 ---1月27日, 国家卫生健康委办公厅、国家中医药管理局办公室发布关于印发新型	1
在这里他们经过抗病毒治疗及其他对症治疗, 心理疏导, 精心护理, 病情好转, 无发烧, 无身体不适, 经反复连续核酸检测均为阴性, 经专家组评估, 符合国家卫生健康委新型冠状病毒	1
2月6日, 中共中央政治局常委、国务院总理、中央应对新型冠状病毒感染肺炎疫情工作领导小组组长李克强主持召开领导小组会议。 中共中央政治局常委、中央应对新型冠状病毒感染	1
2月4日, 中国驻澳大利亚大使成竞业在《澳大利亚金融评论报》发表署名文章称, 在抗击新型冠状病毒感染肺炎疫情方面, 中国有能力, 世界有信心。成竞业说, 面对这一巨大挑战,	1
上海2020年2月6日 /美通社/ -- 庚子新春, 新型冠状病毒感染的肺炎疫情牵动全国人心。作为国内领先的TMC, 携程商旅一直密切关注疫情发展, 并以实际行动支持抗击新型肺炎	1
本报武汉2月4日电记者陈国全、特约记者汪学潮报道:经过军队支援湖北医疗队扎实细致、紧张有序的准备工作, 武汉火神山新型冠状病毒感染肺炎专科医院开始正式接诊新型冠状	1
记者26日从中国疾控中心病毒病所了解到, 该所在新型冠状病毒溯源研究中取得阶段性进展, 首次从武汉华南海鲜市场的585份环境样本中, 检测到33份样品含有新型冠状病毒核酸	1
当前, 新型冠状病毒肺炎疫情进入了比较严重、复杂的时期。为了全力抗击疫情, 1月26日, 伊利决定持续投入1亿元, 用于新型冠状病毒肺炎的防控治疗, 这也是伊利继捐赠2万箱	1
国家卫生健康委定于2月1日下午15时在委机关西直门办公区新闻发布厅召开新闻发布会, 介绍新型冠状病毒感染的肺炎疫情防控工作中孕产妇、婴幼儿和托育机构的健康防护情况	1
综合新华社驻外记者报道:连日来, 中国全力抗击新型冠状病毒感染肺炎疫情牵动世人目光。吉尔吉斯斯坦外交部长艾达尔别科夫在会见中国驻吉大使杜德文时表示, 他完全支持并	1
就像重庆首例治愈出院的新型冠状病毒感染的肺炎患者的这句话那样。疫情不可怕, 稳住我们能赢!	1
“这一批病人的临床症状都得到有效控制, 且两次病毒核酸检测均为阴性, 达到出院标准。同样在1月28日, 武汉市肺科医院5名新型冠状病毒感染的肺炎患者经过治疗后康复出院	1
河北省首批3名新型冠状病毒感染的肺炎患者经过精心治疗, 已符合治愈标准, 正式出院。 (记者秦婧)记者从河北省卫生健康委了解到, 今天, 河北省首批3名新型冠状病毒感染	1
德国《世界报》当地时间2月2日报道, 首批从武汉撤出的德国侨民中, 两人确诊感染新型冠状病毒, 目前已被送往法兰克福大学医院隔离。 2月1日, 130名德国侨民从武汉返回	1
新华社北京2020年1月29日电 综合新华社驻外记者报道:中国新型冠状病毒感染肺炎疫情牵动着各国友人和海外华侨华人的心, 他们纷纷捐献资金或医疗物资, 支援中国疫情防控工作	1
【新型冠状病毒科普知识】(二十三) 专家说:病毒是如何传播的?中央广电总台国际在线 2020-01-28 22:14:23 来源:健康中国热:李云龙58岁被逼自杀, 留下6	1
从今天开始, 光明网书画频道联合北京金正德书画院发起“众志成城抗击新型冠状病毒肺炎疫情主题书画展”作品征集活动, 号召全国书画家及书画爱好者用画笔描绘抗疫感人	1
人民网贵阳2月3日电(王秀芳)2月3日, 记者从贵州省卫生健康委获悉, 当前, 贵州省新型冠状病毒感染的肺炎患者救治工作正有力推进, 救治医疗机构也积极探索治疗新方法,	1
今天(1月27日), 浙江省对外宣布, 浙江省疾控中心生物安全三级实验室已经成功分离出新型冠状病毒毒株, 这是继国家疾控中心之后我国第二个成功分离出新型冠状病毒毒株的	1
广大市民朋友:2月5日, 根据《新型冠状病毒感染的肺炎诊疗方案(试行第五版)》, 经省专家组确认, 我市新增1例输入性新型冠状病毒感染的肺炎确诊病例, 属普通型病例。	1
在备餐和聚餐过程中, 人群相互之间都是密切接触者, 咳嗽、打喷嚏产生的飞沫, 可直接传播给整个聚会人群, 极易造成疾病传播, 因此, 为了防止新型冠状病毒传播, 请大家尽量不	1
自治区新型冠状病毒感染的肺炎防控工作领导小组指挥部疫情防控组综合协调组副组长、自治区卫生健康委应急办副主任吴兴华, 自治区新型冠状病毒感染的肺炎防控工作领导小组	1
若出现新型冠状病毒感染可疑症状(包括发热、咳嗽、咽痛、胸闷、呼吸困难、轻度纳差、乏力、精神稍差、恶心呕吐、腹泻、头痛、心慌、结膜炎、轻度四肢或腰背部肌肉酸痛	1
近日, 各地积极采取多种措施, 加强对新型冠状病毒感染的肺炎疫情防控, 同时做好公共服务和各项保障。近日, 各地积极采取多种措施, 加强对新型冠状病毒感染的肺炎疫情防控, 同	1
如何判断自己是感冒了还是感染新型冠状病毒?居家需要杀菌消毒吗?如何正确地佩戴口罩?江苏省卫健委新型冠状病毒感染的肺防治专家组组长、江苏省人民医院呼吸与危重症医学	1
孙先生于1月22日出现发热咳嗽等症状, 随后前往丰都县人民医院就治并被确诊为新型冠状病毒感染的肺炎患者。 目前, 孙先生体温恢复正常5天以上, 无呼吸道症状, 相隔一天的	1
市中心医院、市第三医院、市金银潭医院、市肺科医院)、2家专业机构(中科院武汉病毒所、深圳华大基因科技有限公司)开展新型肺炎病原学检测, 病毒核酸日检测量预计可达	1
这个假期, 新区世和基因生物技术有限公司首席执行官邵阳一直带领他的团队与时间赛跑, 世和基因研发的新型冠状病毒检测试剂盒于1月27日推出, 并正在申请	1
据海南省卫健委4日发布的消息, 2月3日0-24时, 海南省报告新型冠状病毒感染的肺炎新增确诊病例9例, 新增重症病例1例, 新增死亡病例0例, 新增解除重症1例, 新增出院病例	1
22日上午, 该院感染科主任宁琴、呼吸科主任赵建平、急诊科ICU主任李树生对《指南》进行了解读。据宁琴介绍, 从临床表现来看, 新型冠状病毒肺炎起病以发热为主要表现, 可	1
国家卫健委就新型冠状病毒感染的肺炎疫情防控工作举行新闻发布会 国家卫健委就新型冠状病毒感染的肺炎疫情防控工作举行新闻发布会 2020-02-03 15:05 合肥:加强公交	1
人民网上海1月28日电(轩召强)面对新型冠状病毒肺炎疫情的蔓延, 全国上下开展联防联控工作的同时, 对新型冠状病毒的疫苗研发工作也提上日程。记者今日获悉, 同济大学	1
人民网兰州2月6日电(王文嘉)据甘肃省卫健委消息, 截至2月5日20时, 甘肃新增5例新型冠状病毒感染的肺炎确诊病例。新增病例中, 定西市2例、白银市1例、庆阳市1例、	1
本报讯(记者马晓芳)1月31日, 自治区党委应对新型冠状病毒感染肺炎疫情工作领导小组召开会议。自治区党委书记、自治区党委应对新型冠状病毒感染肺炎疫情工作领导小组组长	1
凌晨5点, 一串急促的铃声划破夜的寂静, 灯火通明的陇南市武都区新型冠状病毒感染的肺炎联防联控工作领导小组办公室气氛骤然紧张起来。正在值班的一名工作人员一个健步冲	1
这些项目中, 有很多“硬核”含量很高的科技攻关任务, 将对防控新型冠状病毒肺炎起到重要的科技支撑。	1
自“新型冠状病毒肺炎”疫情发生以来, 公众对疫情的动态情况时刻关注, 武汉的疫情情况更是牵动人心, 为积极防控新型肺炎病毒, 减少交叉感染, 减轻公众恐慌情绪, 深圳市卫健委	1
在做实做细疫情防控各项工作的基础上, 统一思想、统筹兼顾, 出台实招硬招, 支持企业开工复工, 全力保持经济社会平稳健康发展, 经省新型冠状病毒感染的肺炎疫情防控指挥部	1
1月28日, 国家卫健委高级别专家组成员、中国工程院院士李兰娟领导的国家重点实验室分离到三株新型冠状病毒毒株。这意味着什么?还要多久才能出疫苗?李兰娟院士这样回答。	1
新闻 [新闻夜班车-石家庄]新型冠状病毒 要做好预防!简介新闻栏目推荐 首页|全站地图 中央广播电视总台央视网版权所有	1
新闻 [新闻夜班车-石家庄]新型冠状病毒 要做好预防!简介新闻栏目推荐 首页|全站地图 中央广播电视总台央视网版权所有	1
人民网北京1月31日电 据外交部网站消息, 外交部发言人华春莹31日就世界卫生组织发布新型冠状病毒感染的肺炎疫情为“国际关注的突发公共卫生事件”回答记者提问。问:	1
作为全省传染病定点收治医院, 省第四人民医院积极开展人员培训、处置演练, 加强物资储备等工作, 为新型冠状病毒感染的肺炎疫情防控工作做好各项准备。医务人员高度警惕, 加强	1
人民网北京1月23日电据国家卫健委官方网站消息, 1月23日, 为进一步指导全国科学规范做好新型冠状病毒感染的肺炎病例诊断和医疗救治工作, 国家卫健委组织专家对诊疗方案	1
新华社北京2月2日电(记者申铖)中国贸促会2日向浙江湖州某制造企业出具全国首份新型冠状病毒感染的肺炎疫情不可抗力事实性证明, 助力企业最大限度减轻因疫情造成不能	1
新华社华盛顿1月31日电(记者周舟)美国《新英格兰医学杂志》1月31日在线发表的一篇论文说, 美国首例确诊新型冠状病毒感染肺炎患者接受一种正在研究的药物治疗后, 其临床	1
1月31日下午5时15分, 连云港新型冠状病毒感染的肺炎患者刘某出院。他是江苏省第三例出院的病例。 当天下午刘某戴着口罩, 出现在医院门前, 抱着一束鲜花。 刘某1	1
自治区卫生健康委最新通报, 1月30日0时至24时, 自治区报告新型冠状病毒感染的肺炎新增确诊病例3例。其中, 乌鲁木齐市确诊病例1例、伊犁州确诊病例1例、阿克苏地区确诊	1
人民网南京2月5日电(唐璐璐)2020年2月4日0-24时, 江苏省报告新型冠状病毒感染的肺炎新增确诊病例33例。其中, 南京市3例、无锡市1例、徐州市6例、常州市5例、	1
为进一步加强新型冠状病毒感染肺炎疫情防控工作, 有效切断病毒传播途径, 减少人员流动传染风险, 最大限度地遏制疫情蔓延, 切实保障人民群众身体健康和生命安全, 结合当前我区疫	1
据天津市卫健委网站消息, 2月2日0-24时, 天津市报告新型冠状病毒感染的肺炎新增确诊病例7例, 新增危重型病例0例, 新增重型病例2例, 新增死亡病例0例, 新增出院病例1例。	1
坚决打赢疫情防控阻击战, 坚决确保人民群众生命安全和身体健康, 市委、市政府日前印发《南充市应对新型冠状病毒感染肺炎疫情防控“十个共同、十个做到”工作措施》, 要求	1
人民网银川1月27日电(宽容)新型冠状病毒感染的肺炎疫情防控工作启动以来, 宁夏各地、各有关部门单位, 坚守不发生二代病例、不发生医护人员感染、不发生死亡病例底线,	1
1月24日, 云南省报告新型冠状病毒感染的肺炎新增确诊病例3例, 截至目前确诊5例。为了加深市民对新型冠状病毒的了解, 解答人们对新型冠状病毒的困惑, 科学防控, 安全过节,	1
原标题:王东峰主持召开河北省应对新型冠状病毒感染肺炎疫情工作领导小组会议 深入贯彻习近平总书记重要指示和党中央决策部署 全力以赴推进疫情防控工作落到实处取得实效	1
“在当前防控新型冠状病毒感染肺炎的严峻斗争中, 各级党组织和广大党员干部必须牢记人民利益高于一切, 不忘初心、牢记使命, 团结带领广大人民群众坚决贯彻落实党中央决策	1
立足纪检监察职责定位, 中央纪委国家监委近日印发《关于贯彻党中央部署要求、做好新型冠状病毒感染肺炎疫情防控监督工作的通知》, 对做好新型冠状病毒感染肺炎疫情的防控	1
西藏自治区首例疑似病例张某某, 病例样本经自治区疾病预防控制中心检测, 中国疾病预防控制中心实验室复核检测, 并根据临床表现和自治区专家组会诊研判, 确认为新型冠状病毒	1
西藏自治区卫生健康委员会30日发布消息称, 西藏确诊首例新型冠状病毒感染的肺炎病例。 王泽昊)西藏自治区卫生健康委员会30日发布消息称, 西藏确诊首例新型冠状病毒感染	1
新华社拉萨1月30日电(记者白少波、王泽昊)西藏自治区卫生健康委员会30日发布消息称, 西藏确诊首例新型冠状病毒感染的肺炎病例。 据	1
视频来源:龙视新闻联播人民网哈尔滨电2月1日(杨雪楠)2月1日, 哈尔滨市卫生健康委员会发布消息, 哈尔滨市两名新型冠状病毒感染的肺炎确诊患者经过积极科学治疗后, 经	1
日前, 国家卫生健康委办公厅发布《关于印发新型冠状病毒感染的肺炎诊疗方案(试行第四版)》, 完善中医治疗方案。新疆组织专家结合新疆气候和地域特色, 制定并印发了“新疆	1
1月31日, 四川省新型冠状病毒感染的肺炎病例确认专家组确认我省新增新型冠状病毒感染的肺炎病例36例, 其中4例出现在广安。至此, 广安累积报告确诊病例13例。	1
据上海市卫生健康委员会微信公众号消息, 2020年1月31日12—24时, 上海市排除新型冠状病毒感染的肺炎疑似病例51例, 新增确诊病例18例, 其中外地来沪人员6例, 上海市常住	1
110分钟内出结果 粤新型冠状病毒检测试剂经应急审批上市 ---广东省药品监管局将继续梳理广东省在研在检在审项目, 根据疫情需要, 积极落实应急审批职责, 保证产品安全	1
2020年2月1日0-24时, 新疆(含兵团)报告新型冠状病毒感染的肺炎新增确诊病例3例, 新增重症病例0例, 新增危重症病例0例, 新增死亡病例0例, 新增出院病例0例。其中:	1
1月20日, 国家卫生健康委发布1号公告将新型冠状病毒感染的肺炎纳入《中华人民共和国传染病防治法》规定的乙类传染病。	1
新华社北京1月20日电 (记者屈婷、王秉阳)针对湖北武汉等多地报告的新型冠状病毒感染的肺炎病例, 国家卫生健康委员会日前回应说, 当前疫情仍可防可控。 记者从中国疾	1
卫生健康委员会发布消息, 2020年1月21日16时54分由阳泉北站至阳泉站车牌号为晋C06600D的大巴车上, 发现1名由武汉返回阳泉人员赵某, 现已确诊为新型冠状病毒感染的	1
新华网重庆2月3日电(刘磊 杨洛)2月2日, 重庆江北区召开新型冠状病毒感染的肺炎疫情防控工作新闻通气会, 对近期全区新型冠状病毒感染的肺炎疫情防控	1
支持高校、科研院所、企业针对新型冠状病毒感染肺炎防治, 在治疗方法、药物研发、检测技术和医疗设备等方向开展科技协同攻关。疫情一线防控人员结合疫情临床防控开展的科技	1
央广网北京2月1日消息(记者车丽孙鲁晋)据中央广播电视总台中国之声《新闻和报纸摘要》报道, 国家卫健委昨天(1月31日)召开新闻发布会, 介绍新型冠状病毒感染的肺炎	1
本报讯 (记者 陈维灯)1月29日, 在万州区重庆三峡中心医院医护人员的精心诊治和护理下, 该院一名确诊的新型冠状病毒感染的肺炎患者救治情况良好, 符合出院标准, 于当日	1
中新网1月30日电 据日本共同社报道, 日本厚生劳动省30日发布消息称, 搭乘日本政府所派全日空包机29日返回日本的日侨中, 有3人检出感染新型冠状病毒。其中2人没有	1
2月4日, 中共中央政治局常委、国务院总理、中央应对新型冠状病毒感染肺炎疫情工作领导小组组长李克强主持召开领导小组会议。	1
新华网北京1月22日电 21日, 教育部发出通知要求教育系统做好新型冠状病毒感染的肺炎疫情防控工作。通知强调, 各地和学校要通过多种形式开展宣传教育, 做好留校学生防控	1
新华网南京2月1日电(赵雅惠)1月31日, 南京市新型冠状病毒感染的肺炎首批两名确诊患者治愈出院。 患者1, 男, 42岁, 1月3日、8日	1
人民网徐州1月31日电(闫峰)据江苏徐州市疾控中心最新发布的疫情通报(8号)显示, 自1月30日10时至31日17时, 徐州市新增新型冠状病毒病原学检测阳性19例, 待省复核	1
新华网2月4日电(通讯员连小华)为深入贯彻落实区、市 、县、乡党委关于做好新型冠状肺炎病毒的疫情预防工作, 有效提高防范工作和村、居、户的安全	1
而引起目前肺炎疫情、最早在武汉发现、被命名为2019-nCoV的新型冠状病毒可能来自蛇。 继钟南山和高福两位院士表示武汉肺炎病毒来自野生动物后, 1月22日, 中国学者最新	1
1. 什么是新型冠状病毒肺炎? 感染性肺炎是指肺部的炎症主要由不同种病原微生物感染导致的。感染性肺炎的病原体可根据病原微生物种类分为, 细菌、病毒、真菌、支原	1
新型冠状病毒突然来袭, 尚无特效药可以治疗, 如何正确做好个人防护, 引起社会的普遍关注。 近日, 在商场、地铁、公交车、高铁等公共场合, 戴口罩的人明显增多。“近三天	1
据外媒报道, 当地时间26日, 世界卫生组织(WHO)表示, 将新型冠状病毒疫情在全球范围内的风险改为高风险, 并承认该组织此前指风险中等的说法不正确。据报道, 在26日新	1
本报讯1月29日, 省委召开常委会会议暨省委应对新型冠状病毒感染肺炎疫情工作领导小组会议, 传达学习习近平总书记近期对各级党组织和广大党员干部作出的重要指示和《中共	1
人民网苏州1月28日电(记者王继亮)28日, 江苏省卫健委通报, 截至2020年1月27日24时, 苏州市累计报告新型冠状病毒感染的肺炎确诊病例12例。随后, 苏州市卫健委对相关	1
从环球网看到中国民族医药学会国际交流与合作分会组织的《抗击新型冠状病毒疫情, 中医义不容辞》报道后, 我认为刘景源教授提出的尽快搭建中医治疗平台的提法非常中肯	1
专家谈新型肺炎疫情防控谣言 --- 谣言三:用淡盐水漱口可以预防新型冠状病毒 网传“钟南山院士建议盐水漱口防病毒”。	1
1月25日, 面对新型冠状病毒感染的肺炎疫情, 我省全面动员, 迅速行动, 及时启动重大突发公共卫生事件一级响应, 组织各方力量开展防控, 多措并举切断病毒传播链条和渠道, 坚决	1
记者从宁夏回族自治区有关部门获悉, 新型冠状病毒感染的肺炎疫情防控工作启动以来, 宁夏各地、各有关部门单位, 坚守“不发生二代病例、不发生医护人员感染、不发生死亡	1
会议认为, 新型冠状病毒感染肺炎疫情发生后, 全行上下认真贯彻中央、总行党委和自治区部署, 做了大量卓有成效的工作, 区分行成立了疫情防控领导小组, 及时	1
会议认为, 新型冠状病毒感染肺炎疫情发生后, 全行上下认真贯彻中央、总行党委和自治区部署, 做了大量卓有成效的工作, 区分行成立了疫情防控领导小组, 及时	1
1、如何保护自己远离新型冠状病毒的肺炎传染? (1)勤洗手。使用肥皂或洗手液并用流动水洗手, 用一次性纸巾或干净毛巾擦手。双手接触呼吸道分泌物后(如打喷嚏后)应	1
美国东部时间上午11点, 世界卫生组织在日内瓦世卫组织总部通报新型冠状病毒感染的肺炎的情况。世卫组织突发卫生事件规划执行主任, 高级顾问迈克尔·瑞安博士发表讲话, 盛赞	1
题:隔绝疫情, 不隔真情——新型冠状病毒感染的肺炎疫情防控焦点扫描之六 民政部要求切实做好疫情防控期间有关社会救助工作, 加大新型冠状病毒感染的肺炎患者临时救助力度;	1
人民网上海1月27日电“我报名, 请让我去!”新型冠状病毒肺炎的疫情始终牵动所有人, 争分夺秒的战场上, 交大人主动请缨, 冲上一线与时间赛跑, 援助疫情防治工作, 除夕	1
人民网北京1月22日电近期, 湖北省武汉市等多个地区发生新型冠状病毒感染的肺炎疫情。截至1月21日24时, 国家卫健委收到国内13省(区、市), 累计报告新型冠状病毒感染	1
在“不明原因的病毒性肺炎”病原体初步判定为新型冠状病毒之后, 国家、省市专家组立即对不明原因的病毒性肺炎诊疗、监测等方案进行了修订完善。一方面, 市面口罩、	1
1月23日, 新疆广播电视台记者从自治区卫生健康委员会了解到, 我区首次确认2例输入性新型冠状病毒感染的肺炎确诊病例, 自治区卫生健康委员会等部门迅速行动, 采取有力	1
武汉大学人民医院研究组1月24日发布《高度重视非呼吸系统的首发症状——新型冠状病毒性肺炎(2019-nCOV)患者的识别与防护》, 提醒医护人员及公众, 高度警惕以非呼吸	1
1月31日, 记者从乌鲁木齐市医疗保障局了解到, 为全力应对疫情, 乌鲁木齐市医疗保障部门为自治区三家新型冠状病毒感染的肺炎定点医疗机构, 紧急配置了社会保障卡制卡设备及	1
中日友好医院呼吸与危重症医学科一部主任、著名呼吸病学专家林江涛教授, 曾任2003年SARS国家专家组成员, 主持完成了世界上第一个SARS灭活疫苗和人禽流感H5N1全病毒灭活	1
近日, 全国多地分别通报新型冠状病毒感染的肺炎病例情况。临近春节, 春运大潮中人员高度流动, 个人如何自我防护?	1
餐饮服务提供者新型冠状病毒感染肺炎疫情防控指南 为指导餐饮服务提供者做好新型冠状病毒感染的肺炎疫情防控工作, 特提出如下防控指南。严格落实员工个人卫生及防护措施,	1
哈密市委、市政府坚决贯彻落实习近平总书记关于新型冠状病毒疫情防控工作的重要讲话和重要指示精神, 贯彻落实自治区党委工作部署, 按照重大突发公共卫生事件一级响应机制要求	1
1月29日, 四川新闻网记者从广安市卫生健康委官方网站获悉, 今日, 四川大学华西广安医院(广安市人民医院)传来好消息:经过医护人员的精心救治, 广安首例新型冠状病毒感染的	1
2020年1月29日0-24时, 自治区报告新型冠状病毒感染的肺炎新增确诊病例1例, 新增重症病例0例, 新增死亡病例0例, 新增出院病例0例。其中: 新增确诊病例中, 乌鲁木齐市1	1
1月26日, 记者从省卫生健康委获悉, 我省新增3例新型冠状病毒感染的肺炎疑似病例。 1月26日, 记者从省卫生健康委获悉, 我省新增3例新型冠状病毒感染	1
抗击新型冠状病毒肺炎, 钟南山院士也是拼了, 先是去了武汉, 昨天进京开会, 今天下午又马不停蹄回到广东, 参加广东省政府新闻发布会。会上, 钟南山表示, 对感染者进行前端	1
如何预防新型冠状病毒感染?这几点你应该知道 ---山东中医药大学附属医院副院长、肺病科副主任贾新华为大家讲解新型冠状病毒的传播途径、临床表现以及如何预防?	1
截至1月24日24时, 卫生健康委收到29个省(区、市)累计报告新型冠状病毒感染的肺炎确诊病例1287例, 其中重症237例, 死亡41例(湖北省39例、河北省1例、黑龙江1例)。	1
近日, 武汉市就新型冠状病毒感染的肺炎综合防控回答记者提问时表示, 目前综合判断, 对此次疫情的初步印象是新型冠状病毒的传染力不强, 不排除有限人传人的可能, 但持续人	1
人民网南通1月26日电 25日晚间, 南通市新型冠状病毒感染的肺炎疫情防控指挥部发布《关于紧急扩散寻找相关乘客通知》, 称在排查中, 发现一名疑似新型冠状病毒	1
1月24日, 农历大年三十, 中新社记者来到定点收治新型冠状病毒感染的肺炎患者的医院——成都市公共卫生临床医疗中心进行探访。经过层层消毒后, 身穿全套防护装备的记者	1
1月20日下午, 就“新型冠状病毒感染的肺炎疫情”有关防控情况, 以国家呼吸系统疾病临床研究中心主任钟南山院士为组长的国家卫健委高级别专家组就公众关心的问题在北京	1
应对新型冠状病毒, 我们该怎么预防? 避免在未加防护情况下与病人密切接触, 避免触摸其眼、口、鼻。	1
央视网消息(新闻联播): 连日来, 又有一些国家政要通过各种方式, 纷纷高度评价中方为抗击疫情所作努力, 并表达对中国的支持。 俄罗斯总统普京致电习近平主席, 对疫情给	1
为严格控制新型冠状病毒感染的肺炎疫情通过道路运输途径传播, 进一步做好“防输入、防输出、防扩散”工作, 现将有关事项公告如下: 一、从即日起, 各有关市(地)、省	1
人民网银川1月29日电(梁宏鑫)今天下午, 宁夏应对新型冠状病毒感染的肺炎疫情工作指挥部办公室发布公告。为进一步规范养老机构等民政服务机构疫情防控, 有效防止病毒传播	1
人民网南通1月26日电(记者王继亮)26日晚间, 根据江苏省人民政府关于启动突发公共卫生事件一级响应的决定, 为有效遏制新型冠状病毒感染的肺炎疫情扩散和蔓延, 切实保障	1
1月28日上午, 自治区召开新型冠状病毒感染的肺炎疫情防控工作视频会议, 进一步传达学习贯彻习近平总书记重要讲话和重要指示精神, 研究部署疫情防控工作。自治区党委书记、自	1
2月1日, 自治区新型冠状病毒感染肺炎疫情防控工作指挥部发布消息, 自疫情发展以来, 自治区新型冠状病毒感染肺炎防控工作指挥部交通保障组坚决贯彻落实习近平总书记关于疫情	1
根据当前疫情形势和研究进展, 国家卫健组织制定了新型冠状病毒感染的肺炎病例监测方案、流行病学调查方案、可疑暴露者和密切接触者管理方案以及实验室检测技术指南, 提出加	1
为做好全国新型冠状病毒感染的肺炎防控工作, 切实维护人民群众身体健康和生命安全, 根据疫情形势和研究进展, 特制定本方案。各级各类医疗机构负责病例的发现与报告、隔离、	1
人民网北京1月23日电 临近2020年鼠年春节, 新型冠状病毒肺炎牵动着党和政府以及老百姓的心。新型冠状病毒究竟是什么?可能的发病原因是什么?冠状病毒感染后有什么症状	1
26日5时, 银川市疾控中心实验室新型冠状病毒核酸检测结果为阳性, 7时30分自治区疾控中心实验室复核结果为阳性。经自治区诊疗专家组确认为确诊病例。后由银川市第一	1
咳嗽打喷嚏时用纸巾、手绢或臂肘等遮掩口鼻, 不随地吐痰。 关于新型冠状病毒感染的肺炎, 想知道的看过来(一) 关于新型冠状病毒	1
截至1月24日24时, 全国共确诊新型冠状病毒肺炎1287例, 死亡41例。疫情是否会蔓延、病例是否会继续大规模增加, 成为公众最为关心的问题。 钟南山表示, 到目前为止, 疫情	1
人民网北京1月25日电(记者孝金波)1月25日上午9时, 应急管理部召开视频调度会, 再次部署全力做好新型冠状病毒感染的肺炎疫情防控工作。应急管理部党组书记黄明主持会议	1
这是一场没有硝烟的战争, 新型冠状病毒感染的肺炎疫情肆虐, 防疫抗疫十万火急;这是一支逆向而行的队伍, 关键时刻他们奋勇向前、全力以赴, 毅然扛起疫情防控重任。他们	1
钟南山称, 如果出现“超级传播者”, 需要进行更严格的隔离以及特殊医疗的处理和照顾, 避免疫情扩大。钟南山表示, 目前新型冠状病毒感染肺炎疫情形势变化很快, 他提醒相关	1
人民网长沙1月22日电(记者林洛頫)记者从湖南省卫健委获悉, 1月22日, 湖南省新增3例新型冠状病毒感染的肺炎确诊病例, 患者均为怀化市鹤城区人。患者杨某某, 女, 35岁	1
2020年1月21日12时至1月22日12时, 浙江省新增新型冠状病毒感染的肺炎确诊病例5例, 其中宁波3例、温州2例。 截至2020年1月22日12时, 浙江省累计报告新型冠状病毒	1
可疑暴露者是指暴露于新型冠状病毒检测阳性的野生动物、物品和环境, 且暴露时未采取有效防护的加工、售卖、搬运、配送或管理等人员。发病前两周内有武汉市旅行史或	1
记者从省医保局获悉, 省医疗保障基金中心已做好医保信息系统维护, 确保新型冠状病毒感染的肺炎确诊患者医保费用及时结算。 据了解, 我省已在医保信息系统内临时增加新型	1
新型冠状病毒感染的肺炎疫情已经来袭, 目前我省已发现2例输入性病例。依照《中华人民共和国传染病防治法》, 为充分发挥全社会联防联控的作用, 共筑抗击疫情新长城, 防止	1
人民网乌鲁木齐1月24日电自武汉新型冠状病毒感染的肺炎疫情发生以来, 截至1月24日0时, 新疆报告新型冠状病毒感染的肺炎新增确诊病例2例, 新增重症病例0例, 新增死亡病例	1
1月25日上午, 全省新型冠状病毒感染肺炎疫情处置工作视频会议在济南举行。省委书记、省新型冠状病毒感染肺炎疫情处置工作领导小组组长刘家义主持会议, 听取全省疫情处置工作	1
(记者 杨永芹 崔曜)重庆日报记者1月25日获悉, 为切实切断新型冠状病毒传染源进入我市, 全市火车站、高速公路和机场等交通运输领域已采取多项举措全力落实疫情防控	1
23日上午, 省政府紧急召开全省新型冠状病毒感染的肺炎疫情防控工作视频会议, 省长、省新型冠状病毒感染的肺炎疫情防控工作领导小组组长袁家军出席会议并讲话。成岳冲主持。	1
1月28日, 省委副书记、省长、指挥部指挥长尹力主持召开省应对新型冠状病毒感染肺炎疫情应急指挥部第二次会议, 听取各工作组和成都市相关工作开展情况汇报, 安排部署当前	1
省本级定点医药机构对于确诊新型冠状病毒感染的肺炎的异地就医患者, 先救治后结算, 报销不执行异地转外就医支付比例调减规定。	1
1月23日, 记者从省卫生健康委员会获悉:为充分发挥中医药在应对新型冠状病毒感染的肺炎中的作用, 积极开展中医药防治呼吸道传染病有关工作, 省卫健委组织中医药救治专家	1
25日下午, 自治区召开全区新型冠状病毒感染的肺炎疫情防控工作视频会议, 进一步学习贯彻习近平总书记重要指示精神, 分析研判疫情形势, 就防控工作进行再安排、再部署。自治区	1
“四个意识”, 坚决贯彻落实习近平总书记重要指示批示精神和李克强总理重要批示要求, 按照党中央、国务院近段时期以来关于新型冠状病毒感染的肺炎疫情防控工作的系列部署,	1
为坚决有效遏制新型冠状病毒感染的肺炎疫情在全市发生和扩散, 确保广大人民群众的生命安全和身体健康, 依据《中华人民共和国传染病防治法》《中华人民共和国突发事件应对	1
为切实做好我省新型冠状病毒感染的肺炎疫情防控工作, 有效防止疫情传播, 维护广大人民群众身体健康和生命安全, 根据《中华人民共和国传染病防治法》等有关法律法规规定,	1
国家、省市专家组结合临床表现、流行病学史和病原学检测结果进行综合研判, 1月18日新认定新型冠状病毒感染的肺炎确诊病例59例, 1月19日新认定新型冠状病毒感染的肺炎	1
据江苏省卫生健康委员会官方微博消息, 江苏省公布新型冠状病毒感染的肺炎定点收治医院名单。具体如下:来源:江苏省卫生健康委员会官方微博	1
1月26日, 辽宁省新型冠状病毒感染的肺炎疫情防控指挥部会议在沈阳召开。会议决定, 按照中央要求, 辽宁省委、省政府成立省新型冠状病毒感染的肺炎疫情防控指挥部, 在省委	1
针对近期湖北省武汉市等多个地区发生新型冠状病毒感染的肺炎疫情, 重庆市市场监管局1月22日晚上下发紧急通知, 采取八项措施做好疫情联防联控工作。	1
23日上午, 黑龙江省卫健委举行新型肺炎疫情新闻通报会。记者了解到, 目前, 我省共有2例新型冠状病毒感染的肺炎确诊病例。首例输入性新型冠状病毒感染的肺炎确诊患者病情	1
人民网重庆1月23日电(陈琦)据重庆市卫生健康委官网消息, 2020年1月22日12—24时, 重庆市报告新型冠状病毒感染的肺炎新增确诊病例3例。新增重症病例1例。其中:涪陵	1
省委书记刘赐贵1月23日上午在三亚检查新型冠状病毒感染的肺炎疫情防控工作并召开专题会议, 研究部署具体防控意见, 强调要坚决贯彻落实习近平总书记对新型冠状病毒感染的肺炎	1
澳门特区政府新型冠状病毒感染应变协调中心22日举行新闻发布会, 公布澳门确诊首例新型冠状病毒感染的肺炎病例。患者为一名来自武汉旅客, 其同行的两名朋友(紧密接触者)正	1
黑龙江省新型冠状病毒感染的肺炎疫情联防联控工作新闻发布会。焦洋摄人民网哈尔滨1月28日电 1月28日, 黑龙江省政府新闻办举行新型冠状病毒感染的肺炎疫情联防联	1
问:据报道, 世界卫生组织 (WHO) 宣布将就新型冠状病毒肺炎疫情召开会议, 中方是否会派代表参加?将派谁出席? 答:新型冠状病毒感染的肺炎疫情发生后, 中国政府高度重视, 对	1
昆明市首例输入性新型冠状病毒感染的肺炎确诊后, 该患者目前的状况如何?与患者密切接触群体有多少?这些人有无感染……22日, 云南省疾病预防控制中心副主任赵世文与云南	1
各区人民政府, 市政府各委、办、局, 各市属机构: 为贯彻落实《北京市人民政府关于进一步明确责任加强新型冠状病毒感染的肺炎预防控制工作的通知》(京政发〔2020〕2号)	1
记者从省卫生健康委获悉, 根据全国疫情防控工作安排, 全省各级卫生健康行政部门把新型冠状病毒感染的肺炎防控工作作为当前卫生健康领域的头等大事来抓, 明确职责分工, 制定	1
将国家卫生健康委《新型冠状病毒感染的肺炎诊疗方案》覆盖的药品和医疗服务项目, 全部临时纳入医保基金支付范围。	1
23日下午, 自治区召开党委常委(扩大)会议和全区视频会议, 再次传达学习习近平总书记对新型冠状病毒感染的肺炎疫情作出的重要指示精神, 进一步安排部署全区疫情防控工作。自	1
人民网哈尔滨1月23日电(杨雪楠)1月23日, 黑龙江省卫健委通报该省新型冠状病毒感染的肺炎疫情情况。新型冠状病毒感染的肺炎是一种急性感染性肺炎, 其病原体是一种未	1
北京市卫生健康委员会官方微博今日通报, 北京市新增5例新型冠状病毒感染的肺炎病例。截至1月21日18时, 北京市共确诊10例新型冠状病毒感染的肺炎病例, 其中西城区1例、	1
【解说】1月20日, 香港特区政府食物及卫生局局长陈肇始就新型冠状病毒感染的肺炎病例群组个案的最新情况及防控措施举行记者会。她表示, 特区政府将实施三方面措施, 为	1
人民网武汉1月22日电(周雯)1月22日凌晨, 湖北省人民政府发布关于加强新型冠状病毒感染的肺炎防控工作的通告称, 根据《中华人民共和国传染病防治法》等有关法律法规的	1
除按要求首例病例需国家卫生健康委确认外, 按照《新型冠状病毒感染的肺炎诊疗方案》(试行第二版), 经市疾控中心实验室检测, 市诊断专家组评估确认新型冠状病毒感染的肺	1
为切实强化新型冠状病毒感染的肺炎相关防控工作, 湖北省委办公厅、省政府办公厅22日发出通知, 湖北成立由省委书记、省长任指挥长的湖北省新型冠状病毒感染的肺炎疫情防控	1
1月26日, 副省长匡湧赴省第四人民医院和省人民医院, 检查指导新型冠状病毒感染的肺炎疫情防控工作, 慰问一线医务人员。他强调, 要把疫情防控工作落细落实落到位, 全力	1
(记者 杨帆 张珺)1月25日晚, 市委召开常委会扩大会议暨市新型冠状病毒感染的肺炎疫情防控工作领导小组会议, 第一时间传达学习贯彻习近平总书记在中央政治局常务委员会	1
江苏累计报告新型冠状病毒肺炎确诊病例9例 无重症病例 人民网南京1月24日电 (顾姝姝)24日上午, 江苏省卫健委最新通报, 1月23日18-24时, 江苏省报告新型冠状病毒感染	1
1月22日, 国家卫生健康委确认河北省首例新型冠状病毒感染的肺炎确诊病例。 患者李某, 男, 72岁, 武汉市人。1月18日来石家庄探亲, 19日因发热、咳嗽入院隔离治疗。	1
武汉市卫健委刚刚发布消息, 通报新型冠状病毒感染的肺炎最新情况:2020年1月18日0—24时, 治愈出院5例, 新增病例59例, 死亡1例;1月19日0—22时, 治愈出院1例, 新增	1
市委市政府成立新型冠状病毒感染肺炎疫情防控工作领导小组, 下设医疗保障、交通保障、商品供应、重大活动服务保障、舆情应对、社会稳定、高校工作等七个小组。全市迅速	1
2019年12月以来, 湖北省武汉市发现多起新型冠状病毒肺炎病例。如何防控新型冠状病毒? 1月12日, 世界卫生组织(WHO)发布了针对疑似新型冠状病毒感染造成的严重急性呼吸道	1
新闻 [湖北新闻]习近平对新型冠状病毒感染的肺炎疫情作出重要指示 强调要把人民群众生命安全和身体健康放在第一位 坚决遏制疫情蔓延势头 简介 新闻栏目推荐	1
人民网沈阳1月21日电(孝媛)1月21日下午, 辽宁省政府召开全省新型冠状病毒感染的肺炎疫情防控工作电视电话会议。辽宁省委书记、省人大常委会主任陈求发批示要求全省各	1
国家卫生健康委员会副主任李斌22日在国新办举行的新闻发布会上说, 截至1月21日24时, 国家卫健委收到国内13个省(区、市)累计报告新型冠状病毒感染的肺炎确诊病例440	1
春节临近, 多地爆出新型冠状病毒肺炎病例, 引发国人关注。20日, 中国工程院院士钟南山表示, 新型冠状病毒肺炎存在人传人现象, 需要提高警惕, 口罩需求也因此大增。	1
新华社日内瓦1月16日电(记者刘曲)世界卫生组织16日发表声明说, 已收到日本确诊一例新型冠状病毒病例的报告。这是继泰国确诊一例新型冠状病毒病例后, 于中国境外发现	1
武汉市卫生健康委员会官方网站截图网页截图武汉市卫生健康委员会16日晚发布通报: 2020年1月15日0—24时, 该市无新增新型冠状病毒感染的肺炎病例, 治愈出院5例, 新增	1
武汉市卫生健康委员会官方网站截图网页截图武汉市卫生健康委员会16日晚发布通报: 2020年1月15日0—24时, 该市无新增新型冠状病毒感染的肺炎病例, 治愈出院5例, 新增	1
新华社北京2020年1月14日电 综合新华社驻日内瓦记者刘曲、驻曼谷记者汪瑾报道:世界卫生组织13日发表一份声明说, 已收到在泰国确诊一名中国旅客感染新型冠状病毒的报告	1
新型冠状病毒感染的肺炎临床表现有哪些? 患者主要临床表现为发热、乏力, 呼吸道症状以干咳为主, 并逐渐出现呼吸困难, 严重者表现为急性呼吸窘迫综合征、	1
人民网北京1月12日电据武汉市卫生健康委员会网站消息, 2020年1月11日0—24时, 武汉市无新增新型冠状病毒感染的肺炎病例, 治愈出院4例, 无新增死亡病例报告。截止目前	1
专家组认为, 本次不明原因的病毒性肺炎病例的病原体初步判定为新型冠状病毒。 一种新型冠状病毒, 获得该病毒的全基因组序列, 经核酸检测方法共检出新型冠状病毒阳性	1
生活不易, 健康最贵。最近的一个热点话题——新型冠状病毒(Coronavirus), 搅和得生物圈不得安宁。今年就扒一扒蝙蝠、果子狸、骆驼和新型冠状病毒的“相爱相杀”。	1
武汉市卫生健康委员会16日在其官方网站上通报新型冠状病毒感染的肺炎情况, 全文如下: 武汉市卫生健康委员会关于新型冠状病毒感染的肺炎情况通报	1
由于流感季节来临, 加上农历新年旅客访港将更频繁, 已要求各有关部门加强防控工作, 包括加强清洁港口卫生设施以及其他政府公共设施等, 以减低新型冠状病毒传入香港和社区	1
专家组认为, 本次不明原因的病毒性肺炎病例的病原体初步判定为新型冠状病毒。 专家称系新型冠状病毒 武汉不明原因的病毒性肺炎疫情病原学鉴定取得初步进展 新华社	1
针对武汉不明原因的病毒性肺炎疫情病原学鉴定进展问题, 专家组认为, 本次不明原因的病毒性肺炎病例的病原体初步判定为新型冠状病毒;下一步需结合病原学研究、流行病	1
针对武汉不明原因的病毒性肺炎疫情病原学鉴定进展问题, 专家组认为, 本次不明原因的病毒性肺炎病例的病原体初步判定为新型冠状病毒;下一步需结合病原学研究、流行病	1
专家组认为, 本次不明原因的病毒性肺炎病例的病原体初步判定为新型冠状病毒。徐建国:组织实验室采用基因组测序、核酸检测、病毒分离等方法对病人的肺泡灌洗液、咽拭	1
委员会了解到, 武汉不明原因的病毒性肺炎疫情受到各界广泛关注, 为维护全球卫生安全, 中国将与世界卫生组织分享武汉不明原因的病毒性肺炎病例中检测到的新型冠状病毒基因	1
新华社武汉1月11日电(记者廖君、黎昌政)武汉市卫生健康委11日晨发布通报称, 在“不明原因的病毒性肺炎”病原体初步判定为新型冠状病毒之后, 武汉卫健委组织对现有	1
中国科学院武汉分院29日发布文章称, 武汉病毒所正开展新型冠状病毒感染的抗病毒药物筛选、疫苗研发等工作。	1
当前, 新型冠状病毒疫情进入较复杂时期, 1月27日, 中国医学科学院特组织中国医学科学院病原生物学研究所所长金奇, 中国医学科学院基础医学研究所流行病学与卫生统计学系	1
新华社日内瓦2月5日电(记者凌馨 陈俊侠)世界卫生组织5日在日内瓦总部宣布, 启动应对新型冠状病毒疫情的“战略准备和应对方案”, 旨在为不同国家或地区层面制定疫情应对	1
1月22日, 在瑞士日内瓦世界卫生组织总部, 世卫组织突发事件委员会在有关中国新型冠状病毒疫情的紧急会议后召开新闻发布会。新华社记者刘曲 摄 世卫组织当天召开紧急委	1
连日来, 国际社会持续关注中国抗击新型冠状病毒感染肺炎疫情, 积极评价中国为此所作努力, 并对中国打赢这场抗疫之战充满信心。智利众议长伊万·弗洛雷斯表示, 中国政府	1
本报北京1月21日电 武汉新型冠状病毒感染的肺炎病例仍在蔓延。今天, 中国科学家发表的一篇最新论文, 首次揭示新型冠状病毒进化来源, 以	1
疫情是一场迫在眉睫的危机, 我们用战时状态应对, 当前正处在一个紧绷态。 疫情不会是一场持久战, 只要足够认真应对, 也许未来不久就能迎来转机。 这两天, 钟南山	1
”上海全力保障新型冠状病毒检测试剂盒企业满负荷生产 ” 在上海漕河泾开发区浦江高科技园区内的高压配电房里, 国网上海市南供电公司客户工程师徐哲飞正仔细检查	1
中新社首尔1月26日电 韩国疾病管理本部26日称, 又新增一例新型冠状病毒感染的肺炎确诊病例, 目前累计确诊3例。 韩国疾病管理本部通报说, 一名50多岁	1
1月30日, 中共中央政治局常委、国务院总理、中央应对新型冠状病毒感染肺炎疫情工作领导小组组长李克强赴中国疾控中心考察疫情防控科研攻关情况, 听取专家和医务人员对疫情	1
中新社旧金山1月31日电 全球多家科研机构的研究人员正在对新型冠状病毒进行研究, 希望能在短期内研发出可用于临床试验的疫苗。 《纽约时报》报道称, 1月10日, 中国	1
人民网重庆1月24日电(陈琦)1月24日, 记者从重庆市卫生健康委获悉, 1月23日0—24时, 重庆市报告新型冠状病毒感染的肺炎新增确诊病例18例, 新增重症3例;新增危重1例	1
体温检测 列车消毒 联防联控——多地全力防控新型冠状病毒感染肺炎疫情 ---为坚决遏制新型冠状病毒感染的肺炎疫情蔓延势头, 在春运高峰之际, 湖北、北京、上海、海南	1
湖北新型冠状病毒感染的肺炎新增确诊1347例 新增死亡45例 ---湖北省卫生健康委员会1日发布通报说, 2020年1月31日0时-24时, 湖北省新增新型冠状病毒感染的肺炎病例	1
中国疾病预防控制中心1月26日在北京召开工作介绍会, 介绍新型肺炎疫情发生以来该中心对新型冠状病毒的系列研究。李亚南摄中新网北京1月26日电(记者李亚南)中国疾病	1
人民网北京1月23日电(记者鲍聪颖)据国家卫健委网站消息, 国家卫生健康委办公厅、国家中医药管理局办公室22日发布关于印发新型冠状病毒感染的肺炎诊疗方案(试行第三版	1
截至1月20日18时, 境内累计报告新型冠状病毒感染的肺炎病例224例, 其中确诊病例217例(武汉市198例, 北京市5例, 广东省14例);疑似病例7例(四川省2例, 云南省1例, 上	1
新华社北京1月31日电1月31日, 中共中央政治局常委、国务院总理、中央应对新型冠状病毒感染肺炎疫情工作领导小组组长李克强主持召开领导小组会议。 中共中央政治局常委	1
特稿:与病毒赛跑——全球新型冠状病毒科研扫描 --- 在新型冠状病毒疫苗研究中, 更需要这种理解, 因为疫苗开发通常需要较长的时间。	1
中新网1月27日电 据青岛市卫生健康委员会官方微博消息, 山东省青岛市新增5例新型冠状病毒感染的肺炎确诊病例。 微博截图 1月26日晚确诊的2名患者, 一为44岁女性,	1
新华社北京1月30日电(记者李嘉瑞)记者从30日举行的北京市新型冠状病毒感染的肺炎疫情防控工作新闻发布会上了解到, 北京市已经完成对334个呼吸道症状病例检测样本的分	1
中新网上海1月31日电 (夏宾 郑莹莹)据中国科学院1月31日晚发布, 双黄连口服液可抑制新型冠状病毒, 中国科学院上海药物所和武汉病毒所经过联合研究, 初步发现中成药	1
1月26日8时至18时, 北京市新增9例新型冠状病毒感染的肺炎病例, 其中3名为此前确诊病例的密切接触者, 1名为初筛阳性待确诊病例的密切接触者。目前均已送至定点医疗	1
北京服装学院艺术设计学院师生制作的多语言版本“防控新型冠状病毒儿童绘本”2日上线, 并开放全球下载。	1
记者从中国疾控中心了解到, 自新型冠状病毒疫情发生以来, 该中心病毒病所持续攻坚, 在病毒溯源研究中取得阶段性进展。	1
不同人群预防新型冠状病毒感染口罩选择与使用技术指引 在新型冠状病毒感染的肺炎流行期间, 建议选择合适的口罩类型, 不过度防护。	1
新华社广州2月2日电(记者肖思思王攀)新型冠状病毒(2019-nCoV)感染的肺炎疫情发生以来, 全国同舟共济、众志成城, 打响了一场没有硝烟的疫情阻击战。中国工程院院士、	1
20日, 武汉市成立新型冠状病毒感染的肺炎疫情防控指挥部。尽量减少或取消一切不必要的大型公众集会, 协调各方资源加强物资储备和供应, 确保疫情“早发现、早报告、早隔离	1
专家研判认为, 当前疫情仍可防可控。但新型冠状病毒传染来源尚未找到, 疫情传播途径尚未完全掌握, 病毒变异仍需严密监控。	1
中国法学会4日印发《关于做好新型冠状病毒感染的肺炎疫情防控工作的通知》, 全文如下:要按照“在做好防控工作的前提下, 全力支持和组织推动各类生产企业复工复产”的	1
人民网北京1月31日电据陕西省卫健委网站消息, 截至1月31日10时, 陕西新增24例新型冠状病毒感染的肺炎确诊病例, 新增疑似病例47例。新增确诊病例中, 西安市10例、咸阳	1
1月29日, 中共中央政治局常委、国务院总理、中央应对新型冠状病毒感染肺炎疫情工作领导小组组长李克强主持召开领导小组会议, 进一步研究疫情防控形势, 部署有针对性加强防控	1
新华社北京2月3日电 中共中央政治局常务委员会2月3日召开会议, 听取中央应对新型冠状病毒感染肺炎疫情工作领导小组和有关部门关于疫情防控工作情况的汇报, 研究下一步	1
人民网北京1月29日电 据湖北省卫健委网站消息, 2020年1月28日0时-24时, 湖北省新增新型冠状病毒感染的肺炎病例840例(武汉市新增315例、黄石市新增33例、十堰市	1

## Sheet: Sheet6
1	抗疫动画宣传片“新型冠状病毒预防须知”	新型冠状病毒感染的肺炎疫情打乱了大多数人的生活节奏, 关于新型冠状病毒的对话截图、照片等在网络媒体和社交平台此起彼伏, 一时间真假难辨。疫情谣言为何层出不穷, 大	新型冠状病毒 感染 的 肺炎 疫情 打乱 了 大多数 人 的 生活 节奏 , 关于 新型冠状病毒 的 对话 截图 、 照片 等 在 网络 媒体 和 社交 平台 此起彼伏 , 一时间 真假难辨 。 疫情 谣言 为何 层出不穷 , 大	光明网
2	截至2月15日24时新型冠状病毒肺炎疫情最新情况	截至2月15日24时新型冠状病毒肺炎疫情最新情况 ---2月15日0—24时, 31个省(自治区、直辖市)和新疆生产建设兵团报告新增确诊病例2009例, 新增重症病例219例, 新增	截至 2 月 15 日 24 时 新型 冠状 病毒 肺炎 疫情 最新 情况 - - - 2 月 15 日 0— 24 时 , 31 个 省 ( 自治区 、 直辖市 ) 和 新疆 生产 建设 兵团 报告 新增 确诊 病例 2009 例 , 新增 重症 病例 219 例 , 新增	新华网客户端
3	上海新增2例新型冠状病毒肺炎确诊病例	据上海市卫健委官方微博消息, 2020年2月15日12—24时, 上海市排除新型冠状病毒肺炎疑似病例38例;新增确诊病例2例, 为本市常住人口。	据 上海市 卫健委 官方 微 博 消息 , 2020 年 2 月 15 日 12— 24 时 , 上海市 排除 新型冠状病毒 肺炎 疑似 病例 38 例 ; 新增 确诊 病例 2 例 , 为 本市 常住 人口 。	中国新闻网
4	绥化市1例新型冠状病毒肺炎确诊病例治愈出院	人民网哈尔滨2月16日电, 在绥化市传染病医院第二病区医护人员精心诊治和护理下, 1名新型冠状病毒肺炎确诊患者, 诊治情况良好, 符合出院标准, 痊愈出院。	人民网 哈尔滨 2 月 16 日 电 , 在 绥化市 传染病 医院 第二 病区 医护 人员 精心 诊治 和 护理 下 , 1 名 新型冠状病毒 肺炎 确诊 患者 , 诊治 情况 良好 , 符合 出院 标准 , 痊愈 出院 。	人民网黑龙江站
5	企业复工复产防护攻略之生产过程防护措施!新型冠状病毒科普知识	各企业要根据生产经营特点, 结合新冠肺炎疫情防控情况, 认真做好复工复产前以及生产过程中防护、疫情应对、个体防护等疫情防控措施。 01 通风换气 加强工作场所通风换	各 企业 要 根据 生产 经营 特点 , 结合 新冠肺炎 疫情 防控 情况 , 认真 做好 复工 复 产前 以及 生产 过程 中 防护 、 疫情 应对 、 个体 防护 等 疫情 防控 措施 。 01 通风 换气 加强 工作 场所 通风 换	中国广播网
6	四川推出藏汉、彝汉双语版《新型冠状病毒大众心理防护手册》	(王鹏)记者15日从四川大学华西医院获悉, 该医院携手四川民族出版社、四川科学技术出版社推出全国首本藏汉双语版和彝汉双语版“新型冠状病毒大众心理防护手册”	( 王鹏 ) 记者 15 日 从 四川 大学 华西 医院 获悉 , 该 医院 携手 四川 民族 出版社 、 四川 科学技术 出版社 推出 全国 首 本 藏 汉 双语 版 和 彝 汉 双语 版 “ 新型冠状病毒 大众 心理 防护 手册 ”	中国新闻网
7	习近平:在中央政治局常委会会议研究应对新型冠状病毒肺炎疫情工作	武汉新型冠状病毒肺炎疫情发生后, 1月7日, 我主持召开中央政治局常委会会议时, 就对新型冠状病毒肺炎疫情防控工作提出了要求。1月20日, 我专门就疫情防控工作作出批示, 指	武汉 新型冠状病毒 肺炎 疫情 发生 后 , 1 月 7 日 , 我 主持 召开 中央 政治 局 常委会 会议 时 , 就 对 新型冠状病毒 肺炎 疫情 防控 工作 提出 了 要求 。 1 月 20 日 , 我 专门 就 疫情 防控 工作 作出 批示 , 指	新华网客户端
8	国药集团:已累计生产新型冠状病毒检测试剂盒100万人份	记者15日从中国医药集团有限公司(国药集团)了解到, 新冠肺炎疫情发生以来, 企业已累计生产新型冠状病毒检测试剂盒100万人份。	记者 15 日 从中 国 医药 集团 有限公司 ( 国药 集团 ) 了解 到 , 新冠肺炎 疫情 发生 以来 , 企业 已 累计 生产 新型冠状病毒 检测 试剂 盒 100 万人 份 。	中国新闻网
9	宁夏回族自治区应对新型冠状病毒感染肺炎疫情工作指挥部公告	特此公告 宁夏回族自治区应对新型冠状 病毒感染肺炎疫情工作指挥部 2020年2月15日 (中国日报宁夏记者站 胡冬梅)中国日报网 全天候传播权威国际、国内资讯	特此 公告 宁夏 回族 自治区 应对 新型冠状 病毒 感染肺炎 疫情 工作 指挥部 2020 年 2 月 15 日 ( 中国 日报 宁夏 记者站 胡冬梅 ) 中国 日报 网 全天候 传播 权威 国际 、 国内 资讯	中国日报
10	九问新型冠状病毒	关于新型冠状病毒, 我们究竟了解多少, 其中哪些问题已经在科学界和医学界达成共识, 哪些科学知识和医学常识又能帮助人们打好这场战疫?	关于 新型冠状病毒 , 我们 究竟 了解 多少 , 其中 哪些 问题 已经 在 科学界 和 医学界 达成 共识 , 哪些 科学 知识 和 医学 常识 又 能 帮助 人们 打 好 这 场 战 疫 ?	中国青年网
11	中国—世界卫生组织新型冠状病毒肺炎联合专家考察组即将开展工作	联合专家考察组将与国务院应对新型冠状病毒感染肺炎疫情联防联控机制相关部门进行深入交流, 之后将对三个省(市)进行考察, 了解城乡防控措施的实施情况及效果, 访问相关流行	联合 专家 考察组 将 与 国务院 应对 新型冠状病毒 感染肺炎 疫情 联防 联控 机制 相关 部门 进行 深入 交流 , 之后 将 对 三个 省 ( 市 ) 进行 考察 , 了解 城乡 防控 措施 的 实施 情况 及 效果 , 访问 相关 流行	中国政府网
12	8分钟“快筛” 3小时检测 全国唯一新型冠状病毒全套体外诊断设备	8分钟“快筛”出结果、3小时基因检测出结果今天, 记者从南京市浦口高新区获悉, 坐落在该区的南京溯远基因科技有限公司成功研发出新型冠状病毒快速荧光免疫分析仪, 这一	8 分钟 “ 快 筛 ” 出 结果 、 3 小时 基因 检测 出 结果 今天 , 记者 从 南京市 浦口 高新区 获悉 , 坐落 在 该区 的 南京 溯 远 基因 科技 有限公司 成功 研发 出 新型 冠状 病毒 快速 荧光 免疫 分析仪 , 这一	中国经济网
13	科普:穿山甲可能是新型冠状病毒“二传手”吗	科普:穿山甲可能是新型冠状病毒“二传手”吗 ---近日有研究认为, 穿山甲可能是新型冠状病毒的潜在中间宿主, 这引发了一些争议和讨论。那什么是病毒中间宿主?这项研究	科普 : 穿山甲 可能 是 新型冠状病毒 “ 二传手 ” 吗 - - - 近日 有 研究 认为 , 穿山甲 可能 是 新型冠状病毒 的 潜在 中间 宿主 , 这 引发 了 一些 争议 和 讨论 。 那 什么 是 病毒 中间 宿主 ? 这项 研究	新华网客户端
14	财政部、税务总局《关于支持新型冠状病毒感染的肺炎疫情防控有关	支持新型冠状病毒感染的肺炎疫情防控工作, 现就有关个人所得税政策公告如下: 一、对参加疫情防治工作的医务人员和防疫工作者按照政府规定标准取得的临时性工作补助和奖	支持 新型冠状病毒 感染 的 肺炎 疫情 防控 工作 , 现 就 有关 个人所 得 税 政策 公告 如下 : 一 、 对 参加 疫情 防治 工作 的 医务 人员 和 防疫 工作者 按照 政府 规定 标准 取得 的 临时性 工作 补助 和 奖	中国经济网
15	戴防尘防毒口罩能不能防住新型冠状病毒?	在工作的时候, 由于工作的特点可能要接触粉尘可能要接触毒物, 需要佩戴防尘防毒口罩, 这样类型的口罩能不能防住新型冠状病毒?	在 工作 的 时候 , 由于 工作 的 特点 可能 要 接触 粉尘 可能 要 接触 毒物 , 需要 佩戴 防尘 防毒 口罩 , 这样 类型 的 口罩 能 不能 防 住 新型冠状病毒 ?	央视网
16	中国医学科学院专家详解:人是如何被新型冠状病毒感染的?	央视网消息:新型冠状病毒肺炎疫情仍然牵动着公众的心, 就临床表现来看, 大部分被感染的人群并不会出现症状或者症状比较轻微, 但也有不少重症患者, 甚至被病毒夺走了生命	央 视网 消息 : 新型冠状病毒 肺炎 疫情 仍然 牵动 着 公众 的 心 , 就 临床 表现 来看 , 大部分 被 感染 的 人群 并不 会 出现 症状 或者 症状 比较 轻微 , 但 也 有 不少 重症 患者 , 甚至 被 病毒 夺走 了 生命	中国广播网
17	2019新型冠状病毒“基因团伙”作案手法揭秘	冠状, 指病毒的独特形状, 作为一种大型病毒家族, 冠状病毒常见于哺乳类和鸟类中。在2019-nCoV基因组中, 最长基因编码4405个氨基酸, 这个蛋白是非结构性多蛋白, 包括多个	冠状 , 指 病毒 的 独特 形状 , 作为 一 种 大型 病毒 家族 , 冠状 病毒 常见于 哺乳类 和 鸟类 中 。 在 2019- nCoV 基因组 中 , 最 长 基因 编码 4405 个 氨基酸 , 这个 蛋白 是非 结构性 多 蛋白 , 包括 多 个	光明网
18	上海合作组织就支持中国抗击新型冠状病毒肺炎疫情发表声明	新华社北京2月14日电 2月14日, 上海合作组织发表声明, 支持中方为抗击新型冠状病毒肺炎疫情所做的努力。 声明指出, 上海合作组织成员国欢迎中国政府和人民为抗击新冠	新华社 北京 2 月 14 日 电 2 月 14 日 , 上海 合作 组织 发表 声明 , 支持 中方 为 抗击 新型冠状病毒 肺炎 疫情 所 做 的 努力 。 声明 指出 , 上海 合作 组织 成员国 欢迎 中国 政府 和 人民 为 抗击 新冠	央视网
19	抗疫战场上的中国制造——核酸检测试剂盒:让“新型冠状病毒	新型冠状病毒感染肺炎疫情形势严峻, 确诊和疑似病例数仍在上升, 临床诊治压力巨大, 让所有病人尽早接受检测和诊断, 迫在眉睫!在这场没有硝烟的战役中, 对疑似患者进行	新型冠状病毒 感染肺炎 疫情 形势 严峻 , 确诊 和 疑似 病 例数 仍 在 上升 , 临床 诊治 压力 巨大 , 让 所有 病人 尽早 接受 检测 和 诊断 , 迫在眉睫 ! 在 这 场 没有 硝烟 的 战役 中 , 对 疑似 患者 进行	中国广播网
20	果蔬表面会附着新型冠状病毒?不戴口罩驾车被扣6分?谣言作怪莫慌张	果蔬表面会附着新型冠状病毒?不戴口罩驾车被扣6分?谣言作怪莫慌张 2020年02月11日 16:51 来源:互联网联合辟谣平台参与互动	果蔬 表面 会 附着 新型冠状病毒 ? 不 戴口罩 驾车 被 扣 6 分 ? 谣言 作怪 莫 慌张 2020 年 02 月 11 日 16: 51 来源 : 互联网 联合 辟谣 平台 参与 互动	中国新闻网
21	新型冠状病毒肆虐让我们学到了什么?	2019年底突发的新冠肺炎疫情不仅牵动着亿万国人的心, 也引起了世界关注, 1月30日, 世界卫生组织将新型冠状病毒感染的肺炎疫情列为国际关注的突发公共卫生事件。这次疫情	2019 年底 突发 的 新冠肺炎 疫情 不仅 牵动 着 亿万 国人 的 心 , 也 引起 了 世界 关注 , 1 月 30 日 , 世界 卫生 组织 将 新型冠状病毒 感染 的 肺炎 疫情 列为 国际 关注 的 突发 公共 卫生 事件 。 这次 疫情	中国军网
22	一个人如何将新型冠状病毒传给5个人?广州疾控揭秘	1月21日双双接受住院隔离治疗, 并确诊新型冠状病毒感染。 施强觉得很惊讶, 因为在此之前, 他一直认为“自己是安全的”。 原来, 他从1月3日起, 先后两次赴武汉公干,	1 月 21 日 双双 接受 住院 隔离 治疗 , 并 确诊 新型冠状病毒 感染 。 施强 觉得 很 惊讶 , 因为 在此 之前 , 他 一直 认为 “ 自己 是 安全 的 ” 。 原来 , 他 从 1 月 3 日 起 , 先后 两 次 赴 武汉 公干 ,	中国网
23	安徽组建中医专家组 推动新型冠状病毒治疗	根据安徽省卫健委发布的消息, 安徽省大力推动中医药诊治新型冠状病毒肺炎工作。安徽省要求定点收治医院对普通确诊患者在第一时间服用由国家卫健委、国家中医药管理局联合	根据 安徽省 卫健委 发布 的 消息 , 安徽省 大力 推动 中医药 诊治 新型冠状病毒 肺炎 工作 。 安徽省 要求 定点 收治 医院 对 普通 确诊 患者 在 第一 时间 服用 由 国家 卫健委 、 国家 中医药 管理局 联合	中国日报
24	新型冠状病毒肺炎与感冒、流感有什么区别?	在新冠肺炎流行时期, 难免还会有不少朋友内心紧张, “我好像生病了, 是不是出现咳嗽、发烧就是新型冠状病毒肺炎?”实际上, 感染新型冠状病毒和普通感冒、流感的临床表现	在 新冠肺炎 流行 时期 , 难免 还 会 有 不少 朋友 内心 紧张 , “ 我 好像 生病 了 , 是 不是 出现 咳嗽 、 发烧 就是 新型冠状病毒 肺炎 ? ” 实际上 , 感染 新型冠状病毒 和 普通 感冒 、 流感 的 临床 表现	人民网江苏频道
25	重庆抗击新型冠状病毒肺炎专利数据库正式上线	重庆日报记者2月13日从市知识产权局获悉, 重庆抗击新型冠状病毒肺炎专利数据库, 目前已正式完成部署, 免费向社会公众开放, 为在渝企业、科研院所和社会公众科学开展控制疫	重庆 日报 记者 2 月 13 日 从 市 知识 产权局 获悉 , 重庆 抗击 新型冠状病毒 肺炎 专利 数据库 , 目前 已 正式 完成 部署 , 免费 向 社会 公众 开放 , 为 在 渝 企业 、 科研院 所 和 社会 公众 科学 开展 控制 疫	光明网
26	高血压患者易感新型冠状病毒? 专家这样说	研究发现, 冠状病毒可能会通过攻击表达血管紧张素转化酶2(ACE2)的II型肺泡上皮细胞发挥致病作用。有观点认为, ACEI类药物会反射性增加ACE2, 增加病毒感染几率。而另有	研究 发现 , 冠状 病毒 可能 会 通过 攻击 表达 血管 紧张 素 转化 酶 2( ACE2) 的 II 型 肺泡 上皮 细胞 发挥 致病 作用 。 有 观点 认为 , ACEI 类 药物 会 反射 性 增加 ACE2, 增加 病毒 感染 几率 。 而 另有	人民网江苏频道
27	《新型冠状病毒肺炎护理手册》出版	新型冠状病毒感染的肺炎疫情牵动着14亿人民的心, 全国人民都加入了这场抗击疫情的狙击战。中国科学技术大学第一附属医院、中国科学技术大学出版社组织相关专家为奋战在	新型冠状病毒 感染 的 肺炎 疫情 牵动 着 14 亿 人民 的 心 , 全国 人民 都 加入 了 这 场 抗击 疫情 的 狙击战 。 中国科 学 技术 大学 第一 附属 医院 、 中国科 学 技术 大学 出版社 组织 相关 专家 为 奋战 在	光明网
28	专家:新型冠状病毒不是SARS冠状病毒	新华社武汉2月9日电中国工程院院士、湖北省新冠肺炎疫情防控科研攻关组专家、华中农业大学教授陈焕春9日晚接受新华社记者采访时说, 新型冠状病毒不是SARS冠状病毒, 此	新华社 武汉 2 月 9 日 电 中国 工程院 院士 、 湖北省 新冠肺炎 疫情 防控 科研 攻关组 专家 、 华中 农业 大学 教授 陈焕春 9 日 晚 接受 新华社 记者 采访 时 说 , 新型冠状病毒 不是 SARS 冠状 病毒 , 此	人民网
29	军队医疗专家解析新型冠状病毒病	问:新型冠状病毒病是一种什么疾病, 如何传播和感染?感染患者有什么症状?答:2019年底在湖北省武汉市出现的冠状病毒, 世界卫生组织将其命名为2019新型冠状病毒(2019-n	问 : 新型冠状病毒 病 是 一 种 什么 疾病 , 如何 传播 和 感染 ? 感染 患者 有 什么 症状 ? 答 : 2019 年底 在 湖北省 武汉市 出现 的 冠状 病毒 , 世界 卫生 组织 将 其 命名 为 2019 新型冠状病毒 ( 2019- n	人民网
30	国家发展改革委:关于应对新型冠状病毒感染肺炎疫情 支持鼓励劳动	党中央、国务院高度重视新型冠状病毒感染肺炎疫情防控和重点群体就业工作。线上职业技能培训, 既是提升劳动者职业技能水平的重要途径, 也是减少疫情期间人员聚集的有效方式	党中央 、 国务院 高度 重视 新型冠状病毒 感染肺炎 疫情 防控 和 重点 群体 就业 工作 。 线 上 职业 技能 培训 , 既是 提升 劳动者 职业 技能 水平 的 重要 途径 , 也 是 减少 疫情 期间 人员 聚集 的 有效 方式	中国政府网
31	新型冠状病毒长这样 显微镜下繁衍数量惊人(图)	据媒体报道, 香港大学研究人员于1月31日公布首批新型冠状病毒在细胞内复制过程的图像。 研究人员表示, 每个受病毒感染的细胞会衍生出逾千粒病毒粒子。 在科研人员的努	据 媒体 报道 , 香港 大学 研究 人员 于 1 月 31 日 公布 首批 新型冠状病毒 在 细胞 内 复制 过程 的 图像 。 研究 人员 表示 , 每个 受 病毒 感染 的 细胞 会 衍生 出 逾 千粒 病毒 粒子 。 在 科研 人员 的 努	中国网
32	综合消息:多国政要对中国战胜新型冠状病毒感染肺炎疫情充满信心	新华社北京2月2日电综合新华社驻外记者报道:中国抗击新型冠状病毒感染肺炎疫情举世关注。连日来, 多国政要高度评价中国为抗击疫情采取的强有力措施, 表示坚定支持中国	新华社 北京 2 月 2 日 电 综合 新华社 驻 外 记者 报道 : 中国 抗击 新型冠状病毒 感染肺炎 疫情 举世 关注 。 连日来 , 多 国政 要 高度 评价 中国 为 抗击 疫情 采取 的 强有力 措施 , 表示 坚定 支持 中国	人民网
33	世卫组织将新型冠状病毒正式命名为COVID-19	当地时间11日, 世卫组织在日内瓦召开发布会, 宣布将新型冠状病毒正式命名为COVID-19, 此英文缩写象征着19年发现的冠状病毒疾病。世卫组织总干事谭德塞表示, 选择这一	当地 时间 11 日 , 世卫组织 在 日内瓦 召开 发布会 , 宣布 将 新型冠状病毒 正式 命名 为 COVID- 19, 此 英文 缩写 象征 着 19 年 发现 的 冠状 病毒 疾病 。 世卫组织 总 干事 谭德 塞 表示 , 选择 这一	ChinaNews
34	阿联酋各界全力支持中国抗击新型冠状病毒疫情	人民网开罗2月4日电(记者曲翔宇)综合阿联酋通讯社报道, 继阿联酋阿布扎比王储穆罕默德1月26日公开表态, 支持中国抗击新型冠状病毒感染的肺炎疫情后, 阿联酋各界以实际行动	人民网 开罗 2 月 4 日 电 ( 记者 曲 翔 宇 ) 综合 阿联酋 通讯社 报道 , 继 阿联酋 阿布扎比 王储 穆罕默 德 1 月 26 日 公开 表态 , 支持 中国 抗击 新型冠状病毒 感染 的 肺炎 疫情 后 , 阿联酋 各界 以 实际 行动	人民网
35	湖北新冠肺炎科研攻关组专家:新型冠状病毒属于SARS冠状病毒	召开的第十九场疫情防控例行发布会上, 中国工程院院士、湖北省新冠肺炎疫情防控科研攻关组专家、华中农业大学教授陈焕春表示, 研究分析发现, 新型冠状病毒属于SARS冠状病毒	召开 的 第 十九 场 疫情 防控 例行 发布会 上 , 中国 工程院 院士 、 湖北省 新冠肺炎 疫情 防控 科研 攻关组 专家 、 华中 农业 大学 教授 陈焕春 表示 , 研究 分析 发现 , 新型冠状病毒 属于 SARS 冠状 病毒	中国青年报
36	又有一些国家首次报告新型冠状病毒感染病例	1月30日至31日, 意大利、俄罗斯、英国、瑞典、西班牙等国首次报告新型冠状病毒感染肺炎病例, 使包括中国在内的报告新型冠状病毒感染病例国家增至24个。与此同时,	1 月 30 日 至 31 日 , 意大利 、 俄罗斯 、 英国 、 瑞典 、 西班牙 等 国 首次 报告 新型冠状病毒 感染肺炎 病例 , 使 包括 中国 在内 的 报告 新型冠状病毒 感染 病例 国家 增至 24 个 。 与此同时 ,	中国青年网
37	2月4日全国新型冠状病毒感染的肺炎新增确诊病例3887例 治愈出院	人民网北京2月5日电 据国家卫生健康委员会官方网站消息, 2月4日0—24时, 31个省(自治区、直辖市)和新疆生产建设兵团报告新增确诊病例3887例(湖北省3156例), 新增	人民网 北京 2 月 5 日 电 据 国家 卫生 健康 委员会 官方 网站 消息 , 2 月 4 日 0— 24 时 , 31 个 省 ( 自治区 、 直辖市 ) 和 新疆 生产 建设 兵团 报告 新增 确诊 病例 3887 例 ( 湖北省 3156 例 ) , 新增	人民网
38	权威答疑——新型冠状病毒咋防?	“从目前的情况看, 95%以上的新型冠状病毒肺炎病例都与武汉有关。”中国医学科学院呼吸病学研究院常务副院长, 中日医院副院长、呼吸中心常务副主任曹彬表示。	“ 从 目前 的 情况 看 , 95% 以上 的 新型冠状病毒 肺炎 病例 都 与 武汉 有关 。 ” 中国 医学 科学院 呼吸 病 学 研究院 常务 副 院长 , 中 日 医院 副 院长 、 呼吸 中心 常务 副 主任 曹彬 表示 。	中国军网
39	江苏新增11例新型冠状病毒肺炎确诊病例	截至2月14日24时, 江苏省累计报告新型冠状病毒肺炎确诊病例604例。其中, 轻型病例47例, 普通型病例547例, 重型病例6例, 危重型病例4例。出院病例160例。确诊病例中, 南	截至 2 月 14 日 24 时 , 江苏省 累计 报告 新型冠状病毒 肺炎 确诊 病例 604 例 。 其中 , 轻型 病例 47 例 , 普通型 病例 547 例 , 重型 病例 6 例 , 危 重型 病例 4 例 。 出院 病例 160 例 。 确诊 病例 中 , 南	新华网江苏站
40	巩义市2例新型冠状病毒肺炎确诊病例痊愈	巩义市2例新型冠状病毒肺炎确诊病例痊愈 河南, 郑州, 新华网, 新华网河南频道, 接郑州市疾控中心通知, 巩义市新冠肺炎患者陈某某、张某某经郑州市疾控中心两次新型冠状	巩义市 2 例 新型冠状病毒 肺炎 确诊 病例 痊愈 河南 , 郑州 , 新华网 , 新华网 河南 频道 , 接 郑州市 疾控中心 通知 , 巩义市 新冠肺炎 患者 陈某某 、 张 某某 经 郑州市 疾控中心 两 次 新型冠状	新华网河南站
41	2月15日安徽省报告新型冠状病毒肺炎疫情情况	2020年2月14日0-24时, 安徽省报告新增确诊病例16例, 新增疑似病例13例, 新增治愈出院病例32例。 新增确诊病例中, 蚌埠4例、阜阳4例	2020 年 2 月 14 日 0- 24 时 , 安徽省 报告 新增 确诊 病例 16 例 , 新增 疑似 病例 13 例 , 新增 治愈 出院 病例 32 例 。 新增 确诊 病例 中 , 蚌埠 4 例 、 阜阳 4 例	新华网安徽站
42	截至2月14日24时河南省新型冠状病毒肺炎疫情最新情况 新增28例	截至2月14日24时河南省新型冠状病毒肺炎疫情最新情况 新增28例 治愈45例 河南, 郑州, 新华网, 新华网河南频道, 新增确诊病例中, 信阳市9例、南阳市4例、濮阳市4例、	截至 2 月 14 日 24 时 河南省 新型冠状病毒 肺炎 疫情 最新 情况 新增 28 例 治愈 45 例 河南 , 郑州 , 新华网 , 新华网 河南 频道 , 新增 确诊 病例 中 , 信阳市 9 例 、 南阳市 4 例 、 濮阳市 4 例 、	新华网河南站
43	兵团首例新型冠状病毒肺炎确诊患者治愈出院	2月13日11时, 兵团首例新型冠状病毒肺炎确诊患者经过自治区医疗救治专家组、兵团医疗救治专家组的科学指导和七师医院的综合诊治, 符合国家卫生健康委员会新型冠状病毒肺炎	2 月 13 日 11 时 , 兵团 首例 新型冠状病毒 肺炎 确诊 患者 经过 自治区 医疗 救治 专家组 、 兵团 医疗 救治 专家组 的 科学 指导 和 七 师 医院 的 综合 诊治 , 符合 国家 卫生 健康 委员会 新型冠状病毒 肺炎	新华网兵团频道
44	广东新型冠状病毒感染的肺炎确诊病例增至970例	国际在线广东频道消息(记者朱子荣):记者2月6日从广东省政府新闻办在广州举行的新闻发布会上获悉, 截至2月6日12时, 广东省累计报告新型冠状病毒感染的肺炎确诊病例增	国际 在线 广东 频道 消息 ( 记者 朱子荣 ) : 记者 2 月 6 日 从 广东省 政府 新闻办 在 广州 举行 的 新闻 发布会 上 获悉 , 截至 2 月 6 日 12 时 , 广东省 累计 报告 新型冠状病毒 感染 的 肺炎 确诊 病例 增	国际在线
45	全国新增新型冠状病毒感染的肺炎确诊病例1982例	全国新增新型冠状病毒感染的肺炎确诊病例1982例2020年01月31日07:54 来源:人民网 人民网北京1月31日电 据国家卫生健康委员会官方网站消息, 1月30日0-24时, 31个	全国 新增 新型冠状病毒 感染 的 肺炎 确诊 病例 1982 例 2020 年 01 月 31 日 07: 54 来源 : 人民网 人民网 北京 1 月 31 日 电 据 国家 卫生 健康 委员会 官方 网站 消息 , 1 月 30 日 0- 24 时 , 31 个	人民网
46	中国抗击新型冠状病毒:进展和影响	2019 年 12 月, 武汉发生新型冠状病毒(2019-nCoV)疫情, 为阻止疫情进一步蔓延, 中国政府于2020 年 1 月 23 日对武汉采取了隔离措施, 包括北京、上海等 31个省市也	2019 年 12 月 , 武汉 发生 新型冠状病毒 ( 2019- nCoV) 疫情 , 为 阻止 疫情 进一步 蔓延 , 中国 政府 于 2020 年 1 月 23 日 对 武汉 采取 了 隔离 措施 , 包括 北京 、 上海 等 31 个 省市 也	中国日报网
47	菲确认首例新型冠状病毒感染者为武汉游客	1月30日, 菲律宾卫生部(DOH)召开新闻发布会, 证实菲律宾出现首例确认“新型冠状病毒”感染者, 患者为一名来自武汉的38岁中国女性公民。为防止感染, 马尼拉街头人们纷纷戴	1 月 30 日 , 菲律宾 卫生部 ( DOH) 召开 新闻 发布会 , 证实 菲律宾 出现 首例 确认 “ 新型冠状病毒 ” 感染者 , 患者 为 一 名来 自 武汉 的 38 岁 中国 女性 公民 。 为 防止 感染 , 马尼拉 街头 人们 纷纷 戴	中国网
48	新型冠状病毒肺炎知识大全	新型冠状病毒肺炎知识大全来源:中新网责任编辑:宋丽丽 2020-01-24 13:040中国军网微信公众号 解放军报客户端 国防在线客户端 解放军报微博公众号 解放军报	新型冠状病毒 肺炎 知识 大全 来源 : 中新网 责任 编辑 : 宋丽丽 2020- 01- 24 13: 040 中 国军 网 微 信 公众 号 解放军报 客户 端 国防 在线 客户 端 解放军报 微 博 公众 号 解放军报	中国军网
49	名称定了, 新型冠状病毒被命名为“COVID-19”	光明网讯 2月11日, 世卫组织总干事谭德赛在全球研究与创新论坛记者会上宣布, 将新型冠状病毒命名为“COVID-19”, 其中“Co”代表“冠状病毒”, “Vi”为“病毒”,	光明 网 讯 2 月 11 日 , 世卫组织 总 干事 谭 德赛 在 全球 研究 与 创新 论坛 记者会 上 宣布 , 将 新型冠状病毒 命名 为 “ COVID- 19” , 其中 “ Co” 代表 “ 冠状 病毒 ” , “ Vi” 为 “ 病毒 ” ,	光明网
50	面对新型冠状病毒肺炎, 泰康人寿出台应对举措	根据武汉市卫健委发布消息, 2020年1月18日-19日, 武汉市新增新型冠状病毒肺炎确诊患者136例, 死亡1例;北京深圳共新增确诊患者3例。冠状病毒是一大类病毒, 感染病毒的	根据 武汉市 卫健委 发布 消息 , 2020 年 1 月 18 日 - 19 日 , 武汉市 新增 新型冠状病毒 肺炎 确诊 患者 136 例 , 死亡 1 例 ; 北京 深圳 共 新增 确诊 患者 3 例 。 冠状 病毒 是 一大 类 病毒 , 感染 病毒 的	中国网河南频道
51	截至22日24时, 新型冠状病毒肺炎信息汇总	1月22日, 武汉同济医院专家组举行《新型冠状病毒肺炎诊疗快速指南》说明会。 财政部与医保局联合印发通知, 要求各地医保及财政部门要确保确诊新型冠状病毒感染肺炎患者	1 月 22 日 , 武汉 同 济 医院 专家组 举行 《 新型冠状病毒 肺炎 诊疗 快速 指南 》 说明 会 。 财政部 与 医 保 局 联合 印发 通知 , 要求 各地 医 保 及 财政 部门 要 确保 确诊 新型冠状病毒 感染肺炎 患者	光明网
52	新型冠状病毒全球研究与创新论坛在日内瓦开幕	新型冠状病毒全球研究与创新论坛在日内瓦开幕 --- 新华社日内瓦2月11日电(记者聂晓阳 刘曲 凌馨)世界卫生组织和“全球传染病防控研究合作组织”11日在瑞士日内瓦	新型冠状病毒 全球 研究 与 创新 论坛 在 日内瓦 开幕 - - - 新华社 日内瓦 2 月 11 日 电 ( 记者 聂晓阳 刘曲 凌馨 世界 卫生 组织 和 “ 全球 传染病 防控 研究 合作 组织 ” 11 日 在 瑞士 日内瓦	新华网客户端
53	防疫科普动画片:预防新型冠状病毒 我们怎么吃才安心?	新型冠状病毒会人感染人, 且存在一定范围的社区传播。本集将和大家分享疫情这段时间我们怎么吃才安心。 一、不要食用已经患病的动物及其制品;要从正规渠道购买冰鲜	新型冠状病毒 会 人 感染 人 , 且 存在 一定 范围 的 社区 传播 。 本 集 将 和 大家 分享 疫情 这 段 时间 我们 怎么 吃 才 安心 。 一 、 不要 食用 已经 患病 的 动物 及其 制品 ; 要 从 正规 渠道 购买 冰 鲜	中国新闻网
54	新型冠状病毒疫情持续 台港担忧经济遭受冲击	新型冠状病毒疫情不断延烧, 对台港两地的经济造成不小的冲击。	新型冠状病毒 疫情 不断 延 烧 , 对 台港 两地 的 经济 造成 不 小 的 冲击 。	中国新闻网
55	新型冠状病毒疫苗的研发之路走到哪儿了?还需要多久?	新型冠状病毒疫苗的研发之路走到哪儿了? 什么是疫苗 疫苗是指为预防、控制疾病的发生、流行, 用于人体免疫接种的预防性生物制品, 包括免疫规划疫苗和非免疫规划疫苗。	新型冠状病毒 疫苗 的 研发 之 路 走 到 哪儿 了 ? 什么 是 疫苗 疫苗 是 指 为 预防 、 控制 疾病 的 发生 、 流行 , 用于 人体 免疫 接种 的 预防性 生物制品 , 包括 免疫 规划 疫苗 和 非 免疫 规划 疫苗 。	央视网
56	我与新型冠状病毒肺炎抗争的28天!	2月4日, 工行武汉分行首例新型冠状病毒感染的肺炎患者杨岚走出隔离病房, 办理好出院手续后回到家中静养。她目前体温正常, 咳嗽等症状明显好转, 经两次核酸	2 月 4 日 , 工行 武汉 分行 首例 新型冠状病毒 感染 的 肺炎 患者 杨岚走 出 隔离 病房 , 办理 好 出院 手续 后 回到 家中 静养 。 她 目前 体温 正常 , 咳嗽 等 症状 明显 好转 , 经 两 次 核酸	新华网客户端
57	公安机关依法严厉打击拒绝隔离治疗传播新型冠状病毒的违法犯罪行为	公安机关依法严厉打击拒绝隔离治疗传播新型冠状病毒的违法犯罪行为 ---近日, 部分人员刻意隐瞒情况, 拒绝隔离治疗, 致使病毒传播扩散, 危害公共安全。各地公安机关高度重视,	公安 机关 依法 严厉 打击 拒绝 隔离 治疗 传播 新型冠状病毒 的 违法 犯罪 行为 - - - 近日 , 部分 人员 刻意 隐瞒 情况 , 拒绝 隔离 治疗 , 致使 病毒 传播 扩散 , 危害 公共 安全 。 各地 公安 机关 高度 重视 ,	新华网客户端
58	科普:世卫组织针对新型冠状病毒发布新一批“问与答”	科普:世卫组织针对新型冠状病毒发布新一批“问与答” ---针对当前的新型冠状病毒疫情, 世界卫生组织3日在其驻华代表处官方微信公众号更新了一批人们关心的问答, 例如	科普 : 世卫组织 针对 新型冠状病毒 发布 新 一批 “ 问 与 答 ” - - - 针对 当前 的 新型冠状病毒 疫情 , 世界 卫生 组织 3 日 在 其 驻华 代表处 官方 微 信 公众 号 更新 了 一批 人们 关心 的 问答 , 例如	新华网客户端
59	综合消息:新加坡首现新型冠状病毒社区传播病例 比利时报告首例病例	综合消息:新加坡首现新型冠状病毒社区传播病例 比利时报告首例病例 ---多国卫生部门4日报告本国新增新型冠状病毒感染病例, 其中新加坡首次出现社区传播病例, 比利时报告	综合 消息 : 新加坡 首 现 新型冠状病毒 社区 传播 病例 比利时 报告 首例 病例 - - - 多 国 卫生部 门 4 日 报告 本国 新增 新型冠状病毒 感染 病例 , 其中 新加坡 首次 出现 社区 传播 病例 , 比利时 报告	新华网客户端
60	抗疫一线报告 专家:新型冠状病毒不是SARS冠状病毒	辽宁搭建全国首个省级新型冠状病毒肺炎影像会诊平台。 北京:不得拒绝招录或解聘疫情严重地区劳动者。 内蒙古启用流动人口自助登记系统, 要求所有返程人员通过网上自主填报	辽宁 搭建 全国 首 个 省级 新型冠状病毒 肺炎 影像 会诊 平台 。 北京 : 不得 拒绝 招录 或 解聘 疫情 严重 地区 劳动者 。 内蒙古 启用 流动 人口 自助 登记 系统 , 要求 所有 返程 人员 通过 网上 自主 填报	央视网
61	解放军总医院第五医学中心获批新型冠状病毒核酸检测单位	解放军总医院第五医学中心获批新型冠状病毒核酸检测单位 ---解放军总医院第五医学中心临床检验医学中心近日顺利通过北京市卫生健康委员会审核及北京市疾控中心检测结果	解放军 总医院 第五 医学 中心 获 批 新型冠状病毒 核酸 检测 单位 - - - 解放军 总医院 第五 医学 中心 临床 检验 医学 中心 近日 顺利 通过 北京市 卫生 健康 委员会 审核 及 北京市 疾控中心 检测 结果	新华网客户端
62	关于新型冠状病毒还应知道这些	截至2月3日24时, 国家卫健委收到31个省(自治区、直辖市)和新疆生产建设兵团累计报告新型冠状病毒感染肺炎确诊病例20438例, 现有重症病例2788例, 累计死亡病例425例, 累	截至 2 月 3 日 24 时 , 国家 卫健委 收到 31 个 省 ( 自治区 、 直辖市 ) 和 新疆 生产 建设 兵团 累计 报告 新型冠状病毒 感染肺炎 确诊 病例 20438 例 , 现有 重症 病例 2788 例 , 累计 死亡 病例 425 例 , 累	中国经济网
63	距离新型冠状病毒最近的人:离“家”最远	上月底, 云南省卫生健康委员会确认昆明市第一人民医院为云南省第一批开展新型冠状病毒核酸检测工作的5家医疗机构之一。	上月底 , 云南省 卫生 健康 委员会 确认 昆明市 第一 人民 医院 为 云南省 第 一批 开展 新型冠状病毒 核酸 检测 工作 的 5 家 医疗 机构 之一 。	中国新闻网
64	新型冠状病毒如何防控?是否会重复SARS疫情?专家解读	截至1月20日18时, 我国境内累计报告新型冠状病毒感染的肺炎病例224例, 其中确诊病例217例(武汉市198例, 北京市5例, 广东省14例);疑似病例7例(四川省2例, 云南省1	截至 1 月 20 日 18 时 , 我国 境内 累计 报告 新型冠状病毒 感染 的 肺炎 病例 224 例 , 其中 确诊 病例 217 例 ( 武汉市 198 例 , 北京市 5 例 , 广东省 14 例 ) ; 疑似 病例 7 例 ( 四川省 2 例 , 云南省 1	中国经济网
65	外国政党领导人积极评价和支持中国抗击新型冠状病毒感染肺炎疫情	外国政党领导人积极评价和支持中国抗击新型冠状病毒感染肺炎疫情的努力 ---连日来, 又有一些国家政党领导人致电致函中共中央对外联络部, 声援中方为抗击新型冠状病毒	外国 政党 领导人 积极 评价 和 支持 中国 抗击 新型冠状病毒 感染肺炎 疫情 的 努力 - - - 连日来 , 又 有 一些 国家 政党 领导人 致电 致函 中共中央 对外 联络部 , 声援 中方 为 抗击 新型冠状病毒	新华网客户端
66	别让新型冠状病毒 感染情绪	感染是一个综合的因素, 跟接触有关、跟病毒状况有关、也跟身体状况有关。身体有些人天天在网上看科普文章, 但又不能确定自己的症状是不是新型肺炎, 这会让	感染 是 一个 综合 的 因素 , 跟 接触 有关 、 跟 病毒 状况 有关 、 也 跟 身体 状况 有关 。 身体 有些 人 天天 在 网上 看 科普 文章 , 但 又 不能 确定 自己 的 症状 是 不是 新型 肺炎 , 这会 让	光明网
67	重磅!《协和新型冠状病毒肺炎防护手册》正式发布	大疫当前, 中国医学科学院北京协和医学院的相关专家第一时间组织编写了《协和新型冠状病毒肺炎防护手册》, 解读与新型冠状病毒肺炎有关的专业问题与疑惑, 旨在增进大众及	大 疫 当前 , 中国 医学 科学院 北京 协 和 医学院 的 相关 专家 第一 时间 组织 编写 了 《 协 和 新型冠状病毒 肺炎 防护 手册 》 , 解读 与 新型冠状病毒 肺炎 有关 的 专业 问题 与 疑惑 , 旨在 增进 大众 及	中国网
68	最全新型冠状病毒感染的肺炎疫情科普小知识 请收藏!	新型冠状病毒是以前从未在人体中发现的冠状病毒新毒株。从武汉市不明原因肺炎患者下呼吸道分离出的冠状病毒为一种新型冠状病毒, WHO命名2019-nCoV。 2、新型冠状病	新型冠状病毒 是 以前 从未 在 人体 中 发现 的 冠状 病毒 新 毒 株 。 从 武汉市 不明 原因 肺炎 患者 下 呼吸道 分离 出 的 冠状 病毒 为 一 种 新型冠状病毒 , WHO 命名 2019- nCoV。 2、 新型冠状病	中国网
69	如何发现新型冠状病毒的蛛丝马迹	新型冠状病毒感染肺炎常见早期表现为:畏寒、发热、咽痛、乏力、肌痛, 有些患者表现为胸闷、憋气、干咳, 少量患者表现为恶心、呕吐、腹泻。	新型冠状病毒 感染肺炎 常见 早期 表现 为 : 畏 寒 、 发热 、 咽 痛 、 乏力 、 肌 痛 , 有些 患者 表现 为 胸闷 、 憋气 、 干咳 , 少量 患者 表现 为 恶心 、 呕吐 、 腹泻 。	中国新闻网
70	孙春兰主持召开国务院应对新型冠状病毒感染的肺炎疫情联防联控	新华社北京1月24日电 中共中央政治局委员、国务院副总理孙春兰20日、23日、24日连续召开国务院应对新型冠状病毒感染的肺炎疫情联防联控工作机制会议, 深入贯彻习近平总	新华社 北京 1 月 24 日 电 中共中央 政治局 委员 、 国务院 副 总理 孙春兰 20 日 、 23 日 、 24 日 连续 召开 国务院 应对 新型冠状病毒 感染 的 肺炎 疫情 联防 联控 工作 机制 会议 , 深入 贯彻 习近平 总	中国政府网
71	武汉社区“拉网式排查”直击——新型冠状病毒感染的肺炎疫情防控	题:武汉社区“拉网式排查”直击——新型冠状病毒感染的肺炎疫情防控焦点扫描之九 新华社记者7日下午, 武汉市蔡甸区蔡甸街跃进社区网格员高波匆匆走出办公室, 穿过马路	题 : 武汉 社区 “ 拉网式 排查 ” 直 击 — — 新型冠状病毒 感染 的 肺炎 疫情 防控 焦点 扫描 之 九 新华社 记者 7 日 下午 , 武汉市 蔡甸区 蔡甸 街 跃进 社区 网格 员 高波 匆匆 走 出 办公室 , 穿过 马路	新华网客户端
72	香港新型冠状病毒感染肺炎确诊病例增至15例	香港新型冠状病毒感染肺炎确诊病例增至15例 ---香港特区政府卫生署卫生防护中心2月2日通报, 香港新增1例新型冠状病毒感染的肺炎确诊病例, 目前香港确诊病例累计总数增	香港 新型冠状病毒 感染肺炎 确诊 病例 增至 15 例 - - - 香港 特区 政府 卫生 署 卫生 防护 中心 2 月 2 日 通报 , 香港 新增 1 例 新型冠状病毒 感染 的 肺炎 确诊 病例 , 目前 香港 确诊 病例 累计 总数 增	新华网客户端
73	研究揭示新型冠状病毒或来源于蝙蝠	中新网武汉2月4日电 中国科学院武汉病毒研究所/生物安全大科学研究中心、武汉市金银潭医院及湖北省疾病预防控制中心合作, 针对引起武汉肺炎疫情的2019新型冠状病毒	中新网 武汉 2 月 4 日 电 中国科 学院 武汉 病毒 研究所 / 生物 安全 大 科学 研究 中心 、 武汉市 金银 潭 医院 及 湖北省 疾病 预防 控制 中心 合作 , 针对 引起 武汉 肺炎 疫情 的 2019 新型冠状病毒	中国新闻网
74	【抗疫一线报告】最新研究发现:新型冠状病毒存在粪口传播风险	意大利、俄罗斯、英国、瑞典、西班牙等国首次报告新型冠状病毒感染肺炎病例。 美国确诊第8例新型冠状病毒肺炎病例, 患者由武汉返回波士顿。 阿联酋通报第5例新型冠状病毒	意大利 、 俄罗斯 、 英国 、 瑞典 、 西班牙 等 国 首次 报告 新型冠状病毒 感染肺炎 病例 。 美国 确诊 第 8 例 新型冠状病毒 肺炎 病例 , 患者 由 武汉 返回 波士顿 。 阿联酋 通报 第 5 例 新型冠状病毒	央视网
75	我们在一起, 打赢这一仗——抗击新型冠状病毒肺炎疫情在行动_新华网	湖北省副省长曹广晶8日在湖北新型冠状病毒感染的肺炎疫情防控工作例行新闻发布会上透露, 湖北省主要的防护品生产企业复工率已达100%, 防护服日产量稳定在3万件以上。	湖北省 副 省长 曹广晶 8 日 在 湖北 新型冠状病毒 感染 的 肺炎 疫情 防控 工作 例行 新闻 发布会 上 透露 , 湖北省 主要 的 防护 品 生产 企业 复工 率 已 达 100% , 防护 服 日产量 稳定 在 3 万 件 以上 。	新华网客户端
76	内蒙古出现新型冠状病毒隔楼传染?官方回应	姜晓峰介绍, 2月3日, 鄂尔多斯市达拉特旗召开的防控新型冠状病毒感染的肺炎疫情第三次情况通报会, 已公布这例病例的流行病学调查结果。 姜晓峰说, 据国家卫生健康委印发	姜晓峰 介绍 , 2 月 3 日 , 鄂尔多斯 市 达拉特旗 召开 的 防控 新型冠状病毒 感染 的 肺炎 疫情 第三 次 情况 通报会 , 已 公布 这 例 病例 的 流行病 学 调查 结果 。 姜晓峰 说 , 据 国家 卫生 健康 委 印发	新华网内蒙古站
77	粪便会传播新型冠状病毒吗?	新型冠状病毒主要是经过呼吸道飞沫传播, 也可通过接触传播。目前深圳市第三人民医院等医疗机构在某些新型冠状病毒感染的肺炎确诊病例患者的粪便中检出新型冠状病毒核酸	新型冠状病毒 主要 是 经过 呼吸道 飞 沫 传播 , 也 可 通过 接触 传播 。 目前 深圳市 第三 人民 医院 等 医疗 机构 在 某些 新型冠状病毒 感染 的 肺炎 确诊 病例 患者 的 粪便 中检 出 新型 冠状 病毒 核酸	人民网海南站
78	海内外侨界为抗击新型冠状病毒感染肺炎疫情出力鼓劲	新华社北京2月5日电 连日来, 海内外侨胞心系祖国, 响应中国侨联倡议捐资捐物, 为中国抗击新型冠状病毒感染肺炎疫情出力鼓劲。 1月26日, 中国侨联向海内外侨胞发出为打	新华社 北京 2 月 5 日 电 连日来 , 海内外 侨胞 心 系 祖国 , 响应 中国 侨联 倡议 捐资 捐物 , 为 中国 抗击 新型冠状病毒 感染肺炎 疫情 出力 鼓劲 。 1 月 26 日 , 中国 侨联 向海 内外 侨胞 发出 为 打	中国经济网
79	李克强主持召开中央应对新型冠状病毒感染肺炎疫情工作领导小组	李克强主持召开中央应对新型冠状病毒感染肺炎疫情工作领导小组会议 部署地方因防控工作需要灵活安排工作进一步做好疫情防控和市场保供等 ---2月2日, 中共中央政治局常委	李克强 主持 召开 中央 应对 新型冠状病毒 感染肺炎 疫情 工作 领导 小组会 议 部署 地方 因 防控 工作 需要 灵活 安排 工作 进一步 做好 疫情 防控 和 市场 保 供 等 - - - 2 月 2 日 , 中共中央 政治局 常委	新华网客户端
80	抗疫一线报告 分离到三株新型冠状病毒毒株 专家回应还要多久能	法国新增1例新型冠状病毒感染的肺炎确诊病例, 累计确诊4例。 德国新增3例新型冠状病毒感染的肺炎病例, 累计4例。 日本政府28日正式将新型冠状病毒引发的肺炎列为“指定	法国 新增 1 例 新型冠状病毒 感染 的 肺炎 确诊 病例 , 累计 确诊 4 例 。 德国 新增 3 例 新型冠状病毒 感染 的 肺炎 病例 , 累计 4 例 。 日本 政府 28 日 正式 将 新型冠状病毒 引发 的 肺炎 列为 “ 指定	央视网
81	扩散!关于新型冠状病毒肺炎, 你应该知道的100条科学信息	3根据近期的临床资料看, 病毒的传播力似乎有所增强。 4目前新型冠状病毒传染源尚未找到。 5目前还没发现病毒发生变异。 6新型冠状病毒与SARS同源性达85%。 7新型	3 根据 近期 的 临床 资料 看 , 病毒 的 传播 力 似乎 有所 增强 。 4 目前 新型冠状病毒 传染源 尚未 找到 。 5 目前 还 没 发现 病毒 发生 变异 。 6 新型冠状病毒 与 SARS 同源 性 达 85% 。 7 新型	中国广播网
82	新型冠状病毒在外界环境能生存多久	首先, 冠状病毒需要在体液环境中才能存活。越厉害的病毒, 对传播条件的要求越苛刻。对于新型冠状病毒, 导致呼吸道和肺部疾病, 最普遍的是飞沫传播了, 也就是说, 唾液中含	首先 , 冠状 病毒 需要 在 体液 环境 中 才能 存活 。 越 厉害 的 病毒 , 对 传播 条件 的 要求 越 苛刻 。 对于 新型冠状病毒 , 导致 呼吸道 和 肺部 疾病 , 最 普遍 的 是 飞 沫 传播 了 , 也就是说 , 唾液 中 含	新华网云南频道
83	抗击新型冠状病毒感染疫情, 中医义不容辞!	为增进国内外对中国政府抗击新型冠状病毒感染肺炎及中医药所发挥作用情况的了解, 彰显中国政府责任及中医药责任, 经中国民族医药学会国际交流与合作分会组织协调, 对国家中	为 增进 国内外 对 中国 政府 抗击 新型冠状病毒 感染肺炎 及 中医药 所 发挥 作用 情况 的 了解 , 彰显 中国 政府 责任 及 中医药 责任 , 经 中国 民族 医药学 会 国际 交流 与 合作 分会 组织 协调 , 对 国家 中	新华网客户端
84	我国科学家开发出转录组快速建库新方法 有望助力新型冠状病毒测序	我国科学家开发出转录组快速建库新方法 有望助力新型冠状病毒测序 ---北京大学与清华大学联合课题组近期在国际权威学术期刊《美国科学院院刊》发表论文, 称开发出了	我国 科学家 开发 出 转 录 组 快速 建 库 新 方法 有望 助力 新型冠状病毒 测 序 - - - 北京大学 与 清华大学 联合 课题组 近期 在 国际 权威 学术 期刊 《 美国 科学院 院 刊 》 发表 论文 , 称 开发 出 了	新华网客户端
85	都是好消息!新型冠状病毒药物、疫苗研发 最新进展如何?	浙江省疾控中心和广东省疾控中心也分别于1月24日和1月27日分离出该省的第一株新型冠状病毒毒株, 为后续病毒研究、药物疫苗研发和快速检测试剂研制提供了科学支撑。	浙江省 疾控中心 和 广东省 疾控中心 也 分别 于 1 月 24 日 和 1 月 27 日 分离 出 该省 的 第一 株 新型冠状病毒 毒 株 , 为 后续 病毒 研究 、 药物 疫苗 研发 和 快速 检测 试剂 研制 提供 了 科学 支撑 。	中国网财经1
86	抗疫一线报告 世卫组织:新型冠状病毒疫情对全球造成高风险	新加坡新增2例新型冠状病毒感染的肺炎确诊病例, 累计确诊7例, 宣布将禁止湖北籍旅客入境。 泰国新增6例新型冠状病毒感染的肺炎确诊病例, 累计确诊14例。 韩国决定近日安排	新加坡 新增 2 例 新型冠状病毒 感染 的 肺炎 确诊 病例 , 累计 确诊 7 例 , 宣布 将 禁止 湖北 籍 旅客 入境 。 泰国 新增 6 例 新型冠状病毒 感染 的 肺炎 确诊 病例 , 累计 确诊 14 例 。 韩国 决定 近日 安排	央视网
87	应对新型冠状病毒肺炎 看专业药师十问十答	近日, 记者采访安徽医科大学药学院联合安徽医科大学第一附属医院药剂科临床药师, 帮您整理、梳理了新型冠状病毒肺炎防治中涉及的那些药, 以及可能存在的一些用药误区。 一	近日 , 记者 采访 安徽 医科 大学 药学院 联合 安徽 医科 大学 第一 附属 医院 药剂科 临床 药师 , 帮 您 整理 、 梳理 了 新型冠状病毒 肺炎 防治 中 涉及 的 那些 药 , 以及 可能 存在 的 一些 用药 误区 。 一	人民网安徽站
88	汇聚起战胜疫魔的无穷力量——辽宁收治新型冠状病毒感染的肺炎	汇聚起战胜疫魔的无穷力量——辽宁收治新型冠状病毒感染的肺炎患者定点医院见闻 ---声音嘶哑, 血丝满眼, 瘦弱之躯竟如此坚强。冲锋在抗疫前线, 5天5夜没咋合眼--45	汇聚 起 战胜 疫 魔 的 无穷 力量 — — 辽宁 收治 新型冠状病毒 感染 的 肺炎 患者 定点 医院 见闻 - - - 声音 嘶哑 , 血丝 满眼 , 瘦弱 之 躯 竟 如此 坚强 。 冲锋 在 抗疫 前线 , 5 天 5 夜 没 咋 合眼 - - 45	新华网客户端
89	“病毒猎手”利普金:“中国防控新型冠状病毒感染肺炎疫情有两大	图为利普金与钟南山在广州见面探讨疫情人民网纽约2月1日电(记者李晓宏)“相比当年的非典防控, 此次中国抗击新型冠状病毒感染肺炎疫情有二大明显进步:一是病毒检测水准	图 为 利普金 与 钟 南山 在 广州 见面 探讨 疫情 人民网 纽约 2 月 1 日 电 ( 记者 李晓宏 ) “ 相比 当年 的 非典 防控 , 此次 中国 抗击 新型冠状病毒 感染肺炎 疫情 有 二大 明显 进步 : 一是 病毒 检测 水准	人民网
90	九龙坡造新型冠状病毒核酸检测试剂盒研发成功	1月29日, 重庆威斯腾生物医药科技有限公司接到市新型冠状病毒感染的肺炎疫情防控医疗物资保障工检测试剂盒作组办公室的相关通知, 同意生产新型冠状病毒	1 月 29 日 , 重庆 威斯 腾 生物 医药 科技 有限公司 接到 市 新型冠状病毒 感染 的 肺炎 疫情 防控 医疗 物资 保障 工 检测 试剂 盒 作 组 办公 室 的 相关 通知 , 同意 生产 新型冠状病毒	新华网重庆站
91	新型冠状病毒感染的肺炎已出现无武汉旅行史确诊病例	新型冠状病毒感染的肺炎已出现无武汉旅行史确诊病例 ---根据国家卫生健康委员会23日发布的《新型冠状病毒感染的肺炎诊疗方案(试行第三版)》, 截至目前搜集到的病例	新型冠状病毒 感染 的 肺炎 已 出现 无 武汉 旅行 史 确诊 病例 - - - 根据 国家 卫生 健康 委员会 23 日 发布 的 《 新型冠状病毒 感染 的 肺炎 诊疗 方案 ( 试行 第三 版 ) 》 , 截至 目前 搜集 到 的 病例	新华网客户端
92	四个原因致重庆新型冠状病毒感染的肺炎病例上升快	据了解, 自1月21日我市确诊第一例新型冠状病毒感染的肺炎病例以来, 截至1月25日24时, 全市累计确诊病例75例, 涉及24个区县。 唐文革分析说, 近期我市病例上升较快,	据 了解 , 自 1 月 21 日 我市 确诊 第一 例 新型冠状病毒 感染 的 肺炎 病例 以来 , 截至 1 月 25 日 24 时 , 全市 累计 确诊 病例 75 例 , 涉及 24 个 区县 。 唐文革 分析 说 , 近期 我市 病例 上升 较 快 ,	新华网重庆站
93	白岩松八问钟南山:新型冠状病毒肺炎, 情况到底如何?	1月20日晚间, 针对“新型冠状病毒感染的肺炎疫情”有关防控情况, 国家卫健委高级别专家组组长钟南山院士接受了白岩松采访, 回应了民众的关切。 一 白岩松:新型冠状	1 月 20 日 晚间 , 针对 “ 新型冠状病毒 感染 的 肺炎 疫情 ” 有关 防控 情况 , 国家 卫健委 高 级别 专家组 组长 钟 南山 院士 接受 了 白 岩松 采访 , 回应 了 民众 的 关切 。 一 白岩 松 : 新型冠状	中国经济网
94	世界卫生组织:新型冠状病毒可能存在持续人传人, 需更多分析	中国日报网1月21日电(记者 王晓东)针对武汉等地暴发的新型冠状病毒(2019-nCoV)肺炎疫情, 世界卫生组织驻华办公室今天表示, 现有情况显示此病毒至少有一定程度的人传	中国 日报 网 1 月 21 日 电 ( 记者 王晓东 ) 针对 武汉 等 地 暴发 的 新型冠状病毒 ( 2019- nCoV) 肺炎 疫情 , 世界 卫生 组织 驻华 办公室 今天 表示 , 现有 情况 显示 此 病毒 至少 有 一定 程度 的 人传	中国日报网
95	所有人, 防控新型冠状病毒, 这是当前最重要的事情	现在, 新型冠状病毒感染的肺炎患者每天都在增加。截至1月26日24时, 国内新型冠状病毒感染的肺炎病例确诊2744例, 26日新增确诊病例769例。面对疫情, 严防严控是重要举措	现在 , 新型冠状病毒 感染 的 肺炎 患者 每天 都 在 增加 。 截至 1 月 26 日 24 时 , 国内 新型冠状病毒 感染 的 肺炎 病例 确诊 2744 例 , 26 日 新增 确诊 病例 769 例 。 面对 疫情 , 严防 严控是 重要 举措	央视网
96	快速检测新型冠状病毒 检测试剂盒上市在望	本报讯 遏制新型冠状病毒肺炎疫情蔓延, 能快速检测病毒的试剂很重要, 但在目前市场上, 这一块面临巨大缺口。昨天上午10点, 最新研发的2019新型冠状病毒核酸	本报 讯 遏制 新型冠状病毒 肺炎 疫情 蔓延 , 能 快速 检测 病毒 的 试剂 很 重要 , 但 在 目前 市场 上 , 这 一块 面临 巨大 缺口 。 昨天 上午 10 点 , 最新 研发 的 2019 新型冠状病毒 核酸	中国经济网
97	新型冠状病毒肺炎确认存在人传人现象	新型冠状病毒感染肺炎疫情:已确认存在人传人和医务人员感染。 截至20日, 境内累计确诊新型冠状病毒感染病例218例。	新型冠状病毒 感染肺炎 疫情 : 已 确认 存在 人传人 和 医务 人员 感染 。 截至 20 日 , 境内 累计 确诊 新型冠状病毒 感染 病例 218 例 。	央视网
98	警惕新型冠状病毒母婴传播风险	确诊或疑似新型冠状病毒感染的肺炎的孕妇存在母婴传播风险, 新生儿出生后应立即按新型冠状病毒感染的肺炎隔离观察、诊治, 并予以核酸检测, 暂不予母乳喂养。	确诊 或 疑似 新型冠状病毒 感染 的 肺炎 的 孕妇 存在 母婴 传播 风险 , 新生儿 出生 后 应 立即 按 新型冠状病毒 感染 的 肺炎 隔离 观察 、 诊治 , 并 予以 核酸 检测 , 暂 不予 母乳 喂养 。	光明网
99	抗击新型冠状病毒, 中央企业紧急行动!	近期, 湖北省武汉市等多个地区发生新型冠状病毒感染的肺炎疫情。据国家卫健委统计, 截至1月22日24时, 收到国内25个省(区、市)累计报告新型冠状病毒感染的肺炎确诊	近期 , 湖北省 武汉市 等 多 个 地区 发生 新型冠状病毒 感染 的 肺炎 疫情 。 据 国家 卫健委 统计 , 截至 1 月 22 日 24 时 , 收到 国内 25 个 省 ( 区 、 市 ) 累计 报告 新型冠状病毒 感染 的 肺炎 确诊	中国军网
100	一文了解新型冠状病毒 教你做好“自我防护”	新型冠状病毒感染的肺炎健康科普小知识自2019年12月以来, 湖北省武汉市发现多起不明原因的病毒性肺炎病例。国家卫健委立即派出国家工作组和专家组赶赴武汉, 按照属地	新型冠状病毒 感染 的 肺炎 健康 科普 小 知识 自 2019 年 12 月 以来 , 湖北省 武汉市 发现 多 起 不明 原因 的 病毒性 肺炎 病例 。 国家 卫健委 立即 派出 国家 工作组 和 专家组 赶赴 武汉 , 按照 属地	人民网
101	国家卫健委印发第四版新型冠状病毒感染的肺炎诊疗方案	各省、自治区、直辖市及新疆生产建设兵团卫生健康委、中医药管理部门: 为进一步做好新型冠状病毒感染的肺炎病例诊断和医疗救治工作, 我们组织专家对诊疗方案进行修订,	各省 、 自治区 、 直辖市 及 新疆 生产 建设 兵团 卫生 健康 委 、 中医药 管理部 门 : 为 进一步 做好 新型冠状病毒 感染 的 肺炎 病例 诊断 和 医疗 救治 工作 , 我们 组织 专家 对 诊疗 方案 进行 修订 ,	ChinaNews
102	“新型冠状病毒”手册之预防篇	“新型冠状病毒”手册之预防篇 编辑: 陈伸 设计: 张桢 2020年01月23日 10:33:06 来源: 新华网 “新型冠状病毒”手册之预防篇 2020-01-23 万家团圆时,	“ 新型冠状病毒 ” 手册 之 预防 篇 编辑 : 陈伸 设计 : 张桢 2020 年 01 月 23 日 10: 33: 06 来源 : 新华网 “ 新型冠状病毒 ” 手册 之 预防 篇 2020- 01- 23 万家 团圆 时 ,	新华网客户端
103	抗击新型冠状病毒肺炎, 我们在行动	自新型冠状病毒肺炎爆发以来, 不仅牵动着全国人民的心, 也牵动着上海潮廷广告、上海永丞公益促进中心同仁的心, 上海潮廷广告及上海永丞公益促进中心作为一家从事广告	自 新型 冠状 病毒 肺炎 爆发 以来 , 不仅 牵动 着 全国 人民 的 心 , 也 牵动 着 上 海潮 廷 广告 、 上海 永 丞 公益 促进 中心 同仁 的 心 , 上 海潮 廷 广告 及 上海 永 丞 公益 促进 中心 作为 一家 从事 广告	人民网上海站
104	新型冠状病毒与SARS病毒结合受体方式相似	应急防控药物工程技术研究中心研究员钟武、中科院分子植物科学卓越创新中心研究员李轩合作, 在《中国科学:生命科学》在线发文, 揭示了武汉新型冠状病毒的进化来源和传染人	应急 防控 药物 工程 技术 研究 中心 研究员 钟武 、 中科院 分子 植物 科学 卓越 创新 中心 研究员 李轩 合作 , 在 《 中国科 学 : 生命 科学 》 在线 发文 , 揭示 了 武汉 新型冠状病毒 的 进化 来源 和 传染 人	中国网
105	国新办就新型冠状病毒感染的肺炎疫情联防联控工作有关情况举行	国务院新闻办公室定于2020年1月26日(星期日)下午3时举行新闻发布会, 国家卫生健康委员会主任、党组书记马晓伟, 副主任李斌等介绍新型冠状病毒感染的肺炎疫情联防联控工	国务院 新闻 办公 室 定于 2020 年 1 月 26 日 ( 星期日 ) 下午 3 时 举行 新闻 发布会 , 国家 卫生 健康 委员会 主任 、 党组 书记 马晓伟 , 副 主任 李斌等 介绍 新型冠状病毒 感染 的 肺炎 疫情 联防 联控 工	中国网
106	远离新型冠状病毒 这些防护请做到	远离新型冠状病毒, 要学会科学防护。口罩如何选?什么是洗手的正确方式?打喷嚏该怎么遮挡?为了家人和朋友, 让我们科学防护, 从自己做起。	远离 新型冠状病毒 , 要 学会 科学 防护 。 口罩 如何 选 ? 什么 是 洗手 的 正确 方式 ? 打喷嚏 该 怎么 遮挡 ? 为了 家人 和 朋友 , 让 我们 科学 防护 , 从 自己 做 起 。	央视网
107	新型冠状病毒面前:个人能做些什么?该做些什么?	近日, 新型冠状病毒疫情备受关注。新增病例是如何发现和确诊的?目前是如何实施防控的, 疫情可防可控吗?逛吃重要提示!新型冠状病毒无“国界”, 应敬畏自然“边界”!	近日 , 新型冠状病毒 疫情 备受 关注 。 新增 病例 是 如何 发现 和 确诊 的 ? 目前 是 如何 实施 防控 的 , 疫情 可防 可控 吗 ? 逛 吃重 要 提示 ! 新型冠状病毒 无 “ 国界 ” , 应 敬畏 自然 “ 边界 ” !	央视网
108	科普:世卫组织关于新型冠状病毒的四问四答	科普:世卫组织关于新型冠状病毒的四问四答 ---面对当前新型冠状病毒感染肺炎疫情, 世界卫生组织近日在其官方网站, 回答了公众普遍关心的“抗生素在预防和治疗新型冠状	科普 : 世卫组织 关于 新型冠状病毒 的 四 问 四 答 - - - 面对 当前 新型冠状病毒 感染肺炎 疫情 , 世界 卫生 组织 近日 在 其 官方 网站 , 回答 了 公众 普遍 关心 的 “ 抗生素 在 预防 和 治疗 新型冠状	新华网客户端
109	上海新增8例新型冠状病毒肺炎确诊病例	2020年2月14日12—24时, 上海市排除新型冠状病毒肺炎疑似病例47例;新增确诊病例8例, 其中7例为外地来沪人员, 1例为本市常住人口。	2020 年 2 月 14 日 12— 24 时 , 上海市 排除 新型冠状病毒 肺炎 疑似 病例 47 例 ; 新增 确诊 病例 8 例 , 其中 7 例 为 外地 来 沪 人员 , 1 例 为 本市 常住 人口 。	中国新闻网
110	同济专家组制定《新型冠状病毒肺炎诊疗快速指南》	新型冠状病毒肺炎究竟有什么症状, 如何检测, 如何确认, 如何治疗, 怎样做好个人防护, 出院后需要注意什么?同济医院专家组为您解答。	新型冠状病毒 肺炎 究竟 有 什么 症状 , 如何 检测 , 如何 确认 , 如何 治疗 , 怎样 做好 个人 防护 , 出院 后 需要 注意 什么 ? 同 济 医院 专家组 为 您 解答 。	中国日报网
111	应对新型冠状病毒, 我们该怎么预防?	针对湖北武汉等多地报告的新型冠状病毒感染的肺炎病例, 国家卫生健康委员会日前回应说, 当前疫情仍可防可控。	针对 湖北 武汉 等 多 地 报告 的 新型冠状病毒 感染 的 肺炎 病例 , 国家 卫生 健康 委员会 日前 回应 说 , 当前 疫情 仍 可防 可控 。	新华网河北站
112	中共中央政治局常务委员会召开会议 研究加强新型冠状病毒感染的	中共中央政治局常务委员会2月3日召开会议, 听取中央应对新型冠状病毒感染肺炎疫情工作领导小组和有关部门关于疫情防控工作情况的汇报, 研究下一步疫情防控工作。	中共中央 政治局 常务委员 会 2 月 3 日 召开 会议 , 听取 中央 应对 新型冠状病毒 感染肺炎 疫情 工作 领导 小组 和 有关 部门 关于 疫情 防控 工作 情况 的 汇报 , 研究 下 一步 疫情 防控 工作 。	央视网
113	国家卫健委发布新型冠状病毒感染肺炎预防指南	29日下午, 国家卫健委公布了家庭、公共场所、公共交通等多个版本的新型冠状病毒感染肺炎的预防指南。	29 日 下午 , 国家 卫健委 公布 了 家庭 、 公共场所 、 公共 交通 等 多 个 版本 的 新型冠状病毒 感染肺炎 的 预防 指南 。	央视网
114	“新型冠状病毒”手册之了解篇	2020-01-22 来了!新型肺炎疫情最新事实 2020-01-22 “新型冠状病毒”手册之了解篇	2020- 01- 22 来 了 ! 新型 肺炎 疫情 最新 事实 2020- 01- 22 “ 新型冠状病毒 ” 手册 之 了解 篇	新华网客户端
115	孙春兰在武汉考察新型冠状病毒感染的肺炎疫情防控工作	新华社武汉1月22日电 中共中央政治局委员、国务院副总理孙春兰22日在湖北省武汉市检查指导新型冠状病毒感染的肺炎疫情防控工作, 慰问一线防控人员。她强调, 要深入贯彻习	新华社 武汉 1 月 22 日 电 中共中央 政治局 委员 、 国务院 副 总理 孙春兰 22 日 在 湖北省 武汉市 检查 指导 新型冠状病毒 感染 的 肺炎 疫情 防控 工作 , 慰问 一线 防控 人员 。 她 强调 , 要 深入 贯彻 习	中国政府网
116	截至1月28日24时新型冠状病毒感染的肺炎疫情最新情况	截至1月28日24时新型冠状病毒感染的肺炎疫情最新情况 ---1月28日0-24时, 31个省(区、市)报告新增确诊病例1459例, 新增重症病例263例, 新增死亡病例26例(湖北省	截至 1 月 28 日 24 时 新型 冠状 病毒 感染 的 肺炎 疫情 最新 情况 - - - 1 月 28 日 0- 24 时 , 31 个 省 ( 区 、 市 ) 报告 新增 确诊 病例 1459 例 , 新增 重症 病例 263 例 , 新增 死亡 病例 26 例 ( 湖北省	新华网客户端
117	截至2月1日24时新型冠状病毒感染的肺炎疫情最新情况	截至2月1日24时新型冠状病毒感染的肺炎疫情最新情况 ---2月1日0—24时, 31个省(自治区、直辖市)和新疆生产建设兵团报告新增确诊病例2590例(湖北省1921例), 新增	截至 2 月 1 日 24 时 新型 冠状 病毒 感染 的 肺炎 疫情 最新 情况 - - - 2 月 1 日 0— 24 时 , 31 个 省 ( 自治区 、 直辖市 ) 和 新疆 生产 建设 兵团 报告 新增 确诊 病例 2590 例 ( 湖北省 1921 例 ) , 新增	新华网客户端
118	国家卫健委:全国已确诊571例新型冠状病毒感染的肺炎病例 死亡17例	人民网北京1月23日电 据国家卫健委网站消息, 截至1月22日24时, 国家卫健委收到国内25个省(区、市)累计报告新型冠状病毒感染的肺炎确诊病例571例, 其中重症95例,	人民网 北京 1 月 23 日 电 据 国家 卫健委 网站 消息 , 截至 1 月 22 日 24 时 , 国家 卫健委 收到 国内 25 个 省 ( 区 、 市 ) 累计 报告 新型冠状病毒 感染 的 肺炎 确诊 病例 571 例 , 其中 重症 95 例 ,	人民网
119	外国政要积极评价和支持中国抗击新型冠状病毒肺炎疫情	外国政要积极评价和支持中国抗击新型冠状病毒肺炎疫情 ---近日, 又有一些国家领导人及国际组织负责人继续通过各种方式对中国抗击疫情表示慰问和支持。	外国 政要 积极 评价 和 支持 中国 抗击 新型冠状病毒 肺炎 疫情 - - - 近日 , 又 有 一些 国家 领导人 及 国际 组织 负责人 继续 通过 各种 方式 对 中国 抗击 疫情 表示 慰问 和 支持 。	新华网客户端
120	中科院武汉病毒所筛出能较好抑制新型冠状病毒药物	新华社武汉1月29日电 中国科学院武汉病毒研究所在新型冠状病毒研究方面取得突破, 已筛选出几种能在细胞层面较好抑制这一病毒的药物, 具有潜在临床应用价值。 这是记者	新华社 武汉 1 月 29 日 电 中国科 学院 武汉 病毒 研究所 在 新型冠状病毒 研究 方面 取得 突破 , 已 筛选 出 几 种 能 在 细胞 层面 较 好 抑制 这一 病毒 的 药物 , 具有 潜在 临床 应用 价值 。 这 是 记者	求是理论网
129	辽宁省新增1例新型冠状病毒肺炎确诊病例	央广网沈阳2月16日消息(记者徐志强)2020年2月15日10时至24时, 辽宁省新增1例新型冠状病毒肺炎确诊病例, 为葫芦岛市病例, 属普通型病例。新增3例治愈出院病例。目前	央广网 沈阳 2 月 16 日 消息 ( 记者 徐志强 ) 2020 年 2 月 15 日 10 时至 24 时 , 辽宁省 新增 1 例 新型冠状病毒 肺炎 确诊 病例 , 为 葫芦岛市 病例 , 属 普通型 病例 。 新增 3 例 治愈 出院 病例 。 目前	中国广播网
130	2月16日安徽省报告新型冠状病毒肺炎疫情情况	2020年2月15日0-24时, 安徽省报告新增确诊病例12例, 新增疑似病例6例, 新增治愈出院病例34例。 新增确诊病例中, 蚌埠4例、阜阳2例	2020 年 2 月 15 日 0- 24 时 , 安徽省 报告 新增 确诊 病例 12 例 , 新增 疑似 病例 6 例 , 新增 治愈 出院 病例 34 例 。 新增 确诊 病例 中 , 蚌埠 4 例 、 阜阳 2 例	新华网安徽站
131	2月15日广西新型冠状病毒肺炎疫情情况	2月15日0-24时, 我区共新增新型冠状病毒肺炎确诊病例2例, 其中南宁市1例、防城港市1例;新增疑似病例49例;新增治愈出院病例6例(柳州市1例、桂林市5例);无新增	2 月 15 日 0- 24 时 , 我区 共 新增 新型冠状病毒 肺炎 确诊 病例 2 例 , 其中 南宁市 1 例 、 防城港市 1 例 ; 新增 疑似 病例 49 例 ; 新增 治愈 出院 病例 6 例 ( 柳州市 1 例 、 桂林市 5 例 ) ; 无 新增	新华网广西站
132	江西省报告新型冠状病毒肺炎新增确诊病例12例	中新网2月16日电 据江西卫健委网站消息, 2020年2月15日0-24时, 江西省报告新型冠状病毒肺炎新增确诊病例12例, 新增治愈出院病例29例。 网站截图 新增确诊病例中,	中新网 2 月 16 日 电 据 江西 卫健委 网站 消息 , 2020 年 2 月 15 日 0- 24 时 , 江西省 报告 新型冠状病毒 肺炎 新增 确诊 病例 12 例 , 新增 治愈 出院 病例 29 例 。 网站 截图 新增 确诊 病例 中 ,	中国新闻网
133	截至2月14日24时新型冠状病毒肺炎疫情最新情况	截至2月14日24时新型冠状病毒肺炎疫情最新情况 ---2月14日0—24时, 31个省(自治区、直辖市)和新疆生产建设兵团报告新增确诊病例2641例, 新增重症病例849例, 新增	截至 2 月 14 日 24 时 新型 冠状 病毒 肺炎 疫情 最新 情况 - - - 2 月 14 日 0— 24 时 , 31 个 省 ( 自治区 、 直辖市 ) 和 新疆 生产 建设 兵团 报告 新增 确诊 病例 2641 例 , 新增 重症 病例 849 例 , 新增	新华网客户端
134	2月15日江苏新增13例新型冠状病毒肺炎确诊病例	人民网南京2月16日电(黄竹岩)2月16日上午, 江苏省卫生健康委通报:2020年2月15日0-24时, 江苏省报告新型冠状病毒肺炎新增确诊病例13例。其中, 轻型病例1例, 普通型	人民网 南京 2 月 16 日 电 ( 黄竹 岩 ) 2 月 16 日上 午 , 江苏省 卫生 健康 委 通报 : 2020 年 2 月 15 日 0- 24 时 , 江苏省 报告 新型冠状病毒 肺炎 新增 确诊 病例 13 例 。 其中 , 轻型 病例 1 例 , 普通型	人民网江苏频道
135	2月15日河南省新增新型冠状病毒肺炎确诊病例19例	2月15日河南省新增新型冠状病毒肺炎确诊病例19例 河南, 郑州, 新华网, 新华网河南频道, 2月15日已解除观察6006人, 诊断为疑似63人, 共有8136人正在接受医学观察。	2 月 15 日 河南省 新增 新型冠状病毒 肺炎 确诊 病例 19 例 河南 , 郑州 , 新华网 , 新华网 河南 频道 , 2 月 15 日 已 解除 观察 6006 人 , 诊断 为 疑似 63 人 , 共有 8136 人 正在 接受 医学 观察 。	新华网河南站
136	福建新增新型冠状病毒肺炎确诊病例2例 累计确诊287例	2月15日0—24时, 福建省报告新增新型冠状病毒肺炎确诊病例2例。其中: 福州市2例(仓山区1例、晋安区1例)。 新增治愈出院病例11例。 报告新增新型冠状病毒肺炎	2 月 15 日 0— 24 时 , 福建省 报告 新增 新型冠状病毒 肺炎 确诊 病例 2 例 。 其中 : 福州市 2 例 ( 仓山区 1 例 、 晋安区 1 例 ) 。 新增 治愈 出院 病例 11 例 。 报告 新增 新型冠状病毒 肺炎	新华网福建站
137	重庆新增6例新型冠状病毒感染的肺炎确诊病例	今(16)日, 记者从重庆市卫生健康委获悉, 2020年2月15日12—24时, 重庆市报告新冠肺炎新增确诊病例6例, 新增治愈出院病例18例。 新增确诊病例中, 万州区1例、江北区	今 ( 16) 日 , 记者 从 重庆 市 卫生 健康 委 获悉 , 2020 年 2 月 15 日 12— 24 时 , 重庆市 报告 新冠肺炎 新增 确诊 病例 6 例 , 新增 治愈 出院 病例 18 例 。 新增 确诊 病例 中 , 万 州区 1 例 、 江北区	新华网重庆站
138	果蔬表面会附着新型冠状病毒?不戴口罩驾车被扣6分?谣言作怪莫慌张	报道称该航班为2月3日从肯尼亚首都内罗毕飞往广州的CZ634航班, “由于货舱已满, 工作人员紧急将客舱前舱清空, 将捐助给国内抗击新型冠状病毒的物资放在客舱运送回国”。	报道 称 该 航班 为 2 月 3 日 从 肯尼亚 首都 内罗毕 飞往 广州 的 CZ634 航班 , “ 由于 货舱 已 满 , 工作 人员 紧急 将 客舱 前舱 清 空 , 将 捐助 给 国内 抗击 新型冠状病毒 的 物资 放在 客舱 运送 回国 ” 。	中国广播网
139	出门玩雪易被感染新型冠状病毒?专家:不可信!	鼠年的第一场雪翩然而至, 一条“千万别出门玩雪”的消息在朋友圈刷屏。“空气中的冠状病毒被雪花带到地面, -25℃~5℃是冠状病毒最稳定的状态, 也是感染性最强的	鼠 年 的 第 一场 雪 翩然而至 , 一条 “ 千万 别 出门 玩 雪 ” 的 消息 在 朋友 圈 刷 屏 。 “ 空气 中 的 冠状 病毒 被 雪花 带到 地面 , - 25℃ ~ 5℃ 是 冠状 病毒 最 稳定 的 状态 , 也 是 感染性 最强 的	人民网江苏频道
140	2020年2月15日青海省新型冠状病毒肺炎疫情情况	截至2月15日24时, 青海省累计报告新型冠状病毒肺炎确诊病例18例, 其中:重症病例2例, 死亡病例0例, 出院病例13例。累计确诊病例中, 西宁市15例, 海北州3例。尚有5例	截至 2 月 15 日 24 时 , 青海省 累计 报告 新型冠状病毒 肺炎 确诊 病例 18 例 , 其中 : 重症 病例 2 例 , 死亡 病例 0 例 , 出院 病例 13 例 。 累计 确诊 病例 中 , 西宁市 15 例 , 海北 州 3 例 。 尚有 5 例	新华网青海站
141	手机也可能是新型冠状病毒载体!40秒教你手机消毒方法	在国家卫健委与国家中医药管理局公布的《新型冠状病毒感染的肺炎诊疗方案(试行第四版)》中提到, 新型冠状病毒传播途径为:“经呼吸道飞沫传播是主要的传播途径, 亦可通	在 国家 卫健委 与 国家 中医药 管理局 公布 的 《 新型冠状病毒 感染 的 肺炎 诊疗 方案 ( 试行 第四 版 ) 》 中提 到 , 新型冠状病毒 传播 途径 为 : “ 经 呼吸道 飞 沫 传播 是 主要 的 传播 途径 , 亦可 通	中国广播网
142	内蒙古新型冠状病毒肺炎确诊病例新增2例 累计确诊70例	人民网呼和浩特2月16日电 (陈立庚)2月16日, 记者从内蒙古自治区卫生健康委员会获悉, 2020年2月15日9时至16日9时, 内蒙古自治区报告新增新冠肺炎确诊病例2例, 新增	人民网 呼和浩特 2 月 16 日 电 ( 陈立庚 ) 2 月 16 日 , 记者 从 内蒙古 自治区 卫生 健康 委员会 获悉 , 2020 年 2 月 15 日 9 时至 16 日 9 时 , 内蒙古 自治区 报告 新增 新冠肺炎 确诊 病例 2 例 , 新增	人民网
143	15日宁夏无新增新型冠状病毒肺炎确诊病例 新增出院病例6例	2月16日, 宁夏应对新型冠状病毒肺炎疫情工作指挥部发布最新全区新型冠状病毒肺炎疫情通报。 2020年2月15日0-24时, 全区无新增新型冠状病毒肺炎确诊病例。新增出院病例	2 月 16 日 , 宁夏 应对 新型冠状病毒 肺炎 疫情 工作 指挥部 发布 最新 全区 新型冠状病毒 肺炎 疫情 通报 。 2020 年 2 月 15 日 0- 24 时 , 全区 无 新增 新型冠状病毒 肺炎 确诊 病例 。 新增 出院 病例	新华网宁夏站
144	四川省新型冠状病毒肺炎救治定点机构信息公布!	四川省新型冠状病毒肺炎救治定点机构信息公布!人民网成都2月16日电据健康四川官微消息, 为进一做好全省新型冠状病毒感染肺炎患者医疗救治工作, 按照集中患者、集中专家	四川省 新型冠状病毒 肺炎 救治 定点 机构 信息 公布 ! 人民网 成都 2 月 16 日 电 据 健康 四川 官微 消息 , 为 进一 做好 全省 新型冠状病毒 感染肺炎 患者 医疗 救治 工作 , 按照 集中 患者 、 集中 专家	人民网四川站
145	南平一新型冠状病毒肺炎治愈者主动要捐血浆	经省、市专家组联合评估, 被确诊为新型冠状病毒肺炎的钱某, 符合新型冠状病毒肺炎确诊病例解除隔离和出院标准。出院前, 他录制了一段视频对医务人员表示感谢。同时, 他表	经 省 、 市 专家组 联合 评估 , 被 确诊 为 新型冠状病毒 肺炎 的 钱 某 , 符合 新型冠状病毒 肺炎 确诊 病例 解除 隔离 和 出院 标准 。 出院 前 , 他 录制 了 一 段 视频 对 医务 人员 表示 感谢 。 同时 , 他 表	新华网福建站
146	关于印发新型冠状病毒肺炎流行期间商场和超市卫生防护指南的通知	为针对性指导商场和超市等人群密集场所做好卫生防护, 防止新型冠状病毒肺炎蔓延和扩散, 我们组织编制了新型冠状病毒肺炎流行期间商场和超市卫生防护指南。现印发给你们, 供	为 针对性 指导 商场 和 超市 等 人群 密集 场所 做好 卫生防 护 , 防止 新型冠状病毒 肺炎 蔓延 和 扩散 , 我们 组织 编制 了 新型冠状病毒 肺炎 流行 期间 商场 和 超市 卫生 防护 指南 。 现 印发 给 你们 , 供	中国政府网
147	四川推出藏汉、彝汉双语版《新型冠状病毒大众心理防护手册》	记者15日从四川大学华西医院获悉, 该医院携手四川民族出版社、四川科学技术出版社推出全国首本藏汉双语版和彝汉双语版《新型冠状病毒大众心理防护手册》电子书, 助力	记者 15 日 从 四川 大学 华西 医院 获悉 , 该 医院 携手 四川 民族 出版社 、 四川 科学技术 出版社 推出 全国 首 本 藏 汉 双语 版 和 彝 汉 双语 版 《 新型冠状病毒 大众 心理 防护 手册 》 电子书 , 助力	人民网
148	高新区一名就医患者被确定为新型冠状病毒感染的肺炎确诊病例	央广网西安2月15消息(记者王佳爱)记者从西安高新区疫情防控指挥部了解到, 近期高新区一名就医患者被确定为新型冠状病毒感染的肺炎确诊病例。该患者曾于1月19日至1	央广网 西安 2 月 15 消息 ( 记者 王佳爱 ) 记者 从 西安 高新区 疫情 防控 指挥部 了解 到 , 近期 高新区 一 名 就医 患者 被 确定 为 新型冠状病毒 感染 的 肺炎 确诊 病例 。 该 患者 曾于 1 月 19 日 至 1	中国广播网
149	陕西公布第二批开展新型冠状病毒检测的医疗机构和第三方检测机构	陕西日报讯 2月14日, 记者从陕西省卫生健康委员会获悉:为进一步推进新型冠状病毒核酸检测工作, 省卫生健康委组织专家对拟开展新型冠状病毒核酸检测的医疗机构和第三方	陕西 日报 讯 2 月 14 日 , 记者 从 陕西省 卫生 健康 委员会 获悉 : 为 进一步 推进 新型冠状病毒 核酸 检测 工作 , 省 卫生 健康 委 组织 专家 对 拟 开展 新型冠状病毒 核酸 检测 的 医疗 机构 和 第三方	中国广播网
150	空气中是否有新型冠状病毒?还能开窗通风吗?	空气中是否有新型冠状病毒?还能开窗通风吗? ---从这个角度讲, 在日常通风环境下, 空气中一般不会有新型冠状病毒。所以建议每天至少两次开窗通风, 是降低感染风险的有效	空气 中 是否 有 新型冠状病毒 ? 还 能 开窗 通风 吗 ? - - - 从 这个 角度 讲 , 在 日常 通风 环境 下 , 空气 中 一般 不会 有 新型冠状病毒 。 所以 建议 每天 至少 两 次 开窗 通风 , 是 降低 感染 风险 的 有效	新华网客户端
151	她与新型冠状病毒肺炎抗争的28天	原标题:她与新型冠状病毒肺炎抗争的28天 这是中国工商银行武汉分行员工杨岚分享的战胜新型冠状病毒感染的肺炎的真实经历。疫情面前, 她乐观而积极, 最终战胜了病魔。	原 标题 : 她 与 新型冠状病毒 肺炎 抗争 的 28 天 这 是 中国 工商 银行 武汉 分行 员工 杨岚 分享 的 战胜 新型冠状病毒 感染 的 肺炎 的 真实 经历 。 疫情 面前 , 她 乐观 而 积极 , 最终 战胜 了 病魔 。	中国经济网
152	《新型冠状病毒肺炎影像学诊断》电子版出版	中青网记者黄博)记者从西安交通大学第一附属医院了解到, 由该院郭佑民教授带领的抗疫一线影像学诊断专家团队, 仅用短短10天时间推出的学术专著《新型冠状病毒	中青 网 记者 黄博 ) 记者 从 西安 交通 大学 第一 附属 医院 了解 到 , 由 该院 郭佑民 教授 带领 的 抗疫 一线 影像 学 诊断 专家 团队 , 仅 用 短短 10 天 时间 推出 的 学术 专著 《 新型冠状病毒	中国青年报
153	转扩!关于新型冠状病毒肺炎的8个最新解释	病毒最多存活几天?能吃药预防吗?宠物与人是否会互相传染?关于新型冠状病毒肺炎, 这几个问题有最新解释!	病毒 最 多存 活 几 天 ? 能 吃药 预防 吗 ? 宠物 与人 是否 会 互相 传染 ? 关于 新型冠状病毒 肺炎 , 这 几 个 问题 有 最新 解释 !	中国政府网
154	海南省新型冠状病毒肺炎新增确诊病例5例	央广网海口2月15日消息(记者朱永)2020年2月14日0时-24时, 海南省报告新型冠状病毒肺炎新增确诊病例5例, 新增重症病例0例, 新增死亡病例0例, 新增重症病例转轻症	央广网 海口 2 月 15 日 消息 ( 记者 朱永 2020 年 2 月 14 日 0 时 - 24 时 , 海南省 报告 新型冠状病毒 肺炎 新增 确诊 病例 5 例 , 新增 重症 病例 0 例 , 新增 死亡 病例 0 例 , 新增 重症 病例 转 轻 症	中国广播网
155	新型冠状病毒疫情下的心理反应与应对方法	一、新型冠状病毒疫情下的常见心理反应是什么 新型冠状病毒疫情就是一场重大危机, 而且伴随着我们的传统节日春节而来, 其影响更为严重。	一 、 新型冠状病毒 疫情 下 的 常见 心理 反应 是 什么 新型冠状病毒 疫情 就是 一场 重大 危机 , 而且 伴随着 我们 的 传统 节日 春节 而 来 , 其 影响 更为 严重 。	新华网客户端
156	阻击新型冠状病毒肺炎疫情 内江公交共产党员在行动	当前, 正值新型冠状病毒感染的肺炎疫情防控关键时期, 内江市全面启动公共卫生事件一级响应。内江公交集团作为服务市民出行的窗口单位, 坚决筑牢全市广大人民群众身体健康和	当前 , 正值 新型冠状病毒 感染 的 肺炎 疫情 防控 关键 时期 , 内江市 全面 启动 公共 卫生 事件 一级 响应 。 内江 公交 集团 作为 服务 市民 出行 的 窗口 单位 , 坚决 筑 牢 全市 广大 人民 群众 身体 健康 和	人民网四川站
157	2020年2月14日广西新型冠状病毒肺炎疫情情况	2月14日0-24时, 我区共新增新型冠状病毒肺炎确诊病例9例, 其中南宁市2例、柳州市2例、北海市3例、玉林市1例、河池市1例;新增疑似病例44例;新增治愈出院病例5例	2 月 14 日 0- 24 时 , 我区 共 新增 新型冠状病毒 肺炎 确诊 病例 9 例 , 其中 南宁市 2 例 、 柳州市 2 例 、 北海市 3 例 、 玉林市 1 例 、 河池市 1 例 ; 新增 疑似 病例 44 例 ; 新增 治愈 出院 病例 5 例	新华网广西站
158	中国疾控中心从新型冠状病毒肺炎病例粪便样本中分离出病毒	讯 (记者 吴佳佳)继钟南山、李兰娟院士团队分别宣布患者粪便样本成功分离病毒, 2月13日中国CDC团队从两省的新冠肺炎确诊病例便标本中成功分离到了两株新型冠状病毒	讯 ( 记者 吴佳佳 ) 继 钟 南山 、 李兰娟 院士 团队 分别 宣布 患者 粪便 样本 成功 分离 病毒 , 2 月 13 日 中国 CDC 团队 从 两 省 的 新冠肺炎 确诊 病例 便 标本 中 成功 分离 到 了 两 株 新型冠状病毒	中国经济网
159	企业复工复产防护攻略之前期准备措施! 新型冠状病毒科普知识	各企业要根据生产经营特点, 结合新冠肺炎疫情防控情况, 认真做好复工复产前以及生产过程中防护、疫情应对、个体防护等疫情防控措施。 01 建立返岗员工健康卡制度 切实掌	各 企业 要 根据 生产 经营 特点 , 结合 新冠肺炎 疫情 防控 情况 , 认真 做好 复工 复 产前 以及 生产 过程 中 防护 、 疫情 应对 、 个体 防护 等 疫情 防控 措施 。 01 建立 返 岗 员工 健康 卡 制度 切实 掌	中国广播网
160	视频| 数说新型冠状病毒肺炎疫情发展趋势	在一系列有力措施的推动下, 我国疫情总体形势出现了一些积极变化。每日确诊人数自2月4日起大幅减少。据国家卫健委发布的最新疫情数据统计, 2月13日0—24时, 全国除	在 一系列 有力 措施 的 推动 下 , 我国 疫情 总体 形势 出现 了 一些 积极 变化 。 每日 确诊 人数 自 2 月 4 日 起 大幅 减少 。 据 国家 卫健委 发布 的 最新 疫情 数据 统计 , 2 月 13 日 0— 24 时 , 全国 除	中国日报
161	国务院应对新型冠状病毒感染肺炎疫情联防联控机制举行春运返程	2月15日, 国务院应对新型冠状病毒感染肺炎疫情联防联控机制在北京举行新闻发布会, 交通运输部副部长刘小明、民航局副局长李健、国铁集团副总经理李文新、国家卫健委疾	2 月 15 日 , 国务院 应对 新型冠状病毒 感染肺炎 疫情 联防 联控 机制 在 北京 举行 新闻 发布会 , 交通 运输 部副 部长 刘小明 、 民航局 副 局长 李健 国铁 集团 副总 经理 李文新 、 国家 卫健委 疾	中国政府网
162	相似度96%!中科院最新研究再次将新型冠状病毒来源指向蝙蝠	又一针对新型冠状病毒的研究结果出炉了, 将该病毒的来源再次指向蝙蝠。 中国青年报客户端北京1月24日电(中青报·中青网记者 邱晨辉)又一针对新型冠状病毒的研究	又 一针 对 新型冠状病毒 的 研究 结果 出 炉 了 , 将 该 病毒 的 来源 再次 指向 蝙蝠 。 中国 青年报 客户 端 北京 1 月 24 日 电 ( 中青 报 · 中青 网 记者 邱晨辉 ) 又 一针 对 新型冠状病毒 的 研究	中国青年网
163	同济团队推出高校版《新型冠状病毒肺炎防护手册》	中国青年报客户端讯(中青报·中青网记者 范雪)2月14日, 由同济大学团队策划推出的高校版《新型冠状病毒肺炎防护手册》(高校版)全书电子版上线首发, 助力高校师生	中国 青年报 客户 端 讯 ( 中青 报 · 中青 网 记者 范雪 2 月 14 日 , 由 同 济 大学 团队 策划 推出 的 高校 版 《 新型冠状病毒 肺炎 防护 手册 》 ( 高校 版 ) 全书 电子版 上线 首发 , 助力 高校 师生	中国青年网
164	2020年2月14日青海省新型冠状病毒肺炎疫情情况	2020年2月14日0-24时, 青海省报告新型冠状病毒肺炎新增确诊病例0例, 新增重症病例0例, 新增死亡病例0例, 新增出院病例0例。当日无新增确诊病例和疑似病例。 截至2月	2020 年 2 月 14 日 0- 24 时 , 青海省 报告 新型冠状病毒 肺炎 新增 确诊 病例 0 例 , 新增 重症 病例 0 例 , 新增 死亡 病例 0 例 , 新增 出院 病例 0 例 。 当日 无 新增 确诊 病例 和 疑似 病例 。 截至 2 月	新华网青海站
165	华南农业大学:穿山甲或为新型冠状病毒的潜在中间宿主	记者从发布会上获悉, 岭南现代农业科学与技术广东省实验室、华南农业大学教授沈永义、肖立华等科研人员通过联合攻关, 在新型冠状病毒潜在中间宿主的溯源上取得重大突破。	记者 从 发布会 上 获悉 , 岭南 现代 农业 科学 与 技术 广东省 实验室 、 华南 农业 大学 教授 沈永义 、 肖立华 等 科研 人员 通过 联合 攻关 , 在 新型冠状病毒 潜在 中间 宿主 的 溯源 上 取得 重大 突破 。	中国广播网
166	2月14日大连市新型冠状病毒肺炎确诊18例 新增1例	央广网大连2月14日消息(记者张四清 通讯员张丽霞)2020年2月14日10时至22时, 辽宁省新增2例新型冠状病毒肺炎确诊病例, 其中大连市1例、鞍山市1例, 均为普通型病例	央广网 大连 2 月 14 日 消息 ( 记者 张 四清 通讯员 张丽霞 ) 2020 年 2 月 14 日 10 时至 22 时 , 辽宁省 新增 2 例 新型冠状病毒 肺炎 确诊 病例 , 其中 大连市 1 例 、 鞍山市 1 例 , 均 为 普通型 病例	中国广播网
167	东盟愿与中国携手再出发共同抗击新型冠状病毒肺炎	人民网雅加达2月14日电(记者徐伟)2月14日, 中国驻东盟大使邓锡军在东盟秘书处会见东盟秘书长林玉辉。邓锡军向林玉辉通报了新型冠状病毒肺炎有关情况, 并就中国与	人民网 雅加达 2 月 14 日 电 ( 记者 徐伟 ) 2 月 14 日 , 中国 驻 东盟 大使 邓锡军 在 东盟 秘书处 会见 东盟 秘书 长林 玉 辉 。 邓锡军 向林玉 辉 通报 了 新型冠状病毒 肺炎 有关 情况 , 并 就 中国 与	人民网
168	陕西首例新型冠状病毒肺炎产妇携健康宝宝出院	中新网西安2月15日电 (记者 梅镱泷 通讯员 文王妮)陕西省首例新型冠状病毒肺炎产妇经两次新型冠状病毒核酸检测结果均显示阴性, 符合出院标准, 于15日在西安交大二	中新网 西安 2 月 15 日 电 ( 记者 梅 镱 泷 通讯员 文 王妮 ) 陕西省 首例 新型冠状病毒 肺炎 产妇 经 两 次 新型冠状病毒 核酸 检测 结果 均 显示 阴性 , 符合 出院 标准 , 于 15 日 在 西安 交大 二	中国新闻网
169	新型冠状病毒会不会通过粪口传播?	新型冠状病毒会不会通过粪口传播? ---专家表示, 目前来看, 新冠病毒主要的传播途径还是通过呼吸道飞沫传播和接触传播。	新型冠状病毒 会 不会 通过 粪口 传播 ? - - - 专家 表示 , 目前 来看 , 新冠病毒 主要 的 传播 途径 还是 通过 呼吸道 飞 沫 传播 和 接触 传播 。	新华网客户端
170	山东省《关于认真落实新型冠状病毒肺炎疫情防控有关税费政策的	为支持做好新型冠状病毒肺炎疫情防控工作, 保障人民群众身体健康和生命安全, 省财政厅、省税务局、省发展改革委、省民政厅将有关税费优惠政策进行了集中梳理, 并在法定	为 支持 做好 新型冠状病毒 肺炎 疫情 防控 工作 , 保障 人民 群众 身体 健康 和 生命 安全 , 省 财政厅 、 省 税务局 、 省 发展 改革 委 、 省 民政厅 将 有关 税费 优惠 政策 进行 了 集中 梳理 , 并 在 法定	中国经济网
171	巩义市2例新型冠状病毒肺炎确诊病例痊愈	巩义市2例新型冠状病毒肺炎确诊病例痊愈 河南, 郑州, 新华网, 新华网河南频道, 接郑州市疾控中心通知, 巩义市新冠肺炎患者陈某某、张某某经郑州市疾控中心两次新型冠状	巩义市 2 例 新型冠状病毒 肺炎 确诊 病例 痊愈 河南 , 郑州 , 新华网 , 新华网 河南 频道 , 接 郑州市 疾控中心 通知 , 巩义市 新冠肺炎 患者 陈某某 、 张 某某 经 郑州市 疾控中心 两 次 新型冠状	新华网河南站
172	辽宁省新增2例新型冠状病毒肺炎确诊病例	央广网沈阳2月14日消息(记者徐志强)2020年2月14日10时至22时, 辽宁省新增2例新型冠状病毒肺炎确诊病例, 其中大连市1例、鞍山市1例, 均为普通型病例。新增5例治愈	央广网 沈阳 2 月 14 日 消息 ( 记者 徐志强 ) 2020 年 2 月 14 日 10 时至 22 时 , 辽宁省 新增 2 例 新型冠状病毒 肺炎 确诊 病例 , 其中 大连市 1 例 、 鞍山市 1 例 , 均 为 普通型 病例 。 新增 5 例 治愈	中国广播网
173	新型冠状病毒防控指南(第一版)	确保老人掌握预防新型冠状病毒感染的肺炎的个人防护措施、手卫生要求、卫生和健康习惯, 避免共用个人物品, 注意通风, 落实消毒措施。倡导老人养成经常洗手的好习惯。, 2020-	确保 老人 掌握 预防 新型冠状病毒 感染 的 肺炎 的 个人 防护 措施 、 手 卫生 要求 、 卫生 和 健康 习惯 , 避免 共用 个人 物品 , 注意 通风 , 落实 消毒 措施 。 倡导 老人 养成 经常 洗手 的 好 习惯 。 , 2020-	中国政府网
174	每日一词∣新型冠状病毒感染的肺炎 pneumonia caused by the	当前中国人民正在与新型冠状病毒感染肺炎疫情进行严肃的斗争。人民群众生命安全和身体健康始终是第一位的。	当前 中国 人民 正在 与 新型冠状病毒 感染肺炎 疫情 进行 严肃 的 斗争 。 人民 群众 生命 安全 和 身体 健康 始终 是 第一 位 的 。	中国日报网
175	内蒙古新型冠状病毒肺炎确诊病例新增3例 累计确诊68例	人民网呼和浩特2月15日电 (陈立庚)2月15日, 记者从内蒙古自治区卫生健康委员会获悉, 2020年2月14日9时至15日9时, 内蒙古自治区报告新增新冠肺炎确诊病例3例。新增	人民网 呼和浩特 2 月 15 日 电 ( 陈立庚 ) 2 月 15 日 , 记者 从 内蒙古 自治区 卫生 健康 委员会 获悉 , 2020 年 2 月 14 日 9 时至 15 日 9 时 , 内蒙古 自治区 报告 新增 新冠肺炎 确诊 病例 3 例 。 新增	人民网
176	新型冠状病毒主要的传播途径是什么?	目前, 新型冠状病毒主要的传播途径还是呼吸道飞沫传播和接触传播, 气溶胶和粪—口等传播途径尚待进一步明确。通过流行病学调查显示, 病例多可以追踪到与确诊的病例有过	目前 , 新型冠状病毒 主要 的 传播 途径 还是 呼吸道 飞 沫 传播 和 接触 传播 , 气溶胶 和 粪 — 口 等 传播 途径 尚 待 进一步 明确 。 通过 流行病 学 调查 显示 , 病例 多 可以 追踪 到 与 确诊 的 病例 有 过	中国广播网
177	截至2月8日24时新型冠状病毒肺炎疫情最新情况	截至2月8日24时新型冠状病毒肺炎疫情最新情况 ---2月8日0—24时, 31个省(自治区、直辖市)和新疆生产建设兵团报告, 新增确诊病例2656例(湖北2147例), 新增重症	截至 2 月 8 日 24 时 新型 冠状 病毒 肺炎 疫情 最新 情况 - - - 2 月 8 日 0— 24 时 , 31 个 省 ( 自治区 、 直辖市 ) 和 新疆 生产 建设 兵团 报告 , 新增 确诊 病例 2656 例 ( 湖北 2147 例 ) , 新增 重症	新华网客户端
178	请注意!新型冠状病毒存粪口传播风险	据新华社深圳2月1日电(记者白瑜)负责收治深圳市所有新型冠状病毒感染确诊病例的深圳市第三人民医院, 2月1日21时30分召开新闻发布会, 称在确诊患者的粪便中检测出	据 新华社 深圳 2 月 1 日 电 ( 记者 白瑜 ) 负责 收治 深圳市 所有 新型冠状病毒 感染 确诊 病例 的 深圳市 第三 人民 医院 , 2 月 1 日 21 时 30 分 召开 新闻 发布会 , 称 在 确诊 患者 的 粪便 中检 测出	新华网
179	世界卫生组织将新型冠状病毒感染的肺炎命名为“Covid-19”	新华社快讯:世界卫生组织总干事谭德塞11日在瑞士日内瓦宣布, 将新型冠状病毒感染的肺炎命名为“Covid-19”。 2月11日, 在瑞士日内瓦, 世界卫生组织总干事谭德赛出席新	新华社 快讯 : 世界 卫生 组织 总 干事 谭德 塞 11 日 在 瑞士 日内瓦 宣布 , 将 新型冠状病毒 感染 的 肺炎 命名 为 “ Covid- 19” 。 2 月 11 日 , 在 瑞士 日内瓦 , 世界 卫生 组织 总 干事 谭 德赛 出席 新	新华网客户端
180	新型冠状病毒, 全球的挑战——墨西哥人讲述中国在病毒面前的真实状况	尽管目前冠状病毒在中国的传播对中国社会健康构成了挑战, 但新的迄今无治愈方式的病原体的出现实际上是全球性挑战。2020年初, 世界卫生组织预测全球健康的主要威胁之一	尽管 目前 冠状 病毒 在 中国 的 传播 对 中国 社会 健康 构成 了 挑战 , 但 新 的 迄今 无 治愈 方式 的 病原体 的 出现 实际上 是 全球性 挑战 。 2020 年初 , 世界 卫生 组织 预测 全球 健康 的 主要 威胁 之一	人民网
181	4名中国籍新型冠状病毒肺炎患者在马来西亚痊愈出院	国际在线报道(记者 孙牧宁):14号, 4名中国籍新型冠状病毒肺炎患者在马来西亚雪兰莪(音同“鹅”)州双溪毛糯医院痊愈出院。马来西亚卫生部副部长李文材、中国驻马来西亚	国际 在线 报道 ( 记者 孙牧宁 ) : 14 号 , 4 名中 国籍 新型冠状病毒 肺炎 患者 在 马来西亚 雪 兰 莪 ( 音 同 “ 鹅 ” ) 州 双溪 毛 糯 医院 痊愈 出院 。 马来西亚 卫生 部副 部长 李文材 、 中国 驻马 来 西亚	ChinaNews
182	新型冠状病毒感染的肺炎疫情防控接收捐赠公告(一)	原标题:新型冠状病毒感染的肺炎疫情防控接收捐赠公告(一) 新冠肺炎疫情发生以来, 全区上下认真贯彻落实党中央、国务院疫情防控的各项决策部署及自治区党委、政府的工作	原 标题 : 新型冠状病毒 感染 的 肺炎 疫情 防控 接收 捐赠 公告 ( 一 ) 新冠肺炎 疫情 发生 以来 , 全区 上下 认真 贯彻 落实 党中央 、 国务院 疫情 防控 的 各项 决策 部署 及 自治区 党委 、 政府 的 工作	人民网
183	世卫组织:新型冠状病毒疫苗有望在18个月内准备就绪	新华社快讯:世卫组织总干事谭德塞11日表示, 新型冠状病毒疫苗有望在18个月内准备就绪, 目前仍需竭尽全力防控病毒。	新华社 快讯 : 世卫组织 总 干事 谭德 塞 11 日 表示 , 新型冠状病毒 疫苗 有望 在 18 个 月 内 准备 就绪 , 目前 仍 需 竭尽全力 防控 病毒 。	人民网
184	截至2月7日24时新型冠状病毒肺炎疫情最新情况	截至2月7日24时新型冠状病毒肺炎疫情最新情况 ---2月7日0—24时, 31个省(自治区、直辖市)和新疆生产建设兵团报告, 新增确诊病例3399例(湖北2841例), 新增重症	截至 2 月 7 日 24 时 新型 冠状 病毒 肺炎 疫情 最新 情况 - - - 2 月 7 日 0— 24 时 , 31 个 省 ( 自治区 、 直辖市 ) 和 新疆 生产 建设 兵团 报告 , 新增 确诊 病例 3399 例 ( 湖北 2841 例 ) , 新增 重症	新华网客户端
185	山东省领导对新型冠状病毒肺炎疫情防控工作进行督导	近日, 山东省领导于晓明、王随莲、凌文、于国安、任爱荣、于杰、范华平、刘强分别带队赴部分市, 对新型冠状病毒肺炎疫情防控工作进行督导。 2月12日至13日, 山东省人大	近日 , 山东省 领导 于晓明 、 王随莲 、 凌文 于 国安 、 任爱荣 、 于杰 、 范华平 、 刘强 分别 带队 赴 部分 市 , 对 新型冠状病毒 肺炎 疫情 防控 工作 进行 督导 。 2 月 12 日 至 13 日 , 山东省 人大	人民网
186	小区有人感染新型冠状病毒, 怎么办?这8个问题一定要看	如果附近小区或者是自己居住的小区, 出现新型冠状病毒感染的肺炎疑似或确诊病例, 你要如何保护自己和家人?有哪些值得注意的地方? 外出篇 1.坐电梯会有感染风险吗	如果 附近 小区 或者 是 自己 居住 的 小区 , 出现 新型冠状病毒 感染 的 肺炎 疑似 或 确诊 病例 , 你 要 如何 保护 自己 和 家人 ? 有 哪些 值得 注意 的 地方 ? 外出 篇 1. 坐 电梯 会 有 感染 风险 吗	ChinaNews
187	公众对自家的卫生间应该做哪些防护?新型冠状病毒科普知识	目前新冠病毒的主要传播途径还是以呼吸道飞沫传播和接触传播为主。对于新型冠状病毒引起的传染病, 由于它是新发传染病, 我们对它的认识是一个不断完善	目前 新冠病毒 的 主要 传播 途径 还是 以 呼吸道 飞 沫 传播 和 接触 传播 为主 。 对于 新型冠状病毒 引起 的 传染病 , 由于 它 是 新发 传染病 , 我们 对 它 的 认识 是 一个 不断 完善	中国青年报
188	2020年2月13日22时至2月14日10时辽宁新型冠状病毒肺炎疫情情况	截至2020年2月14日10时, 辽宁省累计报告新型冠状病毒肺炎确诊病例117例, 治愈出院24例, 死亡1例。117例确诊病例中, 沈阳市28例、大连市17例、鞍山市3例、本溪市3例	截至 2020 年 2 月 14 日 10 时 , 辽宁省 累计 报告 新型冠状病毒 肺炎 确诊 病例 117 例 , 治愈 出院 24 例 , 死亡 1 例 。 117 例 确诊 病例 中 , 沈阳市 28 例 、 大连市 17 例 、 鞍山市 3 例 、 本溪市 3 例	新华网辽宁站
189	日本北海道政府:新确诊1例感染新型冠状病毒的肺炎病例	据日本共同社报道, 北海道政府14日宣布, 新确诊1人感染了新型冠状病毒。 中新网2月14日电 据日本共同社报道, 北海道政府14日宣布, 新确诊1人感染了新型冠状病毒。	据 日本 共同社 报道 , 北海道 政府 14 日 宣布 , 新 确诊 1 人 感染 了 新型冠状病毒 。 中新网 2 月 14 日 电 据 日本 共同社 报道 , 北海道 政府 14 日 宣布 , 新 确诊 1 人 感染 了 新型冠状病毒 。	中国新闻网
190	深圳13日13名新型冠状病毒肺炎患者出院	央广网深圳2月13日消息(记者李强 通讯员深卫信)2月13日下午, 经专家组会诊, 深圳再有13名新型冠状病毒肺炎确诊患者出院, 累计达94人。 经过深圳市第三人民医院(南	央广网 深圳 2 月 13 日 消息 ( 记者 李强 通讯员 深 卫信 2 月 13 日 下午 , 经 专家组 会诊 , 深圳 再有 13 名 新型冠状病毒 肺炎 确诊 患者 出院 , 累计 达 94 人 。 经过 深圳市 第三 人民 医院 ( 南	中国广播网
191	重磅!《新型冠状病毒感染肺炎防控漫画》出版,	为打赢新型冠状病毒感染肺炎疫情防控阻击战、切实保障人民身体健康和生产生活秩序, 遵照党中央指示和国家卫生健康委部署, 中国人口出版社在健康科普专家委员会的指导下,	为 打 赢 新型冠状病毒 感染肺炎 疫情 防控 阻击战 、 切实 保障 人民 身体 健康 和生 产生 活 秩序 , 遵照 党中央 指示 和 国家 卫生 健康 委 部署 , 中国人 口 出版 社 在 健康 科普 专家 委员会 的 指导 下 ,	中国广播网
192	如何辨别儿童是否感染新型冠状病毒	央广网北京2月6日消息(记者覃勇)国家卫生健康委员会2月2日公布《关于做好儿童和孕产妇新型冠状病毒感染的肺炎疫情防控工作的通知》, 明确儿童和孕产妇是新型冠状	央广网 北京 2 月 6 日 消息 ( 记者 覃勇 ) 国家 卫生 健康 委员会 2 月 2 日 公布 《 关于 做好 儿童 和 孕产妇 新型冠状病毒 感染 的 肺炎 疫情 防控 工作 的 通知 》 , 明确 儿童 和 孕产妇 是 新型冠状	中国广播网
193	俄罗斯发现两例新型冠状病毒感染病例	据俄罗斯卫星网31日报道, 俄副总理表示, 俄罗斯发现两例新型冠状病毒感染病例。 中新网1月31日电 据俄罗斯卫星网31日报道, 俄副总理表示, 俄罗斯发现两例新型冠状病	据 俄罗斯 卫星 网 31 日报 道 , 俄 副 总理 表示 , 俄罗斯 发现 两 例 新型冠状病毒 感染 病例 。 中新网 1 月 31 日 电 据 俄罗斯 卫星 网 31 日报 道 , 俄 副 总理 表示 , 俄罗斯 发现 两 例 新型冠状病	中国青年网
194	2020年2月14日浙江省新型冠状病毒肺炎疫情情况	2020年2月13日0-24时, 浙江省报告新型冠状病毒肺炎新增确诊病例10例, 新增出院病例40例。其中: 新增确诊病例中, 杭州市3例、温州市6例、绍兴市1例;新增出院病例中	2020 年 2 月 13 日 0- 24 时 , 浙江省 报告 新型冠状病毒 肺炎 新增 确诊 病例 10 例 , 新增 出院 病例 40 例 。 其中 : 新增 确诊 病例 中 , 杭州市 3 例 、 温州市 6 例 、 绍兴市 1 例 ; 新增 出院 病例 中	中国广播网
195	2月10日12-24时, 山东省报告新型冠状病毒肺炎新增20例确诊病例详情	记者今天从山东省卫生健康委员会了解到, 2020年2月10日12-24时, 山东省报告新型冠状病毒肺炎新增确诊病例20例, 累计确诊病例486例(含重症病例18例, 危重症病例9例,	记者 今天 从 山东省 卫生 健康 委员会 了解 到 , 2020 年 2 月 10 日 12- 24 时 , 山东省 报告 新型冠状病毒 肺炎 新增 确诊 病例 20 例 , 累计 确诊 病例 486 例 ( 含 重症 病例 18 例 , 危 重症 病例 9 例 ,	中国广播网
196	内蒙古无新增新型冠状病毒肺炎确诊病例	(抗击新冠肺炎)内蒙古无新增新型冠状病毒肺炎确诊病例 中新网呼和浩特2月11日电 (记者 张玮)11日, 内蒙古自治区卫生健康委员会官方发布消息称, 2020年2月10日10时	( 抗击 新冠肺炎 ) 内蒙古 无 新增 新型冠状病毒 肺炎 确诊 病例 中新网 呼和浩特 2 月 11 日 电 ( 记者 张玮 ) 11 日 , 内蒙古 自治区 卫生 健康 委员会 官方 发布 消息 称 , 2020 年 2 月 10 日 10 时	中国新闻网
197	截至2月10日24时新型冠状病毒肺炎疫情最新情况	2月10日0—24时, 31个省(自治区、直辖市)和新疆生产建设兵团报告, 新增确诊病例2478例(湖北2097例), 新增重症病例849例(湖北839例), 新增死亡病例108例(湖北103例	2 月 10 日 0— 24 时 , 31 个 省 ( 自治区 、 直辖市 ) 和 新疆 生产 建设 兵团 报告 , 新增 确诊 病例 2478 例 ( 湖北 2097 例 ) , 新增 重症 病例 849 例 ( 湖北 839 例 ) , 新增 死亡 病例 108 例 ( 湖北 103 例	中国经济网
198	警惕新型冠状病毒母婴传播风险	警惕新型冠状病毒母婴传播风险 ---华中科技大学同济医学院附属同济医院5日公布了一个案例, 一名感染新型冠状病毒的孕妇剖宫产下的新生儿, 也被发现感染新型冠状病毒。	警惕 新型冠状病毒 母婴 传播 风险 - - - 华中 科技 大学 同 济 医学院 附属 同 济 医院 5 日 公布 了 一个 案例 , 一 名 感染 新型冠状病毒 的 孕妇 剖宫产 下 的 新生儿 , 也 被 发现 感染 新型冠状病毒 。	新华网客户端
199	海南省新型冠状病毒肺炎新增确诊病例6例	2020年2月10日0时-24时, 海南省报告新型冠状病毒肺炎新增确诊病例6例, 新增重症病例0例, 新增死亡病例0例, 新增重症病例转轻症病例1例, 新增出院病例0例;新增确诊	2020 年 2 月 10 日 0 时 - 24 时 , 海南省 报告 新型冠状病毒 肺炎 新增 确诊 病例 6 例 , 新增 重症 病例 0 例 , 新增 死亡 病例 0 例 , 新增 重症 病例 转 轻 症 病例 1 例 , 新增 出院 病例 0 例 ; 新增 确诊	中国日报
200	皖鲁渝等地多例新型冠状病毒	经过医院精心救治和护理, 29日安徽、山东、重庆、贵州、海南、山西等省市多位新型冠状病毒感染的肺炎患者治愈出院。	经过 医院 精心 救治 和 护理 , 29 日 安徽 、 山东 、 重庆 、 贵州 、 海南 、 山西 等 省市 多位 新型冠状病毒 感染 的 肺炎 患者 治愈 出院 。	中国政府网
201	信阳新增新型冠状病毒肺炎患者已治愈11例, 详情公布	2020年2月13日0-24时, 河南省新增新型冠状病毒肺炎确诊病例15例。新增确诊病例中, 信阳市3例。 2月13日, 信阳新增治愈患者11例。其中, 信阳市第五人民医院新增治愈	2020 年 2 月 13 日 0- 24 时 , 河南省 新增 新型冠状病毒 肺炎 确诊 病例 15 例 。 新增 确诊 病例 中 , 信阳市 3 例 。 2 月 13 日 , 信阳 新增 治愈 患者 11 例 。 其中 , 信阳市 第五 人民 医院 新增 治愈	中国网
202	世卫组织报告:新冠病毒与菊头蝠冠状病毒有关联	据世界卫生组织(WHO)2月11日发布的一份新型冠状病毒(2019-nCoV)情况报告显示, 越来越多的证据表明, 新冠病毒和在蝙蝠中传播的冠状病毒(CoV)之间存在联系。更具体	据 世界 卫生 组织 ( WHO) 2 月 11 日 发布 的 一 份 新型冠状病毒 ( 2019- nCoV) 情况 报告 显示 , 越来越 多 的 证据 表明 , 新冠病毒 和 在 蝙蝠 中 传播 的 冠状 病毒 ( CoV) 之间 存在 联系 。 更具 体	央视网
203	重庆新增16例新型冠状病毒肺炎确诊病例	央广网重庆2月12日消息(记者刘湛)重庆市卫生健康委通报:2月11日12—24时, 重庆市报告新冠肺炎新增确诊病例16例, 新增重型病例2例, 重型病例转普通型病例7例, 重型	央广网 重庆 2 月 12 日 消息 ( 记者 刘湛 重庆市 卫生 健康 委 通报 : 2 月 11 日 12— 24 时 , 重庆市 报告 新冠肺炎 新增 确诊 病例 16 例 , 新增 重型 病例 2 例 , 重型 病例 转 普通型 病例 7 例 , 重型	中国广播网
204	贵阳市企业复工及新型冠状病毒肺炎预防控制指引	9.员工被确诊为新型冠状病毒肺炎病例后, 由所在地疾病预防控制部门对其所住房间和到过的场所、所接触物品进行全面消毒, 并将其密切接触者送政府指定密切接触者集中隔离	9. 员工 被 确诊 为 新型冠状病毒 肺炎 病例 后 , 由 所在地 疾病 预防 控制 部门 对 其 所 住 房间 和 到 过 的 场所 、 所 接触 物品 进行 全面 消毒 , 并 将 其 密切 接触 者 送 政府 指定 密切 接触 者 集中 隔离	人民网贵州站
205	截至2月9日24时新型冠状病毒肺炎疫情最新情况	2月9日0—24时, 31个省(自治区、直辖市)和新疆生产建设兵团报告, 新增确诊病例3062例(湖北2618例), 新增重症病例296例(湖北258例), 新增死亡病例97例(湖北91例,	2 月 9 日 0— 24 时 , 31 个 省 ( 自治区 、 直辖市 ) 和 新疆 生产 建设 兵团 报告 , 新增 确诊 病例 3062 例 ( 湖北 2618 例 ) , 新增 重症 病例 296 例 ( 湖北 258 例 ) , 新增 死亡 病例 97 例 ( 湖北 91 例 ,	中国政府网
206	福建新增新型冠状病毒肺炎确诊病例4例 累计确诊285例	报告新增新型冠状病毒肺炎疑似病例6例。其中: 福州市3例(鼓楼区1例、台江区1例、晋安区1例); 泉州市2例(惠安县1例、德化县1例); 三明市1例(宁化县1例)。	报告 新增 新型冠状病毒 肺炎 疑似 病例 6 例 。 其中 : 福州市 3 例 ( 鼓楼区 1 例 、 台江区 1 例 、 晋安区 1 例 ) ; 泉州市 2 例 ( 惠安县 1 例 、 德化县 1 例 ) ; 三明市 1 例 ( 宁化县 1 例 ) 。	新华网福建站
207	新型冠状病毒感染的肺炎暂命名为新冠肺炎	国务院应对新型冠状病毒肺炎疫情联防联控机制成员现决定将新型冠状病毒感染的肺炎, 暂命名为新型冠状病毒肺炎, 简称新冠肺炎, 英文简称NCP。	国务院 应对 新型冠状病毒 肺炎 疫情 联防 联控 机制 成员 现 决定 将 新型冠状病毒 感染 的 肺炎 , 暂 命名 为 新型冠状病毒 肺炎 , 简称 新冠肺炎 , 英文 简称 NCP。	央视网
208	甘肃新增3例新型冠状病毒肺炎确诊病例累计90例	2月12日20时至2月13日20时, 甘肃省新增3例新型冠状病毒肺炎确诊病例。2月13日出现间断性咳嗽、胸闷、口干症状, 胸部CT显示:右肺上叶前段、后段及左肺下叶炎性	2 月 12 日 20 时至 2 月 13 日 20 时 , 甘肃省 新增 3 例 新型冠状病毒 肺炎 确诊 病例 。 2 月 13 日 出现 间断性 咳嗽 、 胸闷 、 口干 症状 , 胸部 CT 显示 : 右肺 上 叶 前段 、 后 段 及 左 肺 下 叶 炎性	光明网
209	四川省科学城医院获批开展新型冠状病毒核酸检测确诊资质	近日, 四川省科学城卫生健康委员会组织专家, 对四川省科学城医院检验科实验室进行现场核查, 并对相关人员进行技术培训, 同意四川省科学城医院开展新型冠状病毒核酸检测确诊。	近日 , 四川省 科学城 卫生 健康 委员会 组织 专家 , 对 四川省 科学城 医院 检验科 实验室 进行 现场 核查 , 并 对 相关 人员 进行 技术 培训 , 同意 四川省 科学城 医院 开展 新型冠状病毒 核酸 检测 确诊 。	中国网四川站
210	东芝集团支援抗击新型冠状病毒感染性肺炎疫情	新型冠状病毒感染引发的肺炎在中国多地蔓延, 情势严峻。东芝集团决定向相关慈善机构捐赠100万元人民币, 支援中国抗击此次疫情。此外, 东芝还在日本紧急筹措口罩10000枚, 经	新型冠状病毒 感染 引发 的 肺炎 在 中国 多 地 蔓延 , 情势 严峻 。 东芝 集团 决定 向 相关 慈善 机构 捐赠 100 万元 人民币 , 支援 中国 抗击 此次 疫情 。 此外 , 东芝还 在 日本 紧急 筹措 口罩 10000 枚 , 经	中国日报网
211	全新“网络”防阻新型冠状病毒	全新“网络”防阻新型冠状病毒 ---面对严峻的疫情形势, 需要从发现传染源、切断传播途径、保护易感人群三个主要环节出发, 构建一种全新的“平时、适时、急时”的	全新 “ 网络 ” 防 阻 新型冠状病毒 - - - 面对 严峻 的 疫情 形势 , 需要 从 发现 传染源 、 切断 传播 途径 、 保护 易 感 人群 三个 主要 环节 出发 , 构建 一 种 全新 的 “ 平时 、 适时 、 急 时 ” 的	新华网
212	谨防新型冠状病毒经消化道传播风险	经济日报-中国经济网记者2月2日从武汉大学人民医院获悉, 近日, 武汉大学人民医院与中科院武汉病毒研究所联合开展研究发现, 在部分新型冠状病毒感染患者的大便和肛拭子中发	经济 日报 - 中国 经济 网 记者 2 月 2 日 从 武汉 大学 人民 医院 获悉 , 近日 , 武汉 大学 人民 医院 与 中科院 武汉 病毒 研究所 联合 开展 研究 发现 , 在 部分 新型冠状病毒 感染 患者 的 大便 和 肛 拭 子 中发	中国经济网
213	新型冠状病毒或可通过粪-口传播 专家提醒:注意个人卫生和防护	央广网武汉2月3日消息(记者李行健)据中央广播电视总台中国之声《新闻纵横》报道, 2月1日, 武汉大学人民医院、深圳第三人民医院不约而同公布信息:新型冠状病毒在	央广网 武汉 2 月 3 日 消息 ( 记者 李行健 ) 据 中央 广播 电视 总台 中国 之 声 《 新闻 纵横 》 报道 , 2 月 1 日 , 武汉 大学 人民 医院 、 深圳 第三 人民 医院 不约而同 公布 信息 : 新型冠状病毒 在	央广网
214	谨防新型冠状病毒经消化道传播风险	韩秉志) 记者2月2日从武汉大学人民医院获悉, 近日, 武汉大学人民医院与中科院武汉病毒研究所联合开展研究发现, 在部分新型冠状病毒感染患者的大便和肛拭子中发现病毒	韩秉志 ) 记者 2 月 2 日 从 武汉 大学 人民 医院 获悉 , 近日 , 武汉 大学 人民 医院 与 中科院 武汉 病毒 研究所 联合 开展 研究 发现 , 在 部分 新型冠状病毒 感染 患者 的 大便 和 肛 拭 子 中 发现 病毒	中国经济网
215	新型冠状病毒2018年就发现了?中科院辟谣“并非同一种”	新型冠状病毒感染的肺炎疫情发生后, 有网友翻出2018年“科学家发现新型冠状病毒”的旧闻, 怀疑“是否两年前就已发现如今正在肆虐的新型冠状病毒”。记者今天向中科院求证	新型冠状病毒 感染 的 肺炎 疫情 发生 后 , 有 网友 翻 出 2018 年 “ 科学家 发现 新型冠状病毒 ” 的 旧闻 , 怀疑 “ 是否 两 年前 就 已 发现 如今 正在 肆虐 的 新型冠状病毒 ” 。 记者 今天 向 中科院 求证	中国青年网
216	甘肃新增11例新型冠状病毒肺炎确诊病例 累计51例	据甘肃省卫健委网站消息, 截至2月2日20时, 甘肃新增11例新型冠状病毒感染的肺炎确诊病例, 全省累计确诊51例。通报指, 截至2月2日20时, 甘肃新增11例新型冠状病毒感染	据 甘肃省 卫健委 网站 消息 , 截至 2 月 2 日 20 时 , 甘肃 新增 11 例 新型冠状病毒 感染 的 肺炎 确诊 病例 , 全省 累计 确诊 51 例 。 通报 指 , 截至 2 月 2 日 20 时 , 甘肃 新增 11 例 新型冠状病毒 感染	中国青年网
217	北京2月13日新型冠状病毒感染的肺炎新发病例活动小区或场所	确诊病例已收入定点医院进行救治, 小区居民不用担心和焦虑。希望大家在疫情期间注意“勤洗手、戴口罩、常通风、勤锻炼、不扎堆、讲礼仪、稳心态、树信心、不信谣、不	确诊 病例 已 收入 定点 医院 进行 救治 , 小区 居民 不用 担心 和 焦虑 。 希望 大家 在 疫情 期间 注意 “ 勤 洗手 、 戴口罩 、 常 通风 、 勤 锻炼 、 不 扎堆 、 讲 礼仪 、 稳 心态 、 树 信心 、 不信 谣 、 不	ChinaNews
218	【够科普】玩雪会感染新型冠状病毒? 真相是这样的	这两天, 一条“千万别出门玩雪”的消息在网上传播, 消息称空气中的冠状病毒会被雪花带到地面, 如果不能保证3小时内不接触口鼻, 衣服全部酒精消毒, 就不要出门玩雪,	这 两 天 , 一条 “ 千万 别 出门 玩 雪 ” 的 消息 在 网上 传播 , 消息 称 空气 中 的 冠状 病毒 会 被 雪花 带到 地面 , 如果 不能 保证 3 小时 内 不 接触 口 鼻 , 衣服 全部 酒精 消毒 , 就 不要 出门 玩 雪 ,	央视网
219	美国波士顿发现第8名新型冠状病毒感染病人	人民网华盛顿2月1日电(记者张梦旭)美国马萨诸塞州公共卫生厅2月1日证实, 一名20多岁的波士顿男子被证实感染新型冠状病毒, 美国疾病控制与预防中心1月31日晚将检测	人民网 华盛顿 2 月 1 日 电 ( 记者 张梦旭 ) 美国 马萨诸塞 州 公共 卫生厅 2 月 1 日 证实 , 一 名 20 多 岁 的 波士顿 男子 被 证实 感染 新型冠状病毒 , 美国 疾病 控制 与 预防 中心 1 月 31 日 晚 将 检测	人民网
220	西藏首例新型冠状病毒肺炎确诊患者今日出院	间隔24小时两次呼吸道病原核酸检测均为阴性, 同时经影像学检查显示肺部炎症明显吸收, 经西藏自治区医疗救治专家组评估, 符合新型冠状病毒肺炎确诊病例解除隔离和出院标准。	间隔 24 小时 两 次 呼吸道 病原 核酸 检测 均 为 阴性 , 同时 经 影像 学 检查 显示 肺部 炎症 明显 吸收 , 经 西藏 自治区 医疗 救治 专家组 评估 , 符合 新型冠状病毒 肺炎 确诊 病例 解除 隔离 和 出院 标准 。	中国广播网
221	福建:加大新型冠状病毒检测诊断试剂科研攻关力度	央广网福州2月5日消息(记者万存灵)记者从福建省召开的相关新闻发布会上获悉, 新型冠状病毒感染的肺炎疫情爆发后, 福建省科技厅迅速组织动员福建省科研团队, 加大新型	央广网 福州 2 月 5 日 消息 ( 记者 万存灵 ) 记者 从 福建省 召开 的 相关 新闻 发布会 上 获悉 , 新型冠状病毒 感染 的 肺炎 疫情 爆发 后 , 福建省 科技 厅 迅速 组织 动员 福建省 科研 团队 , 加大 新型	中国广播网
222	2月12日江苏新增27例新型冠状病毒肺炎确诊病例	人民网南京2月13日电(张鑫)2月13日上午, 江苏省卫生健康委通报:2020年2月12日0-24时, 江苏省报告新型冠状病毒肺炎新增确诊病例27例。其中, 轻型病例6例, 普通型	人民网 南京 2 月 13 日 电 ( 张鑫 ) 2 月 13 日上 午 , 江苏省 卫生 健康 委 通报 : 2020 年 2 月 12 日 0- 24 时 , 江苏省 报告 新型冠状病毒 肺炎 新增 确诊 病例 27 例 。 其中 , 轻型 病例 6 例 , 普通型	人民网江苏频道
223	2020年2月11日青海省新型冠状病毒肺炎疫情情况	2020年2月11日0-24时, 青海省报告新型冠状病毒肺炎新增确诊病例0例, 新增重症病例0例, 新增死亡病例0例, 新增出院病例2例。当日无新增确诊病例和疑似病例。 截至2月	2020 年 2 月 11 日 0- 24 时 , 青海省 报告 新型冠状病毒 肺炎 新增 确诊 病例 0 例 , 新增 重症 病例 0 例 , 新增 死亡 病例 0 例 , 新增 出院 病例 2 例 。 当日 无 新增 确诊 病例 和 疑似 病例 。 截至 2 月	新华网青海站
224	2020年2月11日16时至24时辽宁新型冠状病毒肺炎疫情情况	截至2020年2月11日24时, 辽宁省累计报告新型冠状病毒肺炎确诊病例116例, 治愈出院19例。116例确诊病例中, 沈阳市28例、大连市16例、鞍山市3例、本溪市3例、丹东市	截至 2020 年 2 月 11 日 24 时 , 辽宁省 累计 报告 新型冠状病毒 肺炎 确诊 病例 116 例 , 治愈 出院 19 例 。 116 例 确诊 病例 中 , 沈阳市 28 例 、 大连市 16 例 、 鞍山市 3 例 、 本溪市 3 例 、 丹东市	新华网辽宁站
225	西藏首例新型冠状病毒肺炎确诊患者治愈出院	据西藏卫健委网站消息, 2月12日, 西藏首例新型冠状病毒肺炎确诊患者从自治区第三人民医院治愈出院。 患者张某某经过18天的精心治疗, 体温恢复正常1周以上, 呼吸道症状	据 西藏 卫健委 网站 消息 , 2 月 12 日 , 西藏 首例 新型冠状病毒 肺炎 确诊 患者 从 自治区 第三 人民 医院 治愈 出院 。 患者 张 某某 经过 18 天 的 精心 治疗 , 体温 恢复 正常 1 周 以上 , 呼吸道 症状	人民网江苏频道
226	世卫组织:新型冠状病毒疫苗有望在18个月内准备就绪	世卫组织总干事谭德塞11日表示, 新型冠状病毒疫苗有望在18个月内准备就绪, 目前仍需竭尽全力防控病毒。	世卫组织 总 干事 谭德 塞 11 日 表示 , 新型冠状病毒 疫苗 有望 在 18 个 月 内 准备 就绪 , 目前 仍 需 竭尽全力 防控 病毒 。	中国网财经1
227	截至1月31日24时新型冠状病毒感染的肺炎疫情最新情况	1月31日0—24时, 31个省(自治区、直辖市)和新疆生产建设兵团报告新增确诊病例2102例, 新增重症病例268例, 新增死亡病例46例(湖北省45例、重庆市1例), 新增治愈出院	1 月 31 日 0— 24 时 , 31 个 省 ( 自治区 、 直辖市 ) 和 新疆 生产 建设 兵团 报告 新增 确诊 病例 2102 例 , 新增 重症 病例 268 例 , 新增 死亡 病例 46 例 ( 湖北省 45 例 、 重庆市 1 例 ) , 新增 治愈 出院	中国政府网
228	截至2月10日24时河南省新型冠状病毒肺炎疫情最新情况	2020年2月10日0-24时, 河南省新增新型冠状病毒肺炎确诊病例32例, 新增出院病例29例, 新增死亡病例1例。新增确诊病例中, 信阳市8例(含固始县4例)、驻马店市3例、	2020 年 2 月 10 日 0- 24 时 , 河南省 新增 新型冠状病毒 肺炎 确诊 病例 32 例 , 新增 出院 病例 29 例 , 新增 死亡 病例 1 例 。 新增 确诊 病例 中 , 信阳市 8 例 ( 含 固始县 4 例 ) 、 驻马店市 3 例 、	中国广播网
229	福建新增新型冠状病毒肺炎确诊病例7例 累计确诊279例	现有报告新型冠状病毒肺炎疑似病例共69例。其中: 福州市20例(鼓楼区3例、台江区1例、仓山区4例、晋安区3例、长乐区1例、闽侯县3例、连江县2例、闽清县2例、	现有 报告 新型冠状病毒 肺炎 疑似 病例 共 69 例 。 其中 : 福州市 20 例 ( 鼓楼区 3 例 、 台江区 1 例 、 仓山区 4 例 、 晋安区 3 例 、 长乐 区 1 例 、 闽侯县 3 例 、 连江县 2 例 、 闽清县 2 例 、	新华网福建站
230	国际社会支持中国防控新型冠状病毒感染肺炎疫情	国际社会支持中国防控新型冠状病毒感染肺炎疫情 ---截至2月6日中午12时, 白俄罗斯、巴基斯坦、朝鲜、韩国、日本、泰国、马来西亚、印尼、马尔代夫、缅甸、德国、英国、	国际 社会 支持 中国 防控 新型冠状病毒 感染肺炎 疫情 - - - 截至 2 月 6 日 中午 12 时 , 白俄罗斯 、 巴基斯坦 、 朝鲜 、 韩国 、 日本 、 泰国 、 马来西亚 、 印尼 、 马尔代夫 、 缅甸 、 德国 、 英国 、	新华网客户端
231	一直干咳, 就是感染新型冠状病毒了吗?	如何区分感冒、流感和新型冠状病毒感染肺炎?什么是普通感冒?什么是流感?新型冠状病毒感染的肺炎又有何症状?	如何 区分 感冒 、 流感 和 新型冠状病毒 感染肺炎 ? 什么 是 普通 感冒 ? 什么 是 流感 ? 新型冠状病毒 感染 的 肺炎 又 有何 症状 ?	央视网
232	哈尔滨一新型冠状病毒感染的肺炎患者产下健康女婴	哈尔滨一新型冠状病毒感染的肺炎患者产下健康女婴 ---3日, 哈尔滨市第六医院举行新闻通报会称, 1月30日23时32分, 哈尔滨一新型冠状病毒感染的肺炎患者经剖宫产手术,	哈尔滨 一 新型 冠状 病毒 感染 的 肺炎 患者 产 下 健康 女婴 - - - 3 日 , 哈尔滨市 第 六 医院 举行 新闻 通报会 称 , 1 月 30 日 23 时 32 分 , 哈尔滨 一 新型 冠状 病毒 感染 的 肺炎 患者 经 剖宫产 手术 ,	新华网客户端
233	《新型冠状病毒感染的肺炎公众防护指南》全文	为防止新型冠状病毒感染的肺炎疫情继续传播和扩散, 保障人民群众的健康, 维持正常的生产、生活和交通秩序, 中国疾病预防控制中心第一时间投入到抗疫一线, 进行技术指导、	为 防止 新型冠状病毒 感染 的 肺炎 疫情 继续 传播 和 扩散 , 保障 人民 群众 的 健康 , 维持 正常 的 生产 、 生活 和 交通 秩序 , 中国 疾病 预防 控制 中心 第一 时间 投入 到 抗疫 一线 , 进行 技术 指导 、	中国广播网
234	贵州新增新型冠状病毒肺炎确诊病例7例 累计96例	人民网2月9日电据贵州省卫健委网站消息, 2020年2月8日12—24时, 全省新型冠状病毒感染的肺炎新增确诊病例7例, 新增治愈出院病例0例。其中:新增确诊病例中, 贵阳市4	人民网 2 月 9 日 电 据 贵州省 卫健委 网站 消息 , 2020 年 2 月 8 日 12— 24 时 , 全省 新型冠状病毒 感染 的 肺炎 新增 确诊 病例 7 例 , 新增 治愈 出院 病例 0 例 。 其中 : 新增 确诊 病例 中 , 贵阳市 4	人民网
235	与病毒赛跑——全球新型冠状病毒科研扫描	在前所未知的新型冠状病毒袭来之际, 全球科学界携手迎战这个人类共同的敌人。法国巴斯德研究所专家文森特·埃努夫日前表示, 世界范围内已有20多个新型冠状病毒基因组测序	在 前所 未知 的 新型冠状病毒 袭 来之 际 , 全球 科学界 携手 迎战 这个 人类 共同 的 敌人 。 法国 巴斯德 研究所 专家 文森特 · 埃 努 夫 日前 表示 , 世界 范围 内 已 有 20 多 个 新型冠状病毒 基因组 测 序	光明网
236	关于新型冠状病毒感染肺炎, 你应该知道的100条科学信息	新型冠状病毒来势汹汹, 我们应当如何做好自我防范呢?请看关于新型冠状病毒感染的肺炎100条科学信息。	新型冠状病毒 来势汹汹 , 我们 应当 如何 做好 自我 防范 呢 ? 请 看 关于 新型冠状病毒 感染 的 肺炎 100 条 科学 信息 。	中国军网
237	起底新型冠状病毒家族	2020年1月12日, 国家卫健委与世界卫生组织分享发现的新型冠状病毒基因序列信息, 世界卫生组织正式将造成武汉肺炎疫情的新型冠状病毒命名为“2019新型冠状病毒”。HCoV-	2020 年 1 月 12 日 , 国家 卫健委 与 世界 卫生 组织 分享 发现 的 新型冠状病毒 基因 序列 信息 , 世界 卫生 组织 正式 将 造成 武汉 肺炎 疫情 的 新型冠状病毒 命名 为 “ 2019 新型冠状病毒 ” 。 HCoV-	光明网
238	湖北省新增新型冠状病毒肺炎病例2147例 新增出院324例	人民网北京2月9日电据湖北省卫生健康委员会官方网站消息, 2月8日, 湖北省新增新型冠状病毒肺炎病例2147例, 新增死亡81例, 新增出院324例。据了解, 2020年2月8日0时-	人民网 北京 2 月 9 日 电 据 湖北省 卫生 健康 委员会 官方 网站 消息 , 2 月 8 日 , 湖北省 新增 新型冠状病毒 肺炎 病例 2147 例 , 新增 死亡 81 例 , 新增 出院 324 例 。 据 了解 , 2020 年 2 月 8 日 0 时 -	人民网
239	重庆新增新型冠状病毒感染的肺炎13例 累计389例	中新网2月6日电 据重庆市卫健委网站消息, 2月5日12—24时, 重庆市报告新型冠状病毒感染的肺炎新增确诊病例13例, 累计报告新型冠状病毒感染的肺炎确诊病例389例。 消	中新网 2 月 6 日 电 据 重庆市 卫健委 网站 消息 , 2 月 5 日 12— 24 时 , 重庆市 报告 新型冠状病毒 感染 的 肺炎 新增 确诊 病例 13 例 , 累计 报告 新型冠状病毒 感染 的 肺炎 确诊 病例 389 例 。 消	中国经济网
240	澳大利亚确诊新型冠状病毒感染者增至8例	中新社悉尼1月30日电(记者陶社兰)澳大利亚确诊新型冠状病毒感染者30日增至8例, 其中新南威尔士州4例, 维多利亚州3例, 昆士兰州1例。针对新州还有6例疑似病例正在	中新 社 悉尼 1 月 30 日 电 ( 记者 陶社兰 ) 澳大利亚 确诊 新型冠状病毒 感染者 30 日增 至 8 例 , 其中 新南 威尔士 州 4 例 , 维多利亚 州 3 例 , 昆士兰州 1 例 。 针对 新州 还有 6 例 疑似 病例 正在	人民网
241	湖北一医生因新型冠状病毒肺炎离世 享年62岁	2020年1月16日, 湖北省中西医结合医院耳鼻喉科医生梁武东疑似感染新型冠状病毒肺炎, 18日, 其转到金银潭医院就诊, 于1月25日早上7时许不幸去世, 享年62岁。	2020 年 1 月 16 日 , 湖北省 中西医 结合 医院 耳 鼻 喉 科 医生 梁武东 疑似 感染 新型冠状病毒 肺炎 , 18 日 , 其 转 到 金银 潭 医院 就诊 , 于 1 月 25 日 早上 7 时 许不幸 去世 , 享年 62 岁 。	中国日报网
242	中国发布丨哪些人易感染新型冠状病毒?权威防控手册教你这样“对付	中国网1月28日讯 日前, 应急总医院发布《新型冠状病毒感染的肺炎防控知识手册》, 分工作区域防护、个人防护、居家防护, 同时介绍了新型冠状病毒感染的肺炎相关知识及就医	中国 网 1 月 28 日 讯 日前 , 应急 总医院 发布 《 新型冠状病毒 感染 的 肺炎 防控 知识 手册 》 , 分 工作 区域 防护 、 个人 防护 、 居家 防护 , 同时 介绍 了 新型冠状病毒 感染 的 肺炎 相关 知识 及 就医	中国网
243	防疫科普动画片第一集:什么是新型冠状病毒	2019年末, 从不明原因肺炎患者下呼吸道分离出的冠状病毒是一种新型冠状病毒, 世界卫生组织将其命名为2019-nCoV。经过专家鉴定, 这种病毒会人感染人, 且存在一定范围的	2019 年末 , 从 不明 原因 肺炎 患者 下 呼吸道 分离 出 的 冠状 病毒 是 一 种 新型冠状病毒 , 世界 卫生 组织 将 其 命名 为 2019- nCoV。 经过 专家 鉴定 , 这种 病毒 会 人 感染 人 , 且 存在 一定 范围 的	中国新闻网
244	福建新增新型冠状病毒肺炎确诊病例11例	中新网2月10日电 据福建省卫健委网站消息, 2月9日0—24时, 福建省报告新增新型冠状病毒肺炎确诊病例11例。其中: 福州市1例(晋安区1例); 厦门市3例(思明区1	中新网 2 月 10 日 电 据 福建省 卫健委 网站 消息 , 2 月 9 日 0— 24 时 , 福建省 报告 新增 新型冠状病毒 肺炎 确诊 病例 11 例 。 其中 : 福州市 1 例 ( 晋安区 1 例 ) ; 厦门市 3 例 ( 思 明 区 1	中国新闻网
245	关于依法惩治妨害新型冠状病毒感染肺炎疫情防控违法犯罪的意见	为依法惩治妨害新型冠状病毒感染肺炎疫情防控违法犯罪行为, 保障人民群众生命安全和身体健康, 保障社会安定有序, 保障疫情防控工作顺利开展, 根据有关法律、司法解释的规定,	为 依法 惩治 妨害 新型冠状病毒 感染肺炎 疫情 防控 违法 犯罪 行为 , 保障 人民 群众 生命 安全 和 身体 健康 , 保障 社会 安定 有序 , 保障 疫情 防控 工作 顺利 开展 , 根据 有关 法律 、 司法 解释 的 规定 ,	人民网
246	科普:新型冠状病毒问与答	新华社日内瓦1月29日电(记者聂晓阳 陈俊侠)连日来, 世界卫生组织官员及专家通过视频发布、记者会及接受采访等形式, 陆续就目前全球民众广为关注的新型冠状病毒一些问题	新华社 日内瓦 1 月 29 日 电 ( 记者 聂晓阳 陈俊侠 ) 连日来 , 世界 卫生 组织 官员 及 专家 通过 视频 发布 、 记者会 及 接受 采访 等 形式 , 陆续 就 目前 全球 民众 广为 关注 的 新型冠状病毒 一些 问题	中国广播网
247	云南一新型冠状病毒感染的肺炎患者涉嫌以危险方法危害公共安全罪	云南一新型冠状病毒感染的肺炎患者涉嫌以危险方法危害公共安全罪被公安机关立案侦查 ---云南省景洪市应对新型冠状病毒感染肺炎疫情工作领导小组指挥部4日通报, 景洪市景	云南 一 新型 冠状 病毒 感染 的 肺炎 患者 涉嫌 以 危险 方法 危害 公共 安全 罪 被 公安 机关 立案 侦查 - - - 云南省 景洪市 应对 新型冠状病毒 感染肺炎 疫情 工作 领导 小组 指挥部 4 日 通报 , 景洪市 景	新华网客户端
248	公众漏夜排队抢购 院士告诉你:双黄连对新型冠状病毒不具针对性!	昨天(1月31日)晚上, 上海药物所和武汉病毒所联合发布称, 研究发现双黄连口服液可抑制新型冠状病毒。一时间消息通过社交媒体传播刷屏, 全国多地市民连夜在线下药店排队	昨天 ( 1 月 31 日 ) 晚上 , 上海 药物 所 和 武汉 病毒 所 联合 发布 称 , 研究 发现 双 黄连 口服液 可 抑制 新型冠状病毒 。 一时间 消息 通过 社交 媒体 传播 刷 屏 , 全国 多 地 市民 连夜 在线 下 药店 排队	ChinaNews
249	山东新增新型冠状病毒肺炎确诊病例19例 累计435例	人民网2月9日电据山东省卫健委网站消息, 2020年2月8日12-24时, 山东省报告新型冠状病毒肺炎新增确诊病例19例, 累计确诊病例435例(含重症病例26例, 危重症病例6例,	人民网 2 月 9 日 电 据 山东省 卫健委 网站 消息 , 2020 年 2 月 8 日 12- 24 时 , 山东省 报告 新型冠状病毒 肺炎 新增 确诊 病例 19 例 , 累计 确诊 病例 435 例 ( 含 重症 病例 26 例 , 危 重症 病例 6 例 ,	人民网
250	关于新型冠状病毒, 你需了解这些	出现上述症状不一定感染新型冠状病毒, 应及时到正规医疗机构就诊, 详细告知个人症状和近期活动情况。但是, 如果发病前14天内曾在武汉旅行居住或接触过来自武汉的发热伴	出现 上述 症状 不 一定 感染 新型冠状病毒 , 应 及时 到 正规 医疗 机构 就诊 , 详细 告知 个人 症状 和 近期 活动 情况 。 但是 , 如果 发病 前 14 天 内 曾在 武汉 旅行 居住 或 接触 过来 自 武汉 的 发热 伴	中国网
251	防控新型冠状病毒肺炎 你需要了解这些	除本次发现的新型冠状病毒(世界卫生组织已将其命名为“2019-nCoV, 即2019新型冠状病毒”)外, 已知感染人的冠状病毒还有6种。其中4种在人群中较为常见, 致病性较低	除 本次 发现 的 新型冠状病毒 ( 世界 卫生 组织 已 将 其 命名 为 “ 2019- nCoV, 即 2019 新型冠状病毒 ” ) 外 , 已知 感染 人 的 冠状 病毒 还有 6 种 。 其中 4 种 在 人群 中 较为 常见 , 致病 性 较 低	中国广播网
252	卫生健康委建立省际对口支援湖北省除武汉以外地市新型冠状病毒	为坚决落实党中央、国务院决策部署, 全力支援湖北省开展新型冠状病毒肺炎防治工作, 坚决打赢疫情防控阻击战, 国家卫生健康委举全国之力, 集优质资源, 建立省际对口支援湖北省	为 坚决 落实 党中央 、 国务院 决策 部署 , 全力 支援 湖北省 开展 新型冠状病毒 肺炎 防治 工作 , 坚决 打 赢 疫情 防控 阻击战 , 国家 卫生 健康 委 举 全国 之 力 , 集 优质 资源 , 建立 省际 对口 支援 湖北省	新华网客户端
253	2月10日江苏新增23例新型冠状病毒肺炎确诊病例	人民网南京2月11日电(张鑫)江苏省卫健委2月11日发布, 2020年2月10日0-24时, 江苏省报告新型冠状病毒肺炎新增确诊病例23例。其中, 轻型病例7例, 普通型病例16例。	人民网 南京 2 月 11 日 电 ( 张鑫 ) 江苏省 卫健委 2 月 11 日 发布 , 2020 年 2 月 10 日 0- 24 时 , 江苏省 报告 新型冠状病毒 肺炎 新增 确诊 病例 23 例 。 其中 , 轻型 病例 7 例 , 普通型 病例 16 例 。	人民网江苏频道
254	工信部:新型冠状病毒核酸检测试剂日产量77.3万人份	2月3日, 国务院应对新型冠状病毒感染的肺炎疫情联防联控机制举行新闻发布会, 工业和信息化部党组成员、总工程师田玉龙先生表示, 到2月1日, 新型冠状病毒核酸检测试剂日	2 月 3 日 , 国务院 应对 新型冠状病毒 感染 的 肺炎 疫情 联防 联控 机制 举行 新闻 发布会 , 工业 和 信息化 部党组 成员 、 总工程师 田 玉龙 先生 表示 , 到 2 月 1 日 , 新型冠状病毒 核酸 检测 试剂 日	光明网
255	朋友圈都在做这套《新型冠状病毒谣言必考卷》, 测测你能及格么?	经由医学专家北京大学肿瘤医院重症医学科主任王宏志把关, 央视网、腾讯联合制作的“新型冠状病毒谣言必考卷”已正式发布。 试题不仅搜集了当下网上的高热度谣言, 更囊括	经由 医学 专家 北京大学 肿瘤 医院 重症 医 学科 主任 王宏志 把关 , 央视 网 、 腾讯 联合 制作 的 “ 新型冠状病毒 谣 言必 考卷 ” 已 正式 发布 。 试题 不仅 搜集 了 当下 网上 的 高 热度 谣言 , 更 囊括	央视网
256	甘肃新增3例新型冠状病毒肺炎确诊病例 累计86例	据甘肃卫健委网站消息, 截至2月10日20时, 甘肃新增3例新型冠状病毒肺炎确诊病例。 在甘肃宝石花医院住院隔离, 偶有干咳, 2月7日以“疑似新型冠状病毒肺炎”转运至	据 甘肃 卫健委 网站 消息 , 截至 2 月 10 日 20 时 , 甘肃 新增 3 例 新型冠状病毒 肺炎 确诊 病例 。 在 甘肃 宝 石花 医院 住院 隔离 , 偶 有 干咳 , 2 月 7 日以 “ 疑似 新型冠状病毒 肺炎 ” 转运 至	中国新闻网
257	扩散!关于新型冠状病毒肺炎, 你应该知道的100条科学信息	根据近期的临床资料看, 病毒的传播力似乎有所增强。 4 目前新型冠状病毒传染源尚未找到。 5 目前还没发现病毒发生变异。 6 新型冠状病毒与SARS同源性达85%。 7	根据 近期 的 临床 资料 看 , 病毒 的 传播 力 似乎 有所 增强 。 4 目前 新型冠状病毒 传染源 尚未 找到 。 5 目前 还 没 发现 病毒 发生 变异 。 6 新型冠状病毒 与 SARS 同源 性 达 85% 。 7	中国军网
258	卫生健康委建立省际对口支援湖北省除武汉以外地市新型冠状病毒	为坚决落实党中央、国务院决策部署, 全力支援湖北省开展新型冠状病毒肺炎防治工作, 坚决打赢疫情防控阻击战, 国家卫生健康委举全国之力, 集优质资源, 建立省际对口支援湖北省	为 坚决 落实 党中央 、 国务院 决策 部署 , 全力 支援 湖北省 开展 新型冠状病毒 肺炎 防治 工作 , 坚决 打 赢 疫情 防控 阻击战 , 国家 卫生 健康 委 举 全国 之 力 , 集 优质 资源 , 建立 省际 对口 支援 湖北省	新华网客户端
259	2月10日江苏新增23例新型冠状病毒肺炎确诊病例	人民网南京2月11日电(张鑫)江苏省卫健委2月11日发布, 2020年2月10日0-24时, 江苏省报告新型冠状病毒肺炎新增确诊病例23例。其中, 轻型病例7例, 普通型病例16例。	人民网 南京 2 月 11 日 电 ( 张鑫 ) 江苏省 卫健委 2 月 11 日 发布 , 2020 年 2 月 10 日 0- 24 时 , 江苏省 报告 新型冠状病毒 肺炎 新增 确诊 病例 23 例 。 其中 , 轻型 病例 7 例 , 普通型 病例 16 例 。	人民网江苏频道
260	战疫Vlog:你关心的新型冠状病毒核酸检测是这样进行的!	武汉市疾控中心是武汉市首批获准开展新型冠状病毒核酸检测的机构之一。位于该中心病原生物检验所的生物安全二级实验室(P2实验室)则是“绝对禁区”。在这里, 20多名	武汉市 疾控中心 是 武汉市 首批 获准 开展 新型冠状病毒 核酸 检测 的 机构 之一 。 位于 该 中心 病原 生物 检验所 的 生物 安全 二级 实验室 ( P2 实验室 ) 则 是 “ 绝对 禁区 ” 。 在 这里 , 20 多 名	中国新闻网
261	工信部:新型冠状病毒核酸检测试剂日产量77.3万人份	2月3日, 国务院应对新型冠状病毒感染的肺炎疫情联防联控机制举行新闻发布会, 工业和信息化部党组成员、总工程师田玉龙先生表示, 到2月1日, 新型冠状病毒核酸检测试剂日	2 月 3 日 , 国务院 应对 新型冠状病毒 感染 的 肺炎 疫情 联防 联控 机制 举行 新闻 发布会 , 工业 和 信息化 部党组 成员 、 总工程师 田 玉龙 先生 表示 , 到 2 月 1 日 , 新型冠状病毒 核酸 检测 试剂 日	光明网
262	朋友圈都在做这套《新型冠状病毒谣言必考卷》, 测测你能及格么?	经由医学专家北京大学肿瘤医院重症医学科主任王宏志把关, 央视网、腾讯联合制作的“新型冠状病毒谣言必考卷”已正式发布。 试题不仅搜集了当下网上的高热度谣言, 更囊括	经由 医学 专家 北京大学 肿瘤 医院 重症 医 学科 主任 王宏志 把关 , 央视 网 、 腾讯 联合 制作 的 “ 新型冠状病毒 谣 言必 考卷 ” 已 正式 发布 。 试题 不仅 搜集 了 当下 网上 的 高 热度 谣言 , 更 囊括	央视网
263	甘肃新增3例新型冠状病毒肺炎确诊病例 累计86例	据甘肃卫健委网站消息, 截至2月10日20时, 甘肃新增3例新型冠状病毒肺炎确诊病例。 在甘肃宝石花医院住院隔离, 偶有干咳, 2月7日以“疑似新型冠状病毒肺炎”转运至	据 甘肃 卫健委 网站 消息 , 截至 2 月 10 日 20 时 , 甘肃 新增 3 例 新型冠状病毒 肺炎 确诊 病例 。 在 甘肃 宝 石花 医院 住院 隔离 , 偶 有 干咳 , 2 月 7 日以 “ 疑似 新型冠状病毒 肺炎 ” 转运 至	中国新闻网
264	2月14日大连市新型冠状病毒肺炎确诊18例 新增1例	央广网大连2月14日消息(记者张四清 通讯员张丽霞)2020年2月14日10时至22时, 辽宁省新增2例新型冠状病毒肺炎确诊病例, 其中大连市1例、鞍山市1例, 均为普通型病例	央广网 大连 2 月 14 日 消息 ( 记者 张 四清 通讯员 张丽霞 ) 2020 年 2 月 14 日 10 时至 22 时 , 辽宁省 新增 2 例 新型冠状病毒 肺炎 确诊 病例 , 其中 大连市 1 例 、 鞍山市 1 例 , 均 为 普通型 病例	中国广播网
265	扩散!关于新型冠状病毒肺炎, 你应该知道的100条科学信息	根据近期的临床资料看, 病毒的传播力似乎有所增强。 4 目前新型冠状病毒传染源尚未找到。 5 目前还没发现病毒发生变异。 6 新型冠状病毒与SARS同源性达85%。 7	根据 近期 的 临床 资料 看 , 病毒 的 传播 力 似乎 有所 增强 。 4 目前 新型冠状病毒 传染源 尚未 找到 。 5 目前 还 没 发现 病毒 发生 变异 。 6 新型冠状病毒 与 SARS 同源 性 达 85% 。 7	中国军网
266	截至2月3日24时新型冠状病毒感染的肺炎疫情最新情况	截至2月3日24时新型冠状病毒感染的肺炎疫情最新情况 ---截至2月3日24时, 国家卫生健康委收到31个省(自治区、直辖市)和新疆生产建设兵团累计报告确诊病例20438例(	截至 2 月 3 日 24 时 新型 冠状 病毒 感染 的 肺炎 疫情 最新 情况 - - - 截至 2 月 3 日 24 时 , 国家 卫生 健康 委 收到 31 个 省 ( 自治区 、 直辖市 ) 和 新疆 生产 建设 兵团 累计 报告 确诊 病例 20438 例 (	新华网客户端
267	斯里兰卡总理率民众为中国抗击新型冠状病毒疫情祈福	斯里兰卡总理马欣达·拉贾帕克萨率领多名内阁部长、议员和近千名各界民众聚集在这里, 共同为中国人民抗击新型冠状病毒感染肺炎疫情诵经、祈福。 马欣达向应邀参加活动的	斯里兰卡 总理 马欣达 · 拉贾 帕 克 萨 率领 多 名 内阁 部长 、 议员 和 近 千 名 各界 民众 聚集 在 这里 , 共同 为 中国 人民 抗击 新型冠状病毒 感染肺炎 疫情 诵经 、 祈福 。 马欣达 向 应邀 参加 活动 的	人民网
268	战疫中的爱与坚守!盐城首批2例新型冠状病毒感染的肺炎患者	2月5日上午10点半, 盐城市第二人民医院, 我市首批2例新型冠状病毒感染的肺炎确诊患者治愈出院, 怀抱医护人员为他们送上的鲜花连声道谢。 △2月5日上午10点半, 我市	2 月 5 日上 午 10 点 半 , 盐城市 第二 人民 医院 , 我市 首批 2 例 新型冠状病毒 感染 的 肺炎 确诊 患者 治愈 出院 , 怀抱 医护 人员 为 他们 送 上 的 鲜花 连声 道谢 。 △ 2 月 5 日上 午 10 点 半 , 我市	人民网
269	《甘肃省新型冠状病毒感染的肺炎疫情心理防护指导手册》出版	人民网兰州2月11日电(记者银燕)记者今日从甘肃省科技厅获悉, 《甘肃省新型冠状病毒感染的肺炎疫情心理防护指导手册》日前正式出版, 该书分为疾病篇、基础护理篇、身心	人民网 兰州 2 月 11 日 电 ( 记者 银燕 ) 记者 今日 从 甘肃省 科技 厅 获悉 , 《 甘肃省 新型冠状病毒 感染 的 肺炎 疫情 心理 防护 指导 手册 》 日前 正式 出版 , 该书 分为 疾病 篇 、 基础 护理 篇 、 身心	人民网甘肃站
270	中西医结合防治新型冠状病毒感染的肺炎临床研究在武汉启动	治疗新型冠状病毒感染的肺炎, 中医西医各有所长, 各有侧重, 优势互补, 协同取效。这一项目要加强科研攻关, 服务临床救治。	治疗 新型冠状病毒 感染 的 肺炎 , 中医 西医 各有所长 , 各有 侧重 , 优势 互补 , 协同 取 效 。 这一 项目 要 加强 科研 攻关 , 服务 临床 救治 。	光明网
271	宁夏新增6例新型冠状病毒感染的肺炎确诊病例 累计40例	中新网银川2月6日电(杨迪)记者6日从宁夏应对新型冠状病毒感染肺炎疫情工作指挥部获悉, 2020年2月5日0时—24时, 宁夏报告新增确诊病例6例, 累计40例;新增疑似病例	中新网 银川 2 月 6 日 电 ( 杨迪 记者 6 日 从 宁夏 应对 新型冠状病毒 感染肺炎 疫情 工作 指挥部 获悉 , 2020 年 2 月 5 日 0 时 — 24 时 , 宁夏 报告 新增 确诊 病例 6 例 , 累计 40 例 ; 新增 疑似 病例	人民网
272	专家回应气溶胶传播:空气中一般不会有新型冠状病毒	针对网友关心的新冠病毒是否存在气溶胶传播, 中国疾病预防控制中心传染病预防控制处此外, 农产品在售卖、运输的过程中, 是不是会附着新型冠状病毒?农产品买回家后如何	针对 网友 关心 的 新冠病毒 是否 存在 气溶胶 传播 , 中国 疾病 预防 控制 中心 传染病 预防 控制 处 此外 , 农产品 在 售卖 、 运输 的 过程 中 , 是 不是 会 附着 新型冠状病毒 ? 农产品 买 回家 后 如何	人民网江苏频道
273	肿瘤患者如何预防新型冠状病毒感染 这3点要做好	2020年的春节就快过去, 但是在年前就已经发生的新型冠状病毒疫情仍在蔓延, 肿瘤患者因为自身已有肿瘤这个基础问题, 自身的抵抗力更差一些, 被感染的风险也更大。肿瘤	2020 年的 春节 就 快 过去 , 但是 在 年前 就 已经 发生 的 新型冠状病毒 疫情 仍 在 蔓延 , 肿瘤 患者 因为 自身 已 有 肿瘤 这个 基础 问题 , 自身 的 抵抗力 更 差一 些 , 被 感染 的 风险 也 更 大 。 肿瘤	人民网江苏频道
274	图解|《防疫病 三字经——新型冠状病毒公众防护指南》出版(免费	图解|《防疫病 三字经——新型冠状病毒公众防护指南》出版(免费公开):我们相信, 在以习近平同志为核心的党中央坚强领导下, 我们坚定信念、科学防治、同舟共济、群防群	图解 | 《 防疫 病 三字经 — — 新型冠状病毒 公众 防护 指南 》 出版 ( 免费 公开 ) : 我们 相信 , 在 以 习近平 同志 为 核心 的 党中央 坚强 领导 下 , 我们 坚定 信念 、 科学 防治 、 同舟共济 、 群防群	中国青年报
275	新型冠状病毒可能粪口传播?专家提醒关注厕所消毒	人民网北京2月2日电(杨乔黄钰席莉莉)据深圳卫健委官方微博, 2月1日, 深圳市第三人民医院透露, 该院肝病研究所研究发现, 在某些新型冠状病毒感染的肺炎确诊患者的粪便	人民网 北京 2 月 2 日 电 ( 杨乔黄 钰 席 莉 莉 ) 据 深圳 卫健委 官方 微 博 , 2 月 1 日 , 深圳市 第三 人民 医院 透露 , 该院 肝病 研究所 研究 发现 , 在 某些 新型冠状病毒 感染 的 肺炎 确诊 患者 的 粪便	人民网
276	两部门:推动地方提高新型冠状病毒感染肺炎诊断效率	第三方机构等检测力量, 加快实验室改造升级, 配置检测必需设备, 千方百计提高新型冠状病毒感染肺炎诊断效率, 确保疑似病人第一时间得到及时检测, 最大程度为临床治疗和联防	第三方 机构 等 检测 力量 , 加快 实验室 改造 升级 , 配置 检测 必需 设备 , 千方百计 提高 新型冠状病毒 感染肺炎 诊断 效率 , 确保 疑似 病人 第一 时间 得到 及时 检测 , 最大 程度 为 临床 治疗 和 联防	求是理论网
277	科普:世卫组织关于新型冠状病毒的四问四答	科普:世卫组织关于新型冠状病毒的四问四答 ---面对当前新型冠状病毒感染肺炎疫情, 世界卫生组织近日在其官方网站, 回答了公众普遍关心的“抗生素在预防和治疗新型冠状	科普 : 世卫组织 关于 新型冠状病毒 的 四 问 四 答 - - - 面对 当前 新型冠状病毒 感染肺炎 疫情 , 世界 卫生 组织 近日 在 其 官方 网站 , 回答 了 公众 普遍 关心 的 “ 抗生素 在 预防 和 治疗 新型冠状	新华网北京站
278	2020年1月26日湖北省新型冠状病毒感染的肺炎疫情情况	2020年1月26日0-24时, 湖北省报告新型冠状病毒感染的肺炎新增确诊病例371例, 新增死亡病例24例, 新增出院病例2例。	2020 年 1 月 26 日 0- 24 时 , 湖北省 报告 新型冠状病毒 感染 的 肺炎 新增 确诊 病例 371 例 , 新增 死亡 病例 24 例 , 新增 出院 病例 2 例 。	中国青年网
279	河南信阳出生5天新生儿确诊感染新型冠状病毒肺炎	央广网郑州2月6日消息(记者李凡)河南省信阳市新型冠状病毒感染的肺炎疫情防控工作指挥部消息称, 2月5日, 河南信阳市中心医院确诊一例新生儿感染新型冠状病毒肺炎, 患儿	央广网 郑州 2 月 6 日 消息 ( 记者 李凡 河南省 信阳市 新型冠状病毒 感染 的 肺炎 疫情 防控 工作 指挥部 消息 称 , 2 月 5 日 , 河南 信阳市 中心 医院 确诊 一 例 新生儿 感染 新型冠状病毒 肺炎 , 患儿	中国广播网
280	远离新型冠状病毒 这些知识要谨记	新型冠状病毒是以前从未在人体中发现的冠状病毒新毒株。 世界卫生组织将本次发现的新型冠状病毒命名为“201	新型冠状病毒 是 以前 从未 在 人体 中 发现 的 冠状 病毒 新 毒 株 。 世界 卫生 组织 将 本次 发现 的 新型冠状病毒 命名 为 “ 201	新华网客户端
281	意大利确诊2例新型冠状病毒感染者	人民网罗马1月31日电(记者孔歌)意大利政府31日宣布进入国家紧急状态, 并拨款500万欧元应对新型冠状病毒疫情。该紧急状态预计将持续六个月。意大利总理孔特在昨天的	人民网 罗马 1 月 31 日 电 ( 记者 孔歌 意大利 政府 31 日 宣布 进入 国家 紧急状态 , 并 拨款 500 万 欧元 应对 新型冠状病毒 疫情 。 该 紧急状态 预计 将 持续 六 个 月 。 意大利 总理 孔特在 昨天 的	人民网
282	【新型冠状病毒疫情图】截至1月22日24时, 确诊571例	截至1月22日24时, 国家卫健委收到国内25个省(区、市)累计报告新型冠状病毒感染的肺炎确诊病例571例, 其中重症95例, 死亡17例(均来自湖北省);13个省(区、市)累计	截至 1 月 22 日 24 时 , 国家 卫健委 收到 国内 25 个 省 ( 区 、 市 ) 累计 报告 新型冠状病毒 感染 的 肺炎 确诊 病例 571 例 , 其中 重症 95 例 , 死亡 17 例 ( 均 来自 湖北省 ) ; 13 个 省 ( 区 、 市 ) 累计	中国青年网
283	新型冠状病毒:结构简单、成分简单, 但破坏力绝不简单	而这些, 都是由于2019年12月出现的一种病毒——2019新型冠状病毒(2019-novel coronavirus, 2019-nCoV)。 或许大家现在听到“病毒”, 已经不觉得陌生。但其实直到19	而 这些 , 都 是 由于 2019 年 12 月 出现 的 一 种 病毒 — — 2019 新型冠状病毒 ( 2019- novel coronavirus, 2019- nCoV) 。 或许 大家 现在 听到 “ 病毒 ” , 已经 不觉 得 陌生 。 但 其实 直到 19	中国新闻网
284	外交部:希望国际社会理性、冷静认识新型冠状病毒感染的肺炎疫情	新华社北京2月3日电(记者伍岳、温馨)外交部发言人华春莹3日表示, 中方希望国际社会能够理性、冷静地认识新型冠状病毒感染的肺炎疫情, 并作出科学、恰当地应对。 当日	新华社 北京 2 月 3 日 电 ( 记者 伍岳 、 温馨 ) 外交部 发言人 华春莹 3 日 表示 , 中方 希望 国际 社会 能够 理性 、 冷静 地 认识 新型冠状病毒 感染 的 肺炎 疫情 , 并作 出 科学 、 恰当 地应 对 。 当日	求是理论网
285	河南新增新型冠状病毒感染的肺炎确诊病例67例	央广网郑州2月8日消息(记者李凡)据河南省卫健委消息, 2020年2月7日0-24时, 河南省新增新型冠状病毒感染的肺炎确诊病例67例, 新增出院病例29例, 新增死亡病例1例。	央广网 郑州 2 月 8 日 消息 ( 记者 李凡 据 河南省 卫健委 消息 , 2020 年 2 月 7 日 0- 24 时 , 河南省 新增 新型冠状病毒 感染 的 肺炎 确诊 病例 67 例 , 新增 出院 病例 29 例 , 新增 死亡 病例 1 例 。	中国广播网
286	世卫协调全球力量推动加快新型冠状病毒研究	世卫协调全球力量推动加快新型冠状病毒研究 ---世界卫生组织6日宣布, 将于本月11日和12日在日内瓦举办针对新型冠状病毒的全球研究与创新论坛, 以协调全球科研力量,	世卫 协调 全球 力量 推动 加快 新型冠状病毒 研究 - - - 世界 卫生 组织 6 日 宣布 , 将 于 本月 11 日 和 12 日 在 日内瓦 举办 针对 新型冠状病毒 的 全球 研究 与 创新论 坛 , 以 协调 全球 科研 力量 ,	新华网客户端
287	抗击新型冠状病毒肺炎疫情	当前, 新型冠状病毒感染的肺炎疫情防控工作正处于关键时期。疫情发生以来, 省总工会坚决贯彻落实习近平总书记重要指示和讲话精神, 认真落实中央和省委、全总决策部署, 高度	当前 , 新型冠状病毒 感染 的 肺炎 疫情 防控 工作 正处 于 关键 时期 。 疫情 发生 以来 , 省 总工会 坚决 贯彻 落 实习 近 平 总书记 重要 指示 和 讲话 精神 , 认真 落实 中央 和 省委 、 全总 决策 部署 , 高度	人民网
288	武汉同济医院发布《新型冠状病毒肺炎诊疗快速指南》	华中科技大学同济医学院附属同济医院(以下简称“同济医院”)22日发布该院专家组制定的《新型冠状病毒肺炎诊疗快速指南》, 就新型冠状病毒感染的肺炎症状、检测方法、	华中 科技 大学 同 济 医学院 附属 同 济 医院 ( 以下 简称 “ 同 济 医院 ” ) 22 日 发布 该院 专家组 制定 的 《 新型冠状病毒 肺炎 诊疗 快速 指南 》 , 就 新型冠状病毒 感染 的 肺炎 症状 、 检测 方法 、	光明网
289	国家卫健委:国内新型冠状病毒感染的肺炎病例确诊11791例 31日新增	国家卫健委:国内新型冠状病毒感染的肺炎病例确诊11791例 31日新增确诊病例2102例 ---记者1日从国家卫健委获悉, 1月31日0—24时, 31个省(自治区、直辖市)和新疆	国家 卫健委 : 国内 新型冠状病毒 感染 的 肺炎 病例 确诊 11791 例 31 日 新增 确诊 病例 2102 例 - - - 记者 1 日 从 国家 卫健委 获悉 , 1 月 31 日 0— 24 时 , 31 个 省 ( 自治区 、 直辖市 ) 和 新疆	新华网客户端
290	宁夏28日新型冠状病毒感染的肺炎新增病例动态	27日9时, 自治区疾控中心新型冠状病毒核酸检测结果为阳性。经自治区新型冠状病毒感染的肺炎诊疗专家组评估, 确认为新型冠状病毒感染的肺炎确诊病例;27日晚, 由吴忠市	27 日 9 时 , 自治区 疾控中心 新型冠状病毒 核酸 检测 结果 为 阳性 。 经 自治区 新型冠状病毒 感染 的 肺炎 诊疗 专家组 评估 , 确认 为 新型冠状病毒 感染 的 肺炎 确诊 病例 ; 27 日 晚 , 由 吴忠市	中国日报
291	国家卫健委发布第一版新型冠状病毒防控指南	(5)若出现可疑症状的老人被确诊为新型冠状病毒感染的肺炎, 其密切接触者应接受14天医学观察。病人离开后(如住院、死亡等), 应及时对住所进行终末消毒。具体消毒方式	( 5) 若 出现 可疑 症状 的 老人 被 确诊 为 新型冠状病毒 感染 的 肺炎 , 其 密切 接触 者 应接 受 14 天 医学 观察 。 病人 离开 后 ( 如 住院 、 死亡 等 ) , 应 及时 对 住所 进行 终末 消毒 。 具体 消毒 方式	中国网
292	防控新型冠状病毒 云南铁路在行动	连日来, 为做好新型冠状病毒感染肺炎防疫, 中国铁路昆明局集团有限公司在重点车站加派工作人员, 加强预防知识培训宣传, 做好入滇旅客体温检测工作, 助力打好防疫攻坚战。	连日来 , 为 做好 新型冠状病毒 感染肺炎 防疫 , 中国 铁路 昆明 局 集团 有限公司 在 重点 车站 加 派 工作 人员 , 加强 预防 知识 培训 宣传 , 做好 入 滇 旅客 体温 检测 工作 , 助力 打 好 防疫 攻坚战 。	光明网
293	黑龙江省卫生健康委员会正式发布《新型冠状病毒预防绘本》	2020年1月30日, 黑龙江省卫生健康委员会、黑龙江省疾病预防控制中心联合黑龙江出版集团所属黑龙江科学技术出版社出版的全国首本以绘图文本形式介绍新型冠状病毒防护科普	2020 年 1 月 30 日 , 黑龙江省 卫生 健康 委员会 、 黑龙江省 疾病 预防 控制 中心 联合 黑龙江 出版 集团 所属 黑龙江 科学技术 出版社 出版 的 全国 首 本 以 绘图 文本 形式 介绍 新型冠状病毒 防护 科普	新华网黑龙江频道
294	离新型冠状病毒最近的人	原标题: 离新型冠状病毒最近的人 图为新型冠状病毒核酸检测中。李轶平摄 “检验科的同志, 是距离新型冠状病毒最近的人。明知病毒凶险, 但过年	原 标题 : 离 新型冠状病毒 最近 的 人 图 为 新型冠状病毒 核酸 检测 中 。 李轶平 摄 “ 检验科 的 同志 , 是 距离 新型冠状病毒 最近 的 人 。 明知 病毒 凶险 , 但 过年	新华网山西频道
295	远离新型冠状病毒 这些防护请做到	远离新型冠状病毒, 要学会科学防护。普通面纱口罩, 可以阻挡30%的细菌, 无法预防感染。医用外科口罩, 可以阻挡70%的细菌, 如果不与病人接触可以佩戴。医用防护口罩, 也就是	远离 新型冠状病毒 , 要 学会 科学 防护 。 普通 面纱 口罩 , 可以 阻挡 30% 的 细菌 , 无法 预防 感染 。 医用 外科 口罩 , 可以 阻挡 70% 的 细菌 , 如果 不 与 病人 接触 可以 佩戴 。 医用 防护 口罩 , 也就是	光明网
296	国家卫健委:国内新型冠状病毒感染的肺炎病例7711例 29日新增1737例	国家卫健委:国内新型冠状病毒感染的肺炎病例7711例 29日新增1737例 ---1月29日0-24时, 31个省(自治区、直辖市)和新疆生产建设兵团报告新增确诊病例1737例(西藏	国家 卫健委 : 国内 新型冠状病毒 感染 的 肺炎 病例 7711 例 29 日新 增 1737 例 - - - 1 月 29 日 0- 24 时 , 31 个 省 ( 自治区 、 直辖市 ) 和 新疆 生产 建设 兵团 报告 新增 确诊 病例 1737 例 ( 西藏	新华网客户端
297	最新!截至22日7时, 新型冠状病毒感染肺炎信息汇总	截至1月22日7时, 关于新型冠状病毒感染的肺炎信息汇总如下。北京确诊病例10例 北京市确诊10例新型冠状病毒感染的肺炎病例, 其中西城区1例、海淀区2例、丰台区1例、	截至 1 月 22 日 7 时 , 关于 新型冠状病毒 感染 的 肺炎 信息 汇总 如下 。 北京 确诊 病例 10 例 北京市 确诊 10 例 新型冠状病毒 感染 的 肺炎 病例 , 其中 西城区 1 例 、 海淀区 2 例 、 丰台区 1 例 、	光明网
298	美国将新型冠状病毒入境筛查机场增加至20个	美国疾病控制和预防中心28日宣布, 为应对新型冠状病毒, 将把进行入境排查的美国机场数目从目前的5个扩大至20个。	美国 疾病 控制 和 预防 中心 28 日 宣布 , 为 应对 新型冠状病毒 , 将 把 进行 入境 排查 的 美国 机场 数目 从 目前 的 5 个 扩大 至 20 个 。	央视网
299	山东新增新型冠状病毒感染的肺炎确诊病例21例	据山东卫健委微信公众号消息, 7日12-24时, 山东省报告新型冠状病毒感染的肺炎新增确诊病例21例, 累计确诊病例407例(含重症病例25例, 危重症病例7例, 出院38例, 无死亡	据 山东 卫健委 微 信 公众 号 消息 , 7 日 12- 24 时 , 山东省 报告 新型冠状病毒 感染 的 肺炎 新增 确诊 病例 21 例 , 累计 确诊 病例 407 例 ( 含 重症 病例 25 例 , 危 重症 病例 7 例 , 出院 38 例 , 无 死亡	光明网
300	世界观 | 网友:大蒜能抵御新冠肺炎吗?世卫组织:不能!	为了抵御来势汹汹的新型冠状病毒, 全球网友想出了五花八门的“土法子”。 对于疫情的担忧也是各式各样, 有怕宠物带毒的, 还有甚至担心接到中国来的快递会感染病毒。	为了 抵御 来势汹汹 的 新型冠状病毒 , 全球 网友 想 出 了 五花八门 的 “ 土法 子 ” 。 对于 疫情 的 担忧 也 是 各式各样 , 有 怕 宠物 带 毒 的 , 还有 甚至 担心 接到 中国 来 的 快递 会 感染 病毒 。	中国日报网
301	“北京市新型冠状病毒感染肺炎线上医生咨询平台”正式开通 千	中国网讯 2月1日下午, 北京医学会召开发布会, 正式宣布开通“北京市新型冠状病毒感染肺炎在线医生咨询平台”。据北京医学会会长封国生介绍, 该平台采用5G、人工智能、视频	中国 网 讯 2 月 1 日 下午 , 北京 医学会 召开 发布会 , 正式 宣布 开通 “ 北京市 新型冠状病毒 感染肺炎 在线 医生 咨询 平台 ” 。 据 北京 医学会 会长 封国生 介绍 , 该 平台 采用 5G、 人工智能 、 视频	图片中国
302	甘肃新增4例新型冠状病毒感染的肺炎确诊病例 累计71例	央广网兰州2月8日消息(记者孟永辉 张磊 王妍)截至2月7日20时, 甘肃新增4例新型冠状病毒感染的肺炎确诊病例。新增确诊病例中, 定西市3例、平凉市1例。新增死亡	央广网 兰州 2 月 8 日 消息 ( 记者 孟永辉 张磊 王妍 ) 截至 2 月 7 日 20 时 , 甘肃 新增 4 例 新型冠状病毒 感染 的 肺炎 确诊 病例 。 新增 确诊 病例 中 , 定西 市 3 例 、 平凉市 1 例 。 新增 死亡	中国广播网
303	重磅!《新型冠状病毒感染肺炎防控漫画》出版, 免费阅读!	为打赢新型冠状病毒感染肺炎疫情防控阻击战、切实保障人民身体健康和生产生活秩序, 遵照党中央指示和国家卫生健康委部署, 中国人口出版社在健康科普专家委员会的指导下,	为 打 赢 新型冠状病毒 感染肺炎 疫情 防控 阻击战 、 切实 保障 人民 身体 健康 和生 产生 活 秩序 , 遵照 党中央 指示 和 国家 卫生 健康 委 部署 , 中国人 口 出版 社 在 健康 科普 专家 委员会 的 指导 下 ,	中国广播网
304	日本一邮轮确诊多例新型冠状病毒感染病例	2月5日, 在日本横滨港, 防疫人员将“钻石公主”号邮轮上确诊的新型冠状病毒感染患者移向救护车。日本厚生劳动省5日说, 停靠在横滨港外的邮轮“钻石公主”号上有10	2 月 5 日 , 在 日本 横滨 港 , 防疫 人员 将 “ 钻石 公主 ” 号 邮轮 上 确诊 的 新型冠状病毒 感染 患者 移 向 救护车 。 日本 厚生 劳动 省 5 日 说 , 停靠 在 横滨 港 外 的 邮轮 “ 钻石 公主 ” 号 上有 10	中国青年网
305	浙江新型冠状病毒感染的肺炎新增确诊66例 累计895例	中新网杭州2月5日电(张煜欢)5日记者从浙江省卫生健康委获悉, 2020年2月4日0-24时, 浙江省报告新型冠状病毒感染的肺炎新增确诊病例66例, 新增出院病例15例。截至	中新网 杭州 2 月 5 日 电 ( 张煜欢 ) 5 日记 者 从 浙江省 卫生 健康 委 获悉 , 2020 年 2 月 4 日 0- 24 时 , 浙江省 报告 新型冠状病毒 感染 的 肺炎 新增 确诊 病例 66 例 , 新增 出院 病例 15 例 。 截至	中国西藏网
306	综合消息:国外发现多例新型冠状病毒感染病例	新华社北京1月25日电 综合新华社驻外记者报道:多国卫生部门近日发布消息称, 境内发现新增新型冠状病毒感染病例。 澳大利亚确诊首例新型冠状病毒病例。维多利亚州卫生部	新华社 北京 1 月 25 日 电 综合 新华社 驻 外 记者 报道 : 多 国 卫生 部门 近日 发布 消息 称 , 境内 发现 新增 新型冠状病毒 感染 病例 。 澳大利亚 确诊 首例 新型冠状病毒 病例 。 维多利亚 州 卫生部	中国经济网
307	三分钟沙画视频, 让你了解新型冠状病毒肺炎	长达3分多钟的沙画视频中, 有关新型冠状病毒肺炎的科学防范知识一一呈现。 新型冠状病毒肺炎疫情发生后, 正在韩国攻读博士的湖南工业大学包装设计艺术学院老师李丽, 第一	长 达 3 分 多 钟 的 沙 画 视频 中 , 有关 新型冠状病毒 肺炎 的 科学 防范 知识 一一 呈现 。 新型冠状病毒 肺炎 疫情 发生 后 , 正在 韩国 攻读 博士 的 湖南 工业 大学 包装 设计 艺术 学院 老师 李丽 第一	中国军网
308	2月6日安徽省报告新型冠状病毒感染的肺炎疫情情况	温馨提示:在新型冠状病毒感染的肺炎流行期间, 为指导不同人群科学合理地选择和使用口罩, 国家制定, 科学划分高风险、较高风险、中等风险、较低风险、低风险暴露五类	温馨 提示 : 在 新型冠状病毒 感染 的 肺炎 流行 期间 , 为 指导 不同 人群 科学 合理 地 选择 和 使用 口罩 , 国家制 定 , 科学 划分 高风险 、 较 高风险 、 中等 风险 、 较 低 风险 、 低 风险 暴露 五 类	人民网安徽站
309	上海:新型冠状病毒mRNA疫苗研发正式立项	记者近日从同济大学附属东方医院获悉, 同济大学附属东方医院转化医学平台与斯微(上海)生物科技有限公司合作, 快速推动新型冠状病毒mRNA疫苗研发。近期, 项目已紧急完成立项	记者 近日 从 同 济 大学 附属 东方 医院 获悉 , 同 济 大学 附属 东方 医院 转化 医学 平台 与 斯 微 ( 上海 ) 生物 科技 有限公司 合作 , 快速 推动 新型冠状病毒 mRNA 疫苗 研发 。 近期 , 项目 已 紧急 完成 立项	中国新闻网
310	截至2月10日24时 山西省累计报告新型冠状病毒肺炎确诊病例122例	据山西省卫生健康委员会网站消息, 2020年2月10日0时至24时, 山西省报告新增新型冠状病毒肺炎确诊病例3例, 其中:太原市1例(万柏林区1例)、晋中市1例(平遥县1例)	据 山西省 卫生 健康 委员会 网站 消息 , 2020 年 2 月 10 日 0 时至 24 时 , 山西省 报告 新增 新型冠状病毒 肺炎 确诊 病例 3 例 , 其中 : 太原市 1 例 ( 万 柏林 区 1 例 ) 、 晋中 市 1 例 ( 平遥县 1 例 )	人民网山西视窗
311	免疫学专家:增强自身免疫力有助于对抗新型冠状病毒	近日, 新型冠状病毒疫情引起广泛关注。2月5日, 免疫学专家黄波接受中新社记者采访时表示, 民众增强自身免疫力, 对抵抗新型冠状病毒有一定帮助。	近日 , 新型冠状病毒 疫情 引起 广泛 关注 。 2 月 5 日 , 免疫学 专家 黄波 接受 中新 社 记者 采访 时 表示 , 民众 增强 自身 免疫力 , 对 抵抗 新型冠状病毒 有 一定 帮助 。	中国新闻网
312	贵州三名新型冠状病毒感染的肺炎患者治愈出院	当日, 经精心诊治, 贵州3名新型冠状病毒感染的肺炎患者达到国家卫生健康委《新型冠状病毒感染的肺炎诊疗方案(试行第五版)》解除隔离治疗标准, 同时出院, 至此, 贵州省累计	当日 , 经 精心 诊治 , 贵州 3 名 新型冠状病毒 感染 的 肺炎 患者 达到 国家 卫生 健康 委 《 新型冠状病毒 感染 的 肺炎 诊疗 方案 ( 试行 第五 版 ) 》 解除 隔离 治疗 标准 , 同时 出院 , 至此 , 贵州省 累计	中国新闻网
313	北京复兴医院出现新型冠状病毒感染的肺炎聚集性病例 9人感染	新华社北京2月3日电(记者马岩)3日下午举行的北京市新型冠状病毒感染的肺炎疫情防控工作新闻发布会上, 北京市西城区副区长缪剑虹介绍, 复兴医院心内科重症监护室出现新	新华社 北京 2 月 3 日 电 ( 记者 马岩 ) 3 日 下午 举行 的 北京市 新型冠状病毒 感染 的 肺炎 疫情 防控 工作 新闻 发布会 上 , 北京市 西城区 副 区长 缪剑虹 介绍 , 复兴 医院 心 内科 重症 监护 室 出现 新	中国经济网
314	哈尔滨公布新增18例新型冠状病毒感染肺炎确诊患者活动轨迹	央广网哈尔滨2月4日消息 4日晚21时, 哈尔滨市公布了2月3日零时至2月4日零时新增18例新型冠状病毒感染肺炎确诊患者活动轨迹, 提示广大市民做好防护工作	央广网 哈尔滨 2 月 4 日 消息 4 日 晚 21 时 , 哈尔滨市 公布 了 2 月 3 日 零时 至 2 月 4 日 零时 新增 18 例 新型冠状病毒 感染肺炎 确诊 患者 活动 轨迹 , 提示 广大 市民 做好 防护 工作	中国广播网
315	上海专家成功研制抗新型冠状病毒肺炎喷剂	卫生临床中心科研部门传来好消息, 由新发与再现传染病研究所所长徐建青带领的科研团队, 经过6年不懈努力, 研制出一款抗病毒喷剂可用于新型冠状病毒肺炎应急病房职业防护,	卫生 临床 中心 科研 部门 传来 好消息 , 由 新发与 再现 传染病 研究所 所长 徐建青 带领 的 科研 团队 , 经过 6 年 不懈努力 , 研制 出 一 款 抗 病毒 喷 剂 可用 于 新型冠状病毒 肺炎 应急 病房 职业 防护 ,	中国新闻网
316	国家卫健委:国内新型冠状病毒感染的肺炎病例确诊9692例 30日新增	国家卫健委:国内新型冠状病毒感染的肺炎病例确诊9692例 30日新增确诊病例1982例 ---记者31日从国家卫健委获悉, 1月30日0-24时, 31个省(自治区、直辖市)和新疆	国家 卫健委 : 国内 新型冠状病毒 感染 的 肺炎 病例 确诊 9692 例 30 日 新增 确诊 病例 1982 例 - - - 记者 31 日 从 国家 卫健委 获悉 , 1 月 30 日 0- 24 时 , 31 个 省 ( 自治区 、 直辖市 ) 和 新疆	新华网客户端
317	自治区召开新型冠状病毒肺炎疫情防控工作视频会议	自治区党委书记、自治区新型冠状病毒肺炎疫情防控工作领导小组组长陈全国出席会议并讲话。自治区主席、自治区新型冠状病毒肺炎疫情防控工作领导小组副组长雪克来提 ·	自治区 党委 书记 、 自治区 新型冠状病毒 肺炎 疫情 防控 工作 领导 小组 组长 陈全国 出席 会议 并 讲话 。 自治区 主席 、 自治区 新型冠状病毒 肺炎 疫情 防控 工作 领导 小组 副 组长 雪 克 来 提 ·	新华网新疆站
318	陕西新增新型冠状病毒肺炎确诊病例13例 累计208例	中新网2月9日电 据陕西省卫健委网站消息, 截至2月9日10时, 陕西新增13例新冠肺炎确诊病例, 新增疑似病例73例。新增确诊病例中, 西安市8例、宝鸡市1例、渭南市4	中新网 2 月 9 日 电 据 陕西省 卫健委 网站 消息 , 截至 2 月 9 日 10 时 , 陕西 新增 13 例 新冠肺炎 确诊 病例 , 新增 疑似 病例 73 例 。 新增 确诊 病例 中 , 西安市 8 例 、 宝鸡市 1 例 、 渭南市 4	中国新闻网
319	正值新型冠状病毒防控关键期, 这些群里却“玩”起了接龙?	最近, 新型冠状病毒肺炎来势汹汹, 牵动着全国人民的心。就在27日上午, 闵行区区级机关党工委与团区委发布了闵行防控新型冠状病毒肺炎志愿者招募倡议书, 积极参与防控	最近 , 新型冠状病毒 肺炎 来势汹汹 , 牵动 着 全国 人民 的 心 。 就 在 27 日上 午 , 闵行区 区级 机关 党工委 与 团区委 发布 了 闵行 防控 新型冠状病毒 肺炎 志愿者 招募 倡议书 , 积极 参与 防控	人民网上海站
320	综合消息:一些国家确诊新型冠状病毒感染病例	综合新华社驻外记者报道:过去两天, 韩国、新加坡、澳大利亚等国卫生部门发布消息说, 境内发现新型冠状病毒感染病例。	综合 新华社 驻 外 记者 报道 : 过去 两 天 , 韩国 、 新加坡 、 澳大利亚 等 国 卫生 部门 发布 消息 说 , 境内 发现 新型冠状病毒 感染 病例 。	中国军网
321	《新型冠状病毒感染的肺炎诊疗方案》不断更新	新型冠状病毒感染的肺炎疫情暴发后, 国家卫健委发布了《新型冠状病毒感染的肺炎诊疗方案》, 并通过分析疫情形势和研究进展, 组织专家在对前期医疗救治工作进行分析、研判、	新型冠状病毒 感染 的 肺炎 疫情 暴发 后 , 国家 卫健委 发布 了 《 新型冠状病毒 感染 的 肺炎 诊疗 方案 》 , 并 通过 分析 疫情 形势 和 研究 进展 , 组织 专家 在 对 前期 医疗 救治 工作 进行 分析 、 研 判 、	光明网
322	内蒙古新增4例新型冠状病毒感染的肺炎确诊病例 累计确诊46例	央广网呼和浩特2月6日消息(记者宝音)内蒙古卫健委发布, 内蒙古自治区单日新增新型冠状病毒感染的肺炎确诊病例4例, 其中包头市土右旗2例, 呼伦贝尔市莫力达瓦旗2例。	央广网 呼和浩特 2 月 6 日 消息 ( 记者 宝 音 ) 内蒙古 卫健委 发布 , 内蒙古 自治区 单日 新增 新型冠状病毒 感染 的 肺炎 确诊 病例 4 例 , 其中 包头市 土 右 旗 2 例 , 呼伦贝尔 市 莫力达瓦 旗 2 例 。	中国广播网
323	辽宁新增7例输入性新型冠状病毒感染肺炎确诊病例	央广网沈阳2月5日消息(记者徐志强)2020年2月4日21时30分至2月5日15时30分, 辽宁省新增7例输入性新型冠状病毒感染的肺炎确诊病例, 其中沈阳市4例, 大连市1例,	央广网 沈阳 2 月 5 日 消息 ( 记者 徐志强 ) 2020 年 2 月 4 日 21 时 30 分至 2 月 5 日 15 时 30 分 , 辽宁省 新增 7 例 输入 性 新型冠状病毒 感染 的 肺炎 确诊 病例 , 其中 沈阳市 4 例 , 大连市 1 例 ,	中国广播网
324	31省份累计确诊新型冠状病毒肺炎31774例	中新网2月8日电据国家卫健委网站消息, 2月7日0—24时, 31个省(自治区、直辖市)和新疆生产建设兵团报告, 新增确诊病例3399例(湖北2841例), 新增重症病例1280例(湖	中新网 2 月 8 日 电 据 国家 卫健委 网站 消息 , 2 月 7 日 0— 24 时 , 31 个 省 ( 自治区 、 直辖市 ) 和 新疆 生产 建设 兵团 报告 , 新增 确诊 病例 3399 例 ( 湖北 2841 例 ) , 新增 重症 病例 1280 例 ( 湖	光明网
325	山西新增新型冠状病毒感染的肺炎病例8例 累计104例	据山西省卫健委网站消息, 2020年2月7日0时至24时, 山西省报告新型冠状病毒感染的肺炎新增确诊病例8例。6名危重症病例(晋城市2例、太原市1例、长治市1例、忻州市	据 山西省 卫健委 网站 消息 , 2020 年 2 月 7 日 0 时至 24 时 , 山西省 报告 新型冠状病毒 感染 的 肺炎 新增 确诊 病例 8 例 。 6 名 危 重症 病例 ( 晋城市 2 例 、 太原市 1 例 、 长治市 1 例 、 忻州市	光明网
326	重庆新增新型冠状病毒感染的肺炎病例11例 累计426例	据重庆市卫健委网站消息, 2020年2月7日12—24时, 重庆市报告新型冠状病毒感染的肺炎新增确诊病例11例, 新增重型病例5例, 重型病例转普通型病例3例, 新增危重型病例1例	据 重庆市 卫健委 网站 消息 , 2020 年 2 月 7 日 12— 24 时 , 重庆市 报告 新型冠状病毒 感染 的 肺炎 新增 确诊 病例 11 例 , 新增 重型 病例 5 例 , 重型 病例 转 普通型 病例 3 例 , 新增 危 重型 病例 1 例	光明网
327	新型冠状病毒传播途径与预防指南	新型冠状病毒传播途径与预防指南疾病预防控制局 | 2020年01月27日 22:09原标题:新型冠状病毒传播途径与预防指南编辑:田宏 责任编辑:刘亮 新型冠状病毒 传播途径	新型冠状病毒 传播 途径 与 预防 指南 疾病 预防 控制 局 | 2020 年 01 月 27 日 22: 09 原 标题 : 新型冠状病毒 传播 途径 与 预防 指南 编辑 : 田宏 责任 编辑 : 刘亮 新型冠状病毒 传播 途径	央视网
328	抗击新型冠状病毒感染的肺炎疫情在行动-新华网	陈焕春说, 相关研究发现, 新型冠状病毒与SARS冠状病毒存在相关性, 但并不相同, 新型冠状病毒不是SARS冠状病毒。 “逆行”青春担使命 连线一线“战疫”青年 新冠肺炎疫情	陈焕春 说 , 相关 研究 发现 , 新型冠状病毒 与 SARS 冠状 病毒 存在 相关性 , 但 并不 相同 , 新型冠状病毒 不是 SARS 冠状 病毒 。 “ 逆行 ” 青春 担 使命 连 线 一线 “ 战 疫 ” 青年 新冠肺炎 疫情	新华网广东站
329	饮用高度酒能抵抗新型冠状病毒?这些是假的, 转发辟谣!	人民网北京1月23日电截至1月23日18时左右, 国内新型冠状病毒感染的肺炎确诊病例累计达到620例。疫情牵动人心, 也因此爆发大量谣言。人民网“求真”栏目在推出《这些	人民网 北京 1 月 23 日 电 截至 1 月 23 日 18 时 左右 , 国内 新型冠状病毒 感染 的 肺炎 确诊 病例 累计 达到 620 例 。 疫情 牵动 人心 , 也 因此 爆发 大量 谣言 。 人民网 “ 求真 ” 栏目 在 推出 《 这些	人民网
330	外国政党领导人高度评价并积极支持中国抗击新型冠状病毒感染肺炎	连日来, 又有一些国家政党领导人致电致函中共中央对外联络部, 高度评价中方为抗击新型冠状病毒感染肺炎疫情所作的努力, 并表达对中国的积极支持。	连日来 , 又 有 一些 国家 政党 领导人 致电 致函 中共中央 对外 联络部 , 高度 评价 中方 为 抗击 新型冠状病毒 感染肺炎 疫情 所作 的 努力 , 并 表达 对 中国 的 积极 支持 。	央视网
331	《预防新型冠状病毒感染口罩选择与使用技术指引》发布	据国家卫生健康委员会网站2月5日消息, 《预防新型冠状病毒感染口罩选择与使用技术指引》印发。 全文如下: 不同人群预防新型冠状病毒感染口罩选择与使用技术指引 在	据 国家 卫生 健康 委员会 网站 2 月 5 日 消息 , 《 预防 新型冠状病毒 感染 口罩 选择 与 使用 技术 指引 》 印发 。 全文 如下 : 不同 人群 预防 新型冠状病毒 感染 口罩 选择 与 使用 技术 指引 在	人民网
332	[贵州新闻联播]新型冠状病毒感染的肺炎疫情社会防控工作视频调度	[贵州新闻联播]新型冠状病毒感染的肺炎疫情社会防控工作视频调度会议召开简介95 新闻栏目推荐 首页|全站地图 中央广播电视总台央视网版权所有	[ 贵州 新闻 联播 ] 新型冠状病毒 感染 的 肺炎 疫情 社会 防控 工作 视频 调度 会议 召开 简介 95 新闻 栏目 推荐 首页 | 全站 地图 中央 广播 电视 总台 央 视网 版权 所有	央视网
333	宿迁市宿豫区奋力打赢新型冠状病毒防疫攻坚战	1月27日上午, 宿迁市中医院27名医护人员签下了抗击新型冠状病毒请战书, 一页页摁满红手印的请战书, 一声声铿锵有力的誓言, 收获了无数网友的点赞和祝福。 连日	1 月 27 日上 午 , 宿迁市 中医院 27 名 医护 人员 签 下 了 抗击 新型冠状病毒 请战书 , 一 页 页 摁 满红 手印 的 请战书 , 一 声声 铿锵有力 的 誓言 , 收获 了 无数 网友 的 点 赞 和 祝福 。 连日	新华网江苏站
334	泰州首例新型冠状病毒感染的肺炎患者治愈出院	2月5日, 据省卫生健康委通报, 泰州靖江市1名新型冠状病毒感染的肺炎确诊患者救治有效, 恢复良好, 经专家组确认, 符合出院标准, 2月4日下午治愈出院。 记者从泰州市卫健	2 月 5 日 , 据 省 卫生 健康 委 通报 , 泰州 靖江市 1 名 新型冠状病毒 感染 的 肺炎 确诊 患者 救治 有效 , 恢复 良好 , 经 专家组 确认 , 符合 出院 标准 , 2 月 4 日 下午 治愈 出院 。 记者 从 泰州市 卫健	人民网江苏频道
335	关于新型冠状病毒感染的肺炎, 想知道的看过来	关于新型冠状病毒感染的肺炎, 想知道的看过来 来源:中国疾控中心网站2020-01-21 14:46 关于新型冠状病毒感染的肺炎, 想知道的看过来	关于 新型冠状病毒 感染 的 肺炎 , 想 知道 的 看 过来 来源 : 中国 疾控中心 网站 2020- 01- 21 14: 46 关于 新型冠状病毒 感染 的 肺炎 , 想 知道 的 看 过来	光明网
336	中央组织部从代中央管理党费中划拨10800万元用于支持新型冠状病毒	近日, 中央组织部从代中央管理党费中给31个省区市、中央有关部门(系统)划拨专项资金10800万元, 用于支持各地区各有关部门(系统)开展新型冠状病毒感染的肺炎疫情防控	近日 , 中央 组织部 从 代 中央 管理 党费 中 给 31 个 省区 市 、 中央 有关 部门 ( 系统 ) 划拨 专项 资金 10800 万元 , 用于 支持 各 地区 各 有关 部门 ( 系统 ) 开展 新型冠状病毒 感染 的 肺炎 疫情 防控	中国政府网
337	湖北仙桃首批11位新型冠状病毒感染的肺炎病人治愈出院	(记者 杨毅)2月6日下午, 湖北省仙桃市第一人民医院感染科一病区、二病区11位新型冠状病毒感染的肺炎确诊患者出院, 这是仙桃市首批治愈的患者。	( 记者 杨毅 2 月 6 日 下午 , 湖北省 仙桃市 第一 人民 医院 感染 科 一病 区 、 二 病区 11 位 新型冠状病毒 感染 的 肺炎 确诊 患者 出院 , 这 是 仙桃市 首批 治愈 的 患者 。	中国新闻网
338	如何防治新型冠状病毒?北京医学专家联合为您科普	新型冠状病毒感染肺炎病例, 各地在不断增多。 超级传播者是否会出现? 网传的囤板蓝根、熏醋等预防措施是否有用?儿童是否真的不易感? 发热后如何进行新型冠状病毒	新型冠状病毒 感染肺炎 病例 , 各地 在 不断 增多 。 超级 传播者 是否 会 出现 ? 网 传 的 囤 板蓝根 、 熏 醋 等 预防 措施 是否 有用 ? 儿童 是否 真的 不易 感 ? 发热 后 如何 进行 新型冠状病毒	中国经济网
339	get!新型冠状病毒感染的肺炎可以这么治!	关注新华网 官方治疗的中药方来了!新型冠状病毒感染的肺炎可以这么治。	关注 新华网 官方 治疗 的 中 药方 来 了 ! 新型冠状病毒 感染 的 肺炎 可以 这么 治 。	新华网广东站
340	国际社会支持中国防控新型冠状病毒感染肺炎疫情	新华社北京2月6日电截至2月6日中午12时, 白俄罗斯、巴基斯坦、朝鲜、韩国、日本、泰国、马来西亚、印尼、马尔代夫、缅甸、德国、英国、法国、意大利、奥地利、匈牙利、	新华社 北京 2 月 6 日 电 截至 2 月 6 日 中午 12 时 , 白俄罗斯 、 巴基斯坦 、 朝鲜 、 韩国 、 日本 、 泰国 、 马来西亚 、 印尼 、 马尔代夫 、 缅甸 、 德国 、 英国 、 法国 、 意大利 、 奥地利 、 匈牙利 、	光明网
341	湖北新增新型冠状病毒肺炎病例2447例 累计22112例	据湖北省卫健委网站消息, 2020年2月6日0时-24时, 湖北省新增新型冠状病毒感染的肺炎病例2447例, 全省新增死亡69例。	据 湖北省 卫健委 网站 消息 , 2020 年 2 月 6 日 0 时 - 24 时 , 湖北省 新增 新型冠状病毒 感染 的 肺炎 病例 2447 例 , 全省 新增 死亡 69 例 。	光明网
342	截至5日江苏新型冠状病毒感染的肺炎出院病例增至26例	省卫健委消息, 截至2月5日24时, 江苏省新型冠状病毒感染的肺炎出院病例增至26例, 其中南京11例, 苏州4例, 徐州3例, 常州2例, 盐城2例, 淮安1例, 连云港1例, 无锡1例,	省 卫健委 消息 , 截至 2 月 5 日 24 时 , 江苏省 新型冠状病毒 感染 的 肺炎 出院 病例 增至 26 例 , 其中 南京 11 例 , 苏州 4 例 , 徐州 3 例 , 常州 2 例 , 盐城 2 例 , 淮安 1 例 , 连云港 1 例 , 无锡 1 例 ,	人民网江苏频道
343	青岛新增2例新型冠状病毒感染的肺炎确诊病例 累计确诊34例	央广网青岛2月5日消息(记者王伟)青岛市卫健委2月5日通报, 2月4日12—24时, 青岛市新增2例新型冠状病毒感染的肺炎确诊病例。 通报称, 新增2例确诊患者, 一为60岁	央广网 青岛 2 月 5 日 消息 ( 记者 王伟 ) 青岛市 卫健委 2 月 5 日 通报 , 2 月 4 日 12— 24 时 , 青岛市 新增 2 例 新型冠状病毒 感染 的 肺炎 确诊 病例 。 通报 称 , 新增 2 例 确诊 患者 , 一 为 60 岁	中国广播网
344	德国确诊新型冠状病毒感染病例升至8人	(记者 彭大伟)德国巴伐利亚州卫生部1日晚间公布的信息显示, 该国确诊新型冠状病毒感染病例已升至8人。	( 记者 彭大伟 ) 德国 巴伐利亚 州 卫生部 1 日 晚间 公布 的 信息 显示 , 该国 确诊 新型冠状病毒 感染 病例 已 升 至 8 人 。	中国新闻网
345	切断“行走的传染源”如何发力?——全国新型冠状病毒感染的肺炎	国家卫健委28日通报, 27日30个省(区、市)报告新增新型冠状病毒感染的肺炎确诊病例1771例, 新增死亡病例26例。面对疫情加快蔓延的严重形势, 各地健全区县、街镇、城乡社	国家 卫健委 28 日 通报 , 27 日 30 个 省 ( 区 、 市 ) 报告 新增 新型冠状病毒 感染 的 肺炎 确诊 病例 1771 例 , 新增 死亡 病例 26 例 。 面对 疫情 加快 蔓延 的 严重 形势 , 各地 健全 区县 、 街 镇 、 城乡 社	新华网客户端
346	国家卫健委:国内新型冠状病毒感染的肺炎确诊病例1287例 24日新增	国家卫健委:国内新型冠状病毒感染的肺炎确诊病例1287例 24日新增444例 ---记者从国家卫健委获悉, 1月24日0-24时, 29个省(区、市)报告新增确诊病例444例, 新增	国家 卫健委 : 国内 新型冠状病毒 感染 的 肺炎 确诊 病例 1287 例 24 日新 增 444 例 - - - 记者 从 国家 卫健委 获悉 , 1 月 24 日 0- 24 时 , 29 个 省 ( 区 、 市 ) 报告 新增 确诊 病例 444 例 , 新增	新华网客户端
347	黑龙江人 新型冠状病毒感染的肺炎与流感、普通感冒啥区别?听听	新型冠状病毒感染的肺炎最早在2019年12月在我国武汉发现, 是由2019新型冠状病毒引起的。 二是症状不同。普通感冒临床症状较轻, 上呼吸道卡他症状明显, 如鼻塞、流	新型冠状病毒 感染 的 肺炎 最 早 在 2019 年 12 月 在 我国 武汉 发现 , 是 由 2019 新型冠状病毒 引起 的 。 二是 症状 不同 。 普通 感冒 临床 症状 较 轻 , 上呼吸道 卡 他 症状 明显 , 如 鼻 塞 、 流	人民网黑龙江站
348	青海召开新型冠状病毒感染的肺炎疫情防控处置工作第二场新闻发布会	1月31日, 青海省新型冠状病毒感染的肺炎疫情防控处置工作指挥部在西宁召开第二场新闻发布会。会议通报了近期西宁市新型冠状病毒感染的肺炎确诊病例调查处置情况、青海省	1 月 31 日 , 青海省 新型冠状病毒 感染 的 肺炎 疫情 防控 处置 工作 指挥部 在 西宁 召开 第二 场 新闻 发布会 。 会议 通报 了 近期 西宁市 新型冠状病毒 感染 的 肺炎 确诊 病例 调查 处置 情况 、 青海省	新华网青海站
349	识别发热的“障眼法”——如何区分普通感冒、流感、新型冠状病毒	无论是普通感冒、流感还是新型冠状病毒感染的肺炎, 除了药物对症治疗, 还要提高自身抵抗力:注意休息, 避免受凉、淋雨、过度疲劳;坚决戒烟、戒酒, 每天至少饮用2000毫升水;	无论是 普通 感冒 、 流感 还是 新型冠状病毒 感染 的 肺炎 , 除了 药物 对症 治疗 , 还要 提高 自身 抵抗力 : 注意 休息 , 避免 受凉 、 淋 雨 、 过度 疲劳 ; 坚决 戒烟 、 戒 酒 , 每天 至少 饮用 2000 毫升 水 ;	央视网
350	常州首批2名新型冠状病毒感染肺炎患者治愈出院	2月4日, 经过常州市医疗救治专家组评估, 两名患者符合国家卫生健康委新型冠状病毒感染的肺炎确诊病例解除隔离和出院标准。 常州市新型冠	2 月 4 日 , 经过 常州市 医疗 救治 专家组 评估 , 两 名 患者 符合 国家 卫生 健康 委 新型冠状病毒 感染 的 肺炎 确诊 病例 解除 隔离 和 出院 标准 。 常州市 新型冠	新华网江苏站
351	武汉市已有103例新型冠状病毒感染的肺炎患者治愈出院	经过治疗, 武汉市已有103例新型冠状病毒感染的肺炎患者治愈出院。这是武汉市市长周先旺31日在湖北新型冠状病毒感染的肺炎疫情防控工作例行新闻发布会上透露的消息。	经过 治疗 , 武汉市 已 有 103 例 新型冠状病毒 感染 的 肺炎 患者 治愈 出院 。 这 是 武汉市 市长 周先旺 31 日 在 湖北 新型冠状病毒 感染 的 肺炎 疫情 防控 工作 例行 新闻 发布会 上 透露 的 消息 。	央视网
352	十五国确诊新型冠状病毒感染病例 他们如何应对?	中新社北京1月29日电 截至北京时间1月29日14时, 中国以外共有15个国家累计确诊新型冠状病毒感染病例66例, 包括泰国14例, 日本、新加坡、马来西亚各7例, 美国和	中新 社 北京 1 月 29 日 电 截至 北京 时间 1 月 29 日 14 时 , 中国 以外 共有 15 个 国家 累计 确诊 新型冠状病毒 感染 病例 66 例 , 包括 泰国 14 例 , 日本 、 新加坡 、 马来西亚 各 7 例 , 美国 和	ChinaNews
353	河南2月6日新增新型冠状病毒感染的肺炎确诊病例63例	据河南省卫健委官方微博消息, 2020年2月6日0-24时, 河南省新增新型冠状病毒感染的肺炎确诊病例63例, 新增出院病例14例, 新增死亡病例1例。	据 河南省 卫健委 官方 微 博 消息 , 2020 年 2 月 6 日 0- 24 时 , 河南省 新增 新型冠状病毒 感染 的 肺炎 确诊 病例 63 例 , 新增 出院 病例 14 例 , 新增 死亡 病例 1 例 。	光明网
354	希腊总统就新型冠状病毒肺炎疫情向中国表达支持和慰问	近期, 新型冠状病毒肺炎疫情引起希腊政府和社会各界高度关注, 希腊政要和各界友好人士纷纷通过不同方式, 向中方表示支持和慰问。希腊总统府秘书长耶尼玛塔斯在总统府向中国	近期 , 新型冠状病毒 肺炎 疫情 引起 希腊 政府 和 社会 各界 高度 关注 , 希腊 政要 和 各界 友好 人士 纷纷 通过 不同 方式 , 向 中方 表示 支持 和 慰问 。 希腊 总统府 秘书长 耶 尼玛 塔斯 在 总统府 向 中国	光明网
355	新型冠状病毒怕冷or怕热?武汉同济专家告诉您	1.目前研究证据表明, 新型冠状病毒更怕热还是更怕冷? 冠状病毒对热较为敏感, -60℃可保存数年, 病毒在4℃合适维持液中为中等稳定, 但随着温度的升高, 病毒的抵抗力下	1. 目前 研究 证据 表明 , 新型冠状病毒 更 怕 热 还是 更 怕 冷 ? 冠状 病毒 对 热 较为 敏感 , - 60℃ 可 保存 数 年 , 病毒 在 4℃ 合适 维持 液 中 为 中等 稳定 , 但 随着 温度 的 升高 , 病毒 的 抵抗力 下	新华网云南频道
356	外交部发言人就世界卫生组织发布新型冠状病毒感染的肺炎疫情为	新华社北京1月31日电 外交部发言人华春莹31日就世界卫生组织发布新型冠状病毒感染的肺炎疫情为“国际关注的突发公共卫生事件”回答记者提问。 有记者问:日前, 世界	新华社 北京 1 月 31 日 电 外交部 发言人 华春莹 31 日就 世界 卫生 组织 发布 新型冠状病毒 感染 的 肺炎 疫情 为 “ 国际 关注 的 突发 公共 卫生 事件 ” 回答 记者 提问 。 有 记者 问 : 日前 , 世界	中国日报网
357	世卫组织将新型冠状病毒疫情列为国际关注的突发公共卫生事件	当地时间1月30日晚, 世界卫生组织宣布, 将新型冠状病毒疫情列为国际关注的突发公共卫生事件。世界卫生组织总干事谭德塞宣布, 主要基于中国感染者数量增加、多个国家都	当地 时间 1 月 30 日 晚 , 世界 卫生 组织 宣布 , 将 新型冠状病毒 疫情 列为 国际 关注 的 突发 公共 卫生 事件 。 世界 卫生 组织 总 干事 谭德 塞 宣布 , 主要 基于 中国 感染者 数量 增加 、 多 个 国家 都	人民网
358	《新型冠状病毒感染的肺炎诊疗方案(试行第四版)》发布 藿香正气等	《新型冠状病毒感染的肺炎诊疗方案(试行第四版)》发布 藿香正气等多个中成药获推荐 ---1月27日, 国家卫生健康委办公厅、国家中医药管理局办公室发布关于印发新型	《 新型冠状病毒 感染 的 肺炎 诊疗 方案 ( 试行 第四 版 ) 》 发布 藿 香 正气 等 多 个中 成药 获 推荐 - - - 1 月 27 日 , 国家 卫生 健康 委 办公 厅 、 国家 中医药 管理局 办公室 发布 关于 印发 新型	新华网客户端
359	南京2例新型冠状病毒感染的肺炎患者治愈出院	在这里他们经过抗病毒治疗及其他对症治疗, 心理疏导, 精心护理, 病情好转, 无发烧, 无身体不适, 经反复连续核酸检测均为阴性, 经专家组评估, 符合国家卫生健康委新型冠状病毒	在 这里 他们 经过 抗 病毒 治疗 及其 他 对症 治疗 , 心理 疏导 , 精心 护理 , 病情 好转 , 无 发烧 , 无 身体 不适 , 经 反复 连续 核酸 检测 均 为 阴性 , 经 专家组 评估 , 符合 国家 卫生 健康 委 新型冠状病毒	ChinaNews
360	李克强主持召开中央应对新型冠状病毒感染肺炎疫情工作领导小组会议	2月6日, 中共中央政治局常委、国务院总理、中央应对新型冠状病毒感染肺炎疫情工作领导小组组长李克强主持召开领导小组会议。 中共中央政治局常委、中央应对新型冠状病毒感染	2 月 6 日 , 中共中央 政治局 常委 、 国务院 总理 、 中央 应对 新型冠状病毒 感染肺炎 疫情 工作 领导 小组 组长 李克强 主持 召开 领导 小组会 议 。 中共中央 政治局 常委 、 中央 应对 新型冠状病毒 感染	求是理论网
361	成竞业:抗击新型冠状病毒感染肺炎疫情, 中国有能力, 世界有信心	2月4日, 中国驻澳大利亚大使成竞业在《澳大利亚金融评论报》发表署名文章称, 在抗击新型冠状病毒感染肺炎疫情方面, 中国有能力, 世界有信心。成竞业说, 面对这一巨大挑战,	2 月 4 日 , 中国 驻 澳大利亚 大使 成 竞 业 在 《 澳大利亚 金融 评论 报 》 发表 署名 文章 称 , 在 抗击 新型冠状病毒 感染肺炎 疫情 方面 , 中国 有 能力 , 世界 有信 心 。 成 竞 业 说 , 面对 这一 巨大 挑战 ,	光明网
362	防控新型冠状病毒肺炎 携程商旅持续在行动	上海2020年2月6日 /美通社/ -- 庚子新春, 新型冠状病毒感染的肺炎疫情牵动全国人心。作为国内领先的TMC, 携程商旅一直密切关注疫情发展, 并以实际行动支持抗击新型肺炎	上海 2020 年 2 月 6 日 / 美 通 社 / - - 庚子 新春 , 新型冠状病毒 感染 的 肺炎 疫情 牵动 全国 人心 。 作为 国内 领先 的 TMC, 携 程 商旅 一直 密切 关注 疫情 发展 , 并 以 实际 行动 支持 抗击 新型 肺炎	环球网
363	火神山医院接收首批新型冠状病毒感染的肺炎确诊患者	本报武汉2月4日电记者陈国全、特约记者汪学潮报道:经过军队支援湖北医疗队扎实细致、紧张有序的准备工作, 武汉火神山新型冠状病毒感染肺炎专科医院开始正式接诊新型冠状	本报 武汉 2 月 4 日 电 记者 陈国全 、 特约 记者 汪学潮 报道 : 经过 军队 支援 湖北 医疗队 扎实 细致 、 紧张 有序 的 准备 工作 , 武汉 火 神山 新型冠状病毒 感染肺炎 专科 医院 开始 正式 接诊 新型冠状	光明网
364	中国疾控中心在武汉华南海鲜市场检出大量新型冠状病毒	记者26日从中国疾控中心病毒病所了解到, 该所在新型冠状病毒溯源研究中取得阶段性进展, 首次从武汉华南海鲜市场的585份环境样本中, 检测到33份样品含有新型冠状病毒核酸	记者 26 日 从 中国 疾控中心 病毒 病 所 了解 到 , 该所 在 新型冠状病毒 溯源 研究 中 取得 阶段性 进展 , 首次 从 武汉 华南 海鲜 市场 的 585 份 环境 样本 中 , 检测 到 33 份 样品 含有 新型冠状病毒 核酸	光明网
365	伊利持续投入1亿元抗击新型冠状病毒肺炎疫情	当前, 新型冠状病毒肺炎疫情进入了比较严重、复杂的时期。为了全力抗击疫情, 1月26日, 伊利决定持续投入1亿元, 用于新型冠状病毒肺炎的防控治疗, 这也是伊利继捐赠2万箱	当前 , 新型冠状病毒 肺炎 疫情 进入 了 比较 严重 、 复杂 的 时期 。 为了 全力 抗击 疫情 , 1 月 26 日 , 伊利 决定 持续 投入 1 亿 元 , 用于 新型冠状病毒 肺炎 的 防控 治疗 , 这 也 是 伊利 继 捐赠 2 万 箱	中国日报网
366	国家卫生健康委就新型冠状病毒感染的肺炎疫情防控工作中孕产妇	国家卫生健康委定于2月1日下午15时在委机关西直门办公区新闻发布厅召开新闻发布会, 介绍新型冠状病毒感染的肺炎疫情防控工作中孕产妇、婴幼儿和托育机构的健康防护情况	国家 卫生 健康 委 定于 2 月 1 日 下午 15 时 在 委 机关 西直门 办公区 新闻 发布厅 召开 新闻 发布会 , 介绍 新型冠状病毒 感染 的 肺炎 疫情 防控 工作 中 孕产妇 、 婴幼儿 和 托 育 机构 的 健康 防护 情况	中国网
367	多国高度评价中国抗击新型冠状病毒感染肺炎疫情努力	综合新华社驻外记者报道:连日来, 中国全力抗击新型冠状病毒感染肺炎疫情牵动世人目光。吉尔吉斯斯坦外交部长艾达尔别科夫在会见中国驻吉大使杜德文时表示, 他完全支持并	综合 新华社 驻 外 记者 报道 : 连日来 , 中国 全力 抗击 新型冠状病毒 感染肺炎 疫情 牵动 世人 目光 。 吉尔吉斯 斯坦 外交部长 艾达尔 别科夫 在 会见 中国 驻 吉大 使 杜德文 时 表示 , 他 完全 支持 并	中国新闻网
368	好消息!重庆已有8名新型冠状病毒感染的肺炎患者治愈出院	就像重庆首例治愈出院的新型冠状病毒感染的肺炎患者的这句话那样。疫情不可怕, 稳住我们能赢!	就 像 重庆 首例 治愈 出院 的 新型冠状病毒 感染 的 肺炎 患者 的 这 句 话 那样 。 疫情 不可 怕 , 稳住 我们 能 赢 !	光明网
369	武汉感染新型冠状病毒肺炎医护人员首批集中出院, 复盘救治过程有	“这一批病人的临床症状都得到有效控制, 且两次病毒核酸检测均为阴性, 达到出院标准。同样在1月28日, 武汉市肺科医院5名新型冠状病毒感染的肺炎患者经过治疗后康复出院	“ 这 一批 病人 的 临床 症状 都 得到 有效 控制 , 且 两 次 病毒 核酸 检测 均 为 阴性 , 达到 出院 标准 。 同样 在 1 月 28 日 , 武汉市 肺科 医院 5 名 新型冠状病毒 感染 的 肺炎 患者 经过 治疗 后 康复 出院	光明网
370	河北省首批3名新型冠状病毒感染的肺炎患者治愈出院	河北省首批3名新型冠状病毒感染的肺炎患者经过精心治疗, 已符合治愈标准, 正式出院。 (记者秦婧)记者从河北省卫生健康委了解到, 今天, 河北省首批3名新型冠状病毒感染	河北省 首批 3 名 新型冠状病毒 感染 的 肺炎 患者 经过 精心 治疗 , 已 符合 治愈 标准 , 正式 出院 。 ( 记者 秦婧 记者 从 河北省 卫生 健康 委 了解 到 , 今天 , 河北省 首批 3 名 新型冠状病毒 感染	新华网河北站
371	德国新型冠状病毒感染的肺炎确诊病例增至10人	德国《世界报》当地时间2月2日报道, 首批从武汉撤出的德国侨民中, 两人确诊感染新型冠状病毒, 目前已被送往法兰克福大学医院隔离。 2月1日, 130名德国侨民从武汉返回	德国 《 世界 报 》 当地 时间 2 月 2 日报 道 , 首批 从 武汉 撤出 的 德国 侨民 中 , 两 人 确诊 感染 新型冠状病毒 , 目前 已 被 送往 法兰克福 大学 医院 隔离 。 2 月 1 日 , 130 名 德国 侨民 从 武汉 返回	ChinaNews
372	海外支援中国抗击新型冠状病毒疫情	新华社北京2020年1月29日电 综合新华社驻外记者报道:中国新型冠状病毒感染肺炎疫情牵动着各国友人和海外华侨华人的心, 他们纷纷捐献资金或医疗物资, 支援中国疫情防控工作	新华社 北京 2020 年 1 月 29 日 电 综合 新华社 驻 外 记者 报道 : 中国 新型冠状病毒 感染肺炎 疫情 牵动 着 各国 友人 和 海外 华侨 华人 的 心 , 他们 纷纷 捐献 资金 或 医疗 物资 , 支援 中国 疫情 防控 工作	中国军网
373	【新型冠状病毒科普知识】(二十三) 专家说:病毒是如何传播的?	【新型冠状病毒科普知识】(二十三) 专家说:病毒是如何传播的?中央广电总台国际在线 2020-01-28 22:14:23 来源:健康中国热:李云龙58岁被逼自杀, 留下6	【 新型冠状病毒 科普 知识 】 ( 二十三 ) 专家 说 : 病毒 是 如何 传播 的 ? 中央 广电 总台 国际 在线 2020- 01- 28 22: 14: 23 来源 : 健康 中国热 : 李云龙 58 岁 被 逼 自杀 , 留下 6	ChinaNews
374	【征稿函】“众志成城抗击新型冠状病毒肺炎疫情主题书画展”作品	从今天开始, 光明网书画频道联合北京金正德书画院发起“众志成城抗击新型冠状病毒肺炎疫情主题书画展”作品征集活动, 号召全国书画家及书画爱好者用画笔描绘抗疫感人	从 今天 开始 , 光明 网 书画 频道 联合 北京 金正德 书画院 发起 “ 众志成城 抗击 新型冠状病毒 肺炎 疫情 主题 书画展 ” 作品 征集 活动 , 号召 全国 书画家 及 书画 爱好者 用 画笔 描绘 抗疫 感人	光明网
375	贵州省新型冠状病毒感染的肺炎患者均得到规范有效治疗	人民网贵阳2月3日电(王秀芳)2月3日, 记者从贵州省卫生健康委获悉, 当前, 贵州省新型冠状病毒感染的肺炎患者救治工作正有力推进, 救治医疗机构也积极探索治疗新方法,	人民网 贵阳 2 月 3 日 电 ( 王秀芳 ) 2 月 3 日 , 记者 从 贵州省 卫生 健康 委 获悉 , 当前 , 贵州省 新型冠状病毒 感染 的 肺炎 患者 救治 工作 正 有力 推进 , 救治 医疗 机构 也 积极 探索 治疗 新 方法 ,	人民网贵州站
376	浙江省成功分离出新型冠状病毒毒株 录像画面公开	今天(1月27日), 浙江省对外宣布, 浙江省疾控中心生物安全三级实验室已经成功分离出新型冠状病毒毒株, 这是继国家疾控中心之后我国第二个成功分离出新型冠状病毒毒株的	今天 ( 1 月 27 日 ) , 浙江省 对外 宣布 , 浙江省 疾控中心 生物 安全 三级 实验室 已经 成功 分离 出 新型 冠状 病毒 毒 株 , 这 是 继 国家 疾控中心 之后 我国 第二 个 成功 分离 出 新型 冠状 病毒 毒 株 的	人民网江苏频道
377	丹东公布1名新型冠状病毒感染的肺炎确诊病例情况和行程轨迹	广大市民朋友:2月5日, 根据《新型冠状病毒感染的肺炎诊疗方案(试行第五版)》, 经省专家组确认, 我市新增1例输入性新型冠状病毒感染的肺炎确诊病例, 属普通型病例。	广大 市民 朋友 : 2 月 5 日 , 根据 《 新型冠状病毒 感染 的 肺炎 诊疗 方案 ( 试行 第五 版 ) 》 , 经 省 专家组 确认 , 我市 新增 1 例 输入 性 新型冠状病毒 感染 的 肺炎 确诊 病例 , 属 普通型 病例 。	人民网辽宁站
378	【新型冠状病毒科普知识】(十六) 今年过年不聚会	在备餐和聚餐过程中, 人群相互之间都是密切接触者, 咳嗽、打喷嚏产生的飞沫, 可直接传播给整个聚会人群, 极易造成疾病传播, 因此, 为了防止新型冠状病毒传播, 请大家尽量不	在 备 餐 和 聚餐 过程 中 , 人群 相互之间 都 是 密切 接触 者 , 咳嗽 、 打喷嚏 产生 的 飞 沫 , 可 直接 传播 给 整个 聚会 人群 , 极 易 造成 疾病 传播 , 因此 , 为了 防止 新型冠状病毒 传播 , 请 大家 尽量 不	光明网
379	广西新闻发布会新型冠状病毒	自治区新型冠状病毒感染的肺炎防控工作领导小组指挥部疫情防控组综合协调组副组长、自治区卫生健康委应急办副主任吴兴华, 自治区新型冠状病毒感染的肺炎防控工作领导小组	自治区 新型冠状病毒 感染 的 肺炎 防控 工作 领导 小组 指挥部 疫情 防控 组 综合 协调组 副 组长 、 自治区 卫生 健康 委 应急 办 副 主任 吴兴 华 , 自治区 新型冠状病毒 感染 的 肺炎 防控 工作 领导 小组	新华网广西站
380	公众如何科学预防新型冠状病毒肺炎	若出现新型冠状病毒感染可疑症状(包括发热、咳嗽、咽痛、胸闷、呼吸困难、轻度纳差、乏力、精神稍差、恶心呕吐、腹泻、头痛、心慌、结膜炎、轻度四肢或腰背部肌肉酸痛	若 出现 新型冠状病毒 感染 可疑 症状 ( 包括 发热 、 咳嗽 、 咽 痛 、 胸闷 、 呼吸 困难 、 轻度 纳 差 、 乏力 、 精神 稍 差 、 恶心 呕吐 、 腹泻 、 头痛 、 心慌 、 结膜炎 、 轻度 四肢 或 腰 背部 肌肉 酸痛	新华网云南频道
381	【新型冠状病毒科普知识】(九)远离病毒, 这些要点须知晓	近日, 各地积极采取多种措施, 加强对新型冠状病毒感染的肺炎疫情防控, 同时做好公共服务和各项保障。近日, 各地积极采取多种措施, 加强对新型冠状病毒感染的肺炎疫情防控, 同	近日 , 各地 积极 采取 多种 措施 , 加强 对 新型冠状病毒 感染 的 肺炎 疫情 防控 , 同时 做好 公共 服务 和 各项 保障 。 近日 , 各地 积极 采取 多种 措施 , 加强 对 新型冠状病毒 感染 的 肺炎 疫情 防控 , 同	光明网
382	居家需要消毒吗?江苏专家组组长解读新型冠状病毒预防	如何判断自己是感冒了还是感染新型冠状病毒?居家需要杀菌消毒吗?如何正确地佩戴口罩?江苏省卫健委新型冠状病毒感染的肺防治专家组组长、江苏省人民医院呼吸与危重症医学	如何 判断 自己 是 感冒 了 还是 感染 新型冠状病毒 ? 居家 需要 杀菌 消毒 吗 ? 如何 正确 地 佩戴 口罩 ? 江苏省 卫健委 新型冠状病毒 感染 的 肺 防治 专家组 组长 、 江苏省 人民 医院 呼吸与 危 重症 医学	人民网江苏频道
383	【好消息】重庆两例新型冠状病毒感染的肺炎患者, 今日治愈出院	孙先生于1月22日出现发热咳嗽等症状, 随后前往丰都县人民医院就治并被确诊为新型冠状病毒感染的肺炎患者。 目前, 孙先生体温恢复正常5天以上, 无呼吸道症状, 相隔一天的	孙先 生于 1 月 22 日 出现 发热 咳嗽 等 症状 , 随后 前往 丰都 县 人民 医院 就 治 并 被 确诊 为 新型冠状病毒 感染 的 肺炎 患者 。 目前 , 孙先生 体温 恢复 正常 5 天 以上 , 无 呼吸道 症状 , 相隔 一天 的	光明网
384	武汉新型冠状病毒核酸日检测量将达到2000份	市中心医院、市第三医院、市金银潭医院、市肺科医院)、2家专业机构(中科院武汉病毒所、深圳华大基因科技有限公司)开展新型肺炎病原学检测, 病毒核酸日检测量预计可达	市中心 医院 、 市 第三 医院 、 市 金银 潭 医院 、 市 肺科 医院 ) 、 2 家 专业 机构 ( 中科院 武汉 病毒 所 、 深圳 华大 基因 科技 有限公司 ) 开展 新型 肺炎 病原 学 检测 , 病毒 核酸 日 检 测量 预计 可 达	中国日报网
385	南京江北新区企业成功研制新型冠状病毒检测试剂盒	这个假期, 新区世和基因生物技术有限公司首席执行官邵阳一直带领他的团队与时间赛跑, 世和基因研发的新型冠状病毒检测试剂盒于1月27日推出, 并正在申请	这个 假期 , 新区 世 和 基因 生物 技术 有限公司 首席 执行官 邵阳 一直 带领 他 的 团队 与 时间 赛跑 , 世 和 基因 研发 的 新型冠状病毒 检测 试剂 盒 于 1 月 27 日 推出 , 并 正在 申请	新华网江苏站
386	海南省报告新型冠状病毒感染的肺炎新增确诊病例9例	据海南省卫健委4日发布的消息, 2月3日0-24时, 海南省报告新型冠状病毒感染的肺炎新增确诊病例9例, 新增重症病例1例, 新增死亡病例0例, 新增解除重症1例, 新增出院病例	据 海南省 卫健委 4 日 发布 的 消息 , 2 月 3 日 0- 24 时 , 海南省 报告 新型冠状病毒 感染 的 肺炎 新增 确诊 病例 9 例 , 新增 重症 病例 1 例 , 新增 死亡 病例 0 例 , 新增 解除 重症 1 例 , 新增 出院 病例	光明网
387	武汉推出《新型冠状病毒肺炎诊疗快速指南》	22日上午, 该院感染科主任宁琴、呼吸科主任赵建平、急诊科ICU主任李树生对《指南》进行了解读。据宁琴介绍, 从临床表现来看, 新型冠状病毒肺炎起病以发热为主要表现, 可	22 日上 午 , 该院 感染 科 主任 宁琴 、 呼吸 科 主任 赵建平 、 急诊科 ICU 主任 李树 生 对 《 指南 》 进行 了解 读 。 据 宁琴 介绍 , 从 临床 表现 来看 , 新型冠状病毒 肺炎 起病 以 发热 为主 要 表现 , 可	光明网
388	如何区分普通感冒与新型冠状病毒感染的肺炎?	国家卫健委就新型冠状病毒感染的肺炎疫情防控工作举行新闻发布会 国家卫健委就新型冠状病毒感染的肺炎疫情防控工作举行新闻发布会 2020-02-03 15:05 合肥:加强公交	国家 卫健委 就 新型冠状病毒 感染 的 肺炎 疫情 防控 工作 举行 新闻 发布会 国家 卫健委 就 新型冠状病毒 感染 的 肺炎 疫情 防控 工作 举行 新闻 发布会 2020- 02- 03 15: 05 合肥 : 加强 公交	光明网
389	上海:新型冠状病毒mRNA疫苗研发正式立项	人民网上海1月28日电(轩召强)面对新型冠状病毒肺炎疫情的蔓延, 全国上下开展联防联控工作的同时, 对新型冠状病毒的疫苗研发工作也提上日程。记者今日获悉, 同济大学	人民网 上海 1 月 28 日 电 ( 轩 召 强 ) 面对 新型冠状病毒 肺炎 疫情 的 蔓延 , 全国 上下 开展 联防 联控 工作 的 同时 , 对 新型冠状病毒 的 疫苗 研发 工作 也 提 上 日程 。 记者 今日 获悉 , 同 济 大学	人民网上海站
390	甘肃新增5例新型冠状病毒感染的肺炎确诊病例累计62例	人民网兰州2月6日电(王文嘉)据甘肃省卫健委消息, 截至2月5日20时, 甘肃新增5例新型冠状病毒感染的肺炎确诊病例。新增病例中, 定西市2例、白银市1例、庆阳市1例、	人民网 兰州 2 月 6 日 电 ( 王文嘉 ) 据 甘肃省 卫健委 消息 , 截至 2 月 5 日 20 时 , 甘肃 新增 5 例 新型冠状病毒 感染 的 肺炎 确诊 病例 。 新增 病例 中 , 定西 市 2 例 、 白银市 1 例 、 庆阳 市 1 例 、	人民网甘肃站
391	宁夏回族自治区党委应对新型冠状病毒感染肺炎疫情工作领导小组	本报讯(记者马晓芳)1月31日, 自治区党委应对新型冠状病毒感染肺炎疫情工作领导小组召开会议。自治区党委书记、自治区党委应对新型冠状病毒感染肺炎疫情工作领导小组组长	本报 讯 ( 记者 马晓芳 ) 1 月 31 日 , 自治区 党委 应对 新型冠状病毒 感染肺炎 疫情 工作 领导 小组 召开 会议 。 自治区 党委 书记 、 自治区 党委 应对 新型冠状病毒 感染肺炎 疫情 工作 领导 小组 组长	中国共产党新闻网
392	甘肃省陇南市武都区新型冠状病毒感染的肺炎疫情防控一线见闻:向着	凌晨5点, 一串急促的铃声划破夜的寂静, 灯火通明的陇南市武都区新型冠状病毒感染的肺炎联防联控工作领导小组办公室气氛骤然紧张起来。正在值班的一名工作人员一个健步冲	凌晨 5 点 , 一串 急促 的 铃声 划破 夜 的 寂静 , 灯火 通明 的 陇 南市 武 都 区 新型冠状病毒 感染 的 肺炎 联防 联控 工作 领导 小组 办公室 气氛 骤然 紧张 起来 。 正在 值班 的 一 名 工作 人员 一个 健步 冲	中国广播网
393	抗击新型肺炎 成都启动首批8个应急科技攻关项目	这些项目中, 有很多“硬核”含量很高的科技攻关任务, 将对防控新型冠状病毒肺炎起到重要的科技支撑。	这些 项目 中 , 有 很多 “ 硬 核 ” 含量 很 高的 科技 攻关 任务 , 将 对 防控 新型冠状病毒 肺炎 起到 重要 的 科技 支撑 。	光明网
394	健康160开设“新型冠状病毒肺炎”免费在线问诊	自“新型冠状病毒肺炎”疫情发生以来, 公众对疫情的动态情况时刻关注, 武汉的疫情情况更是牵动人心, 为积极防控新型肺炎病毒, 减少交叉感染, 减轻公众恐慌情绪, 深圳市卫健委	自 “ 新型冠状病毒 肺炎 ” 疫情 发生 以来 , 公众 对 疫情 的 动态 情况 时刻 关注 , 武汉 的 疫情 情况 更 是 牵动 人心 , 为 积极 防控 新型 肺炎 病毒 , 减少 交叉 感染 , 减轻 公众 恐慌 情绪 , 深圳市 卫健委	光明网
395	辽宁省新型冠状病毒感染的肺炎疫情防控指挥部发布第5号令	在做实做细疫情防控各项工作的基础上, 统一思想、统筹兼顾, 出台实招硬招, 支持企业开工复工, 全力保持经济社会平稳健康发展, 经省新型冠状病毒感染的肺炎疫情防控指挥部	在 做 实 做 细 疫情 防控 各项 工作 的 基础 上 , 统一 思想 、 统筹兼顾 , 出台 实招 硬 招 , 支持 企业 开工 复工 , 全力 保持 经济社 会 平稳 健康 发展 , 经省 新型冠状病毒 感染 的 肺炎 疫情 防控 指挥部	人民网辽宁站
396	分离到三株新型冠状病毒毒株, 疫苗还要等多久?	1月28日, 国家卫健委高级别专家组成员、中国工程院院士李兰娟领导的国家重点实验室分离到三株新型冠状病毒毒株。这意味着什么?还要多久才能出疫苗?李兰娟院士这样回答。	1 月 28 日 , 国家 卫健委 高 级别 专家组 成员 、 中国 工程院 院士 李兰娟 领导 的 国家 重点 实验室 分离 到 三 株 新型冠状病毒 毒 株 。 这 意味着 什么 ? 还要 多久 才能 出 疫苗 ? 李兰娟 院士 这样 回答 。	央视网
397	[新闻夜班车-石家庄]新型冠状病毒 要做好预防!	新闻 [新闻夜班车-石家庄]新型冠状病毒 要做好预防!简介新闻栏目推荐 首页|全站地图 中央广播电视总台央视网版权所有	新闻 [ 新闻 夜班车 - 石家庄 ] 新型冠状病毒 要 做好 预防 ! 简介 新闻 栏目 推荐 首页 | 全站 地图 中央 广播 电视 总台 央 视网 版权 所有	央视网
398	[新闻夜班车-石家庄]新型冠状病毒 要做好预防!	新闻 [新闻夜班车-石家庄]新型冠状病毒 要做好预防!简介新闻栏目推荐 首页|全站地图 中央广播电视总台央视网版权所有	新闻 [ 新闻 夜班车 - 石家庄 ] 新型冠状病毒 要 做好 预防 ! 简介 新闻 栏目 推荐 首页 | 全站 地图 中央 广播 电视 总台 央 视网 版权 所有	央视网
399	外交部发言人就世界卫生组织发布新型冠状病毒感染的肺炎疫情为	人民网北京1月31日电 据外交部网站消息, 外交部发言人华春莹31日就世界卫生组织发布新型冠状病毒感染的肺炎疫情为“国际关注的突发公共卫生事件”回答记者提问。问:	人民网 北京 1 月 31 日 电 据 外交部 网站 消息 , 外交部 发言人 华春莹 31 日就 世界 卫生 组织 发布 新型冠状病毒 感染 的 肺炎 疫情 为 “ 国际 关注 的 突发 公共 卫生 事件 ” 回答 记者 提问 。 问 :	人民网
400	青海省各级医疗机构全力应对 新型冠状病毒感染的肺炎疫情	作为全省传染病定点收治医院, 省第四人民医院积极开展人员培训、处置演练, 加强物资储备等工作, 为新型冠状病毒感染的肺炎疫情防控工作做好各项准备。医务人员高度警惕, 加强	作为 全省 传染病 定点 收治 医院 , 省 第四 人民 医院 积极 开展 人员 培训 、 处置 演练 , 加强 物资 储备 等 工作 , 为 新型冠状病毒 感染 的 肺炎 疫情 防控 工作 做好 各项 准备 。 医务 人员 高度 警惕 , 加强	新华网青海站
401	新型冠状病毒肺炎已出现无武汉旅行史确诊病例	人民网北京1月23日电据国家卫健委官方网站消息, 1月23日, 为进一步指导全国科学规范做好新型冠状病毒感染的肺炎病例诊断和医疗救治工作, 国家卫健委组织专家对诊疗方案	人民网 北京 1 月 23 日 电 据 国家 卫健委 官方 网站 消息 , 1 月 23 日 , 为 进一步 指导 全国 科学 规范 做好 新型冠状病毒 感染 的 肺炎 病例 诊断 和 医疗 救治 工作 , 国家 卫健委 组织 专家 对 诊疗 方案	人民网
402	中国贸促会出具首份新型冠状病毒感染的肺炎疫情不可抗力事实性证明	新华社北京2月2日电(记者申铖)中国贸促会2日向浙江湖州某制造企业出具全国首份新型冠状病毒感染的肺炎疫情不可抗力事实性证明, 助力企业最大限度减轻因疫情造成不能	新华社 北京 2 月 2 日 电 ( 记者 申 铖 ) 中国 贸促会 2 日 向 浙江 湖州 某 制造 企业 出具 全国 首 份 新型冠状病毒 感染 的 肺炎 疫情 不可抗力 事实 性 证明 , 助力 企业 最大 限度 减轻 因 疫情 造成 不能	光明网
403	研究称一款在研药可能有助治疗美首例新型冠状病毒感染肺炎病例	新华社华盛顿1月31日电(记者周舟)美国《新英格兰医学杂志》1月31日在线发表的一篇论文说, 美国首例确诊新型冠状病毒感染肺炎患者接受一种正在研究的药物治疗后, 其临床	新华社 华盛顿 1 月 31 日 电 ( 记者 周舟 ) 美国 《 新英格兰 医学 杂志 》 1 月 31 日 在线 发表 的 一 篇 论文 说 , 美国 首例 确诊 新型冠状病毒 感染肺炎 患者 接受 一 种 正在 研究 的 药物 治疗 后 , 其 临床	ChinaNews
404	江苏第三例!连云港新型冠状病毒肺炎患者出院	1月31日下午5时15分, 连云港新型冠状病毒感染的肺炎患者刘某出院。他是江苏省第三例出院的病例。 当天下午刘某戴着口罩, 出现在医院门前, 抱着一束鲜花。 刘某1	1 月 31 日 下午 5 时 15 分 , 连云港 新型冠状病毒 感染 的 肺炎 患者 刘某 出院 。 他 是 江苏省 第三 例 出院 的 病例 。 当天 下午 刘某戴 着 口罩 , 出现 在 医院 门前 , 抱 着 一 束 鲜花 。 刘某	人民网江苏频道
405	截至1月30日24时新疆(含兵团)新型冠状病毒感染的肺炎疫情最新情况	自治区卫生健康委最新通报, 1月30日0时至24时, 自治区报告新型冠状病毒感染的肺炎新增确诊病例3例。其中, 乌鲁木齐市确诊病例1例、伊犁州确诊病例1例、阿克苏地区确诊	自治区 卫生 健康 委 最新 通报 , 1 月 30 日 0 时至 24 时 , 自治区 报告 新型冠状病毒 感染 的 肺炎 新增 确诊 病例 3 例 。 其中 , 乌鲁木 齐市 确诊 病例 1 例 、 伊犁 州 确诊 病例 1 例 、 阿克苏 地区 确诊	新华网新疆站
406	江苏新增33例新型冠状病毒感染的肺炎确诊病例 累计确诊341例	人民网南京2月5日电(唐璐璐)2020年2月4日0-24时, 江苏省报告新型冠状病毒感染的肺炎新增确诊病例33例。其中, 南京市3例、无锡市1例、徐州市6例、常州市5例、	人民网 南京 2 月 5 日 电 ( 唐璐璐 ) 2020 年 2 月 4 日 0- 24 时 , 江苏省 报告 新型冠状病毒 感染 的 肺炎 新增 确诊 病例 33 例 。 其中 , 南京市 3 例 、 无锡市 1 例 、 徐州市 6 例 、 常州市 5 例 、	人民网江苏频道
407	宁夏应对新型冠状病毒感染肺炎疫情工作指挥部办公室公告(第4号)	为进一步加强新型冠状病毒感染肺炎疫情防控工作, 有效切断病毒传播途径, 减少人员流动传染风险, 最大限度地遏制疫情蔓延, 切实保障人民群众身体健康和生命安全, 结合当前我区疫	为 进一步 加强 新型冠状病毒 感染肺炎 疫情 防控 工作 , 有效 切断 病毒 传播 途径 , 减少 人员 流动 传染 风险 , 最大 限度 地 遏制 疫情 蔓延 , 切实 保障 人民 群众 身体 健康 和 生命 安全 , 结合 当前 我区 疫	光明网
408	天津新增新型冠状病毒感染的肺炎确诊病例7例	据天津市卫健委网站消息, 2月2日0-24时, 天津市报告新型冠状病毒感染的肺炎新增确诊病例7例, 新增危重型病例0例, 新增重型病例2例, 新增死亡病例0例, 新增出院病例1例。	据 天津市 卫健委 网站 消息 , 2 月 2 日 0- 24 时 , 天津市 报告 新型冠状病毒 感染 的 肺炎 新增 确诊 病例 7 例 , 新增 危 重型 病例 0 例 , 新增 重型 病例 2 例 , 新增 死亡 病例 0 例 , 新增 出院 病例 1 例 。	光明网
409	南充市应对新型冠状病毒感染肺炎疫情防控工作措施	坚决打赢疫情防控阻击战, 坚决确保人民群众生命安全和身体健康, 市委、市政府日前印发《南充市应对新型冠状病毒感染肺炎疫情防控“十个共同、十个做到”工作措施》, 要求	坚决 打 赢 疫情 防控 阻击战 , 坚决 确保 人民 群众 生命 安全 和 身体 健康 , 市委 、 市政府 日前 印发 《 南充市 应对 新型冠状病毒 感染肺炎 疫情 防控 “ 十 个 共同 、 十 个 做到 ” 工作 措施 》 , 要求	中国网四川站
410	宁夏突出四个环节阻击新型冠状病毒感染肺炎疫情	人民网银川1月27日电(宽容)新型冠状病毒感染的肺炎疫情防控工作启动以来, 宁夏各地、各有关部门单位, 坚守不发生二代病例、不发生医护人员感染、不发生死亡病例底线,	人民网 银川 1 月 27 日 电 ( 宽容 ) 新型冠状病毒 感染 的 肺炎 疫情 防控 工作 启动 以来 , 宁夏 各地 、 各 有关 部门 单位 , 坚守 不 发生 二 代 病例 、 不 发生 医护 人员 感染 、 不 发生 死亡 病例 底线 ,	人民网宁夏站
411	理性认识新型冠状病毒	1月24日, 云南省报告新型冠状病毒感染的肺炎新增确诊病例3例, 截至目前确诊5例。为了加深市民对新型冠状病毒的了解, 解答人们对新型冠状病毒的困惑, 科学防控, 安全过节,	1 月 24 日 , 云南省 报告 新型冠状病毒 感染 的 肺炎 新增 确诊 病例 3 例 , 截至 目前 确诊 5 例 。 为了 加深 市民 对 新型冠状病毒 的 了解 , 解答 人们 对 新型冠状病毒 的 困惑 , 科学 防控 , 安全 过节 ,	人民网
412	王东峰主持召开河北省应对新型冠状病毒感染肺炎疫情工作领导小组	原标题:王东峰主持召开河北省应对新型冠状病毒感染肺炎疫情工作领导小组会议 深入贯彻习近平总书记重要指示和党中央决策部署 全力以赴推进疫情防控工作落到实处取得实效	原 标题 : 王东 峰 主持 召开 河北省 应对 新型冠状病毒 感染肺炎 疫情 工作 领导 小组会 议 深入 贯彻 习近平 总书记 重要 指示 和 党中央 决策 部署 全力以赴 推进 疫情 防控 工作 落到实处 取得 实效	国际在线
413	党旗在疫情防控第一线高高飘扬——青海打响新型冠状病毒感染的	“在当前防控新型冠状病毒感染肺炎的严峻斗争中, 各级党组织和广大党员干部必须牢记人民利益高于一切, 不忘初心、牢记使命, 团结带领广大人民群众坚决贯彻落实党中央决策	“ 在 当前 防控 新型冠状病毒 感染肺炎 的 严峻 斗争 中 , 各级 党组织 和 广大 党员 干部 必须 牢记 人民 利益 高于 一切 , 不 忘 初心 、 牢记 使命 , 团结 带领 广大 人民 群众 坚决 贯彻 落实 党中央 决策	新华网青海站
414	中央纪委国家监委对贯彻党中央部署要求、做好新型冠状病毒感染	立足纪检监察职责定位, 中央纪委国家监委近日印发《关于贯彻党中央部署要求、做好新型冠状病毒感染肺炎疫情防控监督工作的通知》, 对做好新型冠状病毒感染肺炎疫情的防控	立足 纪检 监察 职责 定位 , 中央 纪委 国家 监 委 近日 印发 《 关于 贯彻 党中央 部署 要求 、 做好 新型冠状病毒 感染肺炎 疫情 防控 监督 工作 的 通知 》 , 对 做好 新型冠状病毒 感染肺炎 疫情 的 防控	人民网
415	西藏自治区确诊首例新型冠状病毒感染的肺炎病例	西藏自治区首例疑似病例张某某, 病例样本经自治区疾病预防控制中心检测, 中国疾病预防控制中心实验室复核检测, 并根据临床表现和自治区专家组会诊研判, 确认为新型冠状病毒	西藏 自治区 首例 疑似 病例 张 某某 , 病例 样本 经 自治区 疾病 预防 控制 中心 检测 , 中国 疾病 预防 控制 中心 实验室 复核 检测 , 并 根据 临床 表现 和 自治区 专家组 会诊 研 判 , 确认 为 新型冠状病毒	光明网
416	西藏确诊首例新型冠状病毒感染肺炎病例	西藏自治区卫生健康委员会30日发布消息称, 西藏确诊首例新型冠状病毒感染的肺炎病例。 王泽昊)西藏自治区卫生健康委员会30日发布消息称, 西藏确诊首例新型冠状病毒感染	西藏 自治区 卫生 健康 委员会 30 日 发布 消息 称 , 西藏 确诊 首例 新型冠状病毒 感染 的 肺炎 病例 。 王泽昊 ) 西藏 自治区 卫生 健康 委员会 30 日 发布 消息 称 , 西藏 确诊 首例 新型冠状病毒 感染	中国军网
417	西藏确诊首例新型冠状病毒感染肺炎病例	新华社拉萨1月30日电(记者白少波、王泽昊)西藏自治区卫生健康委员会30日发布消息称, 西藏确诊首例新型冠状病毒感染的肺炎病例。 据	新华社 拉萨 1 月 30 日 电 ( 记者 白少波 、 王泽昊 ) 西藏 自治区 卫生 健康 委员会 30 日 发布 消息 称 , 西藏 确诊 首例 新型冠状病毒 感染 的 肺炎 病例 。 据	新华网
418	好消息来了!黑龙江首批两名新型冠状病毒感染的肺炎确诊患者治愈出院	视频来源:龙视新闻联播人民网哈尔滨电2月1日(杨雪楠)2月1日, 哈尔滨市卫生健康委员会发布消息, 哈尔滨市两名新型冠状病毒感染的肺炎确诊患者经过积极科学治疗后, 经	视频 来源 : 龙 视 新闻 联播 人民网 哈尔滨 电 2 月 1 日 ( 杨雪楠 ) 2 月 1 日 , 哈尔滨市 卫生 健康 委员会 发布 消息 , 哈尔滨市 两 名 新型冠状病毒 感染 的 肺炎 确诊 患者 经过 积极 科学 治疗 后 , 经	人民网黑龙江站
419	新型冠状病毒感染的肺炎中医药防治方案有了“新疆版”	日前, 国家卫生健康委办公厅发布《关于印发新型冠状病毒感染的肺炎诊疗方案(试行第四版)》, 完善中医治疗方案。新疆组织专家结合新疆气候和地域特色, 制定并印发了“新疆	日前 , 国家 卫生 健康 委 办公 厅 发布 《 关于 印发 新型冠状病毒 感染 的 肺炎 诊疗 方案 ( 试行 第四 版 ) 》 , 完善 中医 治疗 方案 。 新疆 组织 专家 结合 新疆 气候 和 地域 特色 , 制定 并 印发 了 “ 新疆	新华网新疆站
420	面对严峻形势 广安如何打好新型冠状病毒阻击战?	1月31日, 四川省新型冠状病毒感染的肺炎病例确认专家组确认我省新增新型冠状病毒感染的肺炎病例36例, 其中4例出现在广安。至此, 广安累积报告确诊病例13例。	1 月 31 日 , 四川省 新型冠状病毒 感染 的 肺炎 病例 确认 专家组 确认 我省 新增 新型冠状病毒 感染 的 肺炎 病例 36 例 , 其中 4 例 出现 在 广安 。 至此 , 广安 累积 报告 确诊 病例 13 例 。	新华网四川站
421	上海新增18例新型冠状病毒感染的肺炎确诊病例	据上海市卫生健康委员会微信公众号消息, 2020年1月31日12—24时, 上海市排除新型冠状病毒感染的肺炎疑似病例51例, 新增确诊病例18例, 其中外地来沪人员6例, 上海市常住	据 上海市 卫生 健康 委员会 微 信 公众 号 消息 , 2020 年 1 月 31 日 12— 24 时 , 上海市 排除 新型冠状病毒 感染 的 肺炎 疑似 病例 51 例 , 新增 确诊 病例 18 例 , 其中 外地 来 沪 人员 6 例 , 上海市 常住	光明网
422	110分钟内出结果 粤新型冠状病毒检测试剂经应急审批上市	110分钟内出结果 粤新型冠状病毒检测试剂经应急审批上市 ---广东省药品监管局将继续梳理广东省在研在检在审项目, 根据疫情需要, 积极落实应急审批职责, 保证产品安全	110 分钟 内 出 结果 粤 新型冠状病毒 检测 试剂 经 应急 审批 上市 - - - 广东省 药品 监管 局 将 继续 梳理 广东省 在 研 在 检 在 审 项目 , 根据 疫情 需要 , 积极 落实 应急 审批 职责 , 保证 产品 安全	新华网广东站
423	截至2月1日24时新疆(含兵团)新型冠状病毒感染的肺炎疫情最新情况	2020年2月1日0-24时, 新疆(含兵团)报告新型冠状病毒感染的肺炎新增确诊病例3例, 新增重症病例0例, 新增危重症病例0例, 新增死亡病例0例, 新增出院病例0例。其中:	2020 年 2 月 1 日 0- 24 时 , 新疆 ( 含 兵团 ) 报告 新型冠状病毒 感染 的 肺炎 新增 确诊 病例 3 例 , 新增 重症 病例 0 例 , 新增 危 重症 病例 0 例 , 新增 死亡 病例 0 例 , 新增 出院 病例 0 例 。 其中 :	新华网新疆站
424	国家卫生健康委1号公告:透露关于“新型冠状病毒”防治重要信息	1月20日, 国家卫生健康委发布1号公告将新型冠状病毒感染的肺炎纳入《中华人民共和国传染病防治法》规定的乙类传染病。	1 月 20 日 , 国家 卫生 健康 委 发布 1 号 公告 将 新型冠状病毒 感染 的 肺炎 纳入 《 中华 人民 共和国 传染病 防治法 》 规定 的 乙类 传染病 。	央视网
425	新型冠状病毒, 我们该怎么预防?	新华社北京1月20日电 (记者屈婷、王秉阳)针对湖北武汉等多地报告的新型冠状病毒感染的肺炎病例, 国家卫生健康委员会日前回应说, 当前疫情仍可防可控。 记者从中国疾	新华社 北京 1 月 20 日 电 ( 记者 屈婷 王秉阳 ) 针对 湖北 武汉 等 多 地 报告 的 新型冠状病毒 感染 的 肺炎 病例 , 国家 卫生 健康 委员会 日前 回应 说 , 当前 疫情 仍 可防 可控 。 记者 从 中国 疾	人民日报人民网
426	[实时更新]新型肺炎疫情防控寻人信息汇总	卫生健康委员会发布消息, 2020年1月21日16时54分由阳泉北站至阳泉站车牌号为晋C06600D的大巴车上, 发现1名由武汉返回阳泉人员赵某, 现已确诊为新型冠状病毒感染的	卫生 健康 委员会 发布 消息 , 2020 年 1 月 21 日 16 时 54 分 由 阳泉 北站 至 阳泉 站 车 牌号 为 晋 C06600D 的 大巴车 上 , 发现 1 名 由 武汉 返回 阳泉 人员 赵某 现已 确诊 为 新型冠状病毒 感染 的	中国网
427	江北区召开新型冠状病毒感染的肺炎疫情防控工作新闻通气会	新华网重庆2月3日电(刘磊 杨洛)2月2日, 重庆江北区召开新型冠状病毒感染的肺炎疫情防控工作新闻通气会, 对近期全区新型冠状病毒感染的肺炎疫情防控	新华网 重庆 2 月 3 日 电 ( 刘磊 杨洛 2 月 2 日 , 重庆 江北区 召开 新型冠状病毒 感染 的 肺炎 疫情 防控 工作 新闻 通气会 , 对 近期 全区 新型冠状病毒 感染 的 肺炎 疫情 防控	新华网重庆站
428	关于应对新型冠状病毒感染的肺炎疫情 支持中小企业共渡难关的二十	支持高校、科研院所、企业针对新型冠状病毒感染肺炎防治, 在治疗方法、药物研发、检测技术和医疗设备等方向开展科技协同攻关。疫情一线防控人员结合疫情临床防控开展的科技	支持 高校 、 科研院 所 、 企业 针对 新型冠状病毒 感染肺炎 防治 , 在 治疗 方法 、 药物 研发 、 检测 技术 和 医疗 设备 等 方向 开展 科技 协同 攻关 。 疫情 一线 防控 人员 结合 疫情 临床 防控 开展 的 科技	新华网重庆站
429	国家卫健委介绍新型冠状病毒感染的肺炎疫情防控工作中重点人群和	央广网北京2月1日消息(记者车丽孙鲁晋)据中央广播电视总台中国之声《新闻和报纸摘要》报道, 国家卫健委昨天(1月31日)召开新闻发布会, 介绍新型冠状病毒感染的肺炎	央广网 北京 2 月 1 日 消息 ( 记者 车丽孙 鲁晋 据 中央 广播 电视 总台 中国 之 声 《 新闻 和 报纸 摘要 》 报道 , 国家 卫健委 昨天 ( 1 月 31 日 ) 召开 新闻 发布会 , 介绍 新型冠状病毒 感染 的 肺炎	光明网
430	重庆首例治愈的新型冠状病毒感染的肺炎患者出院	本报讯 (记者 陈维灯)1月29日, 在万州区重庆三峡中心医院医护人员的精心诊治和护理下, 该院一名确诊的新型冠状病毒感染的肺炎患者救治情况良好, 符合出院标准, 于当日	本报 讯 ( 记者 陈维灯 ) 1 月 29 日 , 在 万 州区 重庆 三峡 中心 医院 医护 人员 的 精心 诊治 和 护理 下 , 该院 一 名 确诊 的 新型冠状病毒 感染 的 肺炎 患者 救治 情况 良好 , 符合 出院 标准 , 于 当日	光明网
431	日媒:乘包机抵达日本日侨中有3人感染新型冠状病毒	中新网1月30日电 据日本共同社报道, 日本厚生劳动省30日发布消息称, 搭乘日本政府所派全日空包机29日返回日本的日侨中, 有3人检出感染新型冠状病毒。其中2人没有	中新网 1 月 30 日 电 据 日本 共同社 报道 , 日本 厚生 劳动 省 30 日 发布 消息 称 , 搭乘 日本 政府 所 派 全日 空包 机 29 日 返回 日本 的 日 侨 中 , 有 3 人 检出 感染 新型冠状病毒 。 其中 2 人 没有	ChinaNews
432	李克强主持召开中央应对新型冠状病毒感染肺炎疫情工作领导小组会议	2月4日, 中共中央政治局常委、国务院总理、中央应对新型冠状病毒感染肺炎疫情工作领导小组组长李克强主持召开领导小组会议。	2 月 4 日 , 中共中央 政治局 常委 、 国务院 总理 、 中央 应对 新型冠状病毒 感染肺炎 疫情 工作 领导 小组 组长 李克强 主持 召开 领导 小组会 议 。	光明网
433	教育部:各地和学校要做好新型冠状病毒感染的肺炎疫情防控工作	新华网北京1月22日电 21日, 教育部发出通知要求教育系统做好新型冠状病毒感染的肺炎疫情防控工作。通知强调, 各地和学校要通过多种形式开展宣传教育, 做好留校学生防控	新华网 北京 1 月 22 日 电 21 日 , 教育部 发出 通知 要求 教育 系统 做好 新型冠状病毒 感染 的 肺炎 疫情 防控 工作 。 通知 强调 , 各地 和 学校 要 通过 多种 形式 开展 宣传 教育 , 做好 留校 学生 防控	新华教育
434	南京市新型冠状病毒感染的肺炎首批两名治愈患者出院	新华网南京2月1日电(赵雅惠)1月31日, 南京市新型冠状病毒感染的肺炎首批两名确诊患者治愈出院。 患者1, 男, 42岁, 1月3日、8日	新华网 南京 2 月 1 日 电 ( 赵雅惠 ) 1 月 31 日 , 南京市 新型冠状病毒 感染 的 肺炎 首批 两 名 确诊 患者 治愈 出院 。 患者 1, 男 , 42 岁 , 1 月 3 日 、 8 日	新华网江苏站
435	徐州新增新型冠状病毒检测阳性19例 有10例为一待确认病例密切接触者	人民网徐州1月31日电(闫峰)据江苏徐州市疾控中心最新发布的疫情通报(8号)显示, 自1月30日10时至31日17时, 徐州市新增新型冠状病毒病原学检测阳性19例, 待省复核	人民网 徐州 1 月 31 日 电 ( 闫 峰 ) 据 江苏 徐州市 疾控中心 最新 发布 的 疫情 通报 ( 8 号 ) 显示 , 自 1 月 30 日 10 时至 31 日 17 时 , 徐州市 新增 新型冠状病毒 病原 学 检测 阳性 19 例 , 待 省 复核	人民网江苏频道
436	西藏自治区税务局驻村工作队认真落实新型冠状病毒疫情防控工作	新华网2月4日电(通讯员连小华)为深入贯彻落实区、市 、县、乡党委关于做好新型冠状肺炎病毒的疫情预防工作, 有效提高防范工作和村、居、户的安全	新华网 2 月 4 日 电 ( 通讯员 连小华 ) 为 深入 贯彻 落实 区 、 市 、 县 、 乡党委 关于 做好 新型冠状 肺炎 病毒 的 疫情 预防 工作 , 有效 提高 防范 工作 和 村 、 居 、 户的 安全	新华网
437	还敢吃蛇吗?最新研究:新型冠状病毒最可能来自于蛇	而引起目前肺炎疫情、最早在武汉发现、被命名为2019-nCoV的新型冠状病毒可能来自蛇。 继钟南山和高福两位院士表示武汉肺炎病毒来自野生动物后, 1月22日, 中国学者最新	而 引起 目前 肺炎 疫情 、 最 早 在 武汉 发现 、 被 命名 为 2019- nCoV 的 新型冠状病毒 可能 来自 蛇 。 继 钟 南山 和 高福两 位 院士 表示 武汉 肺炎 病毒 来自 野生 动物 后 , 1 月 22 日 , 中国 学者 最新	光明网
438	新型冠状病毒防护知识	1. 什么是新型冠状病毒肺炎? 感染性肺炎是指肺部的炎症主要由不同种病原微生物感染导致的。感染性肺炎的病原体可根据病原微生物种类分为, 细菌、病毒、真菌、支原	1. 什么 是 新型冠状病毒 肺炎 ? 感染性 肺炎 是 指 肺部 的 炎症 主要 由不 同种 病原 微生物 感染 导致 的 。 感染性 肺炎 的 病原体 可 根据 病原 微生物 种类 分为 , 细菌 、 病毒 、 真菌 、 支原	中国新闻网
439	不信谣不传谣 预防新型冠状病毒肺炎这些知识要知道	新型冠状病毒突然来袭, 尚无特效药可以治疗, 如何正确做好个人防护, 引起社会的普遍关注。 近日, 在商场、地铁、公交车、高铁等公共场合, 戴口罩的人明显增多。“近三天	新型冠状病毒 突然 来 袭 , 尚无 特效药 可以 治疗 , 如何 正确 做好 个人 防护 , 引起 社会 的 普遍 关注 。 近日 , 在商 场 、 地铁 、 公交车 、 高铁等 公共场 合 , 戴口罩 的 人 明显 增多 。 “ 近 三天	新华网江苏站
440	世卫组织更正:新型冠状病毒疫情对全球构成高风险	据外媒报道, 当地时间26日, 世界卫生组织(WHO)表示, 将新型冠状病毒疫情在全球范围内的风险改为高风险, 并承认该组织此前指风险中等的说法不正确。据报道, 在26日新	据 外 媒 报道 , 当地 时间 26 日 , 世界 卫生 组织 ( WHO) 表示 , 将 新型冠状病毒 疫情 在 全球 范围 内 的 风险 改 为 高风险 , 并 承认 该 组织 此 前指 风险 中等 的 说法不 正确 。 据 报道 , 在 26 日新	光明网
441	四川省委召开常委会会议暨省委应对新型冠状病毒感染肺炎疫情工作	本报讯1月29日, 省委召开常委会会议暨省委应对新型冠状病毒感染肺炎疫情工作领导小组会议, 传达学习习近平总书记近期对各级党组织和广大党员干部作出的重要指示和《中共	本报 讯 1 月 29 日 , 省委 召开 常委会 会议 暨 省委 应对 新型冠状病毒 感染肺炎 疫情 工作 领导 小组会 议 , 传达 学 习习 近 平 总书记 近期 对 各级 党组织 和 广大 党员 干部 作出 的 重要 指示 和 《 中共	中国共产党新闻网
442	苏州确诊新型冠状病毒感染的肺炎病例12例	人民网苏州1月28日电(记者王继亮)28日, 江苏省卫健委通报, 截至2020年1月27日24时, 苏州市累计报告新型冠状病毒感染的肺炎确诊病例12例。随后, 苏州市卫健委对相关	人民网 苏州 1 月 28 日 电 ( 记者 王继亮 ) 28 日 , 江苏省 卫健委 通报 , 截至 2020 年 1 月 27 日 24 时 , 苏州市 累计 报告 新型冠状病毒 感染 的 肺炎 确诊 病例 12 例 。 随后 , 苏州市 卫健委 对 相关	人民网江苏频道
443	抗击新型冠状病毒疫情, 建议设置中医定点医院	从环球网看到中国民族医药学会国际交流与合作分会组织的《抗击新型冠状病毒疫情, 中医义不容辞》报道后, 我认为刘景源教授提出的尽快搭建中医治疗平台的提法非常中肯	从 环球网 看到 中国 民族 医药学 会 国际 交流 与 合作 分会 组织 的 《 抗击 新型冠状病毒 疫情 , 中医 义不容辞 》 报道 后 , 我 认为 刘景源 教授 提出 的 尽快 搭建 中医 治疗 平台 的 提法 非常 中肯	光明网
444	专家谈新型肺炎疫情防控谣言	专家谈新型肺炎疫情防控谣言 --- 谣言三:用淡盐水漱口可以预防新型冠状病毒 网传“钟南山院士建议盐水漱口防病毒”。	专家 谈 新型 肺炎 疫情 防控 谣言 - - - 谣言 三 : 用 淡 盐水 漱口 可以 预防 新型冠状病毒 网 传 “ 钟 南山 院士 建议 盐水 漱口 防病 毒 ” 。	新华网北京站
445	同心战疫, 青海在行动——青海打响新型冠状病毒感染的肺炎疫情	1月25日, 面对新型冠状病毒感染的肺炎疫情, 我省全面动员, 迅速行动, 及时启动重大突发公共卫生事件一级响应, 组织各方力量开展防控, 多措并举切断病毒传播链条和渠道, 坚决	1 月 25 日 , 面对 新型冠状病毒 感染 的 肺炎 疫情 , 我省 全面 动员 , 迅速 行动 , 及时 启动 重大 突发 公共 卫生 事件 一级 响应 , 组织 各方 力量 开展 防控 , 多 措 并举 切断 病毒 传播 链条 和 渠道 , 坚决	新华网青海站
446	宁夏全力阻击新型冠状病毒感染肺炎疫情	记者从宁夏回族自治区有关部门获悉, 新型冠状病毒感染的肺炎疫情防控工作启动以来, 宁夏各地、各有关部门单位, 坚守“不发生二代病例、不发生医护人员感染、不发生死亡	记者 从 宁夏 回族 自治区 有关 部门 获悉 , 新型冠状病毒 感染 的 肺炎 疫情 防控 工作 启动 以来 , 宁夏 各地 、 各 有关 部门 单位 , 坚守 “ 不 发生 二 代 病例 、 不 发生 医护 人员 感染 、 不 发生 死亡	新华网宁夏站
447	农发行新疆分行传达学习中央、总行和自治区关于防控新型冠状病毒	会议认为, 新型冠状病毒感染肺炎疫情发生后, 全行上下认真贯彻中央、总行党委和自治区部署, 做了大量卓有成效的工作, 区分行成立了疫情防控领导小组, 及时	会议 认为 , 新型冠状病毒 感染肺炎 疫情 发生 后 , 全行 上下 认真 贯彻 中央 、 总行 党委 和 自治区 部署 , 做 了 大量 卓有成效 的 工作 , 区 分行 成立 了 疫情 防控 领导 小组 , 及时	新华网新疆站
448	农发行新疆分行传达学习中央、总行和自治区关于防控新型冠状病毒	会议认为, 新型冠状病毒感染肺炎疫情发生后, 全行上下认真贯彻中央、总行党委和自治区部署, 做了大量卓有成效的工作, 区分行成立了疫情防控领导小组, 及时	会议 认为 , 新型冠状病毒 感染肺炎 疫情 发生 后 , 全行 上下 认真 贯彻 中央 、 总行 党委 和 自治区 部署 , 做 了 大量 卓有成效 的 工作 , 区 分行 成立 了 疫情 防控 领导 小组 , 及时	新华网新疆站
449	新型冠状病毒感染的肺炎防控知识手册之个人防护知识	1、如何保护自己远离新型冠状病毒的肺炎传染? (1)勤洗手。使用肥皂或洗手液并用流动水洗手, 用一次性纸巾或干净毛巾擦手。双手接触呼吸道分泌物后(如打喷嚏后)应	1、 如何 保护 自己 远离 新型冠状病毒 的 肺炎 传染 ? ( 1) 勤 洗手 。 使用 肥皂 或 洗手 液 并用 流动 水洗 手 , 用 一次性 纸 巾 或 干净 毛巾 擦 手 。 双手 接触 呼吸道 分泌 物 后 ( 如 打喷嚏 后 ) 应	中国军网
450	世卫组织盛赞中国抗击新型冠状病毒感染的肺炎的执行力和信息透明度	美国东部时间上午11点, 世界卫生组织在日内瓦世卫组织总部通报新型冠状病毒感染的肺炎的情况。世卫组织突发卫生事件规划执行主任, 高级顾问迈克尔·瑞安博士发表讲话, 盛赞	美国 东部 时间 上午 11 点 , 世界 卫生 组织 在 日内瓦 世卫组织 总部 通报 新型冠状病毒 感染 的 肺炎 的 情况 。 世卫组织 突发 卫生 事件 规划 执行主 任 , 高级 顾问 迈 克 尔 · 瑞安 博士 发表 讲话 , 盛赞	光明网
451	新型冠状病毒感染的肺炎疫情防控焦点扫描之六	题:隔绝疫情, 不隔真情——新型冠状病毒感染的肺炎疫情防控焦点扫描之六 民政部要求切实做好疫情防控期间有关社会救助工作, 加大新型冠状病毒感染的肺炎患者临时救助力度;	题 : 隔绝 疫情 , 不 隔 真情 — — 新型冠状病毒 感染 的 肺炎 疫情 防控 焦点 扫描 之 六 民政部 要求 切实 做好 疫情 防控 期间 有关 社会 救助 工作 , 加大 新型冠状病毒 感染 的 肺炎 患者 临时 救助 力度 ;	光明网
452	武汉防控新型冠状病毒第一线 上海援鄂医生:等一切尘埃落定, 我们再	人民网上海1月27日电“我报名, 请让我去!”新型冠状病毒肺炎的疫情始终牵动所有人, 争分夺秒的战场上, 交大人主动请缨, 冲上一线与时间赛跑, 援助疫情防治工作, 除夕	人民网 上海 1 月 27 日 电 “ 我 报名 , 请 让 我 去 ! ” 新型冠状病毒 肺炎 的 疫情 始终 牵动 所有 人 , 争分夺秒 的 战场 上 , 交大 人 主动 请缨 , 冲 上 一线 与 时间 赛跑 , 援助 疫情 防治 工作 , 除夕	人民网上海站
453	这些关于新型冠状病毒肺炎传闻, 别信!	人民网北京1月22日电近期, 湖北省武汉市等多个地区发生新型冠状病毒感染的肺炎疫情。截至1月21日24时, 国家卫健委收到国内13省(区、市), 累计报告新型冠状病毒感染	人民网 北京 1 月 22 日 电 近期 , 湖北省 武汉市 等 多 个 地区 发生 新型冠状病毒 感染 的 肺炎 疫情 。 截至 1 月 21 日 24 时 , 国家 卫健委 收到 国内 13 省 ( 区 、 市 ) , 累计 报告 新型冠状病毒 感染	人民网重庆站
454	新型冠状病毒来袭 药企“保供不提价”	在“不明原因的病毒性肺炎”病原体初步判定为新型冠状病毒之后, 国家、省市专家组立即对不明原因的病毒性肺炎诊疗、监测等方案进行了修订完善。一方面, 市面口罩、	在 “ 不明 原因 的 病毒性 肺炎 ” 病原体 初步 判定 为 新型冠状病毒 之后 , 国家 、 省市 专家组 立即 对 不明 原因 的 病毒性 肺炎 诊疗 、 监测 等 方案 进行 了 修订 完善 。 一方面 , 市面 口罩 、	人民网四川站
455	新疆全力抓好新型冠状病毒感染的肺炎疫情防控工作	1月23日, 新疆广播电视台记者从自治区卫生健康委员会了解到, 我区首次确认2例输入性新型冠状病毒感染的肺炎确诊病例, 自治区卫生健康委员会等部门迅速行动, 采取有力	1 月 23 日 , 新疆 广播 电视 台 记者 从 自治区 卫生 健康 委员会 了解 到 , 我区 首次 确认 2 例 输入 性 新型冠状病毒 感染 的 肺炎 确诊 病例 , 自治区 卫生 健康 委员会 等 部门 迅速 行动 , 采取 有力	新华网新疆站
456	武汉大学人民医院发布新型肺炎患者识别“升级版”:发热咳嗽并非	武汉大学人民医院研究组1月24日发布《高度重视非呼吸系统的首发症状——新型冠状病毒性肺炎(2019-nCOV)患者的识别与防护》, 提醒医护人员及公众, 高度警惕以非呼吸	武汉 大学 人民 医院 研究组 1 月 24 日 发布 《 高度 重视 非 呼吸系统 的 首发 症状 — — 新型冠状病 毒性 肺炎 ( 2019- nCOV) 患者 的 识别 与 防护 》 , 提醒 医护 人员 及 公众 , 高度 警惕 以 非 呼吸	中国日报网
457	新疆三家新型冠状病毒感染的肺炎定点医院获社会保障卡制卡权限	1月31日, 记者从乌鲁木齐市医疗保障局了解到, 为全力应对疫情, 乌鲁木齐市医疗保障部门为自治区三家新型冠状病毒感染的肺炎定点医疗机构, 紧急配置了社会保障卡制卡设备及	1 月 31 日 , 记者 从 乌鲁木 齐市 医疗 保障 局 了解 到 , 为 全力 应对 疫情 , 乌鲁木 齐市 医疗 保障 部门 为 自治区 三家 新型冠状病毒 感染 的 肺炎 定点 医疗 机构 , 紧急 配置 了 社会 保障 卡 制 卡 设备 及	新华网新疆站
458	SARS专家林江涛教授解读新型冠状病毒肺炎	中日友好医院呼吸与危重症医学科一部主任、著名呼吸病学专家林江涛教授, 曾任2003年SARS国家专家组成员, 主持完成了世界上第一个SARS灭活疫苗和人禽流感H5N1全病毒灭活	中 日 友好 医院 呼吸与 危 重症 医 学科 一部 主任 、 著名 呼吸 病 学 专家 林 江涛 教授 , 曾任 2003 年 SARS 国家 专家组 成员 , 主持 完成 了 世界 上 第一 个 SARS 灭 活疫苗 和 人 禽流感 H5N1 全 病毒 灭 活	中国新闻网
459	李琦:不要轻信谣言 吸烟不能驱赶新型冠状病毒_新华访谈_新华网	近日, 全国多地分别通报新型冠状病毒感染的肺炎病例情况。临近春节, 春运大潮中人员高度流动, 个人如何自我防护?	近日 , 全国 多 地 分别 通报 新型冠状病毒 感染 的 肺炎 病例 情况 。 临近 春节 , 春运 大潮 中 人员 高度 流动 , 个人 如何 自我 防护 ?	新华网重庆站
460	宁夏应对新型冠状病毒感染肺炎疫情工作指挥部办公室公告(第2号)	餐饮服务提供者新型冠状病毒感染肺炎疫情防控指南 为指导餐饮服务提供者做好新型冠状病毒感染的肺炎疫情防控工作, 特提出如下防控指南。严格落实员工个人卫生及防护措施,	餐饮 服务 提供者 新型冠状病毒 感染肺炎 疫情 防控 指南 为 指导 餐饮 服务 提供者 做好 新型冠状病毒 感染 的 肺炎 疫情 防控 工作 , 特 提出 如下 防控 指南 。 严格 落实 员工 个人 卫生 及 防护 措施 ,	光明网
461	哈密市全力打好新型冠状病毒肺炎疫情防控阻击战	哈密市委、市政府坚决贯彻落实习近平总书记关于新型冠状病毒疫情防控工作的重要讲话和重要指示精神, 贯彻落实自治区党委工作部署, 按照重大突发公共卫生事件一级响应机制要求	哈密市 委 、 市政府 坚决 贯彻 落 实习 近 平 总书记 关于 新型冠状病毒 疫情 防控 工作 的 重要 讲话 和 重要 指示 精神 , 贯彻 落实 自治区 党委 工作部 署 , 按照 重大 突发 公共 卫生 事件 一级 响应 机制 要求	新华网新疆站
462	广安首例新型冠状病毒感染的肺炎确诊患者已解除隔离	1月29日, 四川新闻网记者从广安市卫生健康委官方网站获悉, 今日, 四川大学华西广安医院(广安市人民医院)传来好消息:经过医护人员的精心救治, 广安首例新型冠状病毒感染的	1 月 29 日 , 四川 新闻网 记者 从 广安 市 卫生 健康 委 官方 网站 获悉 , 今日 , 四川 大学 华西 广安 医院 ( 广安 市 人民 医院 ) 传来 好消息 : 经过 医护 人员 的 精心 救治 , 广安 首例 新型冠状病毒 感染 的	人民网四川站
463	截至1月29日24时新疆(含兵团)新型冠状病毒感染的肺炎疫情最新情况	2020年1月29日0-24时, 自治区报告新型冠状病毒感染的肺炎新增确诊病例1例, 新增重症病例0例, 新增死亡病例0例, 新增出院病例0例。其中: 新增确诊病例中, 乌鲁木齐市1	2020 年 1 月 29 日 0- 24 时 , 自治区 报告 新型冠状病毒 感染 的 肺炎 新增 确诊 病例 1 例 , 新增 重症 病例 0 例 , 新增 死亡 病例 0 例 , 新增 出院 病例 0 例 。 其中 : 新增 确诊 病例 中 , 乌鲁木齐 市 1	新华网新疆站
464	青海省新增3例新型冠状病毒感染的肺炎疑似病例	1月26日, 记者从省卫生健康委获悉, 我省新增3例新型冠状病毒感染的肺炎疑似病例。 1月26日, 记者从省卫生健康委获悉, 我省新增3例新型冠状病毒感染	1 月 26 日 , 记者 从 省 卫生 健康 委 获悉 , 我省 新增 3 例 新型冠状病毒 感染 的 肺炎 疑似 病例 。 1 月 26 日 , 记者 从 省 卫生 健康 委 获悉 , 我省 新增 3 例 新型冠状病毒 感染	新华网青海站
465	对于新型冠状病毒肺炎 钟南山今天又说了啥?	抗击新型冠状病毒肺炎, 钟南山院士也是拼了, 先是去了武汉, 昨天进京开会, 今天下午又马不停蹄回到广东, 参加广东省政府新闻发布会。会上, 钟南山表示, 对感染者进行前端	抗击 新型冠状病毒 肺炎 , 钟 南山 院士 也 是 拼 了 , 先是 去 了 武汉 , 昨天 进 京 开会 , 今天 下午 又 马不停蹄 回到 广东 , 参加 广东省 政府 新闻 发布会 。 会上 , 钟 南山 表示 , 对 感染者 进行 前端	光明网
466	如何预防新型冠状病毒感染?这几点你应该知道	如何预防新型冠状病毒感染?这几点你应该知道 ---山东中医药大学附属医院副院长、肺病科副主任贾新华为大家讲解新型冠状病毒的传播途径、临床表现以及如何预防?	如何 预防 新型冠状病毒 感染 ? 这 几 点 你 应该 知道 - - - 山东 中医药 大学 附属 医院 副 院长 、 肺病 科 副 主任 贾新华 为 大家 讲解 新型冠状病毒 的 传播 途径 、 临床 表现 以及 如何 预防 ?	新华网广东站
467	截至1月24日24时新型冠状病毒感染的肺炎疫情最新情况	截至1月24日24时, 卫生健康委收到29个省(区、市)累计报告新型冠状病毒感染的肺炎确诊病例1287例, 其中重症237例, 死亡41例(湖北省39例、河北省1例、黑龙江1例)。	截至 1 月 24 日 24 时 , 卫生 健康 委 收到 29 个 省 ( 区 、 市 ) 累计 报告 新型冠状病毒 感染 的 肺炎 确诊 病例 1287 例 , 其中 重症 237 例 , 死亡 41 例 ( 湖北省 39 例 、 河北省 1 例 、 黑龙江 1 例 ) 。	ChinaNews
468	够科普:弱弱问一句, 戴口罩有用吗?关于新型冠状病毒 想知道的都在	近日, 武汉市就新型冠状病毒感染的肺炎综合防控回答记者提问时表示, 目前综合判断, 对此次疫情的初步印象是新型冠状病毒的传染力不强, 不排除有限人传人的可能, 但持续人	近日 , 武汉市 就 新型冠状病毒 感染 的 肺炎 综合 防控 回答 记者 提问 时 表示 , 目前 综合 判断 , 对 此次 疫情 的 初步 印象 是 新型冠状病毒 的 传染 力不 强 , 不 排除 有限 人传人 的 可能 , 但 持续 人	央视网
469	南通发现1名疑似新型冠状病毒肺炎患者 急寻接触者	人民网南通1月26日电 25日晚间, 南通市新型冠状病毒感染的肺炎疫情防控指挥部发布《关于紧急扩散寻找相关乘客通知》, 称在排查中, 发现一名疑似新型冠状病毒	人民网 南通 1 月 26 日 电 25 日 晚间 , 南通市 新型冠状病毒 感染 的 肺炎 疫情 防控 指挥部 发布 《 关于 紧急 扩散 寻找 相关 乘客 通知 》 , 称 在 排查 中 , 发现 一 名 疑似 新型冠状病毒	人民网江苏频道
470	探访成都新型冠状病毒肺炎隔离病区	1月24日, 农历大年三十, 中新社记者来到定点收治新型冠状病毒感染的肺炎患者的医院——成都市公共卫生临床医疗中心进行探访。经过层层消毒后, 身穿全套防护装备的记者	1 月 24 日 , 农历 大年三十 , 中新 社 记者 来到 定点 收治 新型冠状病毒 感染 的 肺炎 患者 的 医院 — — 成都市 公共 卫生 临床 医疗 中心 进行 探访 。 经过 层层 消毒 后 , 身 穿 全套 防护 装备 的 记者	中国新闻网
471	我们有信心控制新型冠状病毒疫情	1月20日下午, 就“新型冠状病毒感染的肺炎疫情”有关防控情况, 以国家呼吸系统疾病临床研究中心主任钟南山院士为组长的国家卫健委高级别专家组就公众关心的问题在北京	1 月 20 日 下午 , 就 “ 新型冠状病毒 感染 的 肺炎 疫情 ” 有关 防控 情况 , 以 国家 呼吸系统 疾病 临床 研究 中心 主任 钟 南山 院士 为 组长 的 国家 卫健委 高 级别 专家组 就 公众 关心 的 问题 在 北京	光明网
472	应对新型冠状病毒, 我们该怎么预防?	应对新型冠状病毒, 我们该怎么预防? 避免在未加防护情况下与病人密切接触, 避免触摸其眼、口、鼻。	应对 新型冠状病毒 , 我们 该 怎么 预防 ? 避免 在 未 加 防护 情况 下 与 病人 密切 接触 , 避免 触摸 其 眼 、 口 、 鼻 。	新华网北京站
473	外国政要积极评价和支持中国抗击新型冠状病毒感染肺炎疫情	央视网消息(新闻联播): 连日来, 又有一些国家政要通过各种方式, 纷纷高度评价中方为抗击疫情所作努力, 并表达对中国的支持。 俄罗斯总统普京致电习近平主席, 对疫情给	央 视网 消息 ( 新闻 联播 ) : 连日来 , 又 有 一些 国家 政要 通过 各种 方式 , 纷纷 高度 评价 中方 为 抗击 疫情 所作 努力 , 并 表达 对 中国 的 支持 。 俄罗斯 总统 普京 致电 习近平 主席 , 对 疫情 给	光明网
474	黑龙江省应对新型冠状病毒感染肺炎疫情指挥部第1号公告	为严格控制新型冠状病毒感染的肺炎疫情通过道路运输途径传播, 进一步做好“防输入、防输出、防扩散”工作, 现将有关事项公告如下: 一、从即日起, 各有关市(地)、省	为 严格 控制 新型冠状病毒 感染 的 肺炎 疫情 通过 道路 运输 途径 传播 , 进一步 做好 “ 防 输入 、 防 输出 、 防 扩散 ” 工作 , 现 将 有关 事项 公告 如下 : 一 、 从 即日 起 , 各 有关 市 ( 地 ) 、 省	光明网
475	宁夏应对新型冠状病毒感染的肺炎疫情工作指挥部办公室发布公告	人民网银川1月29日电(梁宏鑫)今天下午, 宁夏应对新型冠状病毒感染的肺炎疫情工作指挥部办公室发布公告。为进一步规范养老机构等民政服务机构疫情防控, 有效防止病毒传播	人民网 银川 1 月 29 日 电 ( 梁宏鑫 ) 今天 下午 , 宁夏 应对 新型冠状病毒 感染 的 肺炎 疫情 工作 指挥部 办公室 发布 公告 。 为 进一步 规范 养老 机构 等 民政 服务 机构 疫情 防控 , 有效 防止 病毒 传播	人民网宁夏站
476	南通启动新型冠状病毒感染的肺炎疫情一级响应	人民网南通1月26日电(记者王继亮)26日晚间, 根据江苏省人民政府关于启动突发公共卫生事件一级响应的决定, 为有效遏制新型冠状病毒感染的肺炎疫情扩散和蔓延, 切实保障	人民网 南通 1 月 26 日 电 ( 记者 王继亮 ) 26 日 晚间 , 根据 江苏省 人民政府 关于 启动 突发 公共 卫生 事件 一级 响应 的 决定 , 为 有效 遏制 新型冠状病毒 感染 的 肺炎 疫情 扩散 和 蔓延 , 切实 保障	人民网江苏频道
477	自治区召开视频会议研究部署新型冠状病毒感染的肺炎疫情防控工作	1月28日上午, 自治区召开新型冠状病毒感染的肺炎疫情防控工作视频会议, 进一步传达学习贯彻习近平总书记重要讲话和重要指示精神, 研究部署疫情防控工作。自治区党委书记、自	1 月 28 日上 午 , 自治区 召开 新型冠状病毒 感染 的 肺炎 疫情 防控 工作 视频 会议 , 进一步 传达 学习 贯彻 习近平 总书记 重要 讲话 和 重要 指示 精神 , 研究 部署 疫情 防控 工作 。 自治区 党委 书记 、 自	新华网新疆站
478	内蒙古自治区新型冠状病毒感染肺炎防控工作指挥部召开疫情防控	2月1日, 自治区新型冠状病毒感染肺炎疫情防控工作指挥部发布消息, 自疫情发展以来, 自治区新型冠状病毒感染肺炎防控工作指挥部交通保障组坚决贯彻落实习近平总书记关于疫情	2 月 1 日 , 自治区 新型冠状病毒 感染肺炎 疫情 防控 工作 指挥部 发布 消息 , 自 疫情 发展 以来 , 自治区 新型冠状病毒 感染肺炎 防控 工作 指挥部 交通 保障 组 坚决 贯彻 落 实习 近 平 总书记 关于 疫情	人民网
479	《新型冠状病毒感染的肺炎防控方案(第2版)》发布	根据当前疫情形势和研究进展, 国家卫健组织制定了新型冠状病毒感染的肺炎病例监测方案、流行病学调查方案、可疑暴露者和密切接触者管理方案以及实验室检测技术指南, 提出加	根据 当前 疫情 形势 和 研究 进展 , 国家 卫健 组织 制定 了 新型冠状病毒 感染 的 肺炎 病例 监测 方案 、 流行病 学 调查 方案 、 可疑 暴露 者 和 密切 接触 者 管理 方案 以及 实验室 检测 技术 指南 , 提出 加	中国网
480	新型冠状病毒感染的肺炎防控方案(第二版)及解读	为做好全国新型冠状病毒感染的肺炎防控工作, 切实维护人民群众身体健康和生命安全, 根据疫情形势和研究进展, 特制定本方案。各级各类医疗机构负责病例的发现与报告、隔离、	为 做好 全国 新型冠状病毒 感染 的 肺炎 防控 工作 , 切实 维护 人民 群众 身体 健康 和 生命 安全 , 根据 疫情 形势 和 研究 进展 , 特制 定本 方案 。 各级 各类 医疗 机构 负责 病例 的 发现 与 报告 、 隔离 、	中国日报
481	护航大众健康 《新型冠状病毒感染防护》图书连夜出版上市	人民网北京1月23日电 临近2020年鼠年春节, 新型冠状病毒肺炎牵动着党和政府以及老百姓的心。新型冠状病毒究竟是什么?可能的发病原因是什么?冠状病毒感染后有什么症状	人民网 北京 1 月 23 日 电 临近 2020 年 鼠 年 春节 , 新型冠状病毒 肺炎 牵动 着 党和 政府 以及 老百姓 的 心 。 新型冠状病毒 究竟 是 什么 ? 可能 的 发病 原因 是 什么 ? 冠状 病毒 感染 后 有 什么 症状	中国军网
482	宁夏新增3例新型冠状病毒感染的肺炎确诊病例 累计7例	26日5时, 银川市疾控中心实验室新型冠状病毒核酸检测结果为阳性, 7时30分自治区疾控中心实验室复核结果为阳性。经自治区诊疗专家组确认为确诊病例。后由银川市第一	26 日 5 时 , 银川市 疾控中心 实验室 新型冠状病毒 核酸 检测 结果 为 阳性 , 7 时 30 分 自治区 疾控中心 实验室 复核 结果 为 阳性 。 经 自治区 诊疗 专家组 确认 为 确诊 病例 。 后 由 银川市 第一	人民网宁夏站
483	【新型冠状病毒科普知识】为你精心准备春节安全出行小贴士, 请查收!	咳嗽打喷嚏时用纸巾、手绢或臂肘等遮掩口鼻, 不随地吐痰。 关于新型冠状病毒感染的肺炎, 想知道的看过来(一) 关于新型冠状病毒	咳嗽 打喷嚏 时 用纸 巾 、 手绢 或 臂 肘 等 遮掩 口 鼻 , 不随 地 吐 痰 。 关于 新型冠状病毒 感染 的 肺炎 , 想 知道 的 看 过来 ( 一 ) 关于 新型冠状病毒	光明网
484	新型冠状病毒感染的肺炎如何防治, 钟南山给出最新意见	截至1月24日24时, 全国共确诊新型冠状病毒肺炎1287例, 死亡41例。疫情是否会蔓延、病例是否会继续大规模增加, 成为公众最为关心的问题。 钟南山表示, 到目前为止, 疫情	截至 1 月 24 日 24 时 , 全 国共 确诊 新型冠状病毒 肺炎 1287 例 , 死亡 41 例 。 疫情 是否 会 蔓延 、 病例 是否 会 继续 大规模 增加 , 成为 公众 最为 关心 的 问题 。 钟 南山 表示 , 到 目前 为止 , 疫情	人民网
485	应急管理部召开视频调度会 部署全力做好新型冠状病毒感染肺炎疫情	人民网北京1月25日电(记者孝金波)1月25日上午9时, 应急管理部召开视频调度会, 再次部署全力做好新型冠状病毒感染的肺炎疫情防控工作。应急管理部党组书记黄明主持会议	人民网 北京 1 月 25 日 电 ( 记者 孝 金波 1 月 25 日上 午 9 时 , 应急 管理部 召开 视频 调度 会 , 再次 部署 全力 做好 新型冠状病毒 感染 的 肺炎 疫情 防控 工作 。 应急 管理部 党组 书记 黄明 主持 会议	人民网
486	全力以赴, 坚决打赢疫情防控阻击战——中央企业抗击新型冠状病毒	这是一场没有硝烟的战争, 新型冠状病毒感染的肺炎疫情肆虐, 防疫抗疫十万火急;这是一支逆向而行的队伍, 关键时刻他们奋勇向前、全力以赴, 毅然扛起疫情防控重任。他们	这 是 一场 没有 硝烟 的 战争 , 新型冠状病毒 感染 的 肺炎 疫情 肆虐 , 防疫 抗疫 十万火急 ; 这 是 一 支 逆向 而 行 的 队伍 , 关键 时刻 他们 奋勇 向前 、 全力以赴 , 毅然 扛 起 疫情 防控 重任 。 他们	光明网
487	钟南山:新型冠状病毒感染肺炎暂无特效药 担心出现超级传播者	钟南山称, 如果出现“超级传播者”, 需要进行更严格的隔离以及特殊医疗的处理和照顾, 避免疫情扩大。钟南山表示, 目前新型冠状病毒感染肺炎疫情形势变化很快, 他提醒相关	钟 南山 称 , 如果 出现 “ 超级 传播者 ” , 需要 进行 更 严格 的 隔离 以及 特殊 医疗 的 处理 和 照顾 , 避免 疫情 扩大 。 钟 南山 表示 , 目前 新型冠状病毒 感染肺炎 疫情 形势 变化 很快 , 他 提醒 相关	光明网
488	湖南省新增3例新型冠状病毒感染的肺炎确诊病例	人民网长沙1月22日电(记者林洛頫)记者从湖南省卫健委获悉, 1月22日, 湖南省新增3例新型冠状病毒感染的肺炎确诊病例, 患者均为怀化市鹤城区人。患者杨某某, 女, 35岁	人民网 长沙 1 月 22 日 电 ( 记者 林洛頫 ) 记者 从 湖南省 卫健委 获悉 , 1 月 22 日 , 湖南省 新增 3 例 新型冠状病毒 感染 的 肺炎 确诊 病例 , 患者 均 为 怀化市 鹤 城区 人 。 患者 杨某某 , 女 , 35 岁	人民网
489	浙江新增5例新型冠状病毒感染的肺炎病例	2020年1月21日12时至1月22日12时, 浙江省新增新型冠状病毒感染的肺炎确诊病例5例, 其中宁波3例、温州2例。 截至2020年1月22日12时, 浙江省累计报告新型冠状病毒	2020 年 1 月 21 日 12 时至 1 月 22 日 12 时 , 浙江省 新增 新型冠状病毒 感染 的 肺炎 确诊 病例 5 例 , 其中 宁波 3 例 、 温州 2 例 。 截至 2020 年 1 月 22 日 12 时 , 浙江省 累计 报告 新型冠状病毒	ChinaNews
490	【新型冠状病毒科普知识】(十五)“居家医学观察”全攻略:谁需要	可疑暴露者是指暴露于新型冠状病毒检测阳性的野生动物、物品和环境, 且暴露时未采取有效防护的加工、售卖、搬运、配送或管理等人员。发病前两周内有武汉市旅行史或	可疑 暴露 者 是 指 暴露 于 新型冠状病毒 检测 阳性 的 野生 动物 、 物品 和 环境 , 且 暴露 时 未 采取 有效 防护 的 加工 、 售卖 、 搬运 、 配送 或 管理 等 人员 。 发病 前 两 周 内 有 武汉市 旅行 史 或	光明网
491	新型冠状病毒感染的肺炎确诊患者免费救治	记者从省医保局获悉, 省医疗保障基金中心已做好医保信息系统维护, 确保新型冠状病毒感染的肺炎确诊患者医保费用及时结算。 据了解, 我省已在医保信息系统内临时增加新型	记者 从 省 医 保 局 获悉 , 省 医疗 保障 基金 中心 已 做好 医 保 信息 系统 维护 , 确保 新型冠状病毒 感染 的 肺炎 确诊 患者 医 保费 用 及时 结算 。 据 了解 , 我省 已 在 医 保 信息 系统 内 临时 增加 新型	新华网福建站
492	甘肃省新型冠状病毒感染的肺炎联防联控倡议书	新型冠状病毒感染的肺炎疫情已经来袭, 目前我省已发现2例输入性病例。依照《中华人民共和国传染病防治法》, 为充分发挥全社会联防联控的作用, 共筑抗击疫情新长城, 防止	新型冠状病毒 感染 的 肺炎 疫情 已经 来 袭 , 目前 我省 已 发现 2 例 输入 性病 例 。 依照 《 中华 人民 共和国 传染病 防治法 》 , 为 充分 发挥 全社 会 联防 联控 的 作用 , 共 筑 抗击 疫情 新 长城 , 防止	新华网甘肃站
493	新疆全力做好新型冠状病毒感染的肺炎防控工作	人民网乌鲁木齐1月24日电自武汉新型冠状病毒感染的肺炎疫情发生以来, 截至1月24日0时, 新疆报告新型冠状病毒感染的肺炎新增确诊病例2例, 新增重症病例0例, 新增死亡病例	人民网 乌鲁木齐 1 月 24 日 电 自 武汉 新型冠状病毒 感染 的 肺炎 疫情 发生 以来 , 截至 1 月 24 日 0 时 , 新疆 报告 新型冠状病毒 感染 的 肺炎 新增 确诊 病例 2 例 , 新增 重症 病例 0 例 , 新增 死亡 病例	人民网
494	刘家义在全省新型冠状病毒感染肺炎疫情处置工作视频会议上强调:以	1月25日上午, 全省新型冠状病毒感染肺炎疫情处置工作视频会议在济南举行。省委书记、省新型冠状病毒感染肺炎疫情处置工作领导小组组长刘家义主持会议, 听取全省疫情处置工作	1 月 25 日上 午 , 全省 新型冠状病毒 感染肺炎 疫情 处置 工作 视频 会议 在 济南 举行 。 省委 书记 、 省 新型冠状病毒 感染肺炎 疫情 处置 工作 领导 小组 组长 刘家 义 主持 会议 , 听取 全省 疫情 处置 工作	中国共产党新闻网
495	切实切断新型冠状病毒传染源入渝	(记者 杨永芹 崔曜)重庆日报记者1月25日获悉, 为切实切断新型冠状病毒传染源进入我市, 全市火车站、高速公路和机场等交通运输领域已采取多项举措全力落实疫情防控	( 记者 杨永芹 崔曜 重庆 日报 记者 1 月 25 日 获悉 , 为 切实 切断 新型冠状病毒 传染源 进入 我市 , 全市 火车站 、 高速公路 和 机场 等 交通 运输 领域 已 采取 多项 举措 全力 落实 疫情 防控	新华网重庆站
496	浙江省新型冠状病毒感染的肺炎疫情防控工作视频会议召开 以最严格	23日上午, 省政府紧急召开全省新型冠状病毒感染的肺炎疫情防控工作视频会议, 省长、省新型冠状病毒感染的肺炎疫情防控工作领导小组组长袁家军出席会议并讲话。成岳冲主持。	23 日上 午 , 省政府 紧急 召开 全省 新型冠状病毒 感染 的 肺炎 疫情 防控 工作 视频 会议 , 省长 、 省 新型冠状病毒 感染 的 肺炎 疫情 防控 工作 领导 小组 组长 袁家 军 出席 会议 并 讲话 。 成岳冲 主持 。	中国共产党新闻网
497	尹力主持召开省应对新型冠状病毒感染肺炎疫情应急指挥部第二次会议	1月28日, 省委副书记、省长、指挥部指挥长尹力主持召开省应对新型冠状病毒感染肺炎疫情应急指挥部第二次会议, 听取各工作组和成都市相关工作开展情况汇报, 安排部署当前	1 月 28 日 , 省委 副 书记 、 省长 、 指挥部 指挥长 尹力 主持 召开 省 应对 新型冠状病毒 感染肺炎 疫情 应急 指挥部 第 二次 会议 , 听取 各 工作组 和 成都市 相关 工作 开展 情况 汇报 , 安排 部署 当前	新华网四川站
498	河北做好新型冠状病毒感染的肺炎疫情医疗保障	省本级定点医药机构对于确诊新型冠状病毒感染的肺炎的异地就医患者, 先救治后结算, 报销不执行异地转外就医支付比例调减规定。	省 本级 定点 医药 机构 对于 确诊 新型冠状病毒 感染 的 肺炎 的 异地 就医 患者 , 先 救治 后 结算 , 报销 不 执行 异地 转 外 就医 支付 比例 调减 规定 。	新华网河北站
499	发挥中医药对新型冠状病毒感染的肺炎防治作用	1月23日, 记者从省卫生健康委员会获悉:为充分发挥中医药在应对新型冠状病毒感染的肺炎中的作用, 积极开展中医药防治呼吸道传染病有关工作, 省卫健委组织中医药救治专家	1 月 23 日 , 记者 从 省 卫生 健康 委员会 获悉 : 为 充分 发挥 中医药 在 应对 新型冠状病毒 感染 的 肺炎 中 的 作用 , 积极 开展 中医药 防治 呼吸道 传染病 有关 工作 , 省 卫健委 组织 中医药 救治 专家	人民网陕西站
500	自治区召开全区新型冠状病毒感染的肺炎疫情防控工作视频会议	25日下午, 自治区召开全区新型冠状病毒感染的肺炎疫情防控工作视频会议, 进一步学习贯彻习近平总书记重要指示精神, 分析研判疫情形势, 就防控工作进行再安排、再部署。自治区	25 日 下午 , 自治区 召开 全区 新型冠状病毒 感染 的 肺炎 疫情 防控 工作 视频 会议 , 进一步 学习 贯彻 习近平 总书记 重要 指示 精神 , 分析 研 判 疫情 形势 , 就 防控 工作 进行 再 安排 、 再 部署 。 自治区	新华网新疆站
501	贵州省应对新型冠状病毒感染的肺炎疫情防控领导小组召开调度会议	“四个意识”, 坚决贯彻落实习近平总书记重要指示批示精神和李克强总理重要批示要求, 按照党中央、国务院近段时期以来关于新型冠状病毒感染的肺炎疫情防控工作的系列部署,	“ 四个 意识 ” , 坚决 贯彻 落 实习 近 平 总书记 重要 指示 批示 精神 和 李克强 总理 重要 批示 要求 , 按照 党中央 、 国务院 近 段 时期 以来 关于 新型冠状病毒 感染 的 肺炎 疫情 防控 工作 的 系列 部署 ,	新华网贵州站
502	沈阳市新型冠状病毒感染的肺炎疫情防控指挥部发布1号通告	为坚决有效遏制新型冠状病毒感染的肺炎疫情在全市发生和扩散, 确保广大人民群众的生命安全和身体健康, 依据《中华人民共和国传染病防治法》《中华人民共和国突发事件应对	为 坚决 有效 遏制 新型冠状病毒 感染 的 肺炎 疫情 在 全市 发生 和 扩散 , 确保 广大 人民 群众 的 生命 安全 和 身体 健康 , 依据 《 中华 人民 共和国 传染病 防治法 》 《 中华 人民 共和国 突发 事件 应对	人民网辽宁站
503	青海省政府发布关于做好新型冠状病毒感染的肺炎疫情防控和处置	为切实做好我省新型冠状病毒感染的肺炎疫情防控工作, 有效防止疫情传播, 维护广大人民群众身体健康和生命安全, 根据《中华人民共和国传染病防治法》等有关法律法规规定,	为 切实 做好 我省 新型冠状病毒 感染 的 肺炎 疫情 防控 工作 , 有效 防止 疫情 传播 , 维护 广大 人民 群众 身体 健康 和 生命 安全 , 根据 《 中华 人民 共和国 传染病 防治法 》 等 有关 法律 法规 规定 ,	新华网青海站
504	武汉市卫健委关于新型冠状病毒感染的肺炎情况通报	国家、省市专家组结合临床表现、流行病学史和病原学检测结果进行综合研判, 1月18日新认定新型冠状病毒感染的肺炎确诊病例59例, 1月19日新认定新型冠状病毒感染的肺炎	国家 、 省市 专家组 结合 临床 表现 、 流行病 学 史和 病原 学 检测 结果 进行 综合 研 判 , 1 月 18 日新 认定 新型冠状病毒 感染 的 肺炎 确诊 病例 59 例 , 1 月 19 日新 认定 新型冠状病毒 感染 的 肺炎	光明网
505	江苏公布新型冠状病毒感染的肺炎定点收治医院名单	据江苏省卫生健康委员会官方微博消息, 江苏省公布新型冠状病毒感染的肺炎定点收治医院名单。具体如下:来源:江苏省卫生健康委员会官方微博	据 江苏省 卫生 健康 委员会 官方 微 博 消息 , 江苏省 公布 新型冠状病毒 感染 的 肺炎 定点 收治 医院 名单 。 具体 如下 : 来源 : 江苏省 卫生 健康 委员会 官方 微 博	中国新闻网
506	辽宁省召开新型冠状病毒感染的肺炎疫情防控指挥部会议	1月26日, 辽宁省新型冠状病毒感染的肺炎疫情防控指挥部会议在沈阳召开。会议决定, 按照中央要求, 辽宁省委、省政府成立省新型冠状病毒感染的肺炎疫情防控指挥部, 在省委	1 月 26 日 , 辽宁省 新型冠状病毒 感染 的 肺炎 疫情 防控 指挥部 会议 在 沈阳 召开 。 会议 决定 , 按照 中央 要求 , 辽宁省 委 、 省政府 成立 省 新型冠状病毒 感染 的 肺炎 疫情 防控 指挥部 , 在 省委	光明网
507	重庆市市场监管局八措并举 做好新型冠状病毒感染的肺炎疫情联防联	针对近期湖北省武汉市等多个地区发生新型冠状病毒感染的肺炎疫情, 重庆市市场监管局1月22日晚上下发紧急通知, 采取八项措施做好疫情联防联控工作。	针对 近期 湖北省 武汉市 等 多 个 地区 发生 新型冠状病毒 感染 的 肺炎 疫情 , 重庆市 市场 监管 局 1 月 22 日 晚上 下发 紧急 通知 , 采取 八 项 措施 做好 疫情 联防 联控 工作 。	新华网重庆站
508	交通枢纽将启动体温监测 黑龙江省全面狙击新型冠状病毒肺炎	23日上午, 黑龙江省卫健委举行新型肺炎疫情新闻通报会。记者了解到, 目前, 我省共有2例新型冠状病毒感染的肺炎确诊病例。首例输入性新型冠状病毒感染的肺炎确诊患者病情	23 日上 午 , 黑龙江省 卫健委 举行 新型 肺炎 疫情 新闻 通报会 。 记者 了解 到 , 目前 , 我省 共有 2 例 新型冠状病毒 感染 的 肺炎 确诊 病例 。 首例 输入 性 新型冠状病毒 感染 的 肺炎 确诊 患者 病情	人民网黑龙江站
509	重庆新增3例新型冠状病毒感染的肺炎确诊病例	人民网重庆1月23日电(陈琦)据重庆市卫生健康委官网消息, 2020年1月22日12—24时, 重庆市报告新型冠状病毒感染的肺炎新增确诊病例3例。新增重症病例1例。其中:涪陵	人民网 重庆 1 月 23 日 电 ( 陈琦 据 重庆市 卫生 健康 委 官 网 消息 , 2020 年 1 月 22 日 12— 24 时 , 重庆市 报告 新型冠状病毒 感染 的 肺炎 新增 确诊 病例 3 例 。 新增 重症 病例 1 例 。 其中 : 涪陵	人民网重庆站
510	刘赐贵在三亚检查新型冠状病毒感染的肺炎疫情防控工作并召开专题	省委书记刘赐贵1月23日上午在三亚检查新型冠状病毒感染的肺炎疫情防控工作并召开专题会议, 研究部署具体防控意见, 强调要坚决贯彻落实习近平总书记对新型冠状病毒感染的肺炎	省委 书记 刘赐贵 1 月 23 日 上午 在 三亚 检查 新型冠状病毒 感染 的 肺炎 疫情 防控 工作 并 召开 专题会 议 , 研究 部署 具体 防控 意见 , 强调 要 坚决 贯彻 落 实习 近 平 总书记 对 新型冠状病毒 感染 的 肺炎	中国共产党新闻网
511	澳门确诊首例新型冠状病毒肺炎病例	澳门特区政府新型冠状病毒感染应变协调中心22日举行新闻发布会, 公布澳门确诊首例新型冠状病毒感染的肺炎病例。患者为一名来自武汉旅客, 其同行的两名朋友(紧密接触者)正	澳门 特区 政府 新型冠状病毒 感染 应变 协调 中心 22 日 举行 新闻 发布会 , 公布 澳门 确诊 首例 新型冠状病毒 感染 的 肺炎 病例 。 患者 为 一 名来 自 武汉 旅客 , 其 同行 的 两 名 朋友 ( 紧密 接触 者 ) 正	光明网
512	专家研判:黑龙江省当前新型冠状病毒感染的肺炎疫情处于防控关键时期	黑龙江省新型冠状病毒感染的肺炎疫情联防联控工作新闻发布会。焦洋摄人民网哈尔滨1月28日电 1月28日, 黑龙江省政府新闻办举行新型冠状病毒感染的肺炎疫情联防联	黑龙江省 新型冠状病毒 感染 的 肺炎 疫情 联防 联控 工作 新闻 发布会 。 焦洋摄 人民网 哈尔滨 1 月 28 日 电 1 月 28 日 , 黑龙江省 政府 新闻办 举行 新型冠状病毒 感染 的 肺炎 疫情 联防 联	人民网黑龙江站
513	记者四问新型冠状病毒肺炎疫情现状 中国外交部一一回应	问:据报道, 世界卫生组织 (WHO) 宣布将就新型冠状病毒肺炎疫情召开会议, 中方是否会派代表参加?将派谁出席? 答:新型冠状病毒感染的肺炎疫情发生后, 中国政府高度重视, 对	问 : 据 报道 , 世界 卫生 组织 ( WHO) 宣布 将就 新型冠状病毒 肺炎 疫情 召开 会议 , 中方 是否 会派 代表 参加 ? 将 派 谁 出席 ? 答 : 新型冠状病毒 感染 的 肺炎 疫情 发生 后 , 中国 政府 高度 重视 , 对	央视网
514	昆明首例新型冠状病毒感染肺炎患者总体情况良好	昆明市首例输入性新型冠状病毒感染的肺炎确诊后, 该患者目前的状况如何?与患者密切接触群体有多少?这些人有无感染……22日, 云南省疾病预防控制中心副主任赵世文与云南	昆明市 首例 输入 性 新型冠状病毒 感染 的 肺炎 确诊 后 , 该 患者 目前 的 状况 如何 ? 与 患者 密切 接触 群体 有 多少 ? 这些 人有 无 感染 … … 22 日 , 云南省 疾病 预防 控制 中心 副 主任 赵世文 与 云南	人民网
515	进一步加强重点人群、场所和单位 新型冠状病毒感染的肺炎疫情	各区人民政府, 市政府各委、办、局, 各市属机构: 为贯彻落实《北京市人民政府关于进一步明确责任加强新型冠状病毒感染的肺炎预防控制工作的通知》(京政发〔2020〕2号)	各区 人民政府 , 市政府 各 委 、 办 、 局 , 各 市属 机构 : 为 贯彻 落实 《 北京市 人民政府 关于 进一步 明确 责任 加强 新型冠状病毒 感染 的 肺炎 预防 控制 工作 的 通知 》 ( 京政 发 〔 2020〕 2 号 )	人民网
516	青海省部署新型冠状病毒感染的肺炎防控工作	记者从省卫生健康委获悉, 根据全国疫情防控工作安排, 全省各级卫生健康行政部门把新型冠状病毒感染的肺炎防控工作作为当前卫生健康领域的头等大事来抓, 明确职责分工, 制定	记者 从 省 卫生 健康 委 获悉 , 根据 全国 疫情 防控 工作 安排 , 全省 各级 卫生 健康 行政部门 把 新型冠状病毒 感染 的 肺炎 防控 工作 作为 当前 卫生 健康 领域 的 头等 大事 来 抓 , 明确 职责 分工 , 制定	新华网青海站
517	全国14省市已确诊324例新型肺炎 专家:目前病毒潜伏期7天	将国家卫生健康委《新型冠状病毒感染的肺炎诊疗方案》覆盖的药品和医疗服务项目, 全部临时纳入医保基金支付范围。	将 国家 卫生 健康 委 《 新型冠状病毒 感染 的 肺炎 诊疗 方案 》 覆盖 的 药品 和 医疗 服务 项目 , 全部 临时 纳入 医 保 基金 支付 范围 。	光明网
518	自治区部署新型冠状病毒感染的肺炎疫情防控工作	23日下午, 自治区召开党委常委(扩大)会议和全区视频会议, 再次传达学习习近平总书记对新型冠状病毒感染的肺炎疫情作出的重要指示精神, 进一步安排部署全区疫情防控工作。自	23 日 下午 , 自治区 召开 党委 常委 ( 扩大 ) 会议 和 全区 视频 会议 , 再次 传达 学 习习 近 平 总书记 对 新型冠状病毒 感染 的 肺炎 疫情 作出 的 重要 指示 精神 , 进一步 安排 部署 全区 疫情 防控 工作 。 自	新华网新疆站
519	黑龙江省卫健委通报新型冠状病毒感染的肺炎疫情情况	人民网哈尔滨1月23日电(杨雪楠)1月23日, 黑龙江省卫健委通报该省新型冠状病毒感染的肺炎疫情情况。新型冠状病毒感染的肺炎是一种急性感染性肺炎, 其病原体是一种未	人民网 哈尔滨 1 月 23 日 电 ( 杨雪楠 ) 1 月 23 日 , 黑龙江省 卫健委 通报 该省 新型冠状病毒 感染 的 肺炎 疫情 情况 。 新型冠状病毒 感染 的 肺炎 是 一 种 急性 感染性 肺炎 , 其 病原体 是 一 种 未	人民网黑龙江站
520	北京新增5例新型冠状病毒感染的肺炎病例 已确诊10例	北京市卫生健康委员会官方微博今日通报, 北京市新增5例新型冠状病毒感染的肺炎病例。截至1月21日18时, 北京市共确诊10例新型冠状病毒感染的肺炎病例, 其中西城区1例、	北京市 卫生 健康 委员会 官方 微 博 今日 通报 , 北京市 新增 5 例 新型冠状病毒 感染 的 肺炎 病例 。 截至 1 月 21 日 18 时 , 北京市 共 确诊 10 例 新型冠状病毒 感染 的 肺炎 病例 , 其中 西城区 1 例 、	光明网
521	香港采取三措施应对新型冠状病毒感染的肺炎疫情	【解说】1月20日, 香港特区政府食物及卫生局局长陈肇始就新型冠状病毒感染的肺炎病例群组个案的最新情况及防控措施举行记者会。她表示, 特区政府将实施三方面措施, 为	【 解说 】 1 月 20 日 , 香港 特区 政府 食物 及 卫生局 局长 陈肇始 就 新型冠状病毒 感染 的 肺炎 病例 群 组 个案 的 最新 情况 及 防控 措施 举行 记者会 。 她 表示 , 特区 政府 将 实施 三 方面 措施 , 为	中国新闻网
522	湖北启动突发公共卫生事件II级应急响应 加强新型冠状病毒感染肺炎	人民网武汉1月22日电(周雯)1月22日凌晨, 湖北省人民政府发布关于加强新型冠状病毒感染的肺炎防控工作的通告称, 根据《中华人民共和国传染病防治法》等有关法律法规的	人民网 武汉 1 月 22 日 电 ( 周雯 ) 1 月 22 日 凌晨 , 湖北省 人民政府 发布 关于 加强 新型冠状病毒 感染 的 肺炎 防控 工作 的 通告 称 , 根据 《 中华 人民 共和国 传染病 防治法 》 等 有关 法律 法规 的	人民网
523	重庆市确诊5例输入性新型冠状病毒感染的肺炎病例	除按要求首例病例需国家卫生健康委确认外, 按照《新型冠状病毒感染的肺炎诊疗方案》(试行第二版), 经市疾控中心实验室检测, 市诊断专家组评估确认新型冠状病毒感染的肺	除 按 要求 首例 病例 需 国家 卫生 健康 委 确认 外 , 按照 《 新型冠状病毒 感染 的 肺炎 诊疗 方案 》 ( 试行 第二 版 ) , 经 市 疾控中心 实验室 检测 , 市 诊断 专家组 评估 确认 新型冠状病毒 感染 的 肺	ChinaNews
524	湖北省成立指挥部全面防控新型冠状病毒感染的肺炎疫情	为切实强化新型冠状病毒感染的肺炎相关防控工作, 湖北省委办公厅、省政府办公厅22日发出通知, 湖北成立由省委书记、省长任指挥长的湖北省新型冠状病毒感染的肺炎疫情防控	为 切实 强化 新型冠状病毒 感染 的 肺炎 相关 防控 工作 , 湖北省 委 办公 厅 、 省政府 办公厅 22 日 发出 通知 , 湖北 成立 由 省委 书记 、 省长 任 指挥长 的 湖北省 新型冠状病毒 感染 的 肺炎 疫情 防控	光明网
525	匡湧在检查新型冠状病毒感染的肺炎疫情防控工作、 慰问一线医务	1月26日, 副省长匡湧赴省第四人民医院和省人民医院, 检查指导新型冠状病毒感染的肺炎疫情防控工作, 慰问一线医务人员。他强调, 要把疫情防控工作落细落实落到位, 全力	1 月 26 日 , 副 省长 匡湧赴 省 第四 人民 医院 和 省 人民 医院 , 检查 指导 新型冠状病毒 感染 的 肺炎 疫情 防控 工作 , 慰问 一线 医务 人员 。 他 强调 , 要 把 疫情 防控 工作 落 细 落实 落到 位 , 全力	新华网青海站
526	市委召开常委会扩大会议暨市新型冠状病毒感染的肺炎疫情防控工作	(记者 杨帆 张珺)1月25日晚, 市委召开常委会扩大会议暨市新型冠状病毒感染的肺炎疫情防控工作领导小组会议, 第一时间传达学习贯彻习近平总书记在中央政治局常务委员会	( 记者 杨帆 张 珺 ) 1 月 25 日 晚 , 市委 召开 常委会 扩大 会议 暨 市 新型冠状病毒 感染 的 肺炎 疫情 防控 工作 领导 小组会 议 , 第一 时间 传达 学习 贯彻 习近平 总书记 在 中央 政治 局 常务委员 会	新华网重庆站
527	抗击新型冠状病毒肺炎 无锡23名医护人员出征武汉	江苏累计报告新型冠状病毒肺炎确诊病例9例 无重症病例 人民网南京1月24日电 (顾姝姝)24日上午, 江苏省卫健委最新通报, 1月23日18-24时, 江苏省报告新型冠状病毒感染	江苏 累计 报告 新型冠状病毒 肺炎 确诊 病例 9 例 无 重症 病例 人民网 南京 1 月 24 日 电 ( 顾姝姝 ) 24 日上 午 , 江苏省 卫健委 最新 通报 , 1 月 23 日 18- 24 时 , 江苏省 报告 新型冠状病毒 感染	人民网江苏频道
528	国家卫生健康委确认河北省首例新型冠状病毒感染的肺炎确诊病例	1月22日, 国家卫生健康委确认河北省首例新型冠状病毒感染的肺炎确诊病例。 患者李某, 男, 72岁, 武汉市人。1月18日来石家庄探亲, 19日因发热、咳嗽入院隔离治疗。	1 月 22 日 , 国家 卫生 健康 委 确认 河北省 首例 新型冠状病毒 感染 的 肺炎 确诊 病例 。 患者 李某 男 , 72 岁 , 武汉市 人 。 1 月 18 日 来 石家庄 探亲 , 19 日 因 发热 、 咳嗽 入院 隔离 治疗 。	国际在线
529	武汉市卫健委关于新型冠状病毒感染的肺炎情况通报	武汉市卫健委刚刚发布消息, 通报新型冠状病毒感染的肺炎最新情况:2020年1月18日0—24时, 治愈出院5例, 新增病例59例, 死亡1例;1月19日0—22时, 治愈出院1例, 新增	武汉市 卫健委 刚刚 发布 消息 , 通报 新型冠状病毒 感染 的 肺炎 最新 情况 : 2020 年 1 月 18 日 0— 24 时 , 治愈 出院 5 例 , 新增 病例 59 例 , 死亡 1 例 ; 1 月 19 日 0— 22 时 , 治愈 出院 1 例 , 新增	ChinaNews
530	北京市委市政府成立新型冠状病毒感染肺炎疫情防控工作领导小组	市委市政府成立新型冠状病毒感染肺炎疫情防控工作领导小组, 下设医疗保障、交通保障、商品供应、重大活动服务保障、舆情应对、社会稳定、高校工作等七个小组。全市迅速	市委 市政府 成立 新型冠状病毒 感染肺炎 疫情 防控 工作 领导 小组 , 下设 医疗 保障 、 交通 保障 、 商品 供应 、 重大 活动 服务 保障 、 舆情 应对 、 社会 稳定 、 高校 工作 等 七个 小组 。 全市 迅速	光明网
531	新型肺炎如何防?规范咳嗽礼仪可降低病毒传播	2019年12月以来, 湖北省武汉市发现多起新型冠状病毒肺炎病例。如何防控新型冠状病毒? 1月12日, 世界卫生组织(WHO)发布了针对疑似新型冠状病毒感染造成的严重急性呼吸道	2019 年 12 月 以来 , 湖北省 武汉市 发现 多 起 新型冠状病毒 肺炎 病例 。 如何 防控 新型冠状病毒 ? 1 月 12 日 , 世界 卫生 组织 ( WHO) 发布 了 针对 疑似 新型冠状病毒 感染 造成 的 严重 急性 呼吸道	中国网
532	[湖北新闻]习近平对新型冠状病毒感染的肺炎疫情作出重要指示 强调	新闻 [湖北新闻]习近平对新型冠状病毒感染的肺炎疫情作出重要指示 强调要把人民群众生命安全和身体健康放在第一位 坚决遏制疫情蔓延势头 简介 新闻栏目推荐	新闻 [ 湖北 新闻 ] 习近平 对 新型冠状病毒 感染 的 肺炎 疫情 作出 重要 指示 强调 要 把 人民 群众 生命 安全 和 身体 健康 放在 第一 位 坚决 遏制 疫情 蔓延 势头 简介 新闻 栏目 推荐	央视网
533	辽宁:坚决防范遏制新型冠状病毒感染的肺炎疫情扩散蔓延	人民网沈阳1月21日电(孝媛)1月21日下午, 辽宁省政府召开全省新型冠状病毒感染的肺炎疫情防控工作电视电话会议。辽宁省委书记、省人大常委会主任陈求发批示要求全省各	人民网 沈阳 1 月 21 日 电 ( 孝 媛 ) 1 月 21 日 下午 , 辽宁省 政府 召开 全省 新型冠状病毒 感染 的 肺炎 疫情 防控 工作 电视电话 会议 。 辽宁 省委 书记 、 省人大 常委会 主任 陈求发 批示 要求 全省 各	人民网辽宁站
534	国家卫健委:国内新型冠状病毒感染的肺炎确诊病例440例	国家卫生健康委员会副主任李斌22日在国新办举行的新闻发布会上说, 截至1月21日24时, 国家卫健委收到国内13个省(区、市)累计报告新型冠状病毒感染的肺炎确诊病例440	国家 卫生 健康 委员会 副 主任 李斌 2 日 在 国新办 举行 的 新闻 发布会 上 说 , 截至 1 月 21 日 24 时 , 国家 卫健委 收到 国内 13 个 省 ( 区 、 市 ) 累计 报告 新型冠状病毒 感染 的 肺炎 确诊 病例 440	光明网
535	新型冠状病毒广受关注 哪些渠道还能买到口罩	春节临近, 多地爆出新型冠状病毒肺炎病例, 引发国人关注。20日, 中国工程院院士钟南山表示, 新型冠状病毒肺炎存在人传人现象, 需要提高警惕, 口罩需求也因此大增。	春节 临近 , 多 地 爆出 新型冠状病毒 肺炎 病例 , 引发 国人 关注 。 20 日 , 中国 工程院 院士 钟 南山 表示 , 新型冠状病毒 肺炎 存在 人传人 现象 , 需要 提高 警惕 , 口罩 需求 也 因此 大增 。	光明网
536	世卫组织:日本出现一例新型冠状病毒病例	新华社日内瓦1月16日电(记者刘曲)世界卫生组织16日发表声明说, 已收到日本确诊一例新型冠状病毒病例的报告。这是继泰国确诊一例新型冠状病毒病例后, 于中国境外发现	新华社 日内瓦 1 月 16 日 电 ( 记者 刘曲 世界 卫生 组织 16 日 发表 声明 说 , 已 收到 日本 确诊 一 例 新型冠状病毒 病例 的 报告 。 这 是 继 泰国 确诊 一 例 新型冠状病毒 病例 后 , 于 中国 境外 发现	ChinaNews
537	武汉新增一例新型冠状病毒感染的肺炎死亡病例	武汉市卫生健康委员会官方网站截图网页截图武汉市卫生健康委员会16日晚发布通报: 2020年1月15日0—24时, 该市无新增新型冠状病毒感染的肺炎病例, 治愈出院5例, 新增	武汉市 卫生 健康 委员会 官方 网站 截图 网页 截图 武汉市 卫生 健康 委员会 16 日 晚 发布 通报 : 2020 年 1 月 15 日 0— 24 时 , 该市 无 新增 新型冠状病毒 感染 的 肺炎 病例 , 治愈 出院 5 例 , 新增	人民网
538	武汉新增一例新型冠状病毒感染的肺炎死亡病例	武汉市卫生健康委员会官方网站截图网页截图武汉市卫生健康委员会16日晚发布通报: 2020年1月15日0—24时, 该市无新增新型冠状病毒感染的肺炎病例, 治愈出院5例, 新增	武汉市 卫生 健康 委员会 官方 网站 截图 网页 截图 武汉市 卫生 健康 委员会 16 日 晚 发布 通报 : 2020 年 1 月 15 日 0— 24 时 , 该市 无 新增 新型冠状病毒 感染 的 肺炎 病例 , 治愈 出院 5 例 , 新增	人民网
539	世卫组织:泰国发现1例新型冠状病毒病例	新华社北京2020年1月14日电 综合新华社驻日内瓦记者刘曲、驻曼谷记者汪瑾报道:世界卫生组织13日发表一份声明说, 已收到在泰国确诊一名中国旅客感染新型冠状病毒的报告	新华社 北京 2020 年 1 月 14 日 电 综合 新华社 驻 日内瓦 记者 刘曲 驻 曼谷 记者 汪瑾 报道 : 世界 卫生 组织 13 日 发表 一 份 声明 说 , 已 收到 在 泰国 确诊 一 名中 国 旅客 感染 新型冠状病毒 的 报告	中国军网
540	关于新型冠状病毒感染的肺炎, 想知道的看过来	新型冠状病毒感染的肺炎临床表现有哪些? 患者主要临床表现为发热、乏力, 呼吸道症状以干咳为主, 并逐渐出现呼吸困难, 严重者表现为急性呼吸窘迫综合征、	新型冠状病毒 感染 的 肺炎 临床 表现 有 哪些 ? 患者 主要 临床 表现 为 发热 、 乏力 , 呼吸道 症状 以 干咳 为主 , 并 逐渐 出现 呼吸 困难 , 严重者 表现 为 急性 呼吸 窘迫 综合征 、	新华网
541	武汉通报新型冠状病毒感染肺炎:717人尚在接受观察	人民网北京1月12日电据武汉市卫生健康委员会网站消息, 2020年1月11日0—24时, 武汉市无新增新型冠状病毒感染的肺炎病例, 治愈出院4例, 无新增死亡病例报告。截止目前	人民网 北京 1 月 12 日 电 据 武汉市 卫生 健康 委员会 网站 消息 , 2020 年 1 月 11 日 0— 24 时 , 武汉市 无 新增 新型冠状病毒 感染 的 肺炎 病例 , 治愈 出院 4 例 , 无 新增 死亡 病例 报告 。 截止 目前	人民网
542	武汉病毒性肺炎疫情病原体初步判定为新型冠状病毒	专家组认为, 本次不明原因的病毒性肺炎病例的病原体初步判定为新型冠状病毒。 一种新型冠状病毒, 获得该病毒的全基因组序列, 经核酸检测方法共检出新型冠状病毒阳性	专家组 认为 , 本次 不明 原因 的 病毒性 肺炎 病例 的 病原体 初步 判定 为 新型冠状病毒 。 一 种 新型冠状病毒 , 获得 该 病毒 的 全 基因组 序列 , 经 核酸 检测 方 法共 检出 新型冠状病毒 阳性	中国新闻网
543	够科普:面对新型冠状病毒 蝙蝠这次还会“说谎”?	生活不易, 健康最贵。最近的一个热点话题——新型冠状病毒(Coronavirus), 搅和得生物圈不得安宁。今年就扒一扒蝙蝠、果子狸、骆驼和新型冠状病毒的“相爱相杀”。	生活 不易 , 健康 最 贵 。 最近 的 一个 热点 话题 — — 新型冠状病毒 ( Coronavirus) , 搅和 得 生物圈 不得 安宁 。 今年 就 扒 一 扒 蝙蝠 、 果子 狸 、 骆驼 和 新型冠状病毒 的 “ 相爱 相 杀 ” 。	央视网
544	武汉市卫健委通报新型冠状病毒感染的肺炎情况	武汉市卫生健康委员会16日在其官方网站上通报新型冠状病毒感染的肺炎情况, 全文如下: 武汉市卫生健康委员会关于新型冠状病毒感染的肺炎情况通报	武汉市 卫生 健康 委员会 16 日 在 其 官方 网站 上 通报 新型冠状病毒 感染 的 肺炎 情况 , 全文 如下 : 武汉市 卫生 健康 委员会 关于 新型冠状病毒 感染 的 肺炎 情况 通报	中国新闻网
545	林郑月娥:加强新型冠状病毒肺炎防控工作	由于流感季节来临, 加上农历新年旅客访港将更频繁, 已要求各有关部门加强防控工作, 包括加强清洁港口卫生设施以及其他政府公共设施等, 以减低新型冠状病毒传入香港和社区	由于 流感 季节 来临 , 加上 农历 新年 旅客 访 港 将 更 频繁 , 已 要求 各 有关 部门 加强 防控 工作 , 包括 加强 清洁 港口 卫生 设施 以及 其他 政府 公共 设施 等 , 以 减低 新型冠状病毒 传入 香港 和 社区	中国新闻网
546	武汉病毒性肺炎病例的病原体初步判定为新型冠状病毒	专家组认为, 本次不明原因的病毒性肺炎病例的病原体初步判定为新型冠状病毒。 专家称系新型冠状病毒 武汉不明原因的病毒性肺炎疫情病原学鉴定取得初步进展 新华社	专家组 认为 , 本次 不明 原因 的 病毒性 肺炎 病例 的 病原体 初步 判定 为 新型冠状病毒 。 专家 称 系 新型冠状病毒 武汉 不明 原因 的 病毒性 肺炎 疫情 病原 学 鉴定 取得 初步 进展 新华社	中国新闻网
547	英媒关注武汉不明原因肺炎病原体初定:系新型冠状病毒	针对武汉不明原因的病毒性肺炎疫情病原学鉴定进展问题, 专家组认为, 本次不明原因的病毒性肺炎病例的病原体初步判定为新型冠状病毒;下一步需结合病原学研究、流行病	针对 武汉 不明 原因 的 病毒性 肺炎 疫情 病原 学 鉴定 进展 问题 , 专家组 认为 , 本次 不明 原因 的 病毒性 肺炎 病例 的 病原体 初步 判定 为 新型冠状病毒 ; 下 一步 需 结合 病原 学 研究 、 流行病	中国网
548	英媒关注武汉不明原因肺炎病原体初定:系新型冠状病毒	针对武汉不明原因的病毒性肺炎疫情病原学鉴定进展问题, 专家组认为, 本次不明原因的病毒性肺炎病例的病原体初步判定为新型冠状病毒;下一步需结合病原学研究、流行病	针对 武汉 不明 原因 的 病毒性 肺炎 疫情 病原 学 鉴定 进展 问题 , 专家组 认为 , 本次 不明 原因 的 病毒性 肺炎 病例 的 病原体 初步 判定 为 新型冠状病毒 ; 下 一步 需 结合 病原 学 研究 、 流行病	中国网
549	专家称系新型冠状病毒 武汉病毒性肺炎疫情病原学鉴定取得初步进展	专家组认为, 本次不明原因的病毒性肺炎病例的病原体初步判定为新型冠状病毒。徐建国:组织实验室采用基因组测序、核酸检测、病毒分离等方法对病人的肺泡灌洗液、咽拭	专家组 认为 , 本次 不明 原因 的 病毒性 肺炎 病例 的 病原体 初步 判定 为 新型冠状病毒 。 徐 建国 : 组织 实验室 采用 基因组 测 序 、 核酸 检测 、 病毒 分离 等 方法 对 病人 的 肺泡 灌 洗液 、 咽 拭	光明网
550	中国将与世界卫生组织分享新型冠状病毒基因序列信息	委员会了解到, 武汉不明原因的病毒性肺炎疫情受到各界广泛关注, 为维护全球卫生安全, 中国将与世界卫生组织分享武汉不明原因的病毒性肺炎病例中检测到的新型冠状病毒基因	委员会 了解 到 , 武汉 不明 原因 的 病毒性 肺炎 疫情 受到 各界 广泛 关注 , 为 维护 全球 卫生 安全 , 中国 将 与 世界 卫生 组织 分享 武汉 不明 原因 的 病毒性 肺炎 病例 中 检测 到 的 新型冠状病毒 基因	光明网
551	武汉确诊41例感染新型冠状病毒肺炎患者 死亡1例	新华社武汉1月11日电(记者廖君、黎昌政)武汉市卫生健康委11日晨发布通报称, 在“不明原因的病毒性肺炎”病原体初步判定为新型冠状病毒之后, 武汉卫健委组织对现有	新华社 武汉 1 月 11 日 电 ( 记者 廖 君 、 黎昌政 ) 武汉市 卫生 健康 委 11 日 晨 发布 通报 称 , 在 “ 不明 原因 的 病毒性 肺炎 ” 病原体 初步 判定 为 新型冠状病毒 之后 , 武汉 卫健委 组织 对 现有	中国青年报
552	武汉病毒研究所正开展新型冠状病毒疫苗研发等工作	中国科学院武汉分院29日发布文章称, 武汉病毒所正开展新型冠状病毒感染的抗病毒药物筛选、疫苗研发等工作。	中国科 学院 武汉 分院 29 日 发布 文章 称 , 武汉 病毒 所 正 开展 新型冠状病毒 感染 的 抗病 毒 药物 筛选 、 疫苗 研发 等 工作 。	中国新闻网
553	关于新型冠状病毒感染肺炎中国医学科学院专家组答疑解惑	当前, 新型冠状病毒疫情进入较复杂时期, 1月27日, 中国医学科学院特组织中国医学科学院病原生物学研究所所长金奇, 中国医学科学院基础医学研究所流行病学与卫生统计学系	当前 , 新型冠状病毒 疫情 进入 较 复杂 时期 , 1 月 27 日 , 中国 医学 科学院 特 组织 中国 医学 科学院 病原 生物学 研究所 所长 金奇 中国 医学 科学院 基础 医学 研究所 流行病 学 与 卫生 统计学 系	新华网客户端
554	世卫组织启动应对新型冠状病毒疫情的战略准备和应对方案	新华社日内瓦2月5日电(记者凌馨 陈俊侠)世界卫生组织5日在日内瓦总部宣布, 启动应对新型冠状病毒疫情的“战略准备和应对方案”, 旨在为不同国家或地区层面制定疫情应对	新华社 日内瓦 2 月 5 日 电 ( 记者 凌馨 陈俊侠 ) 世界 卫生 组织 5 日 在 日内瓦 总部 宣布 , 启动 应对 新型冠状病毒 疫情 的 “ 战略 准备 和 应对 方案 ” , 旨在 为 不同 国家 或 地区 层面 制定 疫情 应对	光明网
555	世卫组织:中国及时分享新型冠状病毒疫情信息	1月22日, 在瑞士日内瓦世界卫生组织总部, 世卫组织突发事件委员会在有关中国新型冠状病毒疫情的紧急会议后召开新闻发布会。新华社记者刘曲 摄 世卫组织当天召开紧急委	1 月 22 日 , 在 瑞士 日内瓦 世界 卫生 组织 总部 , 世卫组织 突发 事件 委员会 在 有关 中国 新型冠状病毒 疫情 的 紧急 会议 后 召开 新闻 发布会 。 新华社 记者 刘曲 摄 世卫组织 当天 召开 紧急 委	光明网
556	国际社会对中国战胜新型冠状病毒感染肺炎疫情充满信心	连日来, 国际社会持续关注中国抗击新型冠状病毒感染肺炎疫情, 积极评价中国为此所作努力, 并对中国打赢这场抗疫之战充满信心。智利众议长伊万·弗洛雷斯表示, 中国政府	连日来 , 国际 社会 持续 关注 中国 抗击 新型冠状病毒 感染肺炎 疫情 , 积极 评价 中国 为此 所作 努力 , 并 对 中国 打 赢 这 场 抗疫 之 战 充满 信心 。 智利 众议长 伊万 · 弗 洛 雷 斯 表示 , 中国 政府	光明网
557	科学家发文首次揭示新型冠状病毒进化来源	本报北京1月21日电 武汉新型冠状病毒感染的肺炎病例仍在蔓延。今天, 中国科学家发表的一篇最新论文, 首次揭示新型冠状病毒进化来源, 以	本报 北京 1 月 21 日 电 武汉 新型冠状病毒 感染 的 肺炎 病例 仍 在 蔓延 。 今天 , 中国科 学家 发表 的 一 篇 最新 论文 , 首次 揭示 新型冠状病毒 进化 来源 , 以	中国青年报
558	新型冠状病毒肺炎疫情防控:未来几天, 将极为关键	疫情是一场迫在眉睫的危机, 我们用战时状态应对, 当前正处在一个紧绷态。 疫情不会是一场持久战, 只要足够认真应对, 也许未来不久就能迎来转机。 这两天, 钟南山	疫情 是 一场 迫在眉睫 的 危机 , 我们 用 战时 状态 应对 , 当前 正处 在 一个 紧绷 态 。 疫情 不会 是 一场 持久战 , 只要 足够 认真 应对 , 也许 未来 不久 就 能 迎来 转机 。 这 两 天 , 钟 南山	光明网
559	上海全力保障新型冠状病毒检测试剂盒企业满负荷生产	”上海全力保障新型冠状病毒检测试剂盒企业满负荷生产 ” 在上海漕河泾开发区浦江高科技园区内的高压配电房里, 国网上海市南供电公司客户工程师徐哲飞正仔细检查	” 上海 全力 保障 新型冠状病毒 检测 试剂 盒 企业 满负荷 生产 ” 在 上海 漕河泾 开发区 浦江 高科技 园区 内 的 高压 配电房 里 , 国 网上 海 市南 供电 公司 客户 工程师 徐哲飞 正 仔细 检查	中国新闻网
560	韩国确诊第3例新型冠状病毒感染肺炎病例	中新社首尔1月26日电 韩国疾病管理本部26日称, 又新增一例新型冠状病毒感染的肺炎确诊病例, 目前累计确诊3例。 韩国疾病管理本部通报说, 一名50多岁	中新 社 首 尔 1 月 26 日 电 韩国 疾病 管理 本部 26 日 称 , 又 新增 一 例 新型冠状病毒 感染 的 肺炎 确诊 病例 , 目前 累计 确诊 3 例 。 韩国 疾病 管理 本部 通报 说 , 一 名 50 多 岁	ChinaNews
561	李克强赴中国疾控中心考察新型冠状病毒感染肺炎疫情防控科研攻关	1月30日, 中共中央政治局常委、国务院总理、中央应对新型冠状病毒感染肺炎疫情工作领导小组组长李克强赴中国疾控中心考察疫情防控科研攻关情况, 听取专家和医务人员对疫情	1 月 30 日 , 中共中央 政治局 常委 、 国务院 总理 、 中央 应对 新型冠状病毒 感染肺炎 疫情 工作 领导 小组 组长 李克强 赴 中国 疾控中心 考察 疫情 防控 科研 攻关 情况 , 听取 专家 和 医务 人员 对 疫情	求是理论网
562	全球多家科研机构加紧研发新型冠状病毒疫苗	中新社旧金山1月31日电 全球多家科研机构的研究人员正在对新型冠状病毒进行研究, 希望能在短期内研发出可用于临床试验的疫苗。 《纽约时报》报道称, 1月10日, 中国	中新 社 旧金山 1 月 31 日 电 全球 多 家 科研 机构 的 研究 人员 正在 对 新型冠状病毒 进行 研究 , 希望 能 在 短期 内 研发 出 可用 于 临床 试验 的 疫苗 。 《 纽约 时报 》 报道 称 , 1 月 10 日 , 中国	中国广播网
563	重庆新增18例新型冠状病毒感染的肺炎确诊病例	人民网重庆1月24日电(陈琦)1月24日, 记者从重庆市卫生健康委获悉, 1月23日0—24时, 重庆市报告新型冠状病毒感染的肺炎新增确诊病例18例, 新增重症3例;新增危重1例	人民网 重庆 1 月 24 日 电 ( 陈琦 1 月 24 日 , 记者 从 重庆 市 卫生 健康 委 获悉 , 1 月 23 日 0— 24 时 , 重庆市 报告 新型冠状病毒 感染 的 肺炎 新增 确诊 病例 18 例 , 新增 重症 3 例 ; 新增 危重 1 例	人民网重庆站
564	体温检测 列车消毒 联防联控——多地全力防控新型冠状病毒感染	体温检测 列车消毒 联防联控——多地全力防控新型冠状病毒感染肺炎疫情 ---为坚决遏制新型冠状病毒感染的肺炎疫情蔓延势头, 在春运高峰之际, 湖北、北京、上海、海南	体温 检测 列车 消毒 联防 联控 — — 多 地 全力 防控 新型冠状病毒 感染肺炎 疫情 - - - 为 坚决 遏制 新型冠状病毒 感染 的 肺炎 疫情 蔓延 势头 , 在 春运 高峰 之际 , 湖北 、 北京 、 上海 、 海南	新华网广东站
565	湖北新型冠状病毒感染的肺炎新增确诊1347例 新增死亡45例	湖北新型冠状病毒感染的肺炎新增确诊1347例 新增死亡45例 ---湖北省卫生健康委员会1日发布通报说, 2020年1月31日0时-24时, 湖北省新增新型冠状病毒感染的肺炎病例	湖北 新型冠状病毒 感染 的 肺炎 新增 确诊 1347 例 新增 死亡 45 例 - - - 湖北省 卫生 健康 委员会 1 日 发布 通报 说 , 2020 年 1 月 31 日 0 时 - 24 时 , 湖北省 新增 新型冠状病毒 感染 的 肺炎 病例	新华网客户端
566	中国疾控中心启动新型冠状病毒疫苗研发	中国疾病预防控制中心1月26日在北京召开工作介绍会, 介绍新型肺炎疫情发生以来该中心对新型冠状病毒的系列研究。李亚南摄中新网北京1月26日电(记者李亚南)中国疾病	中国 疾病 预防 控制 中心 1 月 26 日 在 北京 召开 工作 介绍会 , 介绍 新型 肺炎 疫情 发生 以来 该 中心 对 新型冠状病毒 的 系列 研究 。 李亚南 摄 中新网 北京 1 月 26 日 电 ( 记者 李亚南 ) 中国 疾病	中国青年网
567	新型冠状病毒感染的肺炎诊疗方案(试行第三版)发布	人民网北京1月23日电(记者鲍聪颖)据国家卫健委网站消息, 国家卫生健康委办公厅、国家中医药管理局办公室22日发布关于印发新型冠状病毒感染的肺炎诊疗方案(试行第三版	人民网 北京 1 月 23 日 电 ( 记者 鲍聪颖 ) 据 国家 卫健委 网站 消息 , 国家 卫生 健康 委 办公 厅 、 国家 中医药 管理局 办公室 22 日 发布 关于 印发 新型冠状病毒 感染 的 肺炎 诊疗 方案 ( 试行 第三 版	人民网
568	新型冠状病毒已确认存在人传人, 武汉市15名医务人员感染	截至1月20日18时, 境内累计报告新型冠状病毒感染的肺炎病例224例, 其中确诊病例217例(武汉市198例, 北京市5例, 广东省14例);疑似病例7例(四川省2例, 云南省1例, 上	截至 1 月 20 日 18 时 , 境内 累计 报告 新型冠状病毒 感染 的 肺炎 病例 224 例 , 其中 确诊 病例 217 例 ( 武汉市 198 例 , 北京市 5 例 , 广东省 14 例 ) ; 疑似 病例 7 例 ( 四川省 2 例 , 云南省 1 例 , 上	中国日报网
569	李克强主持召开中央应对新型冠状病毒感染肺炎疫情工作领导小组会议	新华社北京1月31日电1月31日, 中共中央政治局常委、国务院总理、中央应对新型冠状病毒感染肺炎疫情工作领导小组组长李克强主持召开领导小组会议。 中共中央政治局常委	新华社 北京 1 月 31 日 电 1 月 31 日 , 中共中央 政治局 常委 、 国务院 总理 、 中央 应对 新型冠状病毒 感染肺炎 疫情 工作 领导 小组 组长 李克强 主持 召开 领导 小组会 议 。 中共中央 政治局 常委	光明网
570	特稿:与病毒赛跑——全球新型冠状病毒科研扫描	特稿:与病毒赛跑——全球新型冠状病毒科研扫描 --- 在新型冠状病毒疫苗研究中, 更需要这种理解, 因为疫苗开发通常需要较长的时间。	特 稿 : 与 病毒 赛跑 — — 全球 新型冠状病毒 科研 扫描 - - - 在 新型冠状病毒 疫苗 研究 中 , 更 需要 这种 理解 , 因为 疫苗 开发 通常 需要 较 长 的 时间 。	新华网
571	山东青岛新增5例新型冠状病毒感染的肺炎确诊病例	中新网1月27日电 据青岛市卫生健康委员会官方微博消息, 山东省青岛市新增5例新型冠状病毒感染的肺炎确诊病例。 微博截图 1月26日晚确诊的2名患者, 一为44岁女性,	中新网 1 月 27 日 电 据 青岛市 卫生 健康 委员会 官方 微 博 消息 , 山东省 青岛市 新增 5 例 新型冠状病毒 感染 的 肺炎 确诊 病例 。 微 博 截图 1 月 26 日 晚 确诊 的 2 名 患者 , 一 为 44 岁 女性 ,	中国新闻网
572	北京:新型冠状病毒感染的肺炎暂无社区传播	新华社北京1月30日电(记者李嘉瑞)记者从30日举行的北京市新型冠状病毒感染的肺炎疫情防控工作新闻发布会上了解到, 北京市已经完成对334个呼吸道症状病例检测样本的分	新华社 北京 1 月 30 日 电 ( 记者 李嘉瑞 ) 记者 从 30 日 举行 的 北京市 新型冠状病毒 感染 的 肺炎 疫情 防控 工作 新闻 发布会 上 了解 到 , 北京市 已经 完成 对 334 个 呼吸道 症状 病例 检测 样本 的 分	中国经济网
573	中科院初步发现双黄连口服液可抑制新型冠状病毒 还需大量试验	中新网上海1月31日电 (夏宾 郑莹莹)据中国科学院1月31日晚发布, 双黄连口服液可抑制新型冠状病毒, 中国科学院上海药物所和武汉病毒所经过联合研究, 初步发现中成药	中新网 上海 1 月 31 日 电 ( 夏 宾 郑莹莹 ) 据 中国科 学院 1 月 31 日 晚 发布 , 双 黄连 口服液 可 抑制 新型冠状病毒 , 中国科 学院 上海 药物 所 和 武汉 病毒 所 经过 联合 研究 , 初步 发现 中成药	中国经济网
574	北京新增9例新型冠状病毒感染的肺炎病例	1月26日8时至18时, 北京市新增9例新型冠状病毒感染的肺炎病例, 其中3名为此前确诊病例的密切接触者, 1名为初筛阳性待确诊病例的密切接触者。目前均已送至定点医疗	1 月 26 日 8 时至 18 时 , 北京市 新增 9 例 新型冠状病毒 感染 的 肺炎 病例 , 其中 3 名 为 此前 确诊 病例 的 密切 接触 者 , 1 名 为 初 筛 阳性 待 确诊 病例 的 密切 接触 者 。 目前 均 已 送 至 定点 医疗	ChinaNews
575	北京高校师生制作多语言版本“防控新型冠状病毒儿童绘本”	北京服装学院艺术设计学院师生制作的多语言版本“防控新型冠状病毒儿童绘本”2日上线, 并开放全球下载。	北京 服装 学院 艺术 设计 学院 师生 制作 的 多 语言 版本 “ 防控 新型冠状病毒 儿童 绘 本 ” 2 日上 线 , 并 开放 全球 下载 。	光明网
576	好消息!新型冠状病毒溯源取得阶段性进展	记者从中国疾控中心了解到, 自新型冠状病毒疫情发生以来, 该中心病毒病所持续攻坚, 在病毒溯源研究中取得阶段性进展。	记者 从 中国 疾控中心 了解 到 , 自 新型 冠状 病毒 疫情 发生 以来 , 该 中心 病毒 病 所 持续 攻坚 , 在 病毒 溯源 研究 中 取得 阶段性 进展 。	央视网
577	不同人群预防新型冠状病毒感染口罩选择与使用技术指引发布	不同人群预防新型冠状病毒感染口罩选择与使用技术指引 在新型冠状病毒感染的肺炎流行期间, 建议选择合适的口罩类型, 不过度防护。	不同 人群 预防 新型冠状病毒 感染 口罩 选择 与 使用 技术 指引 在 新型冠状病毒 感染 的 肺炎 流行 期间 , 建议 选择 合适 的 口罩 类型 , 不 过度 防护 。	中国新闻网
578	钟南山院士再谈科学防控新型冠状病毒肺炎疫情	新华社广州2月2日电(记者肖思思王攀)新型冠状病毒(2019-nCoV)感染的肺炎疫情发生以来, 全国同舟共济、众志成城, 打响了一场没有硝烟的疫情阻击战。中国工程院院士、	新华社 广州 2 月 2 日 电 ( 记者 肖思思 王攀 ) 新型冠状病毒 ( 2019- nCoV) 感染 的 肺炎 疫情 发生 以来 , 全国 同舟共济 、 众志成城 , 打响 了 一场 没有 硝烟 的 疫情 阻击战 。 中国 工程院 院士 、	人民网
579	武汉成立新型冠状病毒感染肺炎疫情防控指挥部	20日, 武汉市成立新型冠状病毒感染的肺炎疫情防控指挥部。尽量减少或取消一切不必要的大型公众集会, 协调各方资源加强物资储备和供应, 确保疫情“早发现、早报告、早隔离	20 日 , 武汉市 成立 新型冠状病毒 感染 的 肺炎 疫情 防控 指挥部 。 尽量 减少 或 取消 一切 不必 要 的 大型 公众 集会 , 协调 各方 资源 加强 物资 储备 和 供应 , 确保 疫情 “ 早 发现 、 早报 告 、 早 隔离	光明网
580	国家卫健委发布新型冠状病毒疫情防控情况:仍可防可控 传染来源尚	专家研判认为, 当前疫情仍可防可控。但新型冠状病毒传染来源尚未找到, 疫情传播途径尚未完全掌握, 病毒变异仍需严密监控。	专家 研 判认 为 , 当前 疫情 仍 可防 可控 。 但 新型冠状病毒 传染 来源 尚未 找到 , 疫情 传播 途径 尚未 完全 掌握 , 病毒 变异 仍 需 严密 监控 。	央视网
581	中国法学会印发《关于做好新型冠状病毒感染的肺炎疫情防控工作的	中国法学会4日印发《关于做好新型冠状病毒感染的肺炎疫情防控工作的通知》, 全文如下:要按照“在做好防控工作的前提下, 全力支持和组织推动各类生产企业复工复产”的	中国 法学会 4 日 印发 《 关于 做好 新型冠状病毒 感染 的 肺炎 疫情 防控 工作 的 通知 》 , 全文 如下 : 要 按照 “ 在 做好 防控 工作 的 前提 下 , 全力 支持 和 组织 推动 各类 生产 企业 复工 复 产 ” 的	光明网
582	陕西新增新型冠状病毒肺炎确诊病例24例 累计87例	人民网北京1月31日电据陕西省卫健委网站消息, 截至1月31日10时, 陕西新增24例新型冠状病毒感染的肺炎确诊病例, 新增疑似病例47例。新增确诊病例中, 西安市10例、咸阳	人民网 北京 1 月 31 日 电 据 陕西省 卫健委 网站 消息 , 截至 1 月 31 日 10 时 , 陕西 新增 24 例 新型冠状病毒 感染 的 肺炎 确诊 病例 , 新增 疑似 病例 47 例 。 新增 确诊 病例 中 , 西安市 10 例 、 咸阳	人民网
583	李克强主持召开中央应对新型冠状病毒感染肺炎疫情工作领导小组会议	1月29日, 中共中央政治局常委、国务院总理、中央应对新型冠状病毒感染肺炎疫情工作领导小组组长李克强主持召开领导小组会议, 进一步研究疫情防控形势, 部署有针对性加强防控	1 月 29 日 , 中共中央 政治局 常委 、 国务院 总理 、 中央 应对 新型冠状病毒 感染肺炎 疫情 工作 领导 小组 组长 李克强 主持 召开 领导 小组会 议 , 进一步 研究 疫情 防控 形势 , 部署 有 针对性 加强 防控	光明网
584	中共中央政治局常务委员会召开会议 研究加强新型冠状病毒感染的	新华社北京2月3日电 中共中央政治局常务委员会2月3日召开会议, 听取中央应对新型冠状病毒感染肺炎疫情工作领导小组和有关部门关于疫情防控工作情况的汇报, 研究下一步	新华社 北京 2 月 3 日 电 中共中央 政治局 常务委员 会 2 月 3 日 召开 会议 , 听取 中央 应对 新型冠状病毒 感染肺炎 疫情 工作 领导 小组 和 有关 部门 关于 疫情 防控 工作 情况 的 汇报 , 研究 下一 步	求是理论网
585	湖北省新增新型冠状病毒感染的肺炎确诊病例840例	人民网北京1月29日电 据湖北省卫健委网站消息, 2020年1月28日0时-24时, 湖北省新增新型冠状病毒感染的肺炎病例840例(武汉市新增315例、黄石市新增33例、十堰市	人民网 北京 1 月 29 日 电 据 湖北省 卫健委 网站 消息 , 2020 年 1 月 28 日 0 时 - 24 时 , 湖北省 新增 新型冠状病毒 感染 的 肺炎 病例 840 例 ( 武汉市 新增 315 例 、 黄石市 新增 33 例 、 十堰市	人民网
4	绥化市1例新型冠状病毒肺炎确诊病例治愈出院	人民网哈尔滨2月16日电, 在绥化市传染病医院第二病区医护人员精心诊治和护理下, 1名新型冠状病毒肺炎确诊患者, 诊治情况良好, 符合出院标准, 痊愈出院。	人民网 哈尔滨 2 月 16 日 电 , 在 绥化市 传染病 医院 第二 病区 医护 人员 精心 诊治 和 护理 下 , 1 名 新型冠状病毒 肺炎 确诊 患者 , 诊治 情况 良好 , 符合 出院 标准 , 痊愈 出院 。	人民网黑龙江站
5	企业复工复产防护攻略之生产过程防护措施!新型冠状病毒科普知识	各企业要根据生产经营特点, 结合新冠肺炎疫情防控情况, 认真做好复工复产前以及生产过程中防护、疫情应对、个体防护等疫情防控措施。 01 通风换气 加强工作场所通风换	各 企业 要 根据 生产 经营 特点 , 结合 新冠肺炎 疫情 防控 情况 , 认真 做好 复工 复 产前 以及 生产 过程 中 防护 、 疫情 应对 、 个体 防护 等 疫情 防控 措施 。 01 通风 换气 加强 工作 场所 通风 换	中国广播网
6	四川推出藏汉、彝汉双语版《新型冠状病毒大众心理防护手册》	(王鹏)记者15日从四川大学华西医院获悉, 该医院携手四川民族出版社、四川科学技术出版社推出全国首本藏汉双语版和彝汉双语版“新型冠状病毒大众心理防护手册”	( 王鹏 ) 记者 15 日 从 四川 大学 华西 医院 获悉 , 该 医院 携手 四川 民族 出版社 、 四川 科学技术 出版社 推出 全国 首 本 藏 汉 双语 版 和 彝 汉 双语 版 “ 新型冠状病毒 大众 心理 防护 手册 ”	中国新闻网
7	习近平:在中央政治局常委会会议研究应对新型冠状病毒肺炎疫情工作	武汉新型冠状病毒肺炎疫情发生后, 1月7日, 我主持召开中央政治局常委会会议时, 就对新型冠状病毒肺炎疫情防控工作提出了要求。1月20日, 我专门就疫情防控工作作出批示, 指	武汉 新型冠状病毒 肺炎 疫情 发生 后 , 1 月 7 日 , 我 主持 召开 中央 政治 局 常委会 会议 时 , 就 对 新型冠状病毒 肺炎 疫情 防控 工作 提出 了 要求 。 1 月 20 日 , 我 专门 就 疫情 防控 工作 作出 批示 , 指	新华网客户端
8	国药集团:已累计生产新型冠状病毒检测试剂盒100万人份	记者15日从中国医药集团有限公司(国药集团)了解到, 新冠肺炎疫情发生以来, 企业已累计生产新型冠状病毒检测试剂盒100万人份。	记者 15 日 从中 国 医药 集团 有限公司 ( 国药 集团 ) 了解 到 , 新冠肺炎 疫情 发生 以来 , 企业 已 累计 生产 新型冠状病毒 检测 试剂 盒 100 万人 份 。	中国新闻网
9	宁夏回族自治区应对新型冠状病毒感染肺炎疫情工作指挥部公告	特此公告 宁夏回族自治区应对新型冠状 病毒感染肺炎疫情工作指挥部 2020年2月15日 (中国日报宁夏记者站 胡冬梅)中国日报网 全天候传播权威国际、国内资讯	特此 公告 宁夏 回族 自治区 应对 新型冠状 病毒 感染肺炎 疫情 工作 指挥部 2020 年 2 月 15 日 ( 中国 日报 宁夏 记者站 胡冬梅 ) 中国 日报 网 全天候 传播 权威 国际 、 国内 资讯	中国日报
10	九问新型冠状病毒	关于新型冠状病毒, 我们究竟了解多少, 其中哪些问题已经在科学界和医学界达成共识, 哪些科学知识和医学常识又能帮助人们打好这场战疫?	关于 新型冠状病毒 , 我们 究竟 了解 多少 , 其中 哪些 问题 已经 在 科学界 和 医学界 达成 共识 , 哪些 科学 知识 和 医学 常识 又 能 帮助 人们 打 好 这 场 战 疫 ?	中国青年网
11	中国—世界卫生组织新型冠状病毒肺炎联合专家考察组即将开展工作	联合专家考察组将与国务院应对新型冠状病毒感染肺炎疫情联防联控机制相关部门进行深入交流, 之后将对三个省(市)进行考察, 了解城乡防控措施的实施情况及效果, 访问相关流行	联合 专家 考察组 将 与 国务院 应对 新型冠状病毒 感染肺炎 疫情 联防 联控 机制 相关 部门 进行 深入 交流 , 之后 将 对 三个 省 ( 市 ) 进行 考察 , 了解 城乡 防控 措施 的 实施 情况 及 效果 , 访问 相关 流行	中国政府网
12	8分钟“快筛” 3小时检测 全国唯一新型冠状病毒全套体外诊断设备	8分钟“快筛”出结果、3小时基因检测出结果今天, 记者从南京市浦口高新区获悉, 坐落在该区的南京溯远基因科技有限公司成功研发出新型冠状病毒快速荧光免疫分析仪, 这一	8 分钟 “ 快 筛 ” 出 结果 、 3 小时 基因 检测 出 结果 今天 , 记者 从 南京市 浦口 高新区 获悉 , 坐落 在 该区 的 南京 溯 远 基因 科技 有限公司 成功 研发 出 新型 冠状 病毒 快速 荧光 免疫 分析仪 , 这一	中国经济网
13	科普:穿山甲可能是新型冠状病毒“二传手”吗	科普:穿山甲可能是新型冠状病毒“二传手”吗 ---近日有研究认为, 穿山甲可能是新型冠状病毒的潜在中间宿主, 这引发了一些争议和讨论。那什么是病毒中间宿主?这项研究	科普 : 穿山甲 可能 是 新型冠状病毒 “ 二传手 ” 吗 - - - 近日 有 研究 认为 , 穿山甲 可能 是 新型冠状病毒 的 潜在 中间 宿主 , 这 引发 了 一些 争议 和 讨论 。 那 什么 是 病毒 中间 宿主 ? 这项 研究	新华网客户端
14	财政部、税务总局《关于支持新型冠状病毒感染的肺炎疫情防控有关	支持新型冠状病毒感染的肺炎疫情防控工作, 现就有关个人所得税政策公告如下: 一、对参加疫情防治工作的医务人员和防疫工作者按照政府规定标准取得的临时性工作补助和奖	支持 新型冠状病毒 感染 的 肺炎 疫情 防控 工作 , 现 就 有关 个人所 得 税 政策 公告 如下 : 一 、 对 参加 疫情 防治 工作 的 医务 人员 和 防疫 工作者 按照 政府 规定 标准 取得 的 临时性 工作 补助 和 奖	中国经济网
15	戴防尘防毒口罩能不能防住新型冠状病毒?	在工作的时候, 由于工作的特点可能要接触粉尘可能要接触毒物, 需要佩戴防尘防毒口罩, 这样类型的口罩能不能防住新型冠状病毒?	在 工作 的 时候 , 由于 工作 的 特点 可能 要 接触 粉尘 可能 要 接触 毒物 , 需要 佩戴 防尘 防毒 口罩 , 这样 类型 的 口罩 能 不能 防 住 新型冠状病毒 ?	央视网
16	中国医学科学院专家详解:人是如何被新型冠状病毒感染的?	央视网消息:新型冠状病毒肺炎疫情仍然牵动着公众的心, 就临床表现来看, 大部分被感染的人群并不会出现症状或者症状比较轻微, 但也有不少重症患者, 甚至被病毒夺走了生命	央 视网 消息 : 新型冠状病毒 肺炎 疫情 仍然 牵动 着 公众 的 心 , 就 临床 表现 来看 , 大部分 被 感染 的 人群 并不 会 出现 症状 或者 症状 比较 轻微 , 但 也 有 不少 重症 患者 , 甚至 被 病毒 夺走 了 生命	中国广播网
17	2019新型冠状病毒“基因团伙”作案手法揭秘	冠状, 指病毒的独特形状, 作为一种大型病毒家族, 冠状病毒常见于哺乳类和鸟类中。在2019-nCoV基因组中, 最长基因编码4405个氨基酸, 这个蛋白是非结构性多蛋白, 包括多个	冠状 , 指 病毒 的 独特 形状 , 作为 一 种 大型 病毒 家族 , 冠状 病毒 常见于 哺乳类 和 鸟类 中 。 在 2019- nCoV 基因组 中 , 最 长 基因 编码 4405 个 氨基酸 , 这个 蛋白 是非 结构性 多 蛋白 , 包括 多 个	光明网
18	上海合作组织就支持中国抗击新型冠状病毒肺炎疫情发表声明	新华社北京2月14日电 2月14日, 上海合作组织发表声明, 支持中方为抗击新型冠状病毒肺炎疫情所做的努力。 声明指出, 上海合作组织成员国欢迎中国政府和人民为抗击新冠	新华社 北京 2 月 14 日 电 2 月 14 日 , 上海 合作 组织 发表 声明 , 支持 中方 为 抗击 新型冠状病毒 肺炎 疫情 所 做 的 努力 。 声明 指出 , 上海 合作 组织 成员国 欢迎 中国 政府 和 人民 为 抗击 新冠	央视网
19	抗疫战场上的中国制造——核酸检测试剂盒:让“新型冠状病毒	新型冠状病毒感染肺炎疫情形势严峻, 确诊和疑似病例数仍在上升, 临床诊治压力巨大, 让所有病人尽早接受检测和诊断, 迫在眉睫!在这场没有硝烟的战役中, 对疑似患者进行	新型冠状病毒 感染肺炎 疫情 形势 严峻 , 确诊 和 疑似 病 例数 仍 在 上升 , 临床 诊治 压力 巨大 , 让 所有 病人 尽早 接受 检测 和 诊断 , 迫在眉睫 ! 在 这 场 没有 硝烟 的 战役 中 , 对 疑似 患者 进行	中国广播网
20	果蔬表面会附着新型冠状病毒?不戴口罩驾车被扣6分?谣言作怪莫慌张	果蔬表面会附着新型冠状病毒?不戴口罩驾车被扣6分?谣言作怪莫慌张 2020年02月11日 16:51 来源:互联网联合辟谣平台参与互动	果蔬 表面 会 附着 新型冠状病毒 ? 不 戴口罩 驾车 被 扣 6 分 ? 谣言 作怪 莫 慌张 2020 年 02 月 11 日 16: 51 来源 : 互联网 联合 辟谣 平台 参与 互动	中国新闻网
21	新型冠状病毒肆虐让我们学到了什么?	2019年底突发的新冠肺炎疫情不仅牵动着亿万国人的心, 也引起了世界关注, 1月30日, 世界卫生组织将新型冠状病毒感染的肺炎疫情列为国际关注的突发公共卫生事件。这次疫情	2019 年底 突发 的 新冠肺炎 疫情 不仅 牵动 着 亿万 国人 的 心 , 也 引起 了 世界 关注 , 1 月 30 日 , 世界 卫生 组织 将 新型冠状病毒 感染 的 肺炎 疫情 列为 国际 关注 的 突发 公共 卫生 事件 。 这次 疫情	中国军网
22	一个人如何将新型冠状病毒传给5个人?广州疾控揭秘	1月21日双双接受住院隔离治疗, 并确诊新型冠状病毒感染。 施强觉得很惊讶, 因为在此之前, 他一直认为“自己是安全的”。 原来, 他从1月3日起, 先后两次赴武汉公干,	1 月 21 日 双双 接受 住院 隔离 治疗 , 并 确诊 新型冠状病毒 感染 。 施强 觉得 很 惊讶 , 因为 在此 之前 , 他 一直 认为 “ 自己 是 安全 的 ” 。 原来 , 他 从 1 月 3 日 起 , 先后 两 次 赴 武汉 公干 ,	中国网
23	安徽组建中医专家组 推动新型冠状病毒治疗	根据安徽省卫健委发布的消息, 安徽省大力推动中医药诊治新型冠状病毒肺炎工作。安徽省要求定点收治医院对普通确诊患者在第一时间服用由国家卫健委、国家中医药管理局联合	根据 安徽省 卫健委 发布 的 消息 , 安徽省 大力 推动 中医药 诊治 新型冠状病毒 肺炎 工作 。 安徽省 要求 定点 收治 医院 对 普通 确诊 患者 在 第一 时间 服用 由 国家 卫健委 、 国家 中医药 管理局 联合	中国日报
24	新型冠状病毒肺炎与感冒、流感有什么区别?	在新冠肺炎流行时期, 难免还会有不少朋友内心紧张, “我好像生病了, 是不是出现咳嗽、发烧就是新型冠状病毒肺炎?”实际上, 感染新型冠状病毒和普通感冒、流感的临床表现	在 新冠肺炎 流行 时期 , 难免 还 会 有 不少 朋友 内心 紧张 , “ 我 好像 生病 了 , 是 不是 出现 咳嗽 、 发烧 就是 新型冠状病毒 肺炎 ? ” 实际上 , 感染 新型冠状病毒 和 普通 感冒 、 流感 的 临床 表现	人民网江苏频道
25	重庆抗击新型冠状病毒肺炎专利数据库正式上线	重庆日报记者2月13日从市知识产权局获悉, 重庆抗击新型冠状病毒肺炎专利数据库, 目前已正式完成部署, 免费向社会公众开放, 为在渝企业、科研院所和社会公众科学开展控制疫	重庆 日报 记者 2 月 13 日 从 市 知识 产权局 获悉 , 重庆 抗击 新型冠状病毒 肺炎 专利 数据库 , 目前 已 正式 完成 部署 , 免费 向 社会 公众 开放 , 为 在 渝 企业 、 科研院 所 和 社会 公众 科学 开展 控制 疫	光明网
26	高血压患者易感新型冠状病毒? 专家这样说	研究发现, 冠状病毒可能会通过攻击表达血管紧张素转化酶2(ACE2)的II型肺泡上皮细胞发挥致病作用。有观点认为, ACEI类药物会反射性增加ACE2, 增加病毒感染几率。而另有	研究 发现 , 冠状 病毒 可能 会 通过 攻击 表达 血管 紧张 素 转化 酶 2( ACE2) 的 II 型 肺泡 上皮 细胞 发挥 致病 作用 。 有 观点 认为 , ACEI 类 药物 会 反射 性 增加 ACE2, 增加 病毒 感染 几率 。 而 另有	人民网江苏频道
27	《新型冠状病毒肺炎护理手册》出版	新型冠状病毒感染的肺炎疫情牵动着14亿人民的心, 全国人民都加入了这场抗击疫情的狙击战。中国科学技术大学第一附属医院、中国科学技术大学出版社组织相关专家为奋战在	新型冠状病毒 感染 的 肺炎 疫情 牵动 着 14 亿 人民 的 心 , 全国 人民 都 加入 了 这 场 抗击 疫情 的 狙击战 。 中国科 学 技术 大学 第一 附属 医院 、 中国科 学 技术 大学 出版社 组织 相关 专家 为 奋战 在	光明网
28	专家:新型冠状病毒不是SARS冠状病毒	新华社武汉2月9日电中国工程院院士、湖北省新冠肺炎疫情防控科研攻关组专家、华中农业大学教授陈焕春9日晚接受新华社记者采访时说, 新型冠状病毒不是SARS冠状病毒, 此	新华社 武汉 2 月 9 日 电 中国 工程院 院士 、 湖北省 新冠肺炎 疫情 防控 科研 攻关组 专家 、 华中 农业 大学 教授 陈焕春 9 日 晚 接受 新华社 记者 采访 时 说 , 新型冠状病毒 不是 SARS 冠状 病毒 , 此	人民网
29	军队医疗专家解析新型冠状病毒病	问:新型冠状病毒病是一种什么疾病, 如何传播和感染?感染患者有什么症状?答:2019年底在湖北省武汉市出现的冠状病毒, 世界卫生组织将其命名为2019新型冠状病毒(2019-n	问 : 新型冠状病毒 病 是 一 种 什么 疾病 , 如何 传播 和 感染 ? 感染 患者 有 什么 症状 ? 答 : 2019 年底 在 湖北省 武汉市 出现 的 冠状 病毒 , 世界 卫生 组织 将 其 命名 为 2019 新型冠状病毒 ( 2019- n	人民网
30	国家发展改革委:关于应对新型冠状病毒感染肺炎疫情 支持鼓励劳动	党中央、国务院高度重视新型冠状病毒感染肺炎疫情防控和重点群体就业工作。线上职业技能培训, 既是提升劳动者职业技能水平的重要途径, 也是减少疫情期间人员聚集的有效方式	党中央 、 国务院 高度 重视 新型冠状病毒 感染肺炎 疫情 防控 和 重点 群体 就业 工作 。 线 上 职业 技能 培训 , 既是 提升 劳动者 职业 技能 水平 的 重要 途径 , 也 是 减少 疫情 期间 人员 聚集 的 有效 方式	中国政府网
31	新型冠状病毒长这样 显微镜下繁衍数量惊人(图)	据媒体报道, 香港大学研究人员于1月31日公布首批新型冠状病毒在细胞内复制过程的图像。 研究人员表示, 每个受病毒感染的细胞会衍生出逾千粒病毒粒子。 在科研人员的努	据 媒体 报道 , 香港 大学 研究 人员 于 1 月 31 日 公布 首批 新型冠状病毒 在 细胞 内 复制 过程 的 图像 。 研究 人员 表示 , 每个 受 病毒 感染 的 细胞 会 衍生 出 逾 千粒 病毒 粒子 。 在 科研 人员 的 努	中国网
32	综合消息:多国政要对中国战胜新型冠状病毒感染肺炎疫情充满信心	新华社北京2月2日电综合新华社驻外记者报道:中国抗击新型冠状病毒感染肺炎疫情举世关注。连日来, 多国政要高度评价中国为抗击疫情采取的强有力措施, 表示坚定支持中国	新华社 北京 2 月 2 日 电 综合 新华社 驻 外 记者 报道 : 中国 抗击 新型冠状病毒 感染肺炎 疫情 举世 关注 。 连日来 , 多 国政 要 高度 评价 中国 为 抗击 疫情 采取 的 强有力 措施 , 表示 坚定 支持 中国	人民网
33	世卫组织将新型冠状病毒正式命名为COVID-19	当地时间11日, 世卫组织在日内瓦召开发布会, 宣布将新型冠状病毒正式命名为COVID-19, 此英文缩写象征着19年发现的冠状病毒疾病。世卫组织总干事谭德塞表示, 选择这一	当地 时间 11 日 , 世卫组织 在 日内瓦 召开 发布会 , 宣布 将 新型冠状病毒 正式 命名 为 COVID- 19, 此 英文 缩写 象征 着 19 年 发现 的 冠状 病毒 疾病 。 世卫组织 总 干事 谭德 塞 表示 , 选择 这一	ChinaNews
34	阿联酋各界全力支持中国抗击新型冠状病毒疫情	人民网开罗2月4日电(记者曲翔宇)综合阿联酋通讯社报道, 继阿联酋阿布扎比王储穆罕默德1月26日公开表态, 支持中国抗击新型冠状病毒感染的肺炎疫情后, 阿联酋各界以实际行动	人民网 开罗 2 月 4 日 电 ( 记者 曲 翔 宇 ) 综合 阿联酋 通讯社 报道 , 继 阿联酋 阿布扎比 王储 穆罕默 德 1 月 26 日 公开 表态 , 支持 中国 抗击 新型冠状病毒 感染 的 肺炎 疫情 后 , 阿联酋 各界 以 实际 行动	人民网
35	湖北新冠肺炎科研攻关组专家:新型冠状病毒属于SARS冠状病毒	召开的第十九场疫情防控例行发布会上, 中国工程院院士、湖北省新冠肺炎疫情防控科研攻关组专家、华中农业大学教授陈焕春表示, 研究分析发现, 新型冠状病毒属于SARS冠状病毒	召开 的 第 十九 场 疫情 防控 例行 发布会 上 , 中国 工程院 院士 、 湖北省 新冠肺炎 疫情 防控 科研 攻关组 专家 、 华中 农业 大学 教授 陈焕春 表示 , 研究 分析 发现 , 新型冠状病毒 属于 SARS 冠状 病毒	中国青年报
36	又有一些国家首次报告新型冠状病毒感染病例	1月30日至31日, 意大利、俄罗斯、英国、瑞典、西班牙等国首次报告新型冠状病毒感染肺炎病例, 使包括中国在内的报告新型冠状病毒感染病例国家增至24个。与此同时,	1 月 30 日 至 31 日 , 意大利 、 俄罗斯 、 英国 、 瑞典 、 西班牙 等 国 首次 报告 新型冠状病毒 感染肺炎 病例 , 使 包括 中国 在内 的 报告 新型冠状病毒 感染 病例 国家 增至 24 个 。 与此同时 ,	中国青年网
37	2月4日全国新型冠状病毒感染的肺炎新增确诊病例3887例 治愈出院	人民网北京2月5日电 据国家卫生健康委员会官方网站消息, 2月4日0—24时, 31个省(自治区、直辖市)和新疆生产建设兵团报告新增确诊病例3887例(湖北省3156例), 新增	人民网 北京 2 月 5 日 电 据 国家 卫生 健康 委员会 官方 网站 消息 , 2 月 4 日 0— 24 时 , 31 个 省 ( 自治区 、 直辖市 ) 和 新疆 生产 建设 兵团 报告 新增 确诊 病例 3887 例 ( 湖北省 3156 例 ) , 新增	人民网
38	权威答疑——新型冠状病毒咋防?	“从目前的情况看, 95%以上的新型冠状病毒肺炎病例都与武汉有关。”中国医学科学院呼吸病学研究院常务副院长, 中日医院副院长、呼吸中心常务副主任曹彬表示。	“ 从 目前 的 情况 看 , 95% 以上 的 新型冠状病毒 肺炎 病例 都 与 武汉 有关 。 ” 中国 医学 科学院 呼吸 病 学 研究院 常务 副 院长 , 中 日 医院 副 院长 、 呼吸 中心 常务 副 主任 曹彬 表示 。	中国军网
39	江苏新增11例新型冠状病毒肺炎确诊病例	截至2月14日24时, 江苏省累计报告新型冠状病毒肺炎确诊病例604例。其中, 轻型病例47例, 普通型病例547例, 重型病例6例, 危重型病例4例。出院病例160例。确诊病例中, 南	截至 2 月 14 日 24 时 , 江苏省 累计 报告 新型冠状病毒 肺炎 确诊 病例 604 例 。 其中 , 轻型 病例 47 例 , 普通型 病例 547 例 , 重型 病例 6 例 , 危 重型 病例 4 例 。 出院 病例 160 例 。 确诊 病例 中 , 南	新华网江苏站
40	巩义市2例新型冠状病毒肺炎确诊病例痊愈	巩义市2例新型冠状病毒肺炎确诊病例痊愈 河南, 郑州, 新华网, 新华网河南频道, 接郑州市疾控中心通知, 巩义市新冠肺炎患者陈某某、张某某经郑州市疾控中心两次新型冠状	巩义市 2 例 新型冠状病毒 肺炎 确诊 病例 痊愈 河南 , 郑州 , 新华网 , 新华网 河南 频道 , 接 郑州市 疾控中心 通知 , 巩义市 新冠肺炎 患者 陈某某 、 张 某某 经 郑州市 疾控中心 两 次 新型冠状	新华网河南站
41	2月15日安徽省报告新型冠状病毒肺炎疫情情况	2020年2月14日0-24时, 安徽省报告新增确诊病例16例, 新增疑似病例13例, 新增治愈出院病例32例。 新增确诊病例中, 蚌埠4例、阜阳4例	2020 年 2 月 14 日 0- 24 时 , 安徽省 报告 新增 确诊 病例 16 例 , 新增 疑似 病例 13 例 , 新增 治愈 出院 病例 32 例 。 新增 确诊 病例 中 , 蚌埠 4 例 、 阜阳 4 例	新华网安徽站
42	截至2月14日24时河南省新型冠状病毒肺炎疫情最新情况 新增28例	截至2月14日24时河南省新型冠状病毒肺炎疫情最新情况 新增28例 治愈45例 河南, 郑州, 新华网, 新华网河南频道, 新增确诊病例中, 信阳市9例、南阳市4例、濮阳市4例、	截至 2 月 14 日 24 时 河南省 新型冠状病毒 肺炎 疫情 最新 情况 新增 28 例 治愈 45 例 河南 , 郑州 , 新华网 , 新华网 河南 频道 , 新增 确诊 病例 中 , 信阳市 9 例 、 南阳市 4 例 、 濮阳市 4 例 、	新华网河南站
43	兵团首例新型冠状病毒肺炎确诊患者治愈出院	2月13日11时, 兵团首例新型冠状病毒肺炎确诊患者经过自治区医疗救治专家组、兵团医疗救治专家组的科学指导和七师医院的综合诊治, 符合国家卫生健康委员会新型冠状病毒肺炎	2 月 13 日 11 时 , 兵团 首例 新型冠状病毒 肺炎 确诊 患者 经过 自治区 医疗 救治 专家组 、 兵团 医疗 救治 专家组 的 科学 指导 和 七 师 医院 的 综合 诊治 , 符合 国家 卫生 健康 委员会 新型冠状病毒 肺炎	新华网兵团频道
44	广东新型冠状病毒感染的肺炎确诊病例增至970例	国际在线广东频道消息(记者朱子荣):记者2月6日从广东省政府新闻办在广州举行的新闻发布会上获悉, 截至2月6日12时, 广东省累计报告新型冠状病毒感染的肺炎确诊病例增	国际 在线 广东 频道 消息 ( 记者 朱子荣 ) : 记者 2 月 6 日 从 广东省 政府 新闻办 在 广州 举行 的 新闻 发布会 上 获悉 , 截至 2 月 6 日 12 时 , 广东省 累计 报告 新型冠状病毒 感染 的 肺炎 确诊 病例 增	国际在线
45	全国新增新型冠状病毒感染的肺炎确诊病例1982例	全国新增新型冠状病毒感染的肺炎确诊病例1982例2020年01月31日07:54 来源:人民网 人民网北京1月31日电 据国家卫生健康委员会官方网站消息, 1月30日0-24时, 31个	全国 新增 新型冠状病毒 感染 的 肺炎 确诊 病例 1982 例 2020 年 01 月 31 日 07: 54 来源 : 人民网 人民网 北京 1 月 31 日 电 据 国家 卫生 健康 委员会 官方 网站 消息 , 1 月 30 日 0- 24 时 , 31 个	人民网
46	中国抗击新型冠状病毒:进展和影响	2019 年 12 月, 武汉发生新型冠状病毒(2019-nCoV)疫情, 为阻止疫情进一步蔓延, 中国政府于2020 年 1 月 23 日对武汉采取了隔离措施, 包括北京、上海等 31个省市也	2019 年 12 月 , 武汉 发生 新型冠状病毒 ( 2019- nCoV) 疫情 , 为 阻止 疫情 进一步 蔓延 , 中国 政府 于 2020 年 1 月 23 日 对 武汉 采取 了 隔离 措施 , 包括 北京 、 上海 等 31 个 省市 也	中国日报网
47	菲确认首例新型冠状病毒感染者为武汉游客	1月30日, 菲律宾卫生部(DOH)召开新闻发布会, 证实菲律宾出现首例确认“新型冠状病毒”感染者, 患者为一名来自武汉的38岁中国女性公民。为防止感染, 马尼拉街头人们纷纷戴	1 月 30 日 , 菲律宾 卫生部 ( DOH) 召开 新闻 发布会 , 证实 菲律宾 出现 首例 确认 “ 新型冠状病毒 ” 感染者 , 患者 为 一 名来 自 武汉 的 38 岁 中国 女性 公民 。 为 防止 感染 , 马尼拉 街头 人们 纷纷 戴	中国网
48	新型冠状病毒肺炎知识大全	新型冠状病毒肺炎知识大全来源:中新网责任编辑:宋丽丽 2020-01-24 13:040中国军网微信公众号 解放军报客户端 国防在线客户端 解放军报微博公众号 解放军报	新型冠状病毒 肺炎 知识 大全 来源 : 中新网 责任 编辑 : 宋丽丽 2020- 01- 24 13: 040 中 国军 网 微 信 公众 号 解放军报 客户 端 国防 在线 客户 端 解放军报 微 博 公众 号 解放军报	中国军网
49	名称定了, 新型冠状病毒被命名为“COVID-19”	光明网讯 2月11日, 世卫组织总干事谭德赛在全球研究与创新论坛记者会上宣布, 将新型冠状病毒命名为“COVID-19”, 其中“Co”代表“冠状病毒”, “Vi”为“病毒”,	光明 网 讯 2 月 11 日 , 世卫组织 总 干事 谭 德赛 在 全球 研究 与 创新 论坛 记者会 上 宣布 , 将 新型冠状病毒 命名 为 “ COVID- 19” , 其中 “ Co” 代表 “ 冠状 病毒 ” , “ Vi” 为 “ 病毒 ” ,	光明网
50	面对新型冠状病毒肺炎, 泰康人寿出台应对举措	根据武汉市卫健委发布消息, 2020年1月18日-19日, 武汉市新增新型冠状病毒肺炎确诊患者136例, 死亡1例;北京深圳共新增确诊患者3例。冠状病毒是一大类病毒, 感染病毒的	根据 武汉市 卫健委 发布 消息 , 2020 年 1 月 18 日 - 19 日 , 武汉市 新增 新型冠状病毒 肺炎 确诊 患者 136 例 , 死亡 1 例 ; 北京 深圳 共 新增 确诊 患者 3 例 。 冠状 病毒 是 一大 类 病毒 , 感染 病毒 的	中国网河南频道
51	截至22日24时, 新型冠状病毒肺炎信息汇总	1月22日, 武汉同济医院专家组举行《新型冠状病毒肺炎诊疗快速指南》说明会。 财政部与医保局联合印发通知, 要求各地医保及财政部门要确保确诊新型冠状病毒感染肺炎患者	1 月 22 日 , 武汉 同 济 医院 专家组 举行 《 新型冠状病毒 肺炎 诊疗 快速 指南 》 说明 会 。 财政部 与 医 保 局 联合 印发 通知 , 要求 各地 医 保 及 财政 部门 要 确保 确诊 新型冠状病毒 感染肺炎 患者	光明网
52	新型冠状病毒全球研究与创新论坛在日内瓦开幕	新型冠状病毒全球研究与创新论坛在日内瓦开幕 --- 新华社日内瓦2月11日电(记者聂晓阳 刘曲 凌馨)世界卫生组织和“全球传染病防控研究合作组织”11日在瑞士日内瓦	新型冠状病毒 全球 研究 与 创新 论坛 在 日内瓦 开幕 - - - 新华社 日内瓦 2 月 11 日 电 ( 记者 聂晓阳 刘曲 凌馨 世界 卫生 组织 和 “ 全球 传染病 防控 研究 合作 组织 ” 11 日 在 瑞士 日内瓦	新华网客户端
53	防疫科普动画片:预防新型冠状病毒 我们怎么吃才安心?	新型冠状病毒会人感染人, 且存在一定范围的社区传播。本集将和大家分享疫情这段时间我们怎么吃才安心。 一、不要食用已经患病的动物及其制品;要从正规渠道购买冰鲜	新型冠状病毒 会 人 感染 人 , 且 存在 一定 范围 的 社区 传播 。 本 集 将 和 大家 分享 疫情 这 段 时间 我们 怎么 吃 才 安心 。 一 、 不要 食用 已经 患病 的 动物 及其 制品 ; 要 从 正规 渠道 购买 冰 鲜	中国新闻网
54	新型冠状病毒疫情持续 台港担忧经济遭受冲击	新型冠状病毒疫情不断延烧, 对台港两地的经济造成不小的冲击。	新型冠状病毒 疫情 不断 延 烧 , 对 台港 两地 的 经济 造成 不 小 的 冲击 。	中国新闻网
55	新型冠状病毒疫苗的研发之路走到哪儿了?还需要多久?	新型冠状病毒疫苗的研发之路走到哪儿了? 什么是疫苗 疫苗是指为预防、控制疾病的发生、流行, 用于人体免疫接种的预防性生物制品, 包括免疫规划疫苗和非免疫规划疫苗。	新型冠状病毒 疫苗 的 研发 之 路 走 到 哪儿 了 ? 什么 是 疫苗 疫苗 是 指 为 预防 、 控制 疾病 的 发生 、 流行 , 用于 人体 免疫 接种 的 预防性 生物制品 , 包括 免疫 规划 疫苗 和 非 免疫 规划 疫苗 。	央视网
56	我与新型冠状病毒肺炎抗争的28天!	2月4日, 工行武汉分行首例新型冠状病毒感染的肺炎患者杨岚走出隔离病房, 办理好出院手续后回到家中静养。她目前体温正常, 咳嗽等症状明显好转, 经两次核酸	2 月 4 日 , 工行 武汉 分行 首例 新型冠状病毒 感染 的 肺炎 患者 杨岚走 出 隔离 病房 , 办理 好 出院 手续 后 回到 家中 静养 。 她 目前 体温 正常 , 咳嗽 等 症状 明显 好转 , 经 两 次 核酸	新华网客户端
57	公安机关依法严厉打击拒绝隔离治疗传播新型冠状病毒的违法犯罪行为	公安机关依法严厉打击拒绝隔离治疗传播新型冠状病毒的违法犯罪行为 ---近日, 部分人员刻意隐瞒情况, 拒绝隔离治疗, 致使病毒传播扩散, 危害公共安全。各地公安机关高度重视,	公安 机关 依法 严厉 打击 拒绝 隔离 治疗 传播 新型冠状病毒 的 违法 犯罪 行为 - - - 近日 , 部分 人员 刻意 隐瞒 情况 , 拒绝 隔离 治疗 , 致使 病毒 传播 扩散 , 危害 公共 安全 。 各地 公安 机关 高度 重视 ,	新华网客户端
58	科普:世卫组织针对新型冠状病毒发布新一批“问与答”	科普:世卫组织针对新型冠状病毒发布新一批“问与答” ---针对当前的新型冠状病毒疫情, 世界卫生组织3日在其驻华代表处官方微信公众号更新了一批人们关心的问答, 例如	科普 : 世卫组织 针对 新型冠状病毒 发布 新 一批 “ 问 与 答 ” - - - 针对 当前 的 新型冠状病毒 疫情 , 世界 卫生 组织 3 日 在 其 驻华 代表处 官方 微 信 公众 号 更新 了 一批 人们 关心 的 问答 , 例如	新华网客户端
59	综合消息:新加坡首现新型冠状病毒社区传播病例 比利时报告首例病例	综合消息:新加坡首现新型冠状病毒社区传播病例 比利时报告首例病例 ---多国卫生部门4日报告本国新增新型冠状病毒感染病例, 其中新加坡首次出现社区传播病例, 比利时报告	综合 消息 : 新加坡 首 现 新型冠状病毒 社区 传播 病例 比利时 报告 首例 病例 - - - 多 国 卫生部 门 4 日 报告 本国 新增 新型冠状病毒 感染 病例 , 其中 新加坡 首次 出现 社区 传播 病例 , 比利时 报告	新华网客户端
60	抗疫一线报告 专家:新型冠状病毒不是SARS冠状病毒	辽宁搭建全国首个省级新型冠状病毒肺炎影像会诊平台。 北京:不得拒绝招录或解聘疫情严重地区劳动者。 内蒙古启用流动人口自助登记系统, 要求所有返程人员通过网上自主填报	辽宁 搭建 全国 首 个 省级 新型冠状病毒 肺炎 影像 会诊 平台 。 北京 : 不得 拒绝 招录 或 解聘 疫情 严重 地区 劳动者 。 内蒙古 启用 流动 人口 自助 登记 系统 , 要求 所有 返程 人员 通过 网上 自主 填报	央视网
61	解放军总医院第五医学中心获批新型冠状病毒核酸检测单位	解放军总医院第五医学中心获批新型冠状病毒核酸检测单位 ---解放军总医院第五医学中心临床检验医学中心近日顺利通过北京市卫生健康委员会审核及北京市疾控中心检测结果	解放军 总医院 第五 医学 中心 获 批 新型冠状病毒 核酸 检测 单位 - - - 解放军 总医院 第五 医学 中心 临床 检验 医学 中心 近日 顺利 通过 北京市 卫生 健康 委员会 审核 及 北京市 疾控中心 检测 结果	新华网客户端
62	关于新型冠状病毒还应知道这些	截至2月3日24时, 国家卫健委收到31个省(自治区、直辖市)和新疆生产建设兵团累计报告新型冠状病毒感染肺炎确诊病例20438例, 现有重症病例2788例, 累计死亡病例425例, 累	截至 2 月 3 日 24 时 , 国家 卫健委 收到 31 个 省 ( 自治区 、 直辖市 ) 和 新疆 生产 建设 兵团 累计 报告 新型冠状病毒 感染肺炎 确诊 病例 20438 例 , 现有 重症 病例 2788 例 , 累计 死亡 病例 425 例 , 累	中国经济网
63	距离新型冠状病毒最近的人:离“家”最远	上月底, 云南省卫生健康委员会确认昆明市第一人民医院为云南省第一批开展新型冠状病毒核酸检测工作的5家医疗机构之一。	上月底 , 云南省 卫生 健康 委员会 确认 昆明市 第一 人民 医院 为 云南省 第 一批 开展 新型冠状病毒 核酸 检测 工作 的 5 家 医疗 机构 之一 。	中国新闻网
64	新型冠状病毒如何防控?是否会重复SARS疫情?专家解读	截至1月20日18时, 我国境内累计报告新型冠状病毒感染的肺炎病例224例, 其中确诊病例217例(武汉市198例, 北京市5例, 广东省14例);疑似病例7例(四川省2例, 云南省1	截至 1 月 20 日 18 时 , 我国 境内 累计 报告 新型冠状病毒 感染 的 肺炎 病例 224 例 , 其中 确诊 病例 217 例 ( 武汉市 198 例 , 北京市 5 例 , 广东省 14 例 ) ; 疑似 病例 7 例 ( 四川省 2 例 , 云南省 1	中国经济网
65	外国政党领导人积极评价和支持中国抗击新型冠状病毒感染肺炎疫情	外国政党领导人积极评价和支持中国抗击新型冠状病毒感染肺炎疫情的努力 ---连日来, 又有一些国家政党领导人致电致函中共中央对外联络部, 声援中方为抗击新型冠状病毒	外国 政党 领导人 积极 评价 和 支持 中国 抗击 新型冠状病毒 感染肺炎 疫情 的 努力 - - - 连日来 , 又 有 一些 国家 政党 领导人 致电 致函 中共中央 对外 联络部 , 声援 中方 为 抗击 新型冠状病毒	新华网客户端
66	别让新型冠状病毒 感染情绪	感染是一个综合的因素, 跟接触有关、跟病毒状况有关、也跟身体状况有关。身体有些人天天在网上看科普文章, 但又不能确定自己的症状是不是新型肺炎, 这会让	感染 是 一个 综合 的 因素 , 跟 接触 有关 、 跟 病毒 状况 有关 、 也 跟 身体 状况 有关 。 身体 有些 人 天天 在 网上 看 科普 文章 , 但 又 不能 确定 自己 的 症状 是 不是 新型 肺炎 , 这会 让	光明网
67	重磅!《协和新型冠状病毒肺炎防护手册》正式发布	大疫当前, 中国医学科学院北京协和医学院的相关专家第一时间组织编写了《协和新型冠状病毒肺炎防护手册》, 解读与新型冠状病毒肺炎有关的专业问题与疑惑, 旨在增进大众及	大 疫 当前 , 中国 医学 科学院 北京 协 和 医学院 的 相关 专家 第一 时间 组织 编写 了 《 协 和 新型冠状病毒 肺炎 防护 手册 》 , 解读 与 新型冠状病毒 肺炎 有关 的 专业 问题 与 疑惑 , 旨在 增进 大众 及	中国网
68	最全新型冠状病毒感染的肺炎疫情科普小知识 请收藏!	新型冠状病毒是以前从未在人体中发现的冠状病毒新毒株。从武汉市不明原因肺炎患者下呼吸道分离出的冠状病毒为一种新型冠状病毒, WHO命名2019-nCoV。 2、新型冠状病	新型冠状病毒 是 以前 从未 在 人体 中 发现 的 冠状 病毒 新 毒 株 。 从 武汉市 不明 原因 肺炎 患者 下 呼吸道 分离 出 的 冠状 病毒 为 一 种 新型冠状病毒 , WHO 命名 2019- nCoV。 2、 新型冠状病	中国网
69	如何发现新型冠状病毒的蛛丝马迹	新型冠状病毒感染肺炎常见早期表现为:畏寒、发热、咽痛、乏力、肌痛, 有些患者表现为胸闷、憋气、干咳, 少量患者表现为恶心、呕吐、腹泻。	新型冠状病毒 感染肺炎 常见 早期 表现 为 : 畏 寒 、 发热 、 咽 痛 、 乏力 、 肌 痛 , 有些 患者 表现 为 胸闷 、 憋气 、 干咳 , 少量 患者 表现 为 恶心 、 呕吐 、 腹泻 。	中国新闻网
70	孙春兰主持召开国务院应对新型冠状病毒感染的肺炎疫情联防联控	新华社北京1月24日电 中共中央政治局委员、国务院副总理孙春兰20日、23日、24日连续召开国务院应对新型冠状病毒感染的肺炎疫情联防联控工作机制会议, 深入贯彻习近平总	新华社 北京 1 月 24 日 电 中共中央 政治局 委员 、 国务院 副 总理 孙春兰 20 日 、 23 日 、 24 日 连续 召开 国务院 应对 新型冠状病毒 感染 的 肺炎 疫情 联防 联控 工作 机制 会议 , 深入 贯彻 习近平 总	中国政府网
71	武汉社区“拉网式排查”直击——新型冠状病毒感染的肺炎疫情防控	题:武汉社区“拉网式排查”直击——新型冠状病毒感染的肺炎疫情防控焦点扫描之九 新华社记者7日下午, 武汉市蔡甸区蔡甸街跃进社区网格员高波匆匆走出办公室, 穿过马路	题 : 武汉 社区 “ 拉网式 排查 ” 直 击 — — 新型冠状病毒 感染 的 肺炎 疫情 防控 焦点 扫描 之 九 新华社 记者 7 日 下午 , 武汉市 蔡甸区 蔡甸 街 跃进 社区 网格 员 高波 匆匆 走 出 办公室 , 穿过 马路	新华网客户端
72	香港新型冠状病毒感染肺炎确诊病例增至15例	香港新型冠状病毒感染肺炎确诊病例增至15例 ---香港特区政府卫生署卫生防护中心2月2日通报, 香港新增1例新型冠状病毒感染的肺炎确诊病例, 目前香港确诊病例累计总数增	香港 新型冠状病毒 感染肺炎 确诊 病例 增至 15 例 - - - 香港 特区 政府 卫生 署 卫生 防护 中心 2 月 2 日 通报 , 香港 新增 1 例 新型冠状病毒 感染 的 肺炎 确诊 病例 , 目前 香港 确诊 病例 累计 总数 增	新华网客户端
73	研究揭示新型冠状病毒或来源于蝙蝠	中新网武汉2月4日电 中国科学院武汉病毒研究所/生物安全大科学研究中心、武汉市金银潭医院及湖北省疾病预防控制中心合作, 针对引起武汉肺炎疫情的2019新型冠状病毒	中新网 武汉 2 月 4 日 电 中国科 学院 武汉 病毒 研究所 / 生物 安全 大 科学 研究 中心 、 武汉市 金银 潭 医院 及 湖北省 疾病 预防 控制 中心 合作 , 针对 引起 武汉 肺炎 疫情 的 2019 新型冠状病毒	中国新闻网
74	【抗疫一线报告】最新研究发现:新型冠状病毒存在粪口传播风险	意大利、俄罗斯、英国、瑞典、西班牙等国首次报告新型冠状病毒感染肺炎病例。 美国确诊第8例新型冠状病毒肺炎病例, 患者由武汉返回波士顿。 阿联酋通报第5例新型冠状病毒	意大利 、 俄罗斯 、 英国 、 瑞典 、 西班牙 等 国 首次 报告 新型冠状病毒 感染肺炎 病例 。 美国 确诊 第 8 例 新型冠状病毒 肺炎 病例 , 患者 由 武汉 返回 波士顿 。 阿联酋 通报 第 5 例 新型冠状病毒	央视网
75	我们在一起, 打赢这一仗——抗击新型冠状病毒肺炎疫情在行动_新华网	湖北省副省长曹广晶8日在湖北新型冠状病毒感染的肺炎疫情防控工作例行新闻发布会上透露, 湖北省主要的防护品生产企业复工率已达100%, 防护服日产量稳定在3万件以上。	湖北省 副 省长 曹广晶 8 日 在 湖北 新型冠状病毒 感染 的 肺炎 疫情 防控 工作 例行 新闻 发布会 上 透露 , 湖北省 主要 的 防护 品 生产 企业 复工 率 已 达 100% , 防护 服 日产量 稳定 在 3 万 件 以上 。	新华网客户端
76	内蒙古出现新型冠状病毒隔楼传染?官方回应	姜晓峰介绍, 2月3日, 鄂尔多斯市达拉特旗召开的防控新型冠状病毒感染的肺炎疫情第三次情况通报会, 已公布这例病例的流行病学调查结果。 姜晓峰说, 据国家卫生健康委印发	姜晓峰 介绍 , 2 月 3 日 , 鄂尔多斯 市 达拉特旗 召开 的 防控 新型冠状病毒 感染 的 肺炎 疫情 第三 次 情况 通报会 , 已 公布 这 例 病例 的 流行病 学 调查 结果 。 姜晓峰 说 , 据 国家 卫生 健康 委 印发	新华网内蒙古站
77	粪便会传播新型冠状病毒吗?	新型冠状病毒主要是经过呼吸道飞沫传播, 也可通过接触传播。目前深圳市第三人民医院等医疗机构在某些新型冠状病毒感染的肺炎确诊病例患者的粪便中检出新型冠状病毒核酸	新型冠状病毒 主要 是 经过 呼吸道 飞 沫 传播 , 也 可 通过 接触 传播 。 目前 深圳市 第三 人民 医院 等 医疗 机构 在 某些 新型冠状病毒 感染 的 肺炎 确诊 病例 患者 的 粪便 中检 出 新型 冠状 病毒 核酸	人民网海南站
78	海内外侨界为抗击新型冠状病毒感染肺炎疫情出力鼓劲	新华社北京2月5日电 连日来, 海内外侨胞心系祖国, 响应中国侨联倡议捐资捐物, 为中国抗击新型冠状病毒感染肺炎疫情出力鼓劲。 1月26日, 中国侨联向海内外侨胞发出为打	新华社 北京 2 月 5 日 电 连日来 , 海内外 侨胞 心 系 祖国 , 响应 中国 侨联 倡议 捐资 捐物 , 为 中国 抗击 新型冠状病毒 感染肺炎 疫情 出力 鼓劲 。 1 月 26 日 , 中国 侨联 向海 内外 侨胞 发出 为 打	中国经济网
79	李克强主持召开中央应对新型冠状病毒感染肺炎疫情工作领导小组	李克强主持召开中央应对新型冠状病毒感染肺炎疫情工作领导小组会议 部署地方因防控工作需要灵活安排工作进一步做好疫情防控和市场保供等 ---2月2日, 中共中央政治局常委	李克强 主持 召开 中央 应对 新型冠状病毒 感染肺炎 疫情 工作 领导 小组会 议 部署 地方 因 防控 工作 需要 灵活 安排 工作 进一步 做好 疫情 防控 和 市场 保 供 等 - - - 2 月 2 日 , 中共中央 政治局 常委	新华网客户端
80	抗疫一线报告 分离到三株新型冠状病毒毒株 专家回应还要多久能	法国新增1例新型冠状病毒感染的肺炎确诊病例, 累计确诊4例。 德国新增3例新型冠状病毒感染的肺炎病例, 累计4例。 日本政府28日正式将新型冠状病毒引发的肺炎列为“指定	法国 新增 1 例 新型冠状病毒 感染 的 肺炎 确诊 病例 , 累计 确诊 4 例 。 德国 新增 3 例 新型冠状病毒 感染 的 肺炎 病例 , 累计 4 例 。 日本 政府 28 日 正式 将 新型冠状病毒 引发 的 肺炎 列为 “ 指定	央视网
81	扩散!关于新型冠状病毒肺炎, 你应该知道的100条科学信息	3根据近期的临床资料看, 病毒的传播力似乎有所增强。 4目前新型冠状病毒传染源尚未找到。 5目前还没发现病毒发生变异。 6新型冠状病毒与SARS同源性达85%。 7新型	3 根据 近期 的 临床 资料 看 , 病毒 的 传播 力 似乎 有所 增强 。 4 目前 新型冠状病毒 传染源 尚未 找到 。 5 目前 还 没 发现 病毒 发生 变异 。 6 新型冠状病毒 与 SARS 同源 性 达 85% 。 7 新型	中国广播网
82	新型冠状病毒在外界环境能生存多久	首先, 冠状病毒需要在体液环境中才能存活。越厉害的病毒, 对传播条件的要求越苛刻。对于新型冠状病毒, 导致呼吸道和肺部疾病, 最普遍的是飞沫传播了, 也就是说, 唾液中含	首先 , 冠状 病毒 需要 在 体液 环境 中 才能 存活 。 越 厉害 的 病毒 , 对 传播 条件 的 要求 越 苛刻 。 对于 新型冠状病毒 , 导致 呼吸道 和 肺部 疾病 , 最 普遍 的 是 飞 沫 传播 了 , 也就是说 , 唾液 中 含	新华网云南频道
83	抗击新型冠状病毒感染疫情, 中医义不容辞!	为增进国内外对中国政府抗击新型冠状病毒感染肺炎及中医药所发挥作用情况的了解, 彰显中国政府责任及中医药责任, 经中国民族医药学会国际交流与合作分会组织协调, 对国家中	为 增进 国内外 对 中国 政府 抗击 新型冠状病毒 感染肺炎 及 中医药 所 发挥 作用 情况 的 了解 , 彰显 中国 政府 责任 及 中医药 责任 , 经 中国 民族 医药学 会 国际 交流 与 合作 分会 组织 协调 , 对 国家 中	新华网客户端
84	我国科学家开发出转录组快速建库新方法 有望助力新型冠状病毒测序	我国科学家开发出转录组快速建库新方法 有望助力新型冠状病毒测序 ---北京大学与清华大学联合课题组近期在国际权威学术期刊《美国科学院院刊》发表论文, 称开发出了	我国 科学家 开发 出 转 录 组 快速 建 库 新 方法 有望 助力 新型冠状病毒 测 序 - - - 北京大学 与 清华大学 联合 课题组 近期 在 国际 权威 学术 期刊 《 美国 科学院 院 刊 》 发表 论文 , 称 开发 出 了	新华网客户端
85	都是好消息!新型冠状病毒药物、疫苗研发 最新进展如何?	浙江省疾控中心和广东省疾控中心也分别于1月24日和1月27日分离出该省的第一株新型冠状病毒毒株, 为后续病毒研究、药物疫苗研发和快速检测试剂研制提供了科学支撑。	浙江省 疾控中心 和 广东省 疾控中心 也 分别 于 1 月 24 日 和 1 月 27 日 分离 出 该省 的 第一 株 新型冠状病毒 毒 株 , 为 后续 病毒 研究 、 药物 疫苗 研发 和 快速 检测 试剂 研制 提供 了 科学 支撑 。	中国网财经1
86	抗疫一线报告 世卫组织:新型冠状病毒疫情对全球造成高风险	新加坡新增2例新型冠状病毒感染的肺炎确诊病例, 累计确诊7例, 宣布将禁止湖北籍旅客入境。 泰国新增6例新型冠状病毒感染的肺炎确诊病例, 累计确诊14例。 韩国决定近日安排	新加坡 新增 2 例 新型冠状病毒 感染 的 肺炎 确诊 病例 , 累计 确诊 7 例 , 宣布 将 禁止 湖北 籍 旅客 入境 。 泰国 新增 6 例 新型冠状病毒 感染 的 肺炎 确诊 病例 , 累计 确诊 14 例 。 韩国 决定 近日 安排	央视网
87	应对新型冠状病毒肺炎 看专业药师十问十答	近日, 记者采访安徽医科大学药学院联合安徽医科大学第一附属医院药剂科临床药师, 帮您整理、梳理了新型冠状病毒肺炎防治中涉及的那些药, 以及可能存在的一些用药误区。 一	近日 , 记者 采访 安徽 医科 大学 药学院 联合 安徽 医科 大学 第一 附属 医院 药剂科 临床 药师 , 帮 您 整理 、 梳理 了 新型冠状病毒 肺炎 防治 中 涉及 的 那些 药 , 以及 可能 存在 的 一些 用药 误区 。 一	人民网安徽站
88	汇聚起战胜疫魔的无穷力量——辽宁收治新型冠状病毒感染的肺炎	汇聚起战胜疫魔的无穷力量——辽宁收治新型冠状病毒感染的肺炎患者定点医院见闻 ---声音嘶哑, 血丝满眼, 瘦弱之躯竟如此坚强。冲锋在抗疫前线, 5天5夜没咋合眼--45	汇聚 起 战胜 疫 魔 的 无穷 力量 — — 辽宁 收治 新型冠状病毒 感染 的 肺炎 患者 定点 医院 见闻 - - - 声音 嘶哑 , 血丝 满眼 , 瘦弱 之 躯 竟 如此 坚强 。 冲锋 在 抗疫 前线 , 5 天 5 夜 没 咋 合眼 - - 45	新华网客户端
89	“病毒猎手”利普金:“中国防控新型冠状病毒感染肺炎疫情有两大	图为利普金与钟南山在广州见面探讨疫情人民网纽约2月1日电(记者李晓宏)“相比当年的非典防控, 此次中国抗击新型冠状病毒感染肺炎疫情有二大明显进步:一是病毒检测水准	图 为 利普金 与 钟 南山 在 广州 见面 探讨 疫情 人民网 纽约 2 月 1 日 电 ( 记者 李晓宏 ) “ 相比 当年 的 非典 防控 , 此次 中国 抗击 新型冠状病毒 感染肺炎 疫情 有 二大 明显 进步 : 一是 病毒 检测 水准	人民网
90	九龙坡造新型冠状病毒核酸检测试剂盒研发成功	1月29日, 重庆威斯腾生物医药科技有限公司接到市新型冠状病毒感染的肺炎疫情防控医疗物资保障工检测试剂盒作组办公室的相关通知, 同意生产新型冠状病毒	1 月 29 日 , 重庆 威斯 腾 生物 医药 科技 有限公司 接到 市 新型冠状病毒 感染 的 肺炎 疫情 防控 医疗 物资 保障 工 检测 试剂 盒 作 组 办公 室 的 相关 通知 , 同意 生产 新型冠状病毒	新华网重庆站
91	新型冠状病毒感染的肺炎已出现无武汉旅行史确诊病例	新型冠状病毒感染的肺炎已出现无武汉旅行史确诊病例 ---根据国家卫生健康委员会23日发布的《新型冠状病毒感染的肺炎诊疗方案(试行第三版)》, 截至目前搜集到的病例	新型冠状病毒 感染 的 肺炎 已 出现 无 武汉 旅行 史 确诊 病例 - - - 根据 国家 卫生 健康 委员会 23 日 发布 的 《 新型冠状病毒 感染 的 肺炎 诊疗 方案 ( 试行 第三 版 ) 》 , 截至 目前 搜集 到 的 病例	新华网客户端
92	四个原因致重庆新型冠状病毒感染的肺炎病例上升快	据了解, 自1月21日我市确诊第一例新型冠状病毒感染的肺炎病例以来, 截至1月25日24时, 全市累计确诊病例75例, 涉及24个区县。 唐文革分析说, 近期我市病例上升较快,	据 了解 , 自 1 月 21 日 我市 确诊 第一 例 新型冠状病毒 感染 的 肺炎 病例 以来 , 截至 1 月 25 日 24 时 , 全市 累计 确诊 病例 75 例 , 涉及 24 个 区县 。 唐文革 分析 说 , 近期 我市 病例 上升 较 快 ,	新华网重庆站
93	白岩松八问钟南山:新型冠状病毒肺炎, 情况到底如何?	1月20日晚间, 针对“新型冠状病毒感染的肺炎疫情”有关防控情况, 国家卫健委高级别专家组组长钟南山院士接受了白岩松采访, 回应了民众的关切。 一 白岩松:新型冠状	1 月 20 日 晚间 , 针对 “ 新型冠状病毒 感染 的 肺炎 疫情 ” 有关 防控 情况 , 国家 卫健委 高 级别 专家组 组长 钟 南山 院士 接受 了 白 岩松 采访 , 回应 了 民众 的 关切 。 一 白岩 松 : 新型冠状	中国经济网
94	世界卫生组织:新型冠状病毒可能存在持续人传人, 需更多分析	中国日报网1月21日电(记者 王晓东)针对武汉等地暴发的新型冠状病毒(2019-nCoV)肺炎疫情, 世界卫生组织驻华办公室今天表示, 现有情况显示此病毒至少有一定程度的人传	中国 日报 网 1 月 21 日 电 ( 记者 王晓东 ) 针对 武汉 等 地 暴发 的 新型冠状病毒 ( 2019- nCoV) 肺炎 疫情 , 世界 卫生 组织 驻华 办公室 今天 表示 , 现有 情况 显示 此 病毒 至少 有 一定 程度 的 人传	中国日报网
95	所有人, 防控新型冠状病毒, 这是当前最重要的事情	现在, 新型冠状病毒感染的肺炎患者每天都在增加。截至1月26日24时, 国内新型冠状病毒感染的肺炎病例确诊2744例, 26日新增确诊病例769例。面对疫情, 严防严控是重要举措	现在 , 新型冠状病毒 感染 的 肺炎 患者 每天 都 在 增加 。 截至 1 月 26 日 24 时 , 国内 新型冠状病毒 感染 的 肺炎 病例 确诊 2744 例 , 26 日 新增 确诊 病例 769 例 。 面对 疫情 , 严防 严控是 重要 举措	央视网
96	快速检测新型冠状病毒 检测试剂盒上市在望	本报讯 遏制新型冠状病毒肺炎疫情蔓延, 能快速检测病毒的试剂很重要, 但在目前市场上, 这一块面临巨大缺口。昨天上午10点, 最新研发的2019新型冠状病毒核酸	本报 讯 遏制 新型冠状病毒 肺炎 疫情 蔓延 , 能 快速 检测 病毒 的 试剂 很 重要 , 但 在 目前 市场 上 , 这 一块 面临 巨大 缺口 。 昨天 上午 10 点 , 最新 研发 的 2019 新型冠状病毒 核酸	中国经济网
97	新型冠状病毒肺炎确认存在人传人现象	新型冠状病毒感染肺炎疫情:已确认存在人传人和医务人员感染。 截至20日, 境内累计确诊新型冠状病毒感染病例218例。	新型冠状病毒 感染肺炎 疫情 : 已 确认 存在 人传人 和 医务 人员 感染 。 截至 20 日 , 境内 累计 确诊 新型冠状病毒 感染 病例 218 例 。	央视网
98	警惕新型冠状病毒母婴传播风险	确诊或疑似新型冠状病毒感染的肺炎的孕妇存在母婴传播风险, 新生儿出生后应立即按新型冠状病毒感染的肺炎隔离观察、诊治, 并予以核酸检测, 暂不予母乳喂养。	确诊 或 疑似 新型冠状病毒 感染 的 肺炎 的 孕妇 存在 母婴 传播 风险 , 新生儿 出生 后 应 立即 按 新型冠状病毒 感染 的 肺炎 隔离 观察 、 诊治 , 并 予以 核酸 检测 , 暂 不予 母乳 喂养 。	光明网
99	抗击新型冠状病毒, 中央企业紧急行动!	近期, 湖北省武汉市等多个地区发生新型冠状病毒感染的肺炎疫情。据国家卫健委统计, 截至1月22日24时, 收到国内25个省(区、市)累计报告新型冠状病毒感染的肺炎确诊	近期 , 湖北省 武汉市 等 多 个 地区 发生 新型冠状病毒 感染 的 肺炎 疫情 。 据 国家 卫健委 统计 , 截至 1 月 22 日 24 时 , 收到 国内 25 个 省 ( 区 、 市 ) 累计 报告 新型冠状病毒 感染 的 肺炎 确诊	中国军网
100	一文了解新型冠状病毒 教你做好“自我防护”	新型冠状病毒感染的肺炎健康科普小知识自2019年12月以来, 湖北省武汉市发现多起不明原因的病毒性肺炎病例。国家卫健委立即派出国家工作组和专家组赶赴武汉, 按照属地	新型冠状病毒 感染 的 肺炎 健康 科普 小 知识 自 2019 年 12 月 以来 , 湖北省 武汉市 发现 多 起 不明 原因 的 病毒性 肺炎 病例 。 国家 卫健委 立即 派出 国家 工作组 和 专家组 赶赴 武汉 , 按照 属地	人民网
101	国家卫健委印发第四版新型冠状病毒感染的肺炎诊疗方案	各省、自治区、直辖市及新疆生产建设兵团卫生健康委、中医药管理部门: 为进一步做好新型冠状病毒感染的肺炎病例诊断和医疗救治工作, 我们组织专家对诊疗方案进行修订,	各省 、 自治区 、 直辖市 及 新疆 生产 建设 兵团 卫生 健康 委 、 中医药 管理部 门 : 为 进一步 做好 新型冠状病毒 感染 的 肺炎 病例 诊断 和 医疗 救治 工作 , 我们 组织 专家 对 诊疗 方案 进行 修订 ,	ChinaNews
102	“新型冠状病毒”手册之预防篇	“新型冠状病毒”手册之预防篇 编辑: 陈伸 设计: 张桢 2020年01月23日 10:33:06 来源: 新华网 “新型冠状病毒”手册之预防篇 2020-01-23 万家团圆时,	“ 新型冠状病毒 ” 手册 之 预防 篇 编辑 : 陈伸 设计 : 张桢 2020 年 01 月 23 日 10: 33: 06 来源 : 新华网 “ 新型冠状病毒 ” 手册 之 预防 篇 2020- 01- 23 万家 团圆 时 ,	新华网客户端
103	抗击新型冠状病毒肺炎, 我们在行动	自新型冠状病毒肺炎爆发以来, 不仅牵动着全国人民的心, 也牵动着上海潮廷广告、上海永丞公益促进中心同仁的心, 上海潮廷广告及上海永丞公益促进中心作为一家从事广告	自 新型 冠状 病毒 肺炎 爆发 以来 , 不仅 牵动 着 全国 人民 的 心 , 也 牵动 着 上 海潮 廷 广告 、 上海 永 丞 公益 促进 中心 同仁 的 心 , 上 海潮 廷 广告 及 上海 永 丞 公益 促进 中心 作为 一家 从事 广告	人民网上海站
104	新型冠状病毒与SARS病毒结合受体方式相似	应急防控药物工程技术研究中心研究员钟武、中科院分子植物科学卓越创新中心研究员李轩合作, 在《中国科学:生命科学》在线发文, 揭示了武汉新型冠状病毒的进化来源和传染人	应急 防控 药物 工程 技术 研究 中心 研究员 钟武 、 中科院 分子 植物 科学 卓越 创新 中心 研究员 李轩 合作 , 在 《 中国科 学 : 生命 科学 》 在线 发文 , 揭示 了 武汉 新型冠状病毒 的 进化 来源 和 传染 人	中国网
105	国新办就新型冠状病毒感染的肺炎疫情联防联控工作有关情况举行	国务院新闻办公室定于2020年1月26日(星期日)下午3时举行新闻发布会, 国家卫生健康委员会主任、党组书记马晓伟, 副主任李斌等介绍新型冠状病毒感染的肺炎疫情联防联控工	国务院 新闻 办公 室 定于 2020 年 1 月 26 日 ( 星期日 ) 下午 3 时 举行 新闻 发布会 , 国家 卫生 健康 委员会 主任 、 党组 书记 马晓伟 , 副 主任 李斌等 介绍 新型冠状病毒 感染 的 肺炎 疫情 联防 联控 工	中国网
106	远离新型冠状病毒 这些防护请做到	远离新型冠状病毒, 要学会科学防护。口罩如何选?什么是洗手的正确方式?打喷嚏该怎么遮挡?为了家人和朋友, 让我们科学防护, 从自己做起。	远离 新型冠状病毒 , 要 学会 科学 防护 。 口罩 如何 选 ? 什么 是 洗手 的 正确 方式 ? 打喷嚏 该 怎么 遮挡 ? 为了 家人 和 朋友 , 让 我们 科学 防护 , 从 自己 做 起 。	央视网
107	新型冠状病毒面前:个人能做些什么?该做些什么?	近日, 新型冠状病毒疫情备受关注。新增病例是如何发现和确诊的?目前是如何实施防控的, 疫情可防可控吗?逛吃重要提示!新型冠状病毒无“国界”, 应敬畏自然“边界”!	近日 , 新型冠状病毒 疫情 备受 关注 。 新增 病例 是 如何 发现 和 确诊 的 ? 目前 是 如何 实施 防控 的 , 疫情 可防 可控 吗 ? 逛 吃重 要 提示 ! 新型冠状病毒 无 “ 国界 ” , 应 敬畏 自然 “ 边界 ” !	央视网
108	科普:世卫组织关于新型冠状病毒的四问四答	科普:世卫组织关于新型冠状病毒的四问四答 ---面对当前新型冠状病毒感染肺炎疫情, 世界卫生组织近日在其官方网站, 回答了公众普遍关心的“抗生素在预防和治疗新型冠状	科普 : 世卫组织 关于 新型冠状病毒 的 四 问 四 答 - - - 面对 当前 新型冠状病毒 感染肺炎 疫情 , 世界 卫生 组织 近日 在 其 官方 网站 , 回答 了 公众 普遍 关心 的 “ 抗生素 在 预防 和 治疗 新型冠状	新华网客户端
109	上海新增8例新型冠状病毒肺炎确诊病例	2020年2月14日12—24时, 上海市排除新型冠状病毒肺炎疑似病例47例;新增确诊病例8例, 其中7例为外地来沪人员, 1例为本市常住人口。	2020 年 2 月 14 日 12— 24 时 , 上海市 排除 新型冠状病毒 肺炎 疑似 病例 47 例 ; 新增 确诊 病例 8 例 , 其中 7 例 为 外地 来 沪 人员 , 1 例 为 本市 常住 人口 。	中国新闻网
110	同济专家组制定《新型冠状病毒肺炎诊疗快速指南》	新型冠状病毒肺炎究竟有什么症状, 如何检测, 如何确认, 如何治疗, 怎样做好个人防护, 出院后需要注意什么?同济医院专家组为您解答。	新型冠状病毒 肺炎 究竟 有 什么 症状 , 如何 检测 , 如何 确认 , 如何 治疗 , 怎样 做好 个人 防护 , 出院 后 需要 注意 什么 ? 同 济 医院 专家组 为 您 解答 。	中国日报网
111	应对新型冠状病毒, 我们该怎么预防?	针对湖北武汉等多地报告的新型冠状病毒感染的肺炎病例, 国家卫生健康委员会日前回应说, 当前疫情仍可防可控。	针对 湖北 武汉 等 多 地 报告 的 新型冠状病毒 感染 的 肺炎 病例 , 国家 卫生 健康 委员会 日前 回应 说 , 当前 疫情 仍 可防 可控 。	新华网河北站
112	中共中央政治局常务委员会召开会议 研究加强新型冠状病毒感染的	中共中央政治局常务委员会2月3日召开会议, 听取中央应对新型冠状病毒感染肺炎疫情工作领导小组和有关部门关于疫情防控工作情况的汇报, 研究下一步疫情防控工作。	中共中央 政治局 常务委员 会 2 月 3 日 召开 会议 , 听取 中央 应对 新型冠状病毒 感染肺炎 疫情 工作 领导 小组 和 有关 部门 关于 疫情 防控 工作 情况 的 汇报 , 研究 下 一步 疫情 防控 工作 。	央视网
113	国家卫健委发布新型冠状病毒感染肺炎预防指南	29日下午, 国家卫健委公布了家庭、公共场所、公共交通等多个版本的新型冠状病毒感染肺炎的预防指南。	29 日 下午 , 国家 卫健委 公布 了 家庭 、 公共场所 、 公共 交通 等 多 个 版本 的 新型冠状病毒 感染肺炎 的 预防 指南 。	央视网
114	“新型冠状病毒”手册之了解篇	2020-01-22 来了!新型肺炎疫情最新事实 2020-01-22 “新型冠状病毒”手册之了解篇	2020- 01- 22 来 了 ! 新型 肺炎 疫情 最新 事实 2020- 01- 22 “ 新型冠状病毒 ” 手册 之 了解 篇	新华网客户端
115	孙春兰在武汉考察新型冠状病毒感染的肺炎疫情防控工作	新华社武汉1月22日电 中共中央政治局委员、国务院副总理孙春兰22日在湖北省武汉市检查指导新型冠状病毒感染的肺炎疫情防控工作, 慰问一线防控人员。她强调, 要深入贯彻习	新华社 武汉 1 月 22 日 电 中共中央 政治局 委员 、 国务院 副 总理 孙春兰 22 日 在 湖北省 武汉市 检查 指导 新型冠状病毒 感染 的 肺炎 疫情 防控 工作 , 慰问 一线 防控 人员 。 她 强调 , 要 深入 贯彻 习	中国政府网
116	截至1月28日24时新型冠状病毒感染的肺炎疫情最新情况	截至1月28日24时新型冠状病毒感染的肺炎疫情最新情况 ---1月28日0-24时, 31个省(区、市)报告新增确诊病例1459例, 新增重症病例263例, 新增死亡病例26例(湖北省	截至 1 月 28 日 24 时 新型 冠状 病毒 感染 的 肺炎 疫情 最新 情况 - - - 1 月 28 日 0- 24 时 , 31 个 省 ( 区 、 市 ) 报告 新增 确诊 病例 1459 例 , 新增 重症 病例 263 例 , 新增 死亡 病例 26 例 ( 湖北省	新华网客户端
117	截至2月1日24时新型冠状病毒感染的肺炎疫情最新情况	截至2月1日24时新型冠状病毒感染的肺炎疫情最新情况 ---2月1日0—24时, 31个省(自治区、直辖市)和新疆生产建设兵团报告新增确诊病例2590例(湖北省1921例), 新增	截至 2 月 1 日 24 时 新型 冠状 病毒 感染 的 肺炎 疫情 最新 情况 - - - 2 月 1 日 0— 24 时 , 31 个 省 ( 自治区 、 直辖市 ) 和 新疆 生产 建设 兵团 报告 新增 确诊 病例 2590 例 ( 湖北省 1921 例 ) , 新增	新华网客户端
118	国家卫健委:全国已确诊571例新型冠状病毒感染的肺炎病例 死亡17例	人民网北京1月23日电 据国家卫健委网站消息, 截至1月22日24时, 国家卫健委收到国内25个省(区、市)累计报告新型冠状病毒感染的肺炎确诊病例571例, 其中重症95例,	人民网 北京 1 月 23 日 电 据 国家 卫健委 网站 消息 , 截至 1 月 22 日 24 时 , 国家 卫健委 收到 国内 25 个 省 ( 区 、 市 ) 累计 报告 新型冠状病毒 感染 的 肺炎 确诊 病例 571 例 , 其中 重症 95 例 ,	人民网
119	外国政要积极评价和支持中国抗击新型冠状病毒肺炎疫情	外国政要积极评价和支持中国抗击新型冠状病毒肺炎疫情 ---近日, 又有一些国家领导人及国际组织负责人继续通过各种方式对中国抗击疫情表示慰问和支持。	外国 政要 积极 评价 和 支持 中国 抗击 新型冠状病毒 肺炎 疫情 - - - 近日 , 又 有 一些 国家 领导人 及 国际 组织 负责人 继续 通过 各种 方式 对 中国 抗击 疫情 表示 慰问 和 支持 。	新华网客户端
120	中科院武汉病毒所筛出能较好抑制新型冠状病毒药物	新华社武汉1月29日电 中国科学院武汉病毒研究所在新型冠状病毒研究方面取得突破, 已筛选出几种能在细胞层面较好抑制这一病毒的药物, 具有潜在临床应用价值。 这是记者	新华社 武汉 1 月 29 日 电 中国科 学院 武汉 病毒 研究所 在 新型冠状病毒 研究 方面 取得 突破 , 已 筛选 出 几 种 能 在 细胞 层面 较 好 抑制 这一 病毒 的 药物 , 具有 潜在 临床 应用 价值 。 这 是 记者	求是理论网
129	辽宁省新增1例新型冠状病毒肺炎确诊病例	央广网沈阳2月16日消息(记者徐志强)2020年2月15日10时至24时, 辽宁省新增1例新型冠状病毒肺炎确诊病例, 为葫芦岛市病例, 属普通型病例。新增3例治愈出院病例。目前	央广网 沈阳 2 月 16 日 消息 ( 记者 徐志强 ) 2020 年 2 月 15 日 10 时至 24 时 , 辽宁省 新增 1 例 新型冠状病毒 肺炎 确诊 病例 , 为 葫芦岛市 病例 , 属 普通型 病例 。 新增 3 例 治愈 出院 病例 。 目前	中国广播网
130	2月16日安徽省报告新型冠状病毒肺炎疫情情况	2020年2月15日0-24时, 安徽省报告新增确诊病例12例, 新增疑似病例6例, 新增治愈出院病例34例。 新增确诊病例中, 蚌埠4例、阜阳2例	2020 年 2 月 15 日 0- 24 时 , 安徽省 报告 新增 确诊 病例 12 例 , 新增 疑似 病例 6 例 , 新增 治愈 出院 病例 34 例 。 新增 确诊 病例 中 , 蚌埠 4 例 、 阜阳 2 例	新华网安徽站
131	2月15日广西新型冠状病毒肺炎疫情情况	2月15日0-24时, 我区共新增新型冠状病毒肺炎确诊病例2例, 其中南宁市1例、防城港市1例;新增疑似病例49例;新增治愈出院病例6例(柳州市1例、桂林市5例);无新增	2 月 15 日 0- 24 时 , 我区 共 新增 新型冠状病毒 肺炎 确诊 病例 2 例 , 其中 南宁市 1 例 、 防城港市 1 例 ; 新增 疑似 病例 49 例 ; 新增 治愈 出院 病例 6 例 ( 柳州市 1 例 、 桂林市 5 例 ) ; 无 新增	新华网广西站
132	江西省报告新型冠状病毒肺炎新增确诊病例12例	中新网2月16日电 据江西卫健委网站消息, 2020年2月15日0-24时, 江西省报告新型冠状病毒肺炎新增确诊病例12例, 新增治愈出院病例29例。 网站截图 新增确诊病例中,	中新网 2 月 16 日 电 据 江西 卫健委 网站 消息 , 2020 年 2 月 15 日 0- 24 时 , 江西省 报告 新型冠状病毒 肺炎 新增 确诊 病例 12 例 , 新增 治愈 出院 病例 29 例 。 网站 截图 新增 确诊 病例 中 ,	中国新闻网
133	截至2月14日24时新型冠状病毒肺炎疫情最新情况	截至2月14日24时新型冠状病毒肺炎疫情最新情况 ---2月14日0—24时, 31个省(自治区、直辖市)和新疆生产建设兵团报告新增确诊病例2641例, 新增重症病例849例, 新增	截至 2 月 14 日 24 时 新型 冠状 病毒 肺炎 疫情 最新 情况 - - - 2 月 14 日 0— 24 时 , 31 个 省 ( 自治区 、 直辖市 ) 和 新疆 生产 建设 兵团 报告 新增 确诊 病例 2641 例 , 新增 重症 病例 849 例 , 新增	新华网客户端
134	2月15日江苏新增13例新型冠状病毒肺炎确诊病例	人民网南京2月16日电(黄竹岩)2月16日上午, 江苏省卫生健康委通报:2020年2月15日0-24时, 江苏省报告新型冠状病毒肺炎新增确诊病例13例。其中, 轻型病例1例, 普通型	人民网 南京 2 月 16 日 电 ( 黄竹 岩 ) 2 月 16 日上 午 , 江苏省 卫生 健康 委 通报 : 2020 年 2 月 15 日 0- 24 时 , 江苏省 报告 新型冠状病毒 肺炎 新增 确诊 病例 13 例 。 其中 , 轻型 病例 1 例 , 普通型	人民网江苏频道
135	2月15日河南省新增新型冠状病毒肺炎确诊病例19例	2月15日河南省新增新型冠状病毒肺炎确诊病例19例 河南, 郑州, 新华网, 新华网河南频道, 2月15日已解除观察6006人, 诊断为疑似63人, 共有8136人正在接受医学观察。	2 月 15 日 河南省 新增 新型冠状病毒 肺炎 确诊 病例 19 例 河南 , 郑州 , 新华网 , 新华网 河南 频道 , 2 月 15 日 已 解除 观察 6006 人 , 诊断 为 疑似 63 人 , 共有 8136 人 正在 接受 医学 观察 。	新华网河南站
136	福建新增新型冠状病毒肺炎确诊病例2例 累计确诊287例	2月15日0—24时, 福建省报告新增新型冠状病毒肺炎确诊病例2例。其中: 福州市2例(仓山区1例、晋安区1例)。 新增治愈出院病例11例。 报告新增新型冠状病毒肺炎	2 月 15 日 0— 24 时 , 福建省 报告 新增 新型冠状病毒 肺炎 确诊 病例 2 例 。 其中 : 福州市 2 例 ( 仓山区 1 例 、 晋安区 1 例 ) 。 新增 治愈 出院 病例 11 例 。 报告 新增 新型冠状病毒 肺炎	新华网福建站
137	重庆新增6例新型冠状病毒感染的肺炎确诊病例	今(16)日, 记者从重庆市卫生健康委获悉, 2020年2月15日12—24时, 重庆市报告新冠肺炎新增确诊病例6例, 新增治愈出院病例18例。 新增确诊病例中, 万州区1例、江北区	今 ( 16) 日 , 记者 从 重庆 市 卫生 健康 委 获悉 , 2020 年 2 月 15 日 12— 24 时 , 重庆市 报告 新冠肺炎 新增 确诊 病例 6 例 , 新增 治愈 出院 病例 18 例 。 新增 确诊 病例 中 , 万 州区 1 例 、 江北区	新华网重庆站
138	果蔬表面会附着新型冠状病毒?不戴口罩驾车被扣6分?谣言作怪莫慌张	报道称该航班为2月3日从肯尼亚首都内罗毕飞往广州的CZ634航班, “由于货舱已满, 工作人员紧急将客舱前舱清空, 将捐助给国内抗击新型冠状病毒的物资放在客舱运送回国”。	报道 称 该 航班 为 2 月 3 日 从 肯尼亚 首都 内罗毕 飞往 广州 的 CZ634 航班 , “ 由于 货舱 已 满 , 工作 人员 紧急 将 客舱 前舱 清 空 , 将 捐助 给 国内 抗击 新型冠状病毒 的 物资 放在 客舱 运送 回国 ” 。	中国广播网
139	出门玩雪易被感染新型冠状病毒?专家:不可信!	鼠年的第一场雪翩然而至, 一条“千万别出门玩雪”的消息在朋友圈刷屏。“空气中的冠状病毒被雪花带到地面, -25℃~5℃是冠状病毒最稳定的状态, 也是感染性最强的	鼠 年 的 第 一场 雪 翩然而至 , 一条 “ 千万 别 出门 玩 雪 ” 的 消息 在 朋友 圈 刷 屏 。 “ 空气 中 的 冠状 病毒 被 雪花 带到 地面 , - 25℃ ~ 5℃ 是 冠状 病毒 最 稳定 的 状态 , 也 是 感染性 最强 的	人民网江苏频道
140	2020年2月15日青海省新型冠状病毒肺炎疫情情况	截至2月15日24时, 青海省累计报告新型冠状病毒肺炎确诊病例18例, 其中:重症病例2例, 死亡病例0例, 出院病例13例。累计确诊病例中, 西宁市15例, 海北州3例。尚有5例	截至 2 月 15 日 24 时 , 青海省 累计 报告 新型冠状病毒 肺炎 确诊 病例 18 例 , 其中 : 重症 病例 2 例 , 死亡 病例 0 例 , 出院 病例 13 例 。 累计 确诊 病例 中 , 西宁市 15 例 , 海北 州 3 例 。 尚有 5 例	新华网青海站
141	手机也可能是新型冠状病毒载体!40秒教你手机消毒方法	在国家卫健委与国家中医药管理局公布的《新型冠状病毒感染的肺炎诊疗方案(试行第四版)》中提到, 新型冠状病毒传播途径为:“经呼吸道飞沫传播是主要的传播途径, 亦可通	在 国家 卫健委 与 国家 中医药 管理局 公布 的 《 新型冠状病毒 感染 的 肺炎 诊疗 方案 ( 试行 第四 版 ) 》 中提 到 , 新型冠状病毒 传播 途径 为 : “ 经 呼吸道 飞 沫 传播 是 主要 的 传播 途径 , 亦可 通	中国广播网
142	内蒙古新型冠状病毒肺炎确诊病例新增2例 累计确诊70例	人民网呼和浩特2月16日电 (陈立庚)2月16日, 记者从内蒙古自治区卫生健康委员会获悉, 2020年2月15日9时至16日9时, 内蒙古自治区报告新增新冠肺炎确诊病例2例, 新增	人民网 呼和浩特 2 月 16 日 电 ( 陈立庚 ) 2 月 16 日 , 记者 从 内蒙古 自治区 卫生 健康 委员会 获悉 , 2020 年 2 月 15 日 9 时至 16 日 9 时 , 内蒙古 自治区 报告 新增 新冠肺炎 确诊 病例 2 例 , 新增	人民网
143	15日宁夏无新增新型冠状病毒肺炎确诊病例 新增出院病例6例	2月16日, 宁夏应对新型冠状病毒肺炎疫情工作指挥部发布最新全区新型冠状病毒肺炎疫情通报。 2020年2月15日0-24时, 全区无新增新型冠状病毒肺炎确诊病例。新增出院病例	2 月 16 日 , 宁夏 应对 新型冠状病毒 肺炎 疫情 工作 指挥部 发布 最新 全区 新型冠状病毒 肺炎 疫情 通报 。 2020 年 2 月 15 日 0- 24 时 , 全区 无 新增 新型冠状病毒 肺炎 确诊 病例 。 新增 出院 病例	新华网宁夏站
144	四川省新型冠状病毒肺炎救治定点机构信息公布!	四川省新型冠状病毒肺炎救治定点机构信息公布!人民网成都2月16日电据健康四川官微消息, 为进一做好全省新型冠状病毒感染肺炎患者医疗救治工作, 按照集中患者、集中专家	四川省 新型冠状病毒 肺炎 救治 定点 机构 信息 公布 ! 人民网 成都 2 月 16 日 电 据 健康 四川 官微 消息 , 为 进一 做好 全省 新型冠状病毒 感染肺炎 患者 医疗 救治 工作 , 按照 集中 患者 、 集中 专家	人民网四川站
145	南平一新型冠状病毒肺炎治愈者主动要捐血浆	经省、市专家组联合评估, 被确诊为新型冠状病毒肺炎的钱某, 符合新型冠状病毒肺炎确诊病例解除隔离和出院标准。出院前, 他录制了一段视频对医务人员表示感谢。同时, 他表	经 省 、 市 专家组 联合 评估 , 被 确诊 为 新型冠状病毒 肺炎 的 钱 某 , 符合 新型冠状病毒 肺炎 确诊 病例 解除 隔离 和 出院 标准 。 出院 前 , 他 录制 了 一 段 视频 对 医务 人员 表示 感谢 。 同时 , 他 表	新华网福建站
146	关于印发新型冠状病毒肺炎流行期间商场和超市卫生防护指南的通知	为针对性指导商场和超市等人群密集场所做好卫生防护, 防止新型冠状病毒肺炎蔓延和扩散, 我们组织编制了新型冠状病毒肺炎流行期间商场和超市卫生防护指南。现印发给你们, 供	为 针对性 指导 商场 和 超市 等 人群 密集 场所 做好 卫生防 护 , 防止 新型冠状病毒 肺炎 蔓延 和 扩散 , 我们 组织 编制 了 新型冠状病毒 肺炎 流行 期间 商场 和 超市 卫生 防护 指南 。 现 印发 给 你们 , 供	中国政府网
147	四川推出藏汉、彝汉双语版《新型冠状病毒大众心理防护手册》	记者15日从四川大学华西医院获悉, 该医院携手四川民族出版社、四川科学技术出版社推出全国首本藏汉双语版和彝汉双语版《新型冠状病毒大众心理防护手册》电子书, 助力	记者 15 日 从 四川 大学 华西 医院 获悉 , 该 医院 携手 四川 民族 出版社 、 四川 科学技术 出版社 推出 全国 首 本 藏 汉 双语 版 和 彝 汉 双语 版 《 新型冠状病毒 大众 心理 防护 手册 》 电子书 , 助力	人民网
148	高新区一名就医患者被确定为新型冠状病毒感染的肺炎确诊病例	央广网西安2月15消息(记者王佳爱)记者从西安高新区疫情防控指挥部了解到, 近期高新区一名就医患者被确定为新型冠状病毒感染的肺炎确诊病例。该患者曾于1月19日至1	央广网 西安 2 月 15 消息 ( 记者 王佳爱 ) 记者 从 西安 高新区 疫情 防控 指挥部 了解 到 , 近期 高新区 一 名 就医 患者 被 确定 为 新型冠状病毒 感染 的 肺炎 确诊 病例 。 该 患者 曾于 1 月 19 日 至 1	中国广播网
149	陕西公布第二批开展新型冠状病毒检测的医疗机构和第三方检测机构	陕西日报讯 2月14日, 记者从陕西省卫生健康委员会获悉:为进一步推进新型冠状病毒核酸检测工作, 省卫生健康委组织专家对拟开展新型冠状病毒核酸检测的医疗机构和第三方	陕西 日报 讯 2 月 14 日 , 记者 从 陕西省 卫生 健康 委员会 获悉 : 为 进一步 推进 新型冠状病毒 核酸 检测 工作 , 省 卫生 健康 委 组织 专家 对 拟 开展 新型冠状病毒 核酸 检测 的 医疗 机构 和 第三方	中国广播网
150	空气中是否有新型冠状病毒?还能开窗通风吗?	空气中是否有新型冠状病毒?还能开窗通风吗? ---从这个角度讲, 在日常通风环境下, 空气中一般不会有新型冠状病毒。所以建议每天至少两次开窗通风, 是降低感染风险的有效	空气 中 是否 有 新型冠状病毒 ? 还 能 开窗 通风 吗 ? - - - 从 这个 角度 讲 , 在 日常 通风 环境 下 , 空气 中 一般 不会 有 新型冠状病毒 。 所以 建议 每天 至少 两 次 开窗 通风 , 是 降低 感染 风险 的 有效	新华网客户端
151	她与新型冠状病毒肺炎抗争的28天	原标题:她与新型冠状病毒肺炎抗争的28天 这是中国工商银行武汉分行员工杨岚分享的战胜新型冠状病毒感染的肺炎的真实经历。疫情面前, 她乐观而积极, 最终战胜了病魔。	原 标题 : 她 与 新型冠状病毒 肺炎 抗争 的 28 天 这 是 中国 工商 银行 武汉 分行 员工 杨岚 分享 的 战胜 新型冠状病毒 感染 的 肺炎 的 真实 经历 。 疫情 面前 , 她 乐观 而 积极 , 最终 战胜 了 病魔 。	中国经济网
152	《新型冠状病毒肺炎影像学诊断》电子版出版	中青网记者黄博)记者从西安交通大学第一附属医院了解到, 由该院郭佑民教授带领的抗疫一线影像学诊断专家团队, 仅用短短10天时间推出的学术专著《新型冠状病毒	中青 网 记者 黄博 ) 记者 从 西安 交通 大学 第一 附属 医院 了解 到 , 由 该院 郭佑民 教授 带领 的 抗疫 一线 影像 学 诊断 专家 团队 , 仅 用 短短 10 天 时间 推出 的 学术 专著 《 新型冠状病毒	中国青年报
153	转扩!关于新型冠状病毒肺炎的8个最新解释	病毒最多存活几天?能吃药预防吗?宠物与人是否会互相传染?关于新型冠状病毒肺炎, 这几个问题有最新解释!	病毒 最 多存 活 几 天 ? 能 吃药 预防 吗 ? 宠物 与人 是否 会 互相 传染 ? 关于 新型冠状病毒 肺炎 , 这 几 个 问题 有 最新 解释 !	中国政府网
154	海南省新型冠状病毒肺炎新增确诊病例5例	央广网海口2月15日消息(记者朱永)2020年2月14日0时-24时, 海南省报告新型冠状病毒肺炎新增确诊病例5例, 新增重症病例0例, 新增死亡病例0例, 新增重症病例转轻症	央广网 海口 2 月 15 日 消息 ( 记者 朱永 2020 年 2 月 14 日 0 时 - 24 时 , 海南省 报告 新型冠状病毒 肺炎 新增 确诊 病例 5 例 , 新增 重症 病例 0 例 , 新增 死亡 病例 0 例 , 新增 重症 病例 转 轻 症	中国广播网
155	新型冠状病毒疫情下的心理反应与应对方法	一、新型冠状病毒疫情下的常见心理反应是什么 新型冠状病毒疫情就是一场重大危机, 而且伴随着我们的传统节日春节而来, 其影响更为严重。	一 、 新型冠状病毒 疫情 下 的 常见 心理 反应 是 什么 新型冠状病毒 疫情 就是 一场 重大 危机 , 而且 伴随着 我们 的 传统 节日 春节 而 来 , 其 影响 更为 严重 。	新华网客户端
156	阻击新型冠状病毒肺炎疫情 内江公交共产党员在行动	当前, 正值新型冠状病毒感染的肺炎疫情防控关键时期, 内江市全面启动公共卫生事件一级响应。内江公交集团作为服务市民出行的窗口单位, 坚决筑牢全市广大人民群众身体健康和	当前 , 正值 新型冠状病毒 感染 的 肺炎 疫情 防控 关键 时期 , 内江市 全面 启动 公共 卫生 事件 一级 响应 。 内江 公交 集团 作为 服务 市民 出行 的 窗口 单位 , 坚决 筑 牢 全市 广大 人民 群众 身体 健康 和	人民网四川站
157	2020年2月14日广西新型冠状病毒肺炎疫情情况	2月14日0-24时, 我区共新增新型冠状病毒肺炎确诊病例9例, 其中南宁市2例、柳州市2例、北海市3例、玉林市1例、河池市1例;新增疑似病例44例;新增治愈出院病例5例	2 月 14 日 0- 24 时 , 我区 共 新增 新型冠状病毒 肺炎 确诊 病例 9 例 , 其中 南宁市 2 例 、 柳州市 2 例 、 北海市 3 例 、 玉林市 1 例 、 河池市 1 例 ; 新增 疑似 病例 44 例 ; 新增 治愈 出院 病例 5 例	新华网广西站
158	中国疾控中心从新型冠状病毒肺炎病例粪便样本中分离出病毒	讯 (记者 吴佳佳)继钟南山、李兰娟院士团队分别宣布患者粪便样本成功分离病毒, 2月13日中国CDC团队从两省的新冠肺炎确诊病例便标本中成功分离到了两株新型冠状病毒	讯 ( 记者 吴佳佳 ) 继 钟 南山 、 李兰娟 院士 团队 分别 宣布 患者 粪便 样本 成功 分离 病毒 , 2 月 13 日 中国 CDC 团队 从 两 省 的 新冠肺炎 确诊 病例 便 标本 中 成功 分离 到 了 两 株 新型冠状病毒	中国经济网
159	企业复工复产防护攻略之前期准备措施! 新型冠状病毒科普知识	各企业要根据生产经营特点, 结合新冠肺炎疫情防控情况, 认真做好复工复产前以及生产过程中防护、疫情应对、个体防护等疫情防控措施。 01 建立返岗员工健康卡制度 切实掌	各 企业 要 根据 生产 经营 特点 , 结合 新冠肺炎 疫情 防控 情况 , 认真 做好 复工 复 产前 以及 生产 过程 中 防护 、 疫情 应对 、 个体 防护 等 疫情 防控 措施 。 01 建立 返 岗 员工 健康 卡 制度 切实 掌	中国广播网
160	视频| 数说新型冠状病毒肺炎疫情发展趋势	在一系列有力措施的推动下, 我国疫情总体形势出现了一些积极变化。每日确诊人数自2月4日起大幅减少。据国家卫健委发布的最新疫情数据统计, 2月13日0—24时, 全国除	在 一系列 有力 措施 的 推动 下 , 我国 疫情 总体 形势 出现 了 一些 积极 变化 。 每日 确诊 人数 自 2 月 4 日 起 大幅 减少 。 据 国家 卫健委 发布 的 最新 疫情 数据 统计 , 2 月 13 日 0— 24 时 , 全国 除	中国日报
161	国务院应对新型冠状病毒感染肺炎疫情联防联控机制举行春运返程	2月15日, 国务院应对新型冠状病毒感染肺炎疫情联防联控机制在北京举行新闻发布会, 交通运输部副部长刘小明、民航局副局长李健、国铁集团副总经理李文新、国家卫健委疾	2 月 15 日 , 国务院 应对 新型冠状病毒 感染肺炎 疫情 联防 联控 机制 在 北京 举行 新闻 发布会 , 交通 运输 部副 部长 刘小明 、 民航局 副 局长 李健 国铁 集团 副总 经理 李文新 、 国家 卫健委 疾	中国政府网
162	相似度96%!中科院最新研究再次将新型冠状病毒来源指向蝙蝠	又一针对新型冠状病毒的研究结果出炉了, 将该病毒的来源再次指向蝙蝠。 中国青年报客户端北京1月24日电(中青报·中青网记者 邱晨辉)又一针对新型冠状病毒的研究	又 一针 对 新型冠状病毒 的 研究 结果 出 炉 了 , 将 该 病毒 的 来源 再次 指向 蝙蝠 。 中国 青年报 客户 端 北京 1 月 24 日 电 ( 中青 报 · 中青 网 记者 邱晨辉 ) 又 一针 对 新型冠状病毒 的 研究	中国青年网
163	同济团队推出高校版《新型冠状病毒肺炎防护手册》	中国青年报客户端讯(中青报·中青网记者 范雪)2月14日, 由同济大学团队策划推出的高校版《新型冠状病毒肺炎防护手册》(高校版)全书电子版上线首发, 助力高校师生	中国 青年报 客户 端 讯 ( 中青 报 · 中青 网 记者 范雪 2 月 14 日 , 由 同 济 大学 团队 策划 推出 的 高校 版 《 新型冠状病毒 肺炎 防护 手册 》 ( 高校 版 ) 全书 电子版 上线 首发 , 助力 高校 师生	中国青年网
164	2020年2月14日青海省新型冠状病毒肺炎疫情情况	2020年2月14日0-24时, 青海省报告新型冠状病毒肺炎新增确诊病例0例, 新增重症病例0例, 新增死亡病例0例, 新增出院病例0例。当日无新增确诊病例和疑似病例。 截至2月	2020 年 2 月 14 日 0- 24 时 , 青海省 报告 新型冠状病毒 肺炎 新增 确诊 病例 0 例 , 新增 重症 病例 0 例 , 新增 死亡 病例 0 例 , 新增 出院 病例 0 例 。 当日 无 新增 确诊 病例 和 疑似 病例 。 截至 2 月	新华网青海站
165	华南农业大学:穿山甲或为新型冠状病毒的潜在中间宿主	记者从发布会上获悉, 岭南现代农业科学与技术广东省实验室、华南农业大学教授沈永义、肖立华等科研人员通过联合攻关, 在新型冠状病毒潜在中间宿主的溯源上取得重大突破。	记者 从 发布会 上 获悉 , 岭南 现代 农业 科学 与 技术 广东省 实验室 、 华南 农业 大学 教授 沈永义 、 肖立华 等 科研 人员 通过 联合 攻关 , 在 新型冠状病毒 潜在 中间 宿主 的 溯源 上 取得 重大 突破 。	中国广播网
166	2月14日大连市新型冠状病毒肺炎确诊18例 新增1例	央广网大连2月14日消息(记者张四清 通讯员张丽霞)2020年2月14日10时至22时, 辽宁省新增2例新型冠状病毒肺炎确诊病例, 其中大连市1例、鞍山市1例, 均为普通型病例	央广网 大连 2 月 14 日 消息 ( 记者 张 四清 通讯员 张丽霞 ) 2020 年 2 月 14 日 10 时至 22 时 , 辽宁省 新增 2 例 新型冠状病毒 肺炎 确诊 病例 , 其中 大连市 1 例 、 鞍山市 1 例 , 均 为 普通型 病例	中国广播网
167	东盟愿与中国携手再出发共同抗击新型冠状病毒肺炎	人民网雅加达2月14日电(记者徐伟)2月14日, 中国驻东盟大使邓锡军在东盟秘书处会见东盟秘书长林玉辉。邓锡军向林玉辉通报了新型冠状病毒肺炎有关情况, 并就中国与	人民网 雅加达 2 月 14 日 电 ( 记者 徐伟 ) 2 月 14 日 , 中国 驻 东盟 大使 邓锡军 在 东盟 秘书处 会见 东盟 秘书 长林 玉 辉 。 邓锡军 向林玉 辉 通报 了 新型冠状病毒 肺炎 有关 情况 , 并 就 中国 与	人民网
168	陕西首例新型冠状病毒肺炎产妇携健康宝宝出院	中新网西安2月15日电 (记者 梅镱泷 通讯员 文王妮)陕西省首例新型冠状病毒肺炎产妇经两次新型冠状病毒核酸检测结果均显示阴性, 符合出院标准, 于15日在西安交大二	中新网 西安 2 月 15 日 电 ( 记者 梅 镱 泷 通讯员 文 王妮 ) 陕西省 首例 新型冠状病毒 肺炎 产妇 经 两 次 新型冠状病毒 核酸 检测 结果 均 显示 阴性 , 符合 出院 标准 , 于 15 日 在 西安 交大 二	中国新闻网
169	新型冠状病毒会不会通过粪口传播?	新型冠状病毒会不会通过粪口传播? ---专家表示, 目前来看, 新冠病毒主要的传播途径还是通过呼吸道飞沫传播和接触传播。	新型冠状病毒 会 不会 通过 粪口 传播 ? - - - 专家 表示 , 目前 来看 , 新冠病毒 主要 的 传播 途径 还是 通过 呼吸道 飞 沫 传播 和 接触 传播 。	新华网客户端
170	山东省《关于认真落实新型冠状病毒肺炎疫情防控有关税费政策的	为支持做好新型冠状病毒肺炎疫情防控工作, 保障人民群众身体健康和生命安全, 省财政厅、省税务局、省发展改革委、省民政厅将有关税费优惠政策进行了集中梳理, 并在法定	为 支持 做好 新型冠状病毒 肺炎 疫情 防控 工作 , 保障 人民 群众 身体 健康 和 生命 安全 , 省 财政厅 、 省 税务局 、 省 发展 改革 委 、 省 民政厅 将 有关 税费 优惠 政策 进行 了 集中 梳理 , 并 在 法定	中国经济网
171	巩义市2例新型冠状病毒肺炎确诊病例痊愈	巩义市2例新型冠状病毒肺炎确诊病例痊愈 河南, 郑州, 新华网, 新华网河南频道, 接郑州市疾控中心通知, 巩义市新冠肺炎患者陈某某、张某某经郑州市疾控中心两次新型冠状	巩义市 2 例 新型冠状病毒 肺炎 确诊 病例 痊愈 河南 , 郑州 , 新华网 , 新华网 河南 频道 , 接 郑州市 疾控中心 通知 , 巩义市 新冠肺炎 患者 陈某某 、 张 某某 经 郑州市 疾控中心 两 次 新型冠状	新华网河南站
172	辽宁省新增2例新型冠状病毒肺炎确诊病例	央广网沈阳2月14日消息(记者徐志强)2020年2月14日10时至22时, 辽宁省新增2例新型冠状病毒肺炎确诊病例, 其中大连市1例、鞍山市1例, 均为普通型病例。新增5例治愈	央广网 沈阳 2 月 14 日 消息 ( 记者 徐志强 ) 2020 年 2 月 14 日 10 时至 22 时 , 辽宁省 新增 2 例 新型冠状病毒 肺炎 确诊 病例 , 其中 大连市 1 例 、 鞍山市 1 例 , 均 为 普通型 病例 。 新增 5 例 治愈	中国广播网
173	新型冠状病毒防控指南(第一版)	确保老人掌握预防新型冠状病毒感染的肺炎的个人防护措施、手卫生要求、卫生和健康习惯, 避免共用个人物品, 注意通风, 落实消毒措施。倡导老人养成经常洗手的好习惯。, 2020-	确保 老人 掌握 预防 新型冠状病毒 感染 的 肺炎 的 个人 防护 措施 、 手 卫生 要求 、 卫生 和 健康 习惯 , 避免 共用 个人 物品 , 注意 通风 , 落实 消毒 措施 。 倡导 老人 养成 经常 洗手 的 好 习惯 。 , 2020-	中国政府网
174	每日一词∣新型冠状病毒感染的肺炎 pneumonia caused by the	当前中国人民正在与新型冠状病毒感染肺炎疫情进行严肃的斗争。人民群众生命安全和身体健康始终是第一位的。	当前 中国 人民 正在 与 新型冠状病毒 感染肺炎 疫情 进行 严肃 的 斗争 。 人民 群众 生命 安全 和 身体 健康 始终 是 第一 位 的 。	中国日报网
175	内蒙古新型冠状病毒肺炎确诊病例新增3例 累计确诊68例	人民网呼和浩特2月15日电 (陈立庚)2月15日, 记者从内蒙古自治区卫生健康委员会获悉, 2020年2月14日9时至15日9时, 内蒙古自治区报告新增新冠肺炎确诊病例3例。新增	人民网 呼和浩特 2 月 15 日 电 ( 陈立庚 ) 2 月 15 日 , 记者 从 内蒙古 自治区 卫生 健康 委员会 获悉 , 2020 年 2 月 14 日 9 时至 15 日 9 时 , 内蒙古 自治区 报告 新增 新冠肺炎 确诊 病例 3 例 。 新增	人民网
176	新型冠状病毒主要的传播途径是什么?	目前, 新型冠状病毒主要的传播途径还是呼吸道飞沫传播和接触传播, 气溶胶和粪—口等传播途径尚待进一步明确。通过流行病学调查显示, 病例多可以追踪到与确诊的病例有过	目前 , 新型冠状病毒 主要 的 传播 途径 还是 呼吸道 飞 沫 传播 和 接触 传播 , 气溶胶 和 粪 — 口 等 传播 途径 尚 待 进一步 明确 。 通过 流行病 学 调查 显示 , 病例 多 可以 追踪 到 与 确诊 的 病例 有 过	中国广播网
177	截至2月8日24时新型冠状病毒肺炎疫情最新情况	截至2月8日24时新型冠状病毒肺炎疫情最新情况 ---2月8日0—24时, 31个省(自治区、直辖市)和新疆生产建设兵团报告, 新增确诊病例2656例(湖北2147例), 新增重症	截至 2 月 8 日 24 时 新型 冠状 病毒 肺炎 疫情 最新 情况 - - - 2 月 8 日 0— 24 时 , 31 个 省 ( 自治区 、 直辖市 ) 和 新疆 生产 建设 兵团 报告 , 新增 确诊 病例 2656 例 ( 湖北 2147 例 ) , 新增 重症	新华网客户端
178	请注意!新型冠状病毒存粪口传播风险	据新华社深圳2月1日电(记者白瑜)负责收治深圳市所有新型冠状病毒感染确诊病例的深圳市第三人民医院, 2月1日21时30分召开新闻发布会, 称在确诊患者的粪便中检测出	据 新华社 深圳 2 月 1 日 电 ( 记者 白瑜 ) 负责 收治 深圳市 所有 新型冠状病毒 感染 确诊 病例 的 深圳市 第三 人民 医院 , 2 月 1 日 21 时 30 分 召开 新闻 发布会 , 称 在 确诊 患者 的 粪便 中检 测出	新华网
179	世界卫生组织将新型冠状病毒感染的肺炎命名为“Covid-19”	新华社快讯:世界卫生组织总干事谭德塞11日在瑞士日内瓦宣布, 将新型冠状病毒感染的肺炎命名为“Covid-19”。 2月11日, 在瑞士日内瓦, 世界卫生组织总干事谭德赛出席新	新华社 快讯 : 世界 卫生 组织 总 干事 谭德 塞 11 日 在 瑞士 日内瓦 宣布 , 将 新型冠状病毒 感染 的 肺炎 命名 为 “ Covid- 19” 。 2 月 11 日 , 在 瑞士 日内瓦 , 世界 卫生 组织 总 干事 谭 德赛 出席 新	新华网客户端
180	新型冠状病毒, 全球的挑战——墨西哥人讲述中国在病毒面前的真实状况	尽管目前冠状病毒在中国的传播对中国社会健康构成了挑战, 但新的迄今无治愈方式的病原体的出现实际上是全球性挑战。2020年初, 世界卫生组织预测全球健康的主要威胁之一	尽管 目前 冠状 病毒 在 中国 的 传播 对 中国 社会 健康 构成 了 挑战 , 但 新 的 迄今 无 治愈 方式 的 病原体 的 出现 实际上 是 全球性 挑战 。 2020 年初 , 世界 卫生 组织 预测 全球 健康 的 主要 威胁 之一	人民网
181	4名中国籍新型冠状病毒肺炎患者在马来西亚痊愈出院	国际在线报道(记者 孙牧宁):14号, 4名中国籍新型冠状病毒肺炎患者在马来西亚雪兰莪(音同“鹅”)州双溪毛糯医院痊愈出院。马来西亚卫生部副部长李文材、中国驻马来西亚	国际 在线 报道 ( 记者 孙牧宁 ) : 14 号 , 4 名中 国籍 新型冠状病毒 肺炎 患者 在 马来西亚 雪 兰 莪 ( 音 同 “ 鹅 ” ) 州 双溪 毛 糯 医院 痊愈 出院 。 马来西亚 卫生 部副 部长 李文材 、 中国 驻马 来 西亚	ChinaNews
182	新型冠状病毒感染的肺炎疫情防控接收捐赠公告(一)	原标题:新型冠状病毒感染的肺炎疫情防控接收捐赠公告(一) 新冠肺炎疫情发生以来, 全区上下认真贯彻落实党中央、国务院疫情防控的各项决策部署及自治区党委、政府的工作	原 标题 : 新型冠状病毒 感染 的 肺炎 疫情 防控 接收 捐赠 公告 ( 一 ) 新冠肺炎 疫情 发生 以来 , 全区 上下 认真 贯彻 落实 党中央 、 国务院 疫情 防控 的 各项 决策 部署 及 自治区 党委 、 政府 的 工作	人民网
183	世卫组织:新型冠状病毒疫苗有望在18个月内准备就绪	新华社快讯:世卫组织总干事谭德塞11日表示, 新型冠状病毒疫苗有望在18个月内准备就绪, 目前仍需竭尽全力防控病毒。	新华社 快讯 : 世卫组织 总 干事 谭德 塞 11 日 表示 , 新型冠状病毒 疫苗 有望 在 18 个 月 内 准备 就绪 , 目前 仍 需 竭尽全力 防控 病毒 。	人民网
184	截至2月7日24时新型冠状病毒肺炎疫情最新情况	截至2月7日24时新型冠状病毒肺炎疫情最新情况 ---2月7日0—24时, 31个省(自治区、直辖市)和新疆生产建设兵团报告, 新增确诊病例3399例(湖北2841例), 新增重症	截至 2 月 7 日 24 时 新型 冠状 病毒 肺炎 疫情 最新 情况 - - - 2 月 7 日 0— 24 时 , 31 个 省 ( 自治区 、 直辖市 ) 和 新疆 生产 建设 兵团 报告 , 新增 确诊 病例 3399 例 ( 湖北 2841 例 ) , 新增 重症	新华网客户端
185	山东省领导对新型冠状病毒肺炎疫情防控工作进行督导	近日, 山东省领导于晓明、王随莲、凌文、于国安、任爱荣、于杰、范华平、刘强分别带队赴部分市, 对新型冠状病毒肺炎疫情防控工作进行督导。 2月12日至13日, 山东省人大	近日 , 山东省 领导 于晓明 、 王随莲 、 凌文 于 国安 、 任爱荣 、 于杰 、 范华平 、 刘强 分别 带队 赴 部分 市 , 对 新型冠状病毒 肺炎 疫情 防控 工作 进行 督导 。 2 月 12 日 至 13 日 , 山东省 人大	人民网
186	小区有人感染新型冠状病毒, 怎么办?这8个问题一定要看	如果附近小区或者是自己居住的小区, 出现新型冠状病毒感染的肺炎疑似或确诊病例, 你要如何保护自己和家人?有哪些值得注意的地方? 外出篇 1.坐电梯会有感染风险吗	如果 附近 小区 或者 是 自己 居住 的 小区 , 出现 新型冠状病毒 感染 的 肺炎 疑似 或 确诊 病例 , 你 要 如何 保护 自己 和 家人 ? 有 哪些 值得 注意 的 地方 ? 外出 篇 1. 坐 电梯 会 有 感染 风险 吗	ChinaNews
187	公众对自家的卫生间应该做哪些防护?新型冠状病毒科普知识	目前新冠病毒的主要传播途径还是以呼吸道飞沫传播和接触传播为主。对于新型冠状病毒引起的传染病, 由于它是新发传染病, 我们对它的认识是一个不断完善	目前 新冠病毒 的 主要 传播 途径 还是 以 呼吸道 飞 沫 传播 和 接触 传播 为主 。 对于 新型冠状病毒 引起 的 传染病 , 由于 它 是 新发 传染病 , 我们 对 它 的 认识 是 一个 不断 完善	中国青年报
188	2020年2月13日22时至2月14日10时辽宁新型冠状病毒肺炎疫情情况	截至2020年2月14日10时, 辽宁省累计报告新型冠状病毒肺炎确诊病例117例, 治愈出院24例, 死亡1例。117例确诊病例中, 沈阳市28例、大连市17例、鞍山市3例、本溪市3例	截至 2020 年 2 月 14 日 10 时 , 辽宁省 累计 报告 新型冠状病毒 肺炎 确诊 病例 117 例 , 治愈 出院 24 例 , 死亡 1 例 。 117 例 确诊 病例 中 , 沈阳市 28 例 、 大连市 17 例 、 鞍山市 3 例 、 本溪市 3 例	新华网辽宁站
189	日本北海道政府:新确诊1例感染新型冠状病毒的肺炎病例	据日本共同社报道, 北海道政府14日宣布, 新确诊1人感染了新型冠状病毒。 中新网2月14日电 据日本共同社报道, 北海道政府14日宣布, 新确诊1人感染了新型冠状病毒。	据 日本 共同社 报道 , 北海道 政府 14 日 宣布 , 新 确诊 1 人 感染 了 新型冠状病毒 。 中新网 2 月 14 日 电 据 日本 共同社 报道 , 北海道 政府 14 日 宣布 , 新 确诊 1 人 感染 了 新型冠状病毒 。	中国新闻网
190	深圳13日13名新型冠状病毒肺炎患者出院	央广网深圳2月13日消息(记者李强 通讯员深卫信)2月13日下午, 经专家组会诊, 深圳再有13名新型冠状病毒肺炎确诊患者出院, 累计达94人。 经过深圳市第三人民医院(南	央广网 深圳 2 月 13 日 消息 ( 记者 李强 通讯员 深 卫信 2 月 13 日 下午 , 经 专家组 会诊 , 深圳 再有 13 名 新型冠状病毒 肺炎 确诊 患者 出院 , 累计 达 94 人 。 经过 深圳市 第三 人民 医院 ( 南	中国广播网
191	重磅!《新型冠状病毒感染肺炎防控漫画》出版,	为打赢新型冠状病毒感染肺炎疫情防控阻击战、切实保障人民身体健康和生产生活秩序, 遵照党中央指示和国家卫生健康委部署, 中国人口出版社在健康科普专家委员会的指导下,	为 打 赢 新型冠状病毒 感染肺炎 疫情 防控 阻击战 、 切实 保障 人民 身体 健康 和生 产生 活 秩序 , 遵照 党中央 指示 和 国家 卫生 健康 委 部署 , 中国人 口 出版 社 在 健康 科普 专家 委员会 的 指导 下 ,	中国广播网
192	如何辨别儿童是否感染新型冠状病毒	央广网北京2月6日消息(记者覃勇)国家卫生健康委员会2月2日公布《关于做好儿童和孕产妇新型冠状病毒感染的肺炎疫情防控工作的通知》, 明确儿童和孕产妇是新型冠状	央广网 北京 2 月 6 日 消息 ( 记者 覃勇 ) 国家 卫生 健康 委员会 2 月 2 日 公布 《 关于 做好 儿童 和 孕产妇 新型冠状病毒 感染 的 肺炎 疫情 防控 工作 的 通知 》 , 明确 儿童 和 孕产妇 是 新型冠状	中国广播网
193	俄罗斯发现两例新型冠状病毒感染病例	据俄罗斯卫星网31日报道, 俄副总理表示, 俄罗斯发现两例新型冠状病毒感染病例。 中新网1月31日电 据俄罗斯卫星网31日报道, 俄副总理表示, 俄罗斯发现两例新型冠状病	据 俄罗斯 卫星 网 31 日报 道 , 俄 副 总理 表示 , 俄罗斯 发现 两 例 新型冠状病毒 感染 病例 。 中新网 1 月 31 日 电 据 俄罗斯 卫星 网 31 日报 道 , 俄 副 总理 表示 , 俄罗斯 发现 两 例 新型冠状病	中国青年网
194	2020年2月14日浙江省新型冠状病毒肺炎疫情情况	2020年2月13日0-24时, 浙江省报告新型冠状病毒肺炎新增确诊病例10例, 新增出院病例40例。其中: 新增确诊病例中, 杭州市3例、温州市6例、绍兴市1例;新增出院病例中	2020 年 2 月 13 日 0- 24 时 , 浙江省 报告 新型冠状病毒 肺炎 新增 确诊 病例 10 例 , 新增 出院 病例 40 例 。 其中 : 新增 确诊 病例 中 , 杭州市 3 例 、 温州市 6 例 、 绍兴市 1 例 ; 新增 出院 病例 中	中国广播网
195	2月10日12-24时, 山东省报告新型冠状病毒肺炎新增20例确诊病例详情	记者今天从山东省卫生健康委员会了解到, 2020年2月10日12-24时, 山东省报告新型冠状病毒肺炎新增确诊病例20例, 累计确诊病例486例(含重症病例18例, 危重症病例9例,	记者 今天 从 山东省 卫生 健康 委员会 了解 到 , 2020 年 2 月 10 日 12- 24 时 , 山东省 报告 新型冠状病毒 肺炎 新增 确诊 病例 20 例 , 累计 确诊 病例 486 例 ( 含 重症 病例 18 例 , 危 重症 病例 9 例 ,	中国广播网
196	内蒙古无新增新型冠状病毒肺炎确诊病例	(抗击新冠肺炎)内蒙古无新增新型冠状病毒肺炎确诊病例 中新网呼和浩特2月11日电 (记者 张玮)11日, 内蒙古自治区卫生健康委员会官方发布消息称, 2020年2月10日10时	( 抗击 新冠肺炎 ) 内蒙古 无 新增 新型冠状病毒 肺炎 确诊 病例 中新网 呼和浩特 2 月 11 日 电 ( 记者 张玮 ) 11 日 , 内蒙古 自治区 卫生 健康 委员会 官方 发布 消息 称 , 2020 年 2 月 10 日 10 时	中国新闻网
197	截至2月10日24时新型冠状病毒肺炎疫情最新情况	2月10日0—24时, 31个省(自治区、直辖市)和新疆生产建设兵团报告, 新增确诊病例2478例(湖北2097例), 新增重症病例849例(湖北839例), 新增死亡病例108例(湖北103例	2 月 10 日 0— 24 时 , 31 个 省 ( 自治区 、 直辖市 ) 和 新疆 生产 建设 兵团 报告 , 新增 确诊 病例 2478 例 ( 湖北 2097 例 ) , 新增 重症 病例 849 例 ( 湖北 839 例 ) , 新增 死亡 病例 108 例 ( 湖北 103 例	中国经济网
198	警惕新型冠状病毒母婴传播风险	警惕新型冠状病毒母婴传播风险 ---华中科技大学同济医学院附属同济医院5日公布了一个案例, 一名感染新型冠状病毒的孕妇剖宫产下的新生儿, 也被发现感染新型冠状病毒。	警惕 新型冠状病毒 母婴 传播 风险 - - - 华中 科技 大学 同 济 医学院 附属 同 济 医院 5 日 公布 了 一个 案例 , 一 名 感染 新型冠状病毒 的 孕妇 剖宫产 下 的 新生儿 , 也 被 发现 感染 新型冠状病毒 。	新华网客户端
199	海南省新型冠状病毒肺炎新增确诊病例6例	2020年2月10日0时-24时, 海南省报告新型冠状病毒肺炎新增确诊病例6例, 新增重症病例0例, 新增死亡病例0例, 新增重症病例转轻症病例1例, 新增出院病例0例;新增确诊	2020 年 2 月 10 日 0 时 - 24 时 , 海南省 报告 新型冠状病毒 肺炎 新增 确诊 病例 6 例 , 新增 重症 病例 0 例 , 新增 死亡 病例 0 例 , 新增 重症 病例 转 轻 症 病例 1 例 , 新增 出院 病例 0 例 ; 新增 确诊	中国日报
200	皖鲁渝等地多例新型冠状病毒	经过医院精心救治和护理, 29日安徽、山东、重庆、贵州、海南、山西等省市多位新型冠状病毒感染的肺炎患者治愈出院。	经过 医院 精心 救治 和 护理 , 29 日 安徽 、 山东 、 重庆 、 贵州 、 海南 、 山西 等 省市 多位 新型冠状病毒 感染 的 肺炎 患者 治愈 出院 。	中国政府网
201	信阳新增新型冠状病毒肺炎患者已治愈11例, 详情公布	2020年2月13日0-24时, 河南省新增新型冠状病毒肺炎确诊病例15例。新增确诊病例中, 信阳市3例。 2月13日, 信阳新增治愈患者11例。其中, 信阳市第五人民医院新增治愈	2020 年 2 月 13 日 0- 24 时 , 河南省 新增 新型冠状病毒 肺炎 确诊 病例 15 例 。 新增 确诊 病例 中 , 信阳市 3 例 。 2 月 13 日 , 信阳 新增 治愈 患者 11 例 。 其中 , 信阳市 第五 人民 医院 新增 治愈	中国网
202	世卫组织报告:新冠病毒与菊头蝠冠状病毒有关联	据世界卫生组织(WHO)2月11日发布的一份新型冠状病毒(2019-nCoV)情况报告显示, 越来越多的证据表明, 新冠病毒和在蝙蝠中传播的冠状病毒(CoV)之间存在联系。更具体	据 世界 卫生 组织 ( WHO) 2 月 11 日 发布 的 一 份 新型冠状病毒 ( 2019- nCoV) 情况 报告 显示 , 越来越 多 的 证据 表明 , 新冠病毒 和 在 蝙蝠 中 传播 的 冠状 病毒 ( CoV) 之间 存在 联系 。 更具 体	央视网
203	重庆新增16例新型冠状病毒肺炎确诊病例	央广网重庆2月12日消息(记者刘湛)重庆市卫生健康委通报:2月11日12—24时, 重庆市报告新冠肺炎新增确诊病例16例, 新增重型病例2例, 重型病例转普通型病例7例, 重型	央广网 重庆 2 月 12 日 消息 ( 记者 刘湛 重庆市 卫生 健康 委 通报 : 2 月 11 日 12— 24 时 , 重庆市 报告 新冠肺炎 新增 确诊 病例 16 例 , 新增 重型 病例 2 例 , 重型 病例 转 普通型 病例 7 例 , 重型	中国广播网
204	贵阳市企业复工及新型冠状病毒肺炎预防控制指引	9.员工被确诊为新型冠状病毒肺炎病例后, 由所在地疾病预防控制部门对其所住房间和到过的场所、所接触物品进行全面消毒, 并将其密切接触者送政府指定密切接触者集中隔离	9. 员工 被 确诊 为 新型冠状病毒 肺炎 病例 后 , 由 所在地 疾病 预防 控制 部门 对 其 所 住 房间 和 到 过 的 场所 、 所 接触 物品 进行 全面 消毒 , 并 将 其 密切 接触 者 送 政府 指定 密切 接触 者 集中 隔离	人民网贵州站
205	截至2月9日24时新型冠状病毒肺炎疫情最新情况	2月9日0—24时, 31个省(自治区、直辖市)和新疆生产建设兵团报告, 新增确诊病例3062例(湖北2618例), 新增重症病例296例(湖北258例), 新增死亡病例97例(湖北91例,	2 月 9 日 0— 24 时 , 31 个 省 ( 自治区 、 直辖市 ) 和 新疆 生产 建设 兵团 报告 , 新增 确诊 病例 3062 例 ( 湖北 2618 例 ) , 新增 重症 病例 296 例 ( 湖北 258 例 ) , 新增 死亡 病例 97 例 ( 湖北 91 例 ,	中国政府网
206	福建新增新型冠状病毒肺炎确诊病例4例 累计确诊285例	报告新增新型冠状病毒肺炎疑似病例6例。其中: 福州市3例(鼓楼区1例、台江区1例、晋安区1例); 泉州市2例(惠安县1例、德化县1例); 三明市1例(宁化县1例)。	报告 新增 新型冠状病毒 肺炎 疑似 病例 6 例 。 其中 : 福州市 3 例 ( 鼓楼区 1 例 、 台江区 1 例 、 晋安区 1 例 ) ; 泉州市 2 例 ( 惠安县 1 例 、 德化县 1 例 ) ; 三明市 1 例 ( 宁化县 1 例 ) 。	新华网福建站
207	新型冠状病毒感染的肺炎暂命名为新冠肺炎	国务院应对新型冠状病毒肺炎疫情联防联控机制成员现决定将新型冠状病毒感染的肺炎, 暂命名为新型冠状病毒肺炎, 简称新冠肺炎, 英文简称NCP。	国务院 应对 新型冠状病毒 肺炎 疫情 联防 联控 机制 成员 现 决定 将 新型冠状病毒 感染 的 肺炎 , 暂 命名 为 新型冠状病毒 肺炎 , 简称 新冠肺炎 , 英文 简称 NCP。	央视网
208	甘肃新增3例新型冠状病毒肺炎确诊病例累计90例	2月12日20时至2月13日20时, 甘肃省新增3例新型冠状病毒肺炎确诊病例。2月13日出现间断性咳嗽、胸闷、口干症状, 胸部CT显示:右肺上叶前段、后段及左肺下叶炎性	2 月 12 日 20 时至 2 月 13 日 20 时 , 甘肃省 新增 3 例 新型冠状病毒 肺炎 确诊 病例 。 2 月 13 日 出现 间断性 咳嗽 、 胸闷 、 口干 症状 , 胸部 CT 显示 : 右肺 上 叶 前段 、 后 段 及 左 肺 下 叶 炎性	光明网
209	四川省科学城医院获批开展新型冠状病毒核酸检测确诊资质	近日, 四川省科学城卫生健康委员会组织专家, 对四川省科学城医院检验科实验室进行现场核查, 并对相关人员进行技术培训, 同意四川省科学城医院开展新型冠状病毒核酸检测确诊。	近日 , 四川省 科学城 卫生 健康 委员会 组织 专家 , 对 四川省 科学城 医院 检验科 实验室 进行 现场 核查 , 并 对 相关 人员 进行 技术 培训 , 同意 四川省 科学城 医院 开展 新型冠状病毒 核酸 检测 确诊 。	中国网四川站
210	东芝集团支援抗击新型冠状病毒感染性肺炎疫情	新型冠状病毒感染引发的肺炎在中国多地蔓延, 情势严峻。东芝集团决定向相关慈善机构捐赠100万元人民币, 支援中国抗击此次疫情。此外, 东芝还在日本紧急筹措口罩10000枚, 经	新型冠状病毒 感染 引发 的 肺炎 在 中国 多 地 蔓延 , 情势 严峻 。 东芝 集团 决定 向 相关 慈善 机构 捐赠 100 万元 人民币 , 支援 中国 抗击 此次 疫情 。 此外 , 东芝还 在 日本 紧急 筹措 口罩 10000 枚 , 经	中国日报网
211	全新“网络”防阻新型冠状病毒	全新“网络”防阻新型冠状病毒 ---面对严峻的疫情形势, 需要从发现传染源、切断传播途径、保护易感人群三个主要环节出发, 构建一种全新的“平时、适时、急时”的	全新 “ 网络 ” 防 阻 新型冠状病毒 - - - 面对 严峻 的 疫情 形势 , 需要 从 发现 传染源 、 切断 传播 途径 、 保护 易 感 人群 三个 主要 环节 出发 , 构建 一 种 全新 的 “ 平时 、 适时 、 急 时 ” 的	新华网
212	谨防新型冠状病毒经消化道传播风险	经济日报-中国经济网记者2月2日从武汉大学人民医院获悉, 近日, 武汉大学人民医院与中科院武汉病毒研究所联合开展研究发现, 在部分新型冠状病毒感染患者的大便和肛拭子中发	经济 日报 - 中国 经济 网 记者 2 月 2 日 从 武汉 大学 人民 医院 获悉 , 近日 , 武汉 大学 人民 医院 与 中科院 武汉 病毒 研究所 联合 开展 研究 发现 , 在 部分 新型冠状病毒 感染 患者 的 大便 和 肛 拭 子 中发	中国经济网
213	新型冠状病毒或可通过粪-口传播 专家提醒:注意个人卫生和防护	央广网武汉2月3日消息(记者李行健)据中央广播电视总台中国之声《新闻纵横》报道, 2月1日, 武汉大学人民医院、深圳第三人民医院不约而同公布信息:新型冠状病毒在	央广网 武汉 2 月 3 日 消息 ( 记者 李行健 ) 据 中央 广播 电视 总台 中国 之 声 《 新闻 纵横 》 报道 , 2 月 1 日 , 武汉 大学 人民 医院 、 深圳 第三 人民 医院 不约而同 公布 信息 : 新型冠状病毒 在	央广网
214	谨防新型冠状病毒经消化道传播风险	韩秉志) 记者2月2日从武汉大学人民医院获悉, 近日, 武汉大学人民医院与中科院武汉病毒研究所联合开展研究发现, 在部分新型冠状病毒感染患者的大便和肛拭子中发现病毒	韩秉志 ) 记者 2 月 2 日 从 武汉 大学 人民 医院 获悉 , 近日 , 武汉 大学 人民 医院 与 中科院 武汉 病毒 研究所 联合 开展 研究 发现 , 在 部分 新型冠状病毒 感染 患者 的 大便 和 肛 拭 子 中 发现 病毒	中国经济网
215	新型冠状病毒2018年就发现了?中科院辟谣“并非同一种”	新型冠状病毒感染的肺炎疫情发生后, 有网友翻出2018年“科学家发现新型冠状病毒”的旧闻, 怀疑“是否两年前就已发现如今正在肆虐的新型冠状病毒”。记者今天向中科院求证	新型冠状病毒 感染 的 肺炎 疫情 发生 后 , 有 网友 翻 出 2018 年 “ 科学家 发现 新型冠状病毒 ” 的 旧闻 , 怀疑 “ 是否 两 年前 就 已 发现 如今 正在 肆虐 的 新型冠状病毒 ” 。 记者 今天 向 中科院 求证	中国青年网
216	甘肃新增11例新型冠状病毒肺炎确诊病例 累计51例	据甘肃省卫健委网站消息, 截至2月2日20时, 甘肃新增11例新型冠状病毒感染的肺炎确诊病例, 全省累计确诊51例。通报指, 截至2月2日20时, 甘肃新增11例新型冠状病毒感染	据 甘肃省 卫健委 网站 消息 , 截至 2 月 2 日 20 时 , 甘肃 新增 11 例 新型冠状病毒 感染 的 肺炎 确诊 病例 , 全省 累计 确诊 51 例 。 通报 指 , 截至 2 月 2 日 20 时 , 甘肃 新增 11 例 新型冠状病毒 感染	中国青年网
217	北京2月13日新型冠状病毒感染的肺炎新发病例活动小区或场所	确诊病例已收入定点医院进行救治, 小区居民不用担心和焦虑。希望大家在疫情期间注意“勤洗手、戴口罩、常通风、勤锻炼、不扎堆、讲礼仪、稳心态、树信心、不信谣、不	确诊 病例 已 收入 定点 医院 进行 救治 , 小区 居民 不用 担心 和 焦虑 。 希望 大家 在 疫情 期间 注意 “ 勤 洗手 、 戴口罩 、 常 通风 、 勤 锻炼 、 不 扎堆 、 讲 礼仪 、 稳 心态 、 树 信心 、 不信 谣 、 不	ChinaNews
218	【够科普】玩雪会感染新型冠状病毒? 真相是这样的	这两天, 一条“千万别出门玩雪”的消息在网上传播, 消息称空气中的冠状病毒会被雪花带到地面, 如果不能保证3小时内不接触口鼻, 衣服全部酒精消毒, 就不要出门玩雪,	这 两 天 , 一条 “ 千万 别 出门 玩 雪 ” 的 消息 在 网上 传播 , 消息 称 空气 中 的 冠状 病毒 会 被 雪花 带到 地面 , 如果 不能 保证 3 小时 内 不 接触 口 鼻 , 衣服 全部 酒精 消毒 , 就 不要 出门 玩 雪 ,	央视网
219	美国波士顿发现第8名新型冠状病毒感染病人	人民网华盛顿2月1日电(记者张梦旭)美国马萨诸塞州公共卫生厅2月1日证实, 一名20多岁的波士顿男子被证实感染新型冠状病毒, 美国疾病控制与预防中心1月31日晚将检测	人民网 华盛顿 2 月 1 日 电 ( 记者 张梦旭 ) 美国 马萨诸塞 州 公共 卫生厅 2 月 1 日 证实 , 一 名 20 多 岁 的 波士顿 男子 被 证实 感染 新型冠状病毒 , 美国 疾病 控制 与 预防 中心 1 月 31 日 晚 将 检测	人民网
220	西藏首例新型冠状病毒肺炎确诊患者今日出院	间隔24小时两次呼吸道病原核酸检测均为阴性, 同时经影像学检查显示肺部炎症明显吸收, 经西藏自治区医疗救治专家组评估, 符合新型冠状病毒肺炎确诊病例解除隔离和出院标准。	间隔 24 小时 两 次 呼吸道 病原 核酸 检测 均 为 阴性 , 同时 经 影像 学 检查 显示 肺部 炎症 明显 吸收 , 经 西藏 自治区 医疗 救治 专家组 评估 , 符合 新型冠状病毒 肺炎 确诊 病例 解除 隔离 和 出院 标准 。	中国广播网
221	福建:加大新型冠状病毒检测诊断试剂科研攻关力度	央广网福州2月5日消息(记者万存灵)记者从福建省召开的相关新闻发布会上获悉, 新型冠状病毒感染的肺炎疫情爆发后, 福建省科技厅迅速组织动员福建省科研团队, 加大新型	央广网 福州 2 月 5 日 消息 ( 记者 万存灵 ) 记者 从 福建省 召开 的 相关 新闻 发布会 上 获悉 , 新型冠状病毒 感染 的 肺炎 疫情 爆发 后 , 福建省 科技 厅 迅速 组织 动员 福建省 科研 团队 , 加大 新型	中国广播网
222	2月12日江苏新增27例新型冠状病毒肺炎确诊病例	人民网南京2月13日电(张鑫)2月13日上午, 江苏省卫生健康委通报:2020年2月12日0-24时, 江苏省报告新型冠状病毒肺炎新增确诊病例27例。其中, 轻型病例6例, 普通型	人民网 南京 2 月 13 日 电 ( 张鑫 ) 2 月 13 日上 午 , 江苏省 卫生 健康 委 通报 : 2020 年 2 月 12 日 0- 24 时 , 江苏省 报告 新型冠状病毒 肺炎 新增 确诊 病例 27 例 。 其中 , 轻型 病例 6 例 , 普通型	人民网江苏频道
223	2020年2月11日青海省新型冠状病毒肺炎疫情情况	2020年2月11日0-24时, 青海省报告新型冠状病毒肺炎新增确诊病例0例, 新增重症病例0例, 新增死亡病例0例, 新增出院病例2例。当日无新增确诊病例和疑似病例。 截至2月	2020 年 2 月 11 日 0- 24 时 , 青海省 报告 新型冠状病毒 肺炎 新增 确诊 病例 0 例 , 新增 重症 病例 0 例 , 新增 死亡 病例 0 例 , 新增 出院 病例 2 例 。 当日 无 新增 确诊 病例 和 疑似 病例 。 截至 2 月	新华网青海站
224	2020年2月11日16时至24时辽宁新型冠状病毒肺炎疫情情况	截至2020年2月11日24时, 辽宁省累计报告新型冠状病毒肺炎确诊病例116例, 治愈出院19例。116例确诊病例中, 沈阳市28例、大连市16例、鞍山市3例、本溪市3例、丹东市	截至 2020 年 2 月 11 日 24 时 , 辽宁省 累计 报告 新型冠状病毒 肺炎 确诊 病例 116 例 , 治愈 出院 19 例 。 116 例 确诊 病例 中 , 沈阳市 28 例 、 大连市 16 例 、 鞍山市 3 例 、 本溪市 3 例 、 丹东市	新华网辽宁站
225	西藏首例新型冠状病毒肺炎确诊患者治愈出院	据西藏卫健委网站消息, 2月12日, 西藏首例新型冠状病毒肺炎确诊患者从自治区第三人民医院治愈出院。 患者张某某经过18天的精心治疗, 体温恢复正常1周以上, 呼吸道症状	据 西藏 卫健委 网站 消息 , 2 月 12 日 , 西藏 首例 新型冠状病毒 肺炎 确诊 患者 从 自治区 第三 人民 医院 治愈 出院 。 患者 张 某某 经过 18 天 的 精心 治疗 , 体温 恢复 正常 1 周 以上 , 呼吸道 症状	人民网江苏频道
226	世卫组织:新型冠状病毒疫苗有望在18个月内准备就绪	世卫组织总干事谭德塞11日表示, 新型冠状病毒疫苗有望在18个月内准备就绪, 目前仍需竭尽全力防控病毒。	世卫组织 总 干事 谭德 塞 11 日 表示 , 新型冠状病毒 疫苗 有望 在 18 个 月 内 准备 就绪 , 目前 仍 需 竭尽全力 防控 病毒 。	中国网财经1
227	截至1月31日24时新型冠状病毒感染的肺炎疫情最新情况	1月31日0—24时, 31个省(自治区、直辖市)和新疆生产建设兵团报告新增确诊病例2102例, 新增重症病例268例, 新增死亡病例46例(湖北省45例、重庆市1例), 新增治愈出院	1 月 31 日 0— 24 时 , 31 个 省 ( 自治区 、 直辖市 ) 和 新疆 生产 建设 兵团 报告 新增 确诊 病例 2102 例 , 新增 重症 病例 268 例 , 新增 死亡 病例 46 例 ( 湖北省 45 例 、 重庆市 1 例 ) , 新增 治愈 出院	中国政府网
228	截至2月10日24时河南省新型冠状病毒肺炎疫情最新情况	2020年2月10日0-24时, 河南省新增新型冠状病毒肺炎确诊病例32例, 新增出院病例29例, 新增死亡病例1例。新增确诊病例中, 信阳市8例(含固始县4例)、驻马店市3例、	2020 年 2 月 10 日 0- 24 时 , 河南省 新增 新型冠状病毒 肺炎 确诊 病例 32 例 , 新增 出院 病例 29 例 , 新增 死亡 病例 1 例 。 新增 确诊 病例 中 , 信阳市 8 例 ( 含 固始县 4 例 ) 、 驻马店市 3 例 、	中国广播网
229	福建新增新型冠状病毒肺炎确诊病例7例 累计确诊279例	现有报告新型冠状病毒肺炎疑似病例共69例。其中: 福州市20例(鼓楼区3例、台江区1例、仓山区4例、晋安区3例、长乐区1例、闽侯县3例、连江县2例、闽清县2例、	现有 报告 新型冠状病毒 肺炎 疑似 病例 共 69 例 。 其中 : 福州市 20 例 ( 鼓楼区 3 例 、 台江区 1 例 、 仓山区 4 例 、 晋安区 3 例 、 长乐 区 1 例 、 闽侯县 3 例 、 连江县 2 例 、 闽清县 2 例 、	新华网福建站
230	国际社会支持中国防控新型冠状病毒感染肺炎疫情	国际社会支持中国防控新型冠状病毒感染肺炎疫情 ---截至2月6日中午12时, 白俄罗斯、巴基斯坦、朝鲜、韩国、日本、泰国、马来西亚、印尼、马尔代夫、缅甸、德国、英国、	国际 社会 支持 中国 防控 新型冠状病毒 感染肺炎 疫情 - - - 截至 2 月 6 日 中午 12 时 , 白俄罗斯 、 巴基斯坦 、 朝鲜 、 韩国 、 日本 、 泰国 、 马来西亚 、 印尼 、 马尔代夫 、 缅甸 、 德国 、 英国 、	新华网客户端
231	一直干咳, 就是感染新型冠状病毒了吗?	如何区分感冒、流感和新型冠状病毒感染肺炎?什么是普通感冒?什么是流感?新型冠状病毒感染的肺炎又有何症状?	如何 区分 感冒 、 流感 和 新型冠状病毒 感染肺炎 ? 什么 是 普通 感冒 ? 什么 是 流感 ? 新型冠状病毒 感染 的 肺炎 又 有何 症状 ?	央视网
232	哈尔滨一新型冠状病毒感染的肺炎患者产下健康女婴	哈尔滨一新型冠状病毒感染的肺炎患者产下健康女婴 ---3日, 哈尔滨市第六医院举行新闻通报会称, 1月30日23时32分, 哈尔滨一新型冠状病毒感染的肺炎患者经剖宫产手术,	哈尔滨 一 新型 冠状 病毒 感染 的 肺炎 患者 产 下 健康 女婴 - - - 3 日 , 哈尔滨市 第 六 医院 举行 新闻 通报会 称 , 1 月 30 日 23 时 32 分 , 哈尔滨 一 新型 冠状 病毒 感染 的 肺炎 患者 经 剖宫产 手术 ,	新华网客户端
233	《新型冠状病毒感染的肺炎公众防护指南》全文	为防止新型冠状病毒感染的肺炎疫情继续传播和扩散, 保障人民群众的健康, 维持正常的生产、生活和交通秩序, 中国疾病预防控制中心第一时间投入到抗疫一线, 进行技术指导、	为 防止 新型冠状病毒 感染 的 肺炎 疫情 继续 传播 和 扩散 , 保障 人民 群众 的 健康 , 维持 正常 的 生产 、 生活 和 交通 秩序 , 中国 疾病 预防 控制 中心 第一 时间 投入 到 抗疫 一线 , 进行 技术 指导 、	中国广播网
234	贵州新增新型冠状病毒肺炎确诊病例7例 累计96例	人民网2月9日电据贵州省卫健委网站消息, 2020年2月8日12—24时, 全省新型冠状病毒感染的肺炎新增确诊病例7例, 新增治愈出院病例0例。其中:新增确诊病例中, 贵阳市4	人民网 2 月 9 日 电 据 贵州省 卫健委 网站 消息 , 2020 年 2 月 8 日 12— 24 时 , 全省 新型冠状病毒 感染 的 肺炎 新增 确诊 病例 7 例 , 新增 治愈 出院 病例 0 例 。 其中 : 新增 确诊 病例 中 , 贵阳市 4	人民网
235	与病毒赛跑——全球新型冠状病毒科研扫描	在前所未知的新型冠状病毒袭来之际, 全球科学界携手迎战这个人类共同的敌人。法国巴斯德研究所专家文森特·埃努夫日前表示, 世界范围内已有20多个新型冠状病毒基因组测序	在 前所 未知 的 新型冠状病毒 袭 来之 际 , 全球 科学界 携手 迎战 这个 人类 共同 的 敌人 。 法国 巴斯德 研究所 专家 文森特 · 埃 努 夫 日前 表示 , 世界 范围 内 已 有 20 多 个 新型冠状病毒 基因组 测 序	光明网
236	关于新型冠状病毒感染肺炎, 你应该知道的100条科学信息	新型冠状病毒来势汹汹, 我们应当如何做好自我防范呢?请看关于新型冠状病毒感染的肺炎100条科学信息。	新型冠状病毒 来势汹汹 , 我们 应当 如何 做好 自我 防范 呢 ? 请 看 关于 新型冠状病毒 感染 的 肺炎 100 条 科学 信息 。	中国军网
237	起底新型冠状病毒家族	2020年1月12日, 国家卫健委与世界卫生组织分享发现的新型冠状病毒基因序列信息, 世界卫生组织正式将造成武汉肺炎疫情的新型冠状病毒命名为“2019新型冠状病毒”。HCoV-	2020 年 1 月 12 日 , 国家 卫健委 与 世界 卫生 组织 分享 发现 的 新型冠状病毒 基因 序列 信息 , 世界 卫生 组织 正式 将 造成 武汉 肺炎 疫情 的 新型冠状病毒 命名 为 “ 2019 新型冠状病毒 ” 。 HCoV-	光明网
238	湖北省新增新型冠状病毒肺炎病例2147例 新增出院324例	人民网北京2月9日电据湖北省卫生健康委员会官方网站消息, 2月8日, 湖北省新增新型冠状病毒肺炎病例2147例, 新增死亡81例, 新增出院324例。据了解, 2020年2月8日0时-	人民网 北京 2 月 9 日 电 据 湖北省 卫生 健康 委员会 官方 网站 消息 , 2 月 8 日 , 湖北省 新增 新型冠状病毒 肺炎 病例 2147 例 , 新增 死亡 81 例 , 新增 出院 324 例 。 据 了解 , 2020 年 2 月 8 日 0 时 -	人民网
239	重庆新增新型冠状病毒感染的肺炎13例 累计389例	中新网2月6日电 据重庆市卫健委网站消息, 2月5日12—24时, 重庆市报告新型冠状病毒感染的肺炎新增确诊病例13例, 累计报告新型冠状病毒感染的肺炎确诊病例389例。 消	中新网 2 月 6 日 电 据 重庆市 卫健委 网站 消息 , 2 月 5 日 12— 24 时 , 重庆市 报告 新型冠状病毒 感染 的 肺炎 新增 确诊 病例 13 例 , 累计 报告 新型冠状病毒 感染 的 肺炎 确诊 病例 389 例 。 消	中国经济网
240	澳大利亚确诊新型冠状病毒感染者增至8例	中新社悉尼1月30日电(记者陶社兰)澳大利亚确诊新型冠状病毒感染者30日增至8例, 其中新南威尔士州4例, 维多利亚州3例, 昆士兰州1例。针对新州还有6例疑似病例正在	中新 社 悉尼 1 月 30 日 电 ( 记者 陶社兰 ) 澳大利亚 确诊 新型冠状病毒 感染者 30 日增 至 8 例 , 其中 新南 威尔士 州 4 例 , 维多利亚 州 3 例 , 昆士兰州 1 例 。 针对 新州 还有 6 例 疑似 病例 正在	人民网
241	湖北一医生因新型冠状病毒肺炎离世 享年62岁	2020年1月16日, 湖北省中西医结合医院耳鼻喉科医生梁武东疑似感染新型冠状病毒肺炎, 18日, 其转到金银潭医院就诊, 于1月25日早上7时许不幸去世, 享年62岁。	2020 年 1 月 16 日 , 湖北省 中西医 结合 医院 耳 鼻 喉 科 医生 梁武东 疑似 感染 新型冠状病毒 肺炎 , 18 日 , 其 转 到 金银 潭 医院 就诊 , 于 1 月 25 日 早上 7 时 许不幸 去世 , 享年 62 岁 。	中国日报网
242	中国发布丨哪些人易感染新型冠状病毒?权威防控手册教你这样“对付	中国网1月28日讯 日前, 应急总医院发布《新型冠状病毒感染的肺炎防控知识手册》, 分工作区域防护、个人防护、居家防护, 同时介绍了新型冠状病毒感染的肺炎相关知识及就医	中国 网 1 月 28 日 讯 日前 , 应急 总医院 发布 《 新型冠状病毒 感染 的 肺炎 防控 知识 手册 》 , 分 工作 区域 防护 、 个人 防护 、 居家 防护 , 同时 介绍 了 新型冠状病毒 感染 的 肺炎 相关 知识 及 就医	中国网
243	防疫科普动画片第一集:什么是新型冠状病毒	2019年末, 从不明原因肺炎患者下呼吸道分离出的冠状病毒是一种新型冠状病毒, 世界卫生组织将其命名为2019-nCoV。经过专家鉴定, 这种病毒会人感染人, 且存在一定范围的	2019 年末 , 从 不明 原因 肺炎 患者 下 呼吸道 分离 出 的 冠状 病毒 是 一 种 新型冠状病毒 , 世界 卫生 组织 将 其 命名 为 2019- nCoV。 经过 专家 鉴定 , 这种 病毒 会 人 感染 人 , 且 存在 一定 范围 的	中国新闻网
244	福建新增新型冠状病毒肺炎确诊病例11例	中新网2月10日电 据福建省卫健委网站消息, 2月9日0—24时, 福建省报告新增新型冠状病毒肺炎确诊病例11例。其中: 福州市1例(晋安区1例); 厦门市3例(思明区1	中新网 2 月 10 日 电 据 福建省 卫健委 网站 消息 , 2 月 9 日 0— 24 时 , 福建省 报告 新增 新型冠状病毒 肺炎 确诊 病例 11 例 。 其中 : 福州市 1 例 ( 晋安区 1 例 ) ; 厦门市 3 例 ( 思 明 区 1	中国新闻网
245	关于依法惩治妨害新型冠状病毒感染肺炎疫情防控违法犯罪的意见	为依法惩治妨害新型冠状病毒感染肺炎疫情防控违法犯罪行为, 保障人民群众生命安全和身体健康, 保障社会安定有序, 保障疫情防控工作顺利开展, 根据有关法律、司法解释的规定,	为 依法 惩治 妨害 新型冠状病毒 感染肺炎 疫情 防控 违法 犯罪 行为 , 保障 人民 群众 生命 安全 和 身体 健康 , 保障 社会 安定 有序 , 保障 疫情 防控 工作 顺利 开展 , 根据 有关 法律 、 司法 解释 的 规定 ,	人民网
246	科普:新型冠状病毒问与答	新华社日内瓦1月29日电(记者聂晓阳 陈俊侠)连日来, 世界卫生组织官员及专家通过视频发布、记者会及接受采访等形式, 陆续就目前全球民众广为关注的新型冠状病毒一些问题	新华社 日内瓦 1 月 29 日 电 ( 记者 聂晓阳 陈俊侠 ) 连日来 , 世界 卫生 组织 官员 及 专家 通过 视频 发布 、 记者会 及 接受 采访 等 形式 , 陆续 就 目前 全球 民众 广为 关注 的 新型冠状病毒 一些 问题	中国广播网
247	云南一新型冠状病毒感染的肺炎患者涉嫌以危险方法危害公共安全罪	云南一新型冠状病毒感染的肺炎患者涉嫌以危险方法危害公共安全罪被公安机关立案侦查 ---云南省景洪市应对新型冠状病毒感染肺炎疫情工作领导小组指挥部4日通报, 景洪市景	云南 一 新型 冠状 病毒 感染 的 肺炎 患者 涉嫌 以 危险 方法 危害 公共 安全 罪 被 公安 机关 立案 侦查 - - - 云南省 景洪市 应对 新型冠状病毒 感染肺炎 疫情 工作 领导 小组 指挥部 4 日 通报 , 景洪市 景	新华网客户端
248	公众漏夜排队抢购 院士告诉你:双黄连对新型冠状病毒不具针对性!	昨天(1月31日)晚上, 上海药物所和武汉病毒所联合发布称, 研究发现双黄连口服液可抑制新型冠状病毒。一时间消息通过社交媒体传播刷屏, 全国多地市民连夜在线下药店排队	昨天 ( 1 月 31 日 ) 晚上 , 上海 药物 所 和 武汉 病毒 所 联合 发布 称 , 研究 发现 双 黄连 口服液 可 抑制 新型冠状病毒 。 一时间 消息 通过 社交 媒体 传播 刷 屏 , 全国 多 地 市民 连夜 在线 下 药店 排队	ChinaNews
249	山东新增新型冠状病毒肺炎确诊病例19例 累计435例	人民网2月9日电据山东省卫健委网站消息, 2020年2月8日12-24时, 山东省报告新型冠状病毒肺炎新增确诊病例19例, 累计确诊病例435例(含重症病例26例, 危重症病例6例,	人民网 2 月 9 日 电 据 山东省 卫健委 网站 消息 , 2020 年 2 月 8 日 12- 24 时 , 山东省 报告 新型冠状病毒 肺炎 新增 确诊 病例 19 例 , 累计 确诊 病例 435 例 ( 含 重症 病例 26 例 , 危 重症 病例 6 例 ,	人民网
250	关于新型冠状病毒, 你需了解这些	出现上述症状不一定感染新型冠状病毒, 应及时到正规医疗机构就诊, 详细告知个人症状和近期活动情况。但是, 如果发病前14天内曾在武汉旅行居住或接触过来自武汉的发热伴	出现 上述 症状 不 一定 感染 新型冠状病毒 , 应 及时 到 正规 医疗 机构 就诊 , 详细 告知 个人 症状 和 近期 活动 情况 。 但是 , 如果 发病 前 14 天 内 曾在 武汉 旅行 居住 或 接触 过来 自 武汉 的 发热 伴	中国网
251	防控新型冠状病毒肺炎 你需要了解这些	除本次发现的新型冠状病毒(世界卫生组织已将其命名为“2019-nCoV, 即2019新型冠状病毒”)外, 已知感染人的冠状病毒还有6种。其中4种在人群中较为常见, 致病性较低	除 本次 发现 的 新型冠状病毒 ( 世界 卫生 组织 已 将 其 命名 为 “ 2019- nCoV, 即 2019 新型冠状病毒 ” ) 外 , 已知 感染 人 的 冠状 病毒 还有 6 种 。 其中 4 种 在 人群 中 较为 常见 , 致病 性 较 低	中国广播网
252	卫生健康委建立省际对口支援湖北省除武汉以外地市新型冠状病毒	为坚决落实党中央、国务院决策部署, 全力支援湖北省开展新型冠状病毒肺炎防治工作, 坚决打赢疫情防控阻击战, 国家卫生健康委举全国之力, 集优质资源, 建立省际对口支援湖北省	为 坚决 落实 党中央 、 国务院 决策 部署 , 全力 支援 湖北省 开展 新型冠状病毒 肺炎 防治 工作 , 坚决 打 赢 疫情 防控 阻击战 , 国家 卫生 健康 委 举 全国 之 力 , 集 优质 资源 , 建立 省际 对口 支援 湖北省	新华网客户端
253	2月10日江苏新增23例新型冠状病毒肺炎确诊病例	人民网南京2月11日电(张鑫)江苏省卫健委2月11日发布, 2020年2月10日0-24时, 江苏省报告新型冠状病毒肺炎新增确诊病例23例。其中, 轻型病例7例, 普通型病例16例。	人民网 南京 2 月 11 日 电 ( 张鑫 ) 江苏省 卫健委 2 月 11 日 发布 , 2020 年 2 月 10 日 0- 24 时 , 江苏省 报告 新型冠状病毒 肺炎 新增 确诊 病例 23 例 。 其中 , 轻型 病例 7 例 , 普通型 病例 16 例 。	人民网江苏频道
254	工信部:新型冠状病毒核酸检测试剂日产量77.3万人份	2月3日, 国务院应对新型冠状病毒感染的肺炎疫情联防联控机制举行新闻发布会, 工业和信息化部党组成员、总工程师田玉龙先生表示, 到2月1日, 新型冠状病毒核酸检测试剂日	2 月 3 日 , 国务院 应对 新型冠状病毒 感染 的 肺炎 疫情 联防 联控 机制 举行 新闻 发布会 , 工业 和 信息化 部党组 成员 、 总工程师 田 玉龙 先生 表示 , 到 2 月 1 日 , 新型冠状病毒 核酸 检测 试剂 日	光明网
255	朋友圈都在做这套《新型冠状病毒谣言必考卷》, 测测你能及格么?	经由医学专家北京大学肿瘤医院重症医学科主任王宏志把关, 央视网、腾讯联合制作的“新型冠状病毒谣言必考卷”已正式发布。 试题不仅搜集了当下网上的高热度谣言, 更囊括	经由 医学 专家 北京大学 肿瘤 医院 重症 医 学科 主任 王宏志 把关 , 央视 网 、 腾讯 联合 制作 的 “ 新型冠状病毒 谣 言必 考卷 ” 已 正式 发布 。 试题 不仅 搜集 了 当下 网上 的 高 热度 谣言 , 更 囊括	央视网
256	甘肃新增3例新型冠状病毒肺炎确诊病例 累计86例	据甘肃卫健委网站消息, 截至2月10日20时, 甘肃新增3例新型冠状病毒肺炎确诊病例。 在甘肃宝石花医院住院隔离, 偶有干咳, 2月7日以“疑似新型冠状病毒肺炎”转运至	据 甘肃 卫健委 网站 消息 , 截至 2 月 10 日 20 时 , 甘肃 新增 3 例 新型冠状病毒 肺炎 确诊 病例 。 在 甘肃 宝 石花 医院 住院 隔离 , 偶 有 干咳 , 2 月 7 日以 “ 疑似 新型冠状病毒 肺炎 ” 转运 至	中国新闻网
257	扩散!关于新型冠状病毒肺炎, 你应该知道的100条科学信息	根据近期的临床资料看, 病毒的传播力似乎有所增强。 4 目前新型冠状病毒传染源尚未找到。 5 目前还没发现病毒发生变异。 6 新型冠状病毒与SARS同源性达85%。 7	根据 近期 的 临床 资料 看 , 病毒 的 传播 力 似乎 有所 增强 。 4 目前 新型冠状病毒 传染源 尚未 找到 。 5 目前 还 没 发现 病毒 发生 变异 。 6 新型冠状病毒 与 SARS 同源 性 达 85% 。 7	中国军网
258	卫生健康委建立省际对口支援湖北省除武汉以外地市新型冠状病毒	为坚决落实党中央、国务院决策部署, 全力支援湖北省开展新型冠状病毒肺炎防治工作, 坚决打赢疫情防控阻击战, 国家卫生健康委举全国之力, 集优质资源, 建立省际对口支援湖北省	为 坚决 落实 党中央 、 国务院 决策 部署 , 全力 支援 湖北省 开展 新型冠状病毒 肺炎 防治 工作 , 坚决 打 赢 疫情 防控 阻击战 , 国家 卫生 健康 委 举 全国 之 力 , 集 优质 资源 , 建立 省际 对口 支援 湖北省	新华网客户端
259	2月10日江苏新增23例新型冠状病毒肺炎确诊病例	人民网南京2月11日电(张鑫)江苏省卫健委2月11日发布, 2020年2月10日0-24时, 江苏省报告新型冠状病毒肺炎新增确诊病例23例。其中, 轻型病例7例, 普通型病例16例。	人民网 南京 2 月 11 日 电 ( 张鑫 ) 江苏省 卫健委 2 月 11 日 发布 , 2020 年 2 月 10 日 0- 24 时 , 江苏省 报告 新型冠状病毒 肺炎 新增 确诊 病例 23 例 。 其中 , 轻型 病例 7 例 , 普通型 病例 16 例 。	人民网江苏频道
260	战疫Vlog:你关心的新型冠状病毒核酸检测是这样进行的!	武汉市疾控中心是武汉市首批获准开展新型冠状病毒核酸检测的机构之一。位于该中心病原生物检验所的生物安全二级实验室(P2实验室)则是“绝对禁区”。在这里, 20多名	武汉市 疾控中心 是 武汉市 首批 获准 开展 新型冠状病毒 核酸 检测 的 机构 之一 。 位于 该 中心 病原 生物 检验所 的 生物 安全 二级 实验室 ( P2 实验室 ) 则 是 “ 绝对 禁区 ” 。 在 这里 , 20 多 名	中国新闻网
261	工信部:新型冠状病毒核酸检测试剂日产量77.3万人份	2月3日, 国务院应对新型冠状病毒感染的肺炎疫情联防联控机制举行新闻发布会, 工业和信息化部党组成员、总工程师田玉龙先生表示, 到2月1日, 新型冠状病毒核酸检测试剂日	2 月 3 日 , 国务院 应对 新型冠状病毒 感染 的 肺炎 疫情 联防 联控 机制 举行 新闻 发布会 , 工业 和 信息化 部党组 成员 、 总工程师 田 玉龙 先生 表示 , 到 2 月 1 日 , 新型冠状病毒 核酸 检测 试剂 日	光明网
262	朋友圈都在做这套《新型冠状病毒谣言必考卷》, 测测你能及格么?	经由医学专家北京大学肿瘤医院重症医学科主任王宏志把关, 央视网、腾讯联合制作的“新型冠状病毒谣言必考卷”已正式发布。 试题不仅搜集了当下网上的高热度谣言, 更囊括	经由 医学 专家 北京大学 肿瘤 医院 重症 医 学科 主任 王宏志 把关 , 央视 网 、 腾讯 联合 制作 的 “ 新型冠状病毒 谣 言必 考卷 ” 已 正式 发布 。 试题 不仅 搜集 了 当下 网上 的 高 热度 谣言 , 更 囊括	央视网
263	甘肃新增3例新型冠状病毒肺炎确诊病例 累计86例	据甘肃卫健委网站消息, 截至2月10日20时, 甘肃新增3例新型冠状病毒肺炎确诊病例。 在甘肃宝石花医院住院隔离, 偶有干咳, 2月7日以“疑似新型冠状病毒肺炎”转运至	据 甘肃 卫健委 网站 消息 , 截至 2 月 10 日 20 时 , 甘肃 新增 3 例 新型冠状病毒 肺炎 确诊 病例 。 在 甘肃 宝 石花 医院 住院 隔离 , 偶 有 干咳 , 2 月 7 日以 “ 疑似 新型冠状病毒 肺炎 ” 转运 至	中国新闻网
264	2月14日大连市新型冠状病毒肺炎确诊18例 新增1例	央广网大连2月14日消息(记者张四清 通讯员张丽霞)2020年2月14日10时至22时, 辽宁省新增2例新型冠状病毒肺炎确诊病例, 其中大连市1例、鞍山市1例, 均为普通型病例	央广网 大连 2 月 14 日 消息 ( 记者 张 四清 通讯员 张丽霞 ) 2020 年 2 月 14 日 10 时至 22 时 , 辽宁省 新增 2 例 新型冠状病毒 肺炎 确诊 病例 , 其中 大连市 1 例 、 鞍山市 1 例 , 均 为 普通型 病例	中国广播网
265	扩散!关于新型冠状病毒肺炎, 你应该知道的100条科学信息	根据近期的临床资料看, 病毒的传播力似乎有所增强。 4 目前新型冠状病毒传染源尚未找到。 5 目前还没发现病毒发生变异。 6 新型冠状病毒与SARS同源性达85%。 7	根据 近期 的 临床 资料 看 , 病毒 的 传播 力 似乎 有所 增强 。 4 目前 新型冠状病毒 传染源 尚未 找到 。 5 目前 还 没 发现 病毒 发生 变异 。 6 新型冠状病毒 与 SARS 同源 性 达 85% 。 7	中国军网
266	截至2月3日24时新型冠状病毒感染的肺炎疫情最新情况	截至2月3日24时新型冠状病毒感染的肺炎疫情最新情况 ---截至2月3日24时, 国家卫生健康委收到31个省(自治区、直辖市)和新疆生产建设兵团累计报告确诊病例20438例(	截至 2 月 3 日 24 时 新型 冠状 病毒 感染 的 肺炎 疫情 最新 情况 - - - 截至 2 月 3 日 24 时 , 国家 卫生 健康 委 收到 31 个 省 ( 自治区 、 直辖市 ) 和 新疆 生产 建设 兵团 累计 报告 确诊 病例 20438 例 (	新华网客户端
267	斯里兰卡总理率民众为中国抗击新型冠状病毒疫情祈福	斯里兰卡总理马欣达·拉贾帕克萨率领多名内阁部长、议员和近千名各界民众聚集在这里, 共同为中国人民抗击新型冠状病毒感染肺炎疫情诵经、祈福。 马欣达向应邀参加活动的	斯里兰卡 总理 马欣达 · 拉贾 帕 克 萨 率领 多 名 内阁 部长 、 议员 和 近 千 名 各界 民众 聚集 在 这里 , 共同 为 中国 人民 抗击 新型冠状病毒 感染肺炎 疫情 诵经 、 祈福 。 马欣达 向 应邀 参加 活动 的	人民网
268	战疫中的爱与坚守!盐城首批2例新型冠状病毒感染的肺炎患者	2月5日上午10点半, 盐城市第二人民医院, 我市首批2例新型冠状病毒感染的肺炎确诊患者治愈出院, 怀抱医护人员为他们送上的鲜花连声道谢。 △2月5日上午10点半, 我市	2 月 5 日上 午 10 点 半 , 盐城市 第二 人民 医院 , 我市 首批 2 例 新型冠状病毒 感染 的 肺炎 确诊 患者 治愈 出院 , 怀抱 医护 人员 为 他们 送 上 的 鲜花 连声 道谢 。 △ 2 月 5 日上 午 10 点 半 , 我市	人民网
269	《甘肃省新型冠状病毒感染的肺炎疫情心理防护指导手册》出版	人民网兰州2月11日电(记者银燕)记者今日从甘肃省科技厅获悉, 《甘肃省新型冠状病毒感染的肺炎疫情心理防护指导手册》日前正式出版, 该书分为疾病篇、基础护理篇、身心	人民网 兰州 2 月 11 日 电 ( 记者 银燕 ) 记者 今日 从 甘肃省 科技 厅 获悉 , 《 甘肃省 新型冠状病毒 感染 的 肺炎 疫情 心理 防护 指导 手册 》 日前 正式 出版 , 该书 分为 疾病 篇 、 基础 护理 篇 、 身心	人民网甘肃站
270	中西医结合防治新型冠状病毒感染的肺炎临床研究在武汉启动	治疗新型冠状病毒感染的肺炎, 中医西医各有所长, 各有侧重, 优势互补, 协同取效。这一项目要加强科研攻关, 服务临床救治。	治疗 新型冠状病毒 感染 的 肺炎 , 中医 西医 各有所长 , 各有 侧重 , 优势 互补 , 协同 取 效 。 这一 项目 要 加强 科研 攻关 , 服务 临床 救治 。	光明网
271	宁夏新增6例新型冠状病毒感染的肺炎确诊病例 累计40例	中新网银川2月6日电(杨迪)记者6日从宁夏应对新型冠状病毒感染肺炎疫情工作指挥部获悉, 2020年2月5日0时—24时, 宁夏报告新增确诊病例6例, 累计40例;新增疑似病例	中新网 银川 2 月 6 日 电 ( 杨迪 记者 6 日 从 宁夏 应对 新型冠状病毒 感染肺炎 疫情 工作 指挥部 获悉 , 2020 年 2 月 5 日 0 时 — 24 时 , 宁夏 报告 新增 确诊 病例 6 例 , 累计 40 例 ; 新增 疑似 病例	人民网
272	专家回应气溶胶传播:空气中一般不会有新型冠状病毒	针对网友关心的新冠病毒是否存在气溶胶传播, 中国疾病预防控制中心传染病预防控制处此外, 农产品在售卖、运输的过程中, 是不是会附着新型冠状病毒?农产品买回家后如何	针对 网友 关心 的 新冠病毒 是否 存在 气溶胶 传播 , 中国 疾病 预防 控制 中心 传染病 预防 控制 处 此外 , 农产品 在 售卖 、 运输 的 过程 中 , 是 不是 会 附着 新型冠状病毒 ? 农产品 买 回家 后 如何	人民网江苏频道
273	肿瘤患者如何预防新型冠状病毒感染 这3点要做好	2020年的春节就快过去, 但是在年前就已经发生的新型冠状病毒疫情仍在蔓延, 肿瘤患者因为自身已有肿瘤这个基础问题, 自身的抵抗力更差一些, 被感染的风险也更大。肿瘤	2020 年的 春节 就 快 过去 , 但是 在 年前 就 已经 发生 的 新型冠状病毒 疫情 仍 在 蔓延 , 肿瘤 患者 因为 自身 已 有 肿瘤 这个 基础 问题 , 自身 的 抵抗力 更 差一 些 , 被 感染 的 风险 也 更 大 。 肿瘤	人民网江苏频道
274	图解|《防疫病 三字经——新型冠状病毒公众防护指南》出版(免费	图解|《防疫病 三字经——新型冠状病毒公众防护指南》出版(免费公开):我们相信, 在以习近平同志为核心的党中央坚强领导下, 我们坚定信念、科学防治、同舟共济、群防群	图解 | 《 防疫 病 三字经 — — 新型冠状病毒 公众 防护 指南 》 出版 ( 免费 公开 ) : 我们 相信 , 在 以 习近平 同志 为 核心 的 党中央 坚强 领导 下 , 我们 坚定 信念 、 科学 防治 、 同舟共济 、 群防群	中国青年报
275	新型冠状病毒可能粪口传播?专家提醒关注厕所消毒	人民网北京2月2日电(杨乔黄钰席莉莉)据深圳卫健委官方微博, 2月1日, 深圳市第三人民医院透露, 该院肝病研究所研究发现, 在某些新型冠状病毒感染的肺炎确诊患者的粪便	人民网 北京 2 月 2 日 电 ( 杨乔黄 钰 席 莉 莉 ) 据 深圳 卫健委 官方 微 博 , 2 月 1 日 , 深圳市 第三 人民 医院 透露 , 该院 肝病 研究所 研究 发现 , 在 某些 新型冠状病毒 感染 的 肺炎 确诊 患者 的 粪便	人民网
276	两部门:推动地方提高新型冠状病毒感染肺炎诊断效率	第三方机构等检测力量, 加快实验室改造升级, 配置检测必需设备, 千方百计提高新型冠状病毒感染肺炎诊断效率, 确保疑似病人第一时间得到及时检测, 最大程度为临床治疗和联防	第三方 机构 等 检测 力量 , 加快 实验室 改造 升级 , 配置 检测 必需 设备 , 千方百计 提高 新型冠状病毒 感染肺炎 诊断 效率 , 确保 疑似 病人 第一 时间 得到 及时 检测 , 最大 程度 为 临床 治疗 和 联防	求是理论网
277	科普:世卫组织关于新型冠状病毒的四问四答	科普:世卫组织关于新型冠状病毒的四问四答 ---面对当前新型冠状病毒感染肺炎疫情, 世界卫生组织近日在其官方网站, 回答了公众普遍关心的“抗生素在预防和治疗新型冠状	科普 : 世卫组织 关于 新型冠状病毒 的 四 问 四 答 - - - 面对 当前 新型冠状病毒 感染肺炎 疫情 , 世界 卫生 组织 近日 在 其 官方 网站 , 回答 了 公众 普遍 关心 的 “ 抗生素 在 预防 和 治疗 新型冠状	新华网北京站
278	2020年1月26日湖北省新型冠状病毒感染的肺炎疫情情况	2020年1月26日0-24时, 湖北省报告新型冠状病毒感染的肺炎新增确诊病例371例, 新增死亡病例24例, 新增出院病例2例。	2020 年 1 月 26 日 0- 24 时 , 湖北省 报告 新型冠状病毒 感染 的 肺炎 新增 确诊 病例 371 例 , 新增 死亡 病例 24 例 , 新增 出院 病例 2 例 。	中国青年网
279	河南信阳出生5天新生儿确诊感染新型冠状病毒肺炎	央广网郑州2月6日消息(记者李凡)河南省信阳市新型冠状病毒感染的肺炎疫情防控工作指挥部消息称, 2月5日, 河南信阳市中心医院确诊一例新生儿感染新型冠状病毒肺炎, 患儿	央广网 郑州 2 月 6 日 消息 ( 记者 李凡 河南省 信阳市 新型冠状病毒 感染 的 肺炎 疫情 防控 工作 指挥部 消息 称 , 2 月 5 日 , 河南 信阳市 中心 医院 确诊 一 例 新生儿 感染 新型冠状病毒 肺炎 , 患儿	中国广播网
280	远离新型冠状病毒 这些知识要谨记	新型冠状病毒是以前从未在人体中发现的冠状病毒新毒株。 世界卫生组织将本次发现的新型冠状病毒命名为“201	新型冠状病毒 是 以前 从未 在 人体 中 发现 的 冠状 病毒 新 毒 株 。 世界 卫生 组织 将 本次 发现 的 新型冠状病毒 命名 为 “ 201	新华网客户端
281	意大利确诊2例新型冠状病毒感染者	人民网罗马1月31日电(记者孔歌)意大利政府31日宣布进入国家紧急状态, 并拨款500万欧元应对新型冠状病毒疫情。该紧急状态预计将持续六个月。意大利总理孔特在昨天的	人民网 罗马 1 月 31 日 电 ( 记者 孔歌 意大利 政府 31 日 宣布 进入 国家 紧急状态 , 并 拨款 500 万 欧元 应对 新型冠状病毒 疫情 。 该 紧急状态 预计 将 持续 六 个 月 。 意大利 总理 孔特在 昨天 的	人民网
282	【新型冠状病毒疫情图】截至1月22日24时, 确诊571例	截至1月22日24时, 国家卫健委收到国内25个省(区、市)累计报告新型冠状病毒感染的肺炎确诊病例571例, 其中重症95例, 死亡17例(均来自湖北省);13个省(区、市)累计	截至 1 月 22 日 24 时 , 国家 卫健委 收到 国内 25 个 省 ( 区 、 市 ) 累计 报告 新型冠状病毒 感染 的 肺炎 确诊 病例 571 例 , 其中 重症 95 例 , 死亡 17 例 ( 均 来自 湖北省 ) ; 13 个 省 ( 区 、 市 ) 累计	中国青年网
283	新型冠状病毒:结构简单、成分简单, 但破坏力绝不简单	而这些, 都是由于2019年12月出现的一种病毒——2019新型冠状病毒(2019-novel coronavirus, 2019-nCoV)。 或许大家现在听到“病毒”, 已经不觉得陌生。但其实直到19	而 这些 , 都 是 由于 2019 年 12 月 出现 的 一 种 病毒 — — 2019 新型冠状病毒 ( 2019- novel coronavirus, 2019- nCoV) 。 或许 大家 现在 听到 “ 病毒 ” , 已经 不觉 得 陌生 。 但 其实 直到 19	中国新闻网
284	外交部:希望国际社会理性、冷静认识新型冠状病毒感染的肺炎疫情	新华社北京2月3日电(记者伍岳、温馨)外交部发言人华春莹3日表示, 中方希望国际社会能够理性、冷静地认识新型冠状病毒感染的肺炎疫情, 并作出科学、恰当地应对。 当日	新华社 北京 2 月 3 日 电 ( 记者 伍岳 、 温馨 ) 外交部 发言人 华春莹 3 日 表示 , 中方 希望 国际 社会 能够 理性 、 冷静 地 认识 新型冠状病毒 感染 的 肺炎 疫情 , 并作 出 科学 、 恰当 地应 对 。 当日	求是理论网
285	河南新增新型冠状病毒感染的肺炎确诊病例67例	央广网郑州2月8日消息(记者李凡)据河南省卫健委消息, 2020年2月7日0-24时, 河南省新增新型冠状病毒感染的肺炎确诊病例67例, 新增出院病例29例, 新增死亡病例1例。	央广网 郑州 2 月 8 日 消息 ( 记者 李凡 据 河南省 卫健委 消息 , 2020 年 2 月 7 日 0- 24 时 , 河南省 新增 新型冠状病毒 感染 的 肺炎 确诊 病例 67 例 , 新增 出院 病例 29 例 , 新增 死亡 病例 1 例 。	中国广播网
286	世卫协调全球力量推动加快新型冠状病毒研究	世卫协调全球力量推动加快新型冠状病毒研究 ---世界卫生组织6日宣布, 将于本月11日和12日在日内瓦举办针对新型冠状病毒的全球研究与创新论坛, 以协调全球科研力量,	世卫 协调 全球 力量 推动 加快 新型冠状病毒 研究 - - - 世界 卫生 组织 6 日 宣布 , 将 于 本月 11 日 和 12 日 在 日内瓦 举办 针对 新型冠状病毒 的 全球 研究 与 创新论 坛 , 以 协调 全球 科研 力量 ,	新华网客户端
287	抗击新型冠状病毒肺炎疫情	当前, 新型冠状病毒感染的肺炎疫情防控工作正处于关键时期。疫情发生以来, 省总工会坚决贯彻落实习近平总书记重要指示和讲话精神, 认真落实中央和省委、全总决策部署, 高度	当前 , 新型冠状病毒 感染 的 肺炎 疫情 防控 工作 正处 于 关键 时期 。 疫情 发生 以来 , 省 总工会 坚决 贯彻 落 实习 近 平 总书记 重要 指示 和 讲话 精神 , 认真 落实 中央 和 省委 、 全总 决策 部署 , 高度	人民网
288	武汉同济医院发布《新型冠状病毒肺炎诊疗快速指南》	华中科技大学同济医学院附属同济医院(以下简称“同济医院”)22日发布该院专家组制定的《新型冠状病毒肺炎诊疗快速指南》, 就新型冠状病毒感染的肺炎症状、检测方法、	华中 科技 大学 同 济 医学院 附属 同 济 医院 ( 以下 简称 “ 同 济 医院 ” ) 22 日 发布 该院 专家组 制定 的 《 新型冠状病毒 肺炎 诊疗 快速 指南 》 , 就 新型冠状病毒 感染 的 肺炎 症状 、 检测 方法 、	光明网
289	国家卫健委:国内新型冠状病毒感染的肺炎病例确诊11791例 31日新增	国家卫健委:国内新型冠状病毒感染的肺炎病例确诊11791例 31日新增确诊病例2102例 ---记者1日从国家卫健委获悉, 1月31日0—24时, 31个省(自治区、直辖市)和新疆	国家 卫健委 : 国内 新型冠状病毒 感染 的 肺炎 病例 确诊 11791 例 31 日 新增 确诊 病例 2102 例 - - - 记者 1 日 从 国家 卫健委 获悉 , 1 月 31 日 0— 24 时 , 31 个 省 ( 自治区 、 直辖市 ) 和 新疆	新华网客户端
290	宁夏28日新型冠状病毒感染的肺炎新增病例动态	27日9时, 自治区疾控中心新型冠状病毒核酸检测结果为阳性。经自治区新型冠状病毒感染的肺炎诊疗专家组评估, 确认为新型冠状病毒感染的肺炎确诊病例;27日晚, 由吴忠市	27 日 9 时 , 自治区 疾控中心 新型冠状病毒 核酸 检测 结果 为 阳性 。 经 自治区 新型冠状病毒 感染 的 肺炎 诊疗 专家组 评估 , 确认 为 新型冠状病毒 感染 的 肺炎 确诊 病例 ; 27 日 晚 , 由 吴忠市	中国日报
291	国家卫健委发布第一版新型冠状病毒防控指南	(5)若出现可疑症状的老人被确诊为新型冠状病毒感染的肺炎, 其密切接触者应接受14天医学观察。病人离开后(如住院、死亡等), 应及时对住所进行终末消毒。具体消毒方式	( 5) 若 出现 可疑 症状 的 老人 被 确诊 为 新型冠状病毒 感染 的 肺炎 , 其 密切 接触 者 应接 受 14 天 医学 观察 。 病人 离开 后 ( 如 住院 、 死亡 等 ) , 应 及时 对 住所 进行 终末 消毒 。 具体 消毒 方式	中国网
292	防控新型冠状病毒 云南铁路在行动	连日来, 为做好新型冠状病毒感染肺炎防疫, 中国铁路昆明局集团有限公司在重点车站加派工作人员, 加强预防知识培训宣传, 做好入滇旅客体温检测工作, 助力打好防疫攻坚战。	连日来 , 为 做好 新型冠状病毒 感染肺炎 防疫 , 中国 铁路 昆明 局 集团 有限公司 在 重点 车站 加 派 工作 人员 , 加强 预防 知识 培训 宣传 , 做好 入 滇 旅客 体温 检测 工作 , 助力 打 好 防疫 攻坚战 。	光明网
293	黑龙江省卫生健康委员会正式发布《新型冠状病毒预防绘本》	2020年1月30日, 黑龙江省卫生健康委员会、黑龙江省疾病预防控制中心联合黑龙江出版集团所属黑龙江科学技术出版社出版的全国首本以绘图文本形式介绍新型冠状病毒防护科普	2020 年 1 月 30 日 , 黑龙江省 卫生 健康 委员会 、 黑龙江省 疾病 预防 控制 中心 联合 黑龙江 出版 集团 所属 黑龙江 科学技术 出版社 出版 的 全国 首 本 以 绘图 文本 形式 介绍 新型冠状病毒 防护 科普	新华网黑龙江频道
294	离新型冠状病毒最近的人	原标题: 离新型冠状病毒最近的人 图为新型冠状病毒核酸检测中。李轶平摄 “检验科的同志, 是距离新型冠状病毒最近的人。明知病毒凶险, 但过年	原 标题 : 离 新型冠状病毒 最近 的 人 图 为 新型冠状病毒 核酸 检测 中 。 李轶平 摄 “ 检验科 的 同志 , 是 距离 新型冠状病毒 最近 的 人 。 明知 病毒 凶险 , 但 过年	新华网山西频道
295	远离新型冠状病毒 这些防护请做到	远离新型冠状病毒, 要学会科学防护。普通面纱口罩, 可以阻挡30%的细菌, 无法预防感染。医用外科口罩, 可以阻挡70%的细菌, 如果不与病人接触可以佩戴。医用防护口罩, 也就是	远离 新型冠状病毒 , 要 学会 科学 防护 。 普通 面纱 口罩 , 可以 阻挡 30% 的 细菌 , 无法 预防 感染 。 医用 外科 口罩 , 可以 阻挡 70% 的 细菌 , 如果 不 与 病人 接触 可以 佩戴 。 医用 防护 口罩 , 也就是	光明网
296	国家卫健委:国内新型冠状病毒感染的肺炎病例7711例 29日新增1737例	国家卫健委:国内新型冠状病毒感染的肺炎病例7711例 29日新增1737例 ---1月29日0-24时, 31个省(自治区、直辖市)和新疆生产建设兵团报告新增确诊病例1737例(西藏	国家 卫健委 : 国内 新型冠状病毒 感染 的 肺炎 病例 7711 例 29 日新 增 1737 例 - - - 1 月 29 日 0- 24 时 , 31 个 省 ( 自治区 、 直辖市 ) 和 新疆 生产 建设 兵团 报告 新增 确诊 病例 1737 例 ( 西藏	新华网客户端
297	最新!截至22日7时, 新型冠状病毒感染肺炎信息汇总	截至1月22日7时, 关于新型冠状病毒感染的肺炎信息汇总如下。北京确诊病例10例 北京市确诊10例新型冠状病毒感染的肺炎病例, 其中西城区1例、海淀区2例、丰台区1例、	截至 1 月 22 日 7 时 , 关于 新型冠状病毒 感染 的 肺炎 信息 汇总 如下 。 北京 确诊 病例 10 例 北京市 确诊 10 例 新型冠状病毒 感染 的 肺炎 病例 , 其中 西城区 1 例 、 海淀区 2 例 、 丰台区 1 例 、	光明网
298	美国将新型冠状病毒入境筛查机场增加至20个	美国疾病控制和预防中心28日宣布, 为应对新型冠状病毒, 将把进行入境排查的美国机场数目从目前的5个扩大至20个。	美国 疾病 控制 和 预防 中心 28 日 宣布 , 为 应对 新型冠状病毒 , 将 把 进行 入境 排查 的 美国 机场 数目 从 目前 的 5 个 扩大 至 20 个 。	央视网
299	山东新增新型冠状病毒感染的肺炎确诊病例21例	据山东卫健委微信公众号消息, 7日12-24时, 山东省报告新型冠状病毒感染的肺炎新增确诊病例21例, 累计确诊病例407例(含重症病例25例, 危重症病例7例, 出院38例, 无死亡	据 山东 卫健委 微 信 公众 号 消息 , 7 日 12- 24 时 , 山东省 报告 新型冠状病毒 感染 的 肺炎 新增 确诊 病例 21 例 , 累计 确诊 病例 407 例 ( 含 重症 病例 25 例 , 危 重症 病例 7 例 , 出院 38 例 , 无 死亡	光明网
300	世界观 | 网友:大蒜能抵御新冠肺炎吗?世卫组织:不能!	为了抵御来势汹汹的新型冠状病毒, 全球网友想出了五花八门的“土法子”。 对于疫情的担忧也是各式各样, 有怕宠物带毒的, 还有甚至担心接到中国来的快递会感染病毒。	为了 抵御 来势汹汹 的 新型冠状病毒 , 全球 网友 想 出 了 五花八门 的 “ 土法 子 ” 。 对于 疫情 的 担忧 也 是 各式各样 , 有 怕 宠物 带 毒 的 , 还有 甚至 担心 接到 中国 来 的 快递 会 感染 病毒 。	中国日报网
301	“北京市新型冠状病毒感染肺炎线上医生咨询平台”正式开通 千	中国网讯 2月1日下午, 北京医学会召开发布会, 正式宣布开通“北京市新型冠状病毒感染肺炎在线医生咨询平台”。据北京医学会会长封国生介绍, 该平台采用5G、人工智能、视频	中国 网 讯 2 月 1 日 下午 , 北京 医学会 召开 发布会 , 正式 宣布 开通 “ 北京市 新型冠状病毒 感染肺炎 在线 医生 咨询 平台 ” 。 据 北京 医学会 会长 封国生 介绍 , 该 平台 采用 5G、 人工智能 、 视频	图片中国
302	甘肃新增4例新型冠状病毒感染的肺炎确诊病例 累计71例	央广网兰州2月8日消息(记者孟永辉 张磊 王妍)截至2月7日20时, 甘肃新增4例新型冠状病毒感染的肺炎确诊病例。新增确诊病例中, 定西市3例、平凉市1例。新增死亡	央广网 兰州 2 月 8 日 消息 ( 记者 孟永辉 张磊 王妍 ) 截至 2 月 7 日 20 时 , 甘肃 新增 4 例 新型冠状病毒 感染 的 肺炎 确诊 病例 。 新增 确诊 病例 中 , 定西 市 3 例 、 平凉市 1 例 。 新增 死亡	中国广播网
303	重磅!《新型冠状病毒感染肺炎防控漫画》出版, 免费阅读!	为打赢新型冠状病毒感染肺炎疫情防控阻击战、切实保障人民身体健康和生产生活秩序, 遵照党中央指示和国家卫生健康委部署, 中国人口出版社在健康科普专家委员会的指导下,	为 打 赢 新型冠状病毒 感染肺炎 疫情 防控 阻击战 、 切实 保障 人民 身体 健康 和生 产生 活 秩序 , 遵照 党中央 指示 和 国家 卫生 健康 委 部署 , 中国人 口 出版 社 在 健康 科普 专家 委员会 的 指导 下 ,	中国广播网
304	日本一邮轮确诊多例新型冠状病毒感染病例	2月5日, 在日本横滨港, 防疫人员将“钻石公主”号邮轮上确诊的新型冠状病毒感染患者移向救护车。日本厚生劳动省5日说, 停靠在横滨港外的邮轮“钻石公主”号上有10	2 月 5 日 , 在 日本 横滨 港 , 防疫 人员 将 “ 钻石 公主 ” 号 邮轮 上 确诊 的 新型冠状病毒 感染 患者 移 向 救护车 。 日本 厚生 劳动 省 5 日 说 , 停靠 在 横滨 港 外 的 邮轮 “ 钻石 公主 ” 号 上有 10	中国青年网
305	浙江新型冠状病毒感染的肺炎新增确诊66例 累计895例	中新网杭州2月5日电(张煜欢)5日记者从浙江省卫生健康委获悉, 2020年2月4日0-24时, 浙江省报告新型冠状病毒感染的肺炎新增确诊病例66例, 新增出院病例15例。截至	中新网 杭州 2 月 5 日 电 ( 张煜欢 ) 5 日记 者 从 浙江省 卫生 健康 委 获悉 , 2020 年 2 月 4 日 0- 24 时 , 浙江省 报告 新型冠状病毒 感染 的 肺炎 新增 确诊 病例 66 例 , 新增 出院 病例 15 例 。 截至	中国西藏网
306	综合消息:国外发现多例新型冠状病毒感染病例	新华社北京1月25日电 综合新华社驻外记者报道:多国卫生部门近日发布消息称, 境内发现新增新型冠状病毒感染病例。 澳大利亚确诊首例新型冠状病毒病例。维多利亚州卫生部	新华社 北京 1 月 25 日 电 综合 新华社 驻 外 记者 报道 : 多 国 卫生 部门 近日 发布 消息 称 , 境内 发现 新增 新型冠状病毒 感染 病例 。 澳大利亚 确诊 首例 新型冠状病毒 病例 。 维多利亚 州 卫生部	中国经济网
307	三分钟沙画视频, 让你了解新型冠状病毒肺炎	长达3分多钟的沙画视频中, 有关新型冠状病毒肺炎的科学防范知识一一呈现。 新型冠状病毒肺炎疫情发生后, 正在韩国攻读博士的湖南工业大学包装设计艺术学院老师李丽, 第一	长 达 3 分 多 钟 的 沙 画 视频 中 , 有关 新型冠状病毒 肺炎 的 科学 防范 知识 一一 呈现 。 新型冠状病毒 肺炎 疫情 发生 后 , 正在 韩国 攻读 博士 的 湖南 工业 大学 包装 设计 艺术 学院 老师 李丽 第一	中国军网
308	2月6日安徽省报告新型冠状病毒感染的肺炎疫情情况	温馨提示:在新型冠状病毒感染的肺炎流行期间, 为指导不同人群科学合理地选择和使用口罩, 国家制定, 科学划分高风险、较高风险、中等风险、较低风险、低风险暴露五类	温馨 提示 : 在 新型冠状病毒 感染 的 肺炎 流行 期间 , 为 指导 不同 人群 科学 合理 地 选择 和 使用 口罩 , 国家制 定 , 科学 划分 高风险 、 较 高风险 、 中等 风险 、 较 低 风险 、 低 风险 暴露 五 类	人民网安徽站
309	上海:新型冠状病毒mRNA疫苗研发正式立项	记者近日从同济大学附属东方医院获悉, 同济大学附属东方医院转化医学平台与斯微(上海)生物科技有限公司合作, 快速推动新型冠状病毒mRNA疫苗研发。近期, 项目已紧急完成立项	记者 近日 从 同 济 大学 附属 东方 医院 获悉 , 同 济 大学 附属 东方 医院 转化 医学 平台 与 斯 微 ( 上海 ) 生物 科技 有限公司 合作 , 快速 推动 新型冠状病毒 mRNA 疫苗 研发 。 近期 , 项目 已 紧急 完成 立项	中国新闻网
310	截至2月10日24时 山西省累计报告新型冠状病毒肺炎确诊病例122例	据山西省卫生健康委员会网站消息, 2020年2月10日0时至24时, 山西省报告新增新型冠状病毒肺炎确诊病例3例, 其中:太原市1例(万柏林区1例)、晋中市1例(平遥县1例)	据 山西省 卫生 健康 委员会 网站 消息 , 2020 年 2 月 10 日 0 时至 24 时 , 山西省 报告 新增 新型冠状病毒 肺炎 确诊 病例 3 例 , 其中 : 太原市 1 例 ( 万 柏林 区 1 例 ) 、 晋中 市 1 例 ( 平遥县 1 例 )	人民网山西视窗
311	免疫学专家:增强自身免疫力有助于对抗新型冠状病毒	近日, 新型冠状病毒疫情引起广泛关注。2月5日, 免疫学专家黄波接受中新社记者采访时表示, 民众增强自身免疫力, 对抵抗新型冠状病毒有一定帮助。	近日 , 新型冠状病毒 疫情 引起 广泛 关注 。 2 月 5 日 , 免疫学 专家 黄波 接受 中新 社 记者 采访 时 表示 , 民众 增强 自身 免疫力 , 对 抵抗 新型冠状病毒 有 一定 帮助 。	中国新闻网
312	贵州三名新型冠状病毒感染的肺炎患者治愈出院	当日, 经精心诊治, 贵州3名新型冠状病毒感染的肺炎患者达到国家卫生健康委《新型冠状病毒感染的肺炎诊疗方案(试行第五版)》解除隔离治疗标准, 同时出院, 至此, 贵州省累计	当日 , 经 精心 诊治 , 贵州 3 名 新型冠状病毒 感染 的 肺炎 患者 达到 国家 卫生 健康 委 《 新型冠状病毒 感染 的 肺炎 诊疗 方案 ( 试行 第五 版 ) 》 解除 隔离 治疗 标准 , 同时 出院 , 至此 , 贵州省 累计	中国新闻网
313	北京复兴医院出现新型冠状病毒感染的肺炎聚集性病例 9人感染	新华社北京2月3日电(记者马岩)3日下午举行的北京市新型冠状病毒感染的肺炎疫情防控工作新闻发布会上, 北京市西城区副区长缪剑虹介绍, 复兴医院心内科重症监护室出现新	新华社 北京 2 月 3 日 电 ( 记者 马岩 ) 3 日 下午 举行 的 北京市 新型冠状病毒 感染 的 肺炎 疫情 防控 工作 新闻 发布会 上 , 北京市 西城区 副 区长 缪剑虹 介绍 , 复兴 医院 心 内科 重症 监护 室 出现 新	中国经济网
314	哈尔滨公布新增18例新型冠状病毒感染肺炎确诊患者活动轨迹	央广网哈尔滨2月4日消息 4日晚21时, 哈尔滨市公布了2月3日零时至2月4日零时新增18例新型冠状病毒感染肺炎确诊患者活动轨迹, 提示广大市民做好防护工作	央广网 哈尔滨 2 月 4 日 消息 4 日 晚 21 时 , 哈尔滨市 公布 了 2 月 3 日 零时 至 2 月 4 日 零时 新增 18 例 新型冠状病毒 感染肺炎 确诊 患者 活动 轨迹 , 提示 广大 市民 做好 防护 工作	中国广播网
315	上海专家成功研制抗新型冠状病毒肺炎喷剂	卫生临床中心科研部门传来好消息, 由新发与再现传染病研究所所长徐建青带领的科研团队, 经过6年不懈努力, 研制出一款抗病毒喷剂可用于新型冠状病毒肺炎应急病房职业防护,	卫生 临床 中心 科研 部门 传来 好消息 , 由 新发与 再现 传染病 研究所 所长 徐建青 带领 的 科研 团队 , 经过 6 年 不懈努力 , 研制 出 一 款 抗 病毒 喷 剂 可用 于 新型冠状病毒 肺炎 应急 病房 职业 防护 ,	中国新闻网
316	国家卫健委:国内新型冠状病毒感染的肺炎病例确诊9692例 30日新增	国家卫健委:国内新型冠状病毒感染的肺炎病例确诊9692例 30日新增确诊病例1982例 ---记者31日从国家卫健委获悉, 1月30日0-24时, 31个省(自治区、直辖市)和新疆	国家 卫健委 : 国内 新型冠状病毒 感染 的 肺炎 病例 确诊 9692 例 30 日 新增 确诊 病例 1982 例 - - - 记者 31 日 从 国家 卫健委 获悉 , 1 月 30 日 0- 24 时 , 31 个 省 ( 自治区 、 直辖市 ) 和 新疆	新华网客户端
317	自治区召开新型冠状病毒肺炎疫情防控工作视频会议	自治区党委书记、自治区新型冠状病毒肺炎疫情防控工作领导小组组长陈全国出席会议并讲话。自治区主席、自治区新型冠状病毒肺炎疫情防控工作领导小组副组长雪克来提 ·	自治区 党委 书记 、 自治区 新型冠状病毒 肺炎 疫情 防控 工作 领导 小组 组长 陈全国 出席 会议 并 讲话 。 自治区 主席 、 自治区 新型冠状病毒 肺炎 疫情 防控 工作 领导 小组 副 组长 雪 克 来 提 ·	新华网新疆站
318	陕西新增新型冠状病毒肺炎确诊病例13例 累计208例	中新网2月9日电 据陕西省卫健委网站消息, 截至2月9日10时, 陕西新增13例新冠肺炎确诊病例, 新增疑似病例73例。新增确诊病例中, 西安市8例、宝鸡市1例、渭南市4	中新网 2 月 9 日 电 据 陕西省 卫健委 网站 消息 , 截至 2 月 9 日 10 时 , 陕西 新增 13 例 新冠肺炎 确诊 病例 , 新增 疑似 病例 73 例 。 新增 确诊 病例 中 , 西安市 8 例 、 宝鸡市 1 例 、 渭南市 4	中国新闻网
319	正值新型冠状病毒防控关键期, 这些群里却“玩”起了接龙?	最近, 新型冠状病毒肺炎来势汹汹, 牵动着全国人民的心。就在27日上午, 闵行区区级机关党工委与团区委发布了闵行防控新型冠状病毒肺炎志愿者招募倡议书, 积极参与防控	最近 , 新型冠状病毒 肺炎 来势汹汹 , 牵动 着 全国 人民 的 心 。 就 在 27 日上 午 , 闵行区 区级 机关 党工委 与 团区委 发布 了 闵行 防控 新型冠状病毒 肺炎 志愿者 招募 倡议书 , 积极 参与 防控	人民网上海站
320	综合消息:一些国家确诊新型冠状病毒感染病例	综合新华社驻外记者报道:过去两天, 韩国、新加坡、澳大利亚等国卫生部门发布消息说, 境内发现新型冠状病毒感染病例。	综合 新华社 驻 外 记者 报道 : 过去 两 天 , 韩国 、 新加坡 、 澳大利亚 等 国 卫生 部门 发布 消息 说 , 境内 发现 新型冠状病毒 感染 病例 。	中国军网
321	《新型冠状病毒感染的肺炎诊疗方案》不断更新	新型冠状病毒感染的肺炎疫情暴发后, 国家卫健委发布了《新型冠状病毒感染的肺炎诊疗方案》, 并通过分析疫情形势和研究进展, 组织专家在对前期医疗救治工作进行分析、研判、	新型冠状病毒 感染 的 肺炎 疫情 暴发 后 , 国家 卫健委 发布 了 《 新型冠状病毒 感染 的 肺炎 诊疗 方案 》 , 并 通过 分析 疫情 形势 和 研究 进展 , 组织 专家 在 对 前期 医疗 救治 工作 进行 分析 、 研 判 、	光明网
322	内蒙古新增4例新型冠状病毒感染的肺炎确诊病例 累计确诊46例	央广网呼和浩特2月6日消息(记者宝音)内蒙古卫健委发布, 内蒙古自治区单日新增新型冠状病毒感染的肺炎确诊病例4例, 其中包头市土右旗2例, 呼伦贝尔市莫力达瓦旗2例。	央广网 呼和浩特 2 月 6 日 消息 ( 记者 宝 音 ) 内蒙古 卫健委 发布 , 内蒙古 自治区 单日 新增 新型冠状病毒 感染 的 肺炎 确诊 病例 4 例 , 其中 包头市 土 右 旗 2 例 , 呼伦贝尔 市 莫力达瓦 旗 2 例 。	中国广播网
323	辽宁新增7例输入性新型冠状病毒感染肺炎确诊病例	央广网沈阳2月5日消息(记者徐志强)2020年2月4日21时30分至2月5日15时30分, 辽宁省新增7例输入性新型冠状病毒感染的肺炎确诊病例, 其中沈阳市4例, 大连市1例,	央广网 沈阳 2 月 5 日 消息 ( 记者 徐志强 ) 2020 年 2 月 4 日 21 时 30 分至 2 月 5 日 15 时 30 分 , 辽宁省 新增 7 例 输入 性 新型冠状病毒 感染 的 肺炎 确诊 病例 , 其中 沈阳市 4 例 , 大连市 1 例 ,	中国广播网
324	31省份累计确诊新型冠状病毒肺炎31774例	中新网2月8日电据国家卫健委网站消息, 2月7日0—24时, 31个省(自治区、直辖市)和新疆生产建设兵团报告, 新增确诊病例3399例(湖北2841例), 新增重症病例1280例(湖	中新网 2 月 8 日 电 据 国家 卫健委 网站 消息 , 2 月 7 日 0— 24 时 , 31 个 省 ( 自治区 、 直辖市 ) 和 新疆 生产 建设 兵团 报告 , 新增 确诊 病例 3399 例 ( 湖北 2841 例 ) , 新增 重症 病例 1280 例 ( 湖	光明网
325	山西新增新型冠状病毒感染的肺炎病例8例 累计104例	据山西省卫健委网站消息, 2020年2月7日0时至24时, 山西省报告新型冠状病毒感染的肺炎新增确诊病例8例。6名危重症病例(晋城市2例、太原市1例、长治市1例、忻州市	据 山西省 卫健委 网站 消息 , 2020 年 2 月 7 日 0 时至 24 时 , 山西省 报告 新型冠状病毒 感染 的 肺炎 新增 确诊 病例 8 例 。 6 名 危 重症 病例 ( 晋城市 2 例 、 太原市 1 例 、 长治市 1 例 、 忻州市	光明网
326	重庆新增新型冠状病毒感染的肺炎病例11例 累计426例	据重庆市卫健委网站消息, 2020年2月7日12—24时, 重庆市报告新型冠状病毒感染的肺炎新增确诊病例11例, 新增重型病例5例, 重型病例转普通型病例3例, 新增危重型病例1例	据 重庆市 卫健委 网站 消息 , 2020 年 2 月 7 日 12— 24 时 , 重庆市 报告 新型冠状病毒 感染 的 肺炎 新增 确诊 病例 11 例 , 新增 重型 病例 5 例 , 重型 病例 转 普通型 病例 3 例 , 新增 危 重型 病例 1 例	光明网
327	新型冠状病毒传播途径与预防指南	新型冠状病毒传播途径与预防指南疾病预防控制局 | 2020年01月27日 22:09原标题:新型冠状病毒传播途径与预防指南编辑:田宏 责任编辑:刘亮 新型冠状病毒 传播途径	新型冠状病毒 传播 途径 与 预防 指南 疾病 预防 控制 局 | 2020 年 01 月 27 日 22: 09 原 标题 : 新型冠状病毒 传播 途径 与 预防 指南 编辑 : 田宏 责任 编辑 : 刘亮 新型冠状病毒 传播 途径	央视网
328	抗击新型冠状病毒感染的肺炎疫情在行动-新华网	陈焕春说, 相关研究发现, 新型冠状病毒与SARS冠状病毒存在相关性, 但并不相同, 新型冠状病毒不是SARS冠状病毒。 “逆行”青春担使命 连线一线“战疫”青年 新冠肺炎疫情	陈焕春 说 , 相关 研究 发现 , 新型冠状病毒 与 SARS 冠状 病毒 存在 相关性 , 但 并不 相同 , 新型冠状病毒 不是 SARS 冠状 病毒 。 “ 逆行 ” 青春 担 使命 连 线 一线 “ 战 疫 ” 青年 新冠肺炎 疫情	新华网广东站
329	饮用高度酒能抵抗新型冠状病毒?这些是假的, 转发辟谣!	人民网北京1月23日电截至1月23日18时左右, 国内新型冠状病毒感染的肺炎确诊病例累计达到620例。疫情牵动人心, 也因此爆发大量谣言。人民网“求真”栏目在推出《这些	人民网 北京 1 月 23 日 电 截至 1 月 23 日 18 时 左右 , 国内 新型冠状病毒 感染 的 肺炎 确诊 病例 累计 达到 620 例 。 疫情 牵动 人心 , 也 因此 爆发 大量 谣言 。 人民网 “ 求真 ” 栏目 在 推出 《 这些	人民网
330	外国政党领导人高度评价并积极支持中国抗击新型冠状病毒感染肺炎	连日来, 又有一些国家政党领导人致电致函中共中央对外联络部, 高度评价中方为抗击新型冠状病毒感染肺炎疫情所作的努力, 并表达对中国的积极支持。	连日来 , 又 有 一些 国家 政党 领导人 致电 致函 中共中央 对外 联络部 , 高度 评价 中方 为 抗击 新型冠状病毒 感染肺炎 疫情 所作 的 努力 , 并 表达 对 中国 的 积极 支持 。	央视网
331	《预防新型冠状病毒感染口罩选择与使用技术指引》发布	据国家卫生健康委员会网站2月5日消息, 《预防新型冠状病毒感染口罩选择与使用技术指引》印发。 全文如下: 不同人群预防新型冠状病毒感染口罩选择与使用技术指引 在	据 国家 卫生 健康 委员会 网站 2 月 5 日 消息 , 《 预防 新型冠状病毒 感染 口罩 选择 与 使用 技术 指引 》 印发 。 全文 如下 : 不同 人群 预防 新型冠状病毒 感染 口罩 选择 与 使用 技术 指引 在	人民网
332	[贵州新闻联播]新型冠状病毒感染的肺炎疫情社会防控工作视频调度	[贵州新闻联播]新型冠状病毒感染的肺炎疫情社会防控工作视频调度会议召开简介95 新闻栏目推荐 首页|全站地图 中央广播电视总台央视网版权所有	[ 贵州 新闻 联播 ] 新型冠状病毒 感染 的 肺炎 疫情 社会 防控 工作 视频 调度 会议 召开 简介 95 新闻 栏目 推荐 首页 | 全站 地图 中央 广播 电视 总台 央 视网 版权 所有	央视网
333	宿迁市宿豫区奋力打赢新型冠状病毒防疫攻坚战	1月27日上午, 宿迁市中医院27名医护人员签下了抗击新型冠状病毒请战书, 一页页摁满红手印的请战书, 一声声铿锵有力的誓言, 收获了无数网友的点赞和祝福。 连日	1 月 27 日上 午 , 宿迁市 中医院 27 名 医护 人员 签 下 了 抗击 新型冠状病毒 请战书 , 一 页 页 摁 满红 手印 的 请战书 , 一 声声 铿锵有力 的 誓言 , 收获 了 无数 网友 的 点 赞 和 祝福 。 连日	新华网江苏站
334	泰州首例新型冠状病毒感染的肺炎患者治愈出院	2月5日, 据省卫生健康委通报, 泰州靖江市1名新型冠状病毒感染的肺炎确诊患者救治有效, 恢复良好, 经专家组确认, 符合出院标准, 2月4日下午治愈出院。 记者从泰州市卫健	2 月 5 日 , 据 省 卫生 健康 委 通报 , 泰州 靖江市 1 名 新型冠状病毒 感染 的 肺炎 确诊 患者 救治 有效 , 恢复 良好 , 经 专家组 确认 , 符合 出院 标准 , 2 月 4 日 下午 治愈 出院 。 记者 从 泰州市 卫健	人民网江苏频道
335	关于新型冠状病毒感染的肺炎, 想知道的看过来	关于新型冠状病毒感染的肺炎, 想知道的看过来 来源:中国疾控中心网站2020-01-21 14:46 关于新型冠状病毒感染的肺炎, 想知道的看过来	关于 新型冠状病毒 感染 的 肺炎 , 想 知道 的 看 过来 来源 : 中国 疾控中心 网站 2020- 01- 21 14: 46 关于 新型冠状病毒 感染 的 肺炎 , 想 知道 的 看 过来	光明网
336	中央组织部从代中央管理党费中划拨10800万元用于支持新型冠状病毒	近日, 中央组织部从代中央管理党费中给31个省区市、中央有关部门(系统)划拨专项资金10800万元, 用于支持各地区各有关部门(系统)开展新型冠状病毒感染的肺炎疫情防控	近日 , 中央 组织部 从 代 中央 管理 党费 中 给 31 个 省区 市 、 中央 有关 部门 ( 系统 ) 划拨 专项 资金 10800 万元 , 用于 支持 各 地区 各 有关 部门 ( 系统 ) 开展 新型冠状病毒 感染 的 肺炎 疫情 防控	中国政府网
337	湖北仙桃首批11位新型冠状病毒感染的肺炎病人治愈出院	(记者 杨毅)2月6日下午, 湖北省仙桃市第一人民医院感染科一病区、二病区11位新型冠状病毒感染的肺炎确诊患者出院, 这是仙桃市首批治愈的患者。	( 记者 杨毅 2 月 6 日 下午 , 湖北省 仙桃市 第一 人民 医院 感染 科 一病 区 、 二 病区 11 位 新型冠状病毒 感染 的 肺炎 确诊 患者 出院 , 这 是 仙桃市 首批 治愈 的 患者 。	中国新闻网
338	如何防治新型冠状病毒?北京医学专家联合为您科普	新型冠状病毒感染肺炎病例, 各地在不断增多。 超级传播者是否会出现? 网传的囤板蓝根、熏醋等预防措施是否有用?儿童是否真的不易感? 发热后如何进行新型冠状病毒	新型冠状病毒 感染肺炎 病例 , 各地 在 不断 增多 。 超级 传播者 是否 会 出现 ? 网 传 的 囤 板蓝根 、 熏 醋 等 预防 措施 是否 有用 ? 儿童 是否 真的 不易 感 ? 发热 后 如何 进行 新型冠状病毒	中国经济网
339	get!新型冠状病毒感染的肺炎可以这么治!	关注新华网 官方治疗的中药方来了!新型冠状病毒感染的肺炎可以这么治。	关注 新华网 官方 治疗 的 中 药方 来 了 ! 新型冠状病毒 感染 的 肺炎 可以 这么 治 。	新华网广东站
340	国际社会支持中国防控新型冠状病毒感染肺炎疫情	新华社北京2月6日电截至2月6日中午12时, 白俄罗斯、巴基斯坦、朝鲜、韩国、日本、泰国、马来西亚、印尼、马尔代夫、缅甸、德国、英国、法国、意大利、奥地利、匈牙利、	新华社 北京 2 月 6 日 电 截至 2 月 6 日 中午 12 时 , 白俄罗斯 、 巴基斯坦 、 朝鲜 、 韩国 、 日本 、 泰国 、 马来西亚 、 印尼 、 马尔代夫 、 缅甸 、 德国 、 英国 、 法国 、 意大利 、 奥地利 、 匈牙利 、	光明网
341	湖北新增新型冠状病毒肺炎病例2447例 累计22112例	据湖北省卫健委网站消息, 2020年2月6日0时-24时, 湖北省新增新型冠状病毒感染的肺炎病例2447例, 全省新增死亡69例。	据 湖北省 卫健委 网站 消息 , 2020 年 2 月 6 日 0 时 - 24 时 , 湖北省 新增 新型冠状病毒 感染 的 肺炎 病例 2447 例 , 全省 新增 死亡 69 例 。	光明网
342	截至5日江苏新型冠状病毒感染的肺炎出院病例增至26例	省卫健委消息, 截至2月5日24时, 江苏省新型冠状病毒感染的肺炎出院病例增至26例, 其中南京11例, 苏州4例, 徐州3例, 常州2例, 盐城2例, 淮安1例, 连云港1例, 无锡1例,	省 卫健委 消息 , 截至 2 月 5 日 24 时 , 江苏省 新型冠状病毒 感染 的 肺炎 出院 病例 增至 26 例 , 其中 南京 11 例 , 苏州 4 例 , 徐州 3 例 , 常州 2 例 , 盐城 2 例 , 淮安 1 例 , 连云港 1 例 , 无锡 1 例 ,	人民网江苏频道
343	青岛新增2例新型冠状病毒感染的肺炎确诊病例 累计确诊34例	央广网青岛2月5日消息(记者王伟)青岛市卫健委2月5日通报, 2月4日12—24时, 青岛市新增2例新型冠状病毒感染的肺炎确诊病例。 通报称, 新增2例确诊患者, 一为60岁	央广网 青岛 2 月 5 日 消息 ( 记者 王伟 ) 青岛市 卫健委 2 月 5 日 通报 , 2 月 4 日 12— 24 时 , 青岛市 新增 2 例 新型冠状病毒 感染 的 肺炎 确诊 病例 。 通报 称 , 新增 2 例 确诊 患者 , 一 为 60 岁	中国广播网
344	德国确诊新型冠状病毒感染病例升至8人	(记者 彭大伟)德国巴伐利亚州卫生部1日晚间公布的信息显示, 该国确诊新型冠状病毒感染病例已升至8人。	( 记者 彭大伟 ) 德国 巴伐利亚 州 卫生部 1 日 晚间 公布 的 信息 显示 , 该国 确诊 新型冠状病毒 感染 病例 已 升 至 8 人 。	中国新闻网
345	切断“行走的传染源”如何发力?——全国新型冠状病毒感染的肺炎	国家卫健委28日通报, 27日30个省(区、市)报告新增新型冠状病毒感染的肺炎确诊病例1771例, 新增死亡病例26例。面对疫情加快蔓延的严重形势, 各地健全区县、街镇、城乡社	国家 卫健委 28 日 通报 , 27 日 30 个 省 ( 区 、 市 ) 报告 新增 新型冠状病毒 感染 的 肺炎 确诊 病例 1771 例 , 新增 死亡 病例 26 例 。 面对 疫情 加快 蔓延 的 严重 形势 , 各地 健全 区县 、 街 镇 、 城乡 社	新华网客户端
346	国家卫健委:国内新型冠状病毒感染的肺炎确诊病例1287例 24日新增	国家卫健委:国内新型冠状病毒感染的肺炎确诊病例1287例 24日新增444例 ---记者从国家卫健委获悉, 1月24日0-24时, 29个省(区、市)报告新增确诊病例444例, 新增	国家 卫健委 : 国内 新型冠状病毒 感染 的 肺炎 确诊 病例 1287 例 24 日新 增 444 例 - - - 记者 从 国家 卫健委 获悉 , 1 月 24 日 0- 24 时 , 29 个 省 ( 区 、 市 ) 报告 新增 确诊 病例 444 例 , 新增	新华网客户端
347	黑龙江人 新型冠状病毒感染的肺炎与流感、普通感冒啥区别?听听	新型冠状病毒感染的肺炎最早在2019年12月在我国武汉发现, 是由2019新型冠状病毒引起的。 二是症状不同。普通感冒临床症状较轻, 上呼吸道卡他症状明显, 如鼻塞、流	新型冠状病毒 感染 的 肺炎 最 早 在 2019 年 12 月 在 我国 武汉 发现 , 是 由 2019 新型冠状病毒 引起 的 。 二是 症状 不同 。 普通 感冒 临床 症状 较 轻 , 上呼吸道 卡 他 症状 明显 , 如 鼻 塞 、 流	人民网黑龙江站
348	青海召开新型冠状病毒感染的肺炎疫情防控处置工作第二场新闻发布会	1月31日, 青海省新型冠状病毒感染的肺炎疫情防控处置工作指挥部在西宁召开第二场新闻发布会。会议通报了近期西宁市新型冠状病毒感染的肺炎确诊病例调查处置情况、青海省	1 月 31 日 , 青海省 新型冠状病毒 感染 的 肺炎 疫情 防控 处置 工作 指挥部 在 西宁 召开 第二 场 新闻 发布会 。 会议 通报 了 近期 西宁市 新型冠状病毒 感染 的 肺炎 确诊 病例 调查 处置 情况 、 青海省	新华网青海站
349	识别发热的“障眼法”——如何区分普通感冒、流感、新型冠状病毒	无论是普通感冒、流感还是新型冠状病毒感染的肺炎, 除了药物对症治疗, 还要提高自身抵抗力:注意休息, 避免受凉、淋雨、过度疲劳;坚决戒烟、戒酒, 每天至少饮用2000毫升水;	无论是 普通 感冒 、 流感 还是 新型冠状病毒 感染 的 肺炎 , 除了 药物 对症 治疗 , 还要 提高 自身 抵抗力 : 注意 休息 , 避免 受凉 、 淋 雨 、 过度 疲劳 ; 坚决 戒烟 、 戒 酒 , 每天 至少 饮用 2000 毫升 水 ;	央视网
350	常州首批2名新型冠状病毒感染肺炎患者治愈出院	2月4日, 经过常州市医疗救治专家组评估, 两名患者符合国家卫生健康委新型冠状病毒感染的肺炎确诊病例解除隔离和出院标准。 常州市新型冠	2 月 4 日 , 经过 常州市 医疗 救治 专家组 评估 , 两 名 患者 符合 国家 卫生 健康 委 新型冠状病毒 感染 的 肺炎 确诊 病例 解除 隔离 和 出院 标准 。 常州市 新型冠	新华网江苏站
351	武汉市已有103例新型冠状病毒感染的肺炎患者治愈出院	经过治疗, 武汉市已有103例新型冠状病毒感染的肺炎患者治愈出院。这是武汉市市长周先旺31日在湖北新型冠状病毒感染的肺炎疫情防控工作例行新闻发布会上透露的消息。	经过 治疗 , 武汉市 已 有 103 例 新型冠状病毒 感染 的 肺炎 患者 治愈 出院 。 这 是 武汉市 市长 周先旺 31 日 在 湖北 新型冠状病毒 感染 的 肺炎 疫情 防控 工作 例行 新闻 发布会 上 透露 的 消息 。	央视网
352	十五国确诊新型冠状病毒感染病例 他们如何应对?	中新社北京1月29日电 截至北京时间1月29日14时, 中国以外共有15个国家累计确诊新型冠状病毒感染病例66例, 包括泰国14例, 日本、新加坡、马来西亚各7例, 美国和	中新 社 北京 1 月 29 日 电 截至 北京 时间 1 月 29 日 14 时 , 中国 以外 共有 15 个 国家 累计 确诊 新型冠状病毒 感染 病例 66 例 , 包括 泰国 14 例 , 日本 、 新加坡 、 马来西亚 各 7 例 , 美国 和	ChinaNews
353	河南2月6日新增新型冠状病毒感染的肺炎确诊病例63例	据河南省卫健委官方微博消息, 2020年2月6日0-24时, 河南省新增新型冠状病毒感染的肺炎确诊病例63例, 新增出院病例14例, 新增死亡病例1例。	据 河南省 卫健委 官方 微 博 消息 , 2020 年 2 月 6 日 0- 24 时 , 河南省 新增 新型冠状病毒 感染 的 肺炎 确诊 病例 63 例 , 新增 出院 病例 14 例 , 新增 死亡 病例 1 例 。	光明网
354	希腊总统就新型冠状病毒肺炎疫情向中国表达支持和慰问	近期, 新型冠状病毒肺炎疫情引起希腊政府和社会各界高度关注, 希腊政要和各界友好人士纷纷通过不同方式, 向中方表示支持和慰问。希腊总统府秘书长耶尼玛塔斯在总统府向中国	近期 , 新型冠状病毒 肺炎 疫情 引起 希腊 政府 和 社会 各界 高度 关注 , 希腊 政要 和 各界 友好 人士 纷纷 通过 不同 方式 , 向 中方 表示 支持 和 慰问 。 希腊 总统府 秘书长 耶 尼玛 塔斯 在 总统府 向 中国	光明网
355	新型冠状病毒怕冷or怕热?武汉同济专家告诉您	1.目前研究证据表明, 新型冠状病毒更怕热还是更怕冷? 冠状病毒对热较为敏感, -60℃可保存数年, 病毒在4℃合适维持液中为中等稳定, 但随着温度的升高, 病毒的抵抗力下	1. 目前 研究 证据 表明 , 新型冠状病毒 更 怕 热 还是 更 怕 冷 ? 冠状 病毒 对 热 较为 敏感 , - 60℃ 可 保存 数 年 , 病毒 在 4℃ 合适 维持 液 中 为 中等 稳定 , 但 随着 温度 的 升高 , 病毒 的 抵抗力 下	新华网云南频道
356	外交部发言人就世界卫生组织发布新型冠状病毒感染的肺炎疫情为	新华社北京1月31日电 外交部发言人华春莹31日就世界卫生组织发布新型冠状病毒感染的肺炎疫情为“国际关注的突发公共卫生事件”回答记者提问。 有记者问:日前, 世界	新华社 北京 1 月 31 日 电 外交部 发言人 华春莹 31 日就 世界 卫生 组织 发布 新型冠状病毒 感染 的 肺炎 疫情 为 “ 国际 关注 的 突发 公共 卫生 事件 ” 回答 记者 提问 。 有 记者 问 : 日前 , 世界	中国日报网
357	世卫组织将新型冠状病毒疫情列为国际关注的突发公共卫生事件	当地时间1月30日晚, 世界卫生组织宣布, 将新型冠状病毒疫情列为国际关注的突发公共卫生事件。世界卫生组织总干事谭德塞宣布, 主要基于中国感染者数量增加、多个国家都	当地 时间 1 月 30 日 晚 , 世界 卫生 组织 宣布 , 将 新型冠状病毒 疫情 列为 国际 关注 的 突发 公共 卫生 事件 。 世界 卫生 组织 总 干事 谭德 塞 宣布 , 主要 基于 中国 感染者 数量 增加 、 多 个 国家 都	人民网
358	《新型冠状病毒感染的肺炎诊疗方案(试行第四版)》发布 藿香正气等	《新型冠状病毒感染的肺炎诊疗方案(试行第四版)》发布 藿香正气等多个中成药获推荐 ---1月27日, 国家卫生健康委办公厅、国家中医药管理局办公室发布关于印发新型	《 新型冠状病毒 感染 的 肺炎 诊疗 方案 ( 试行 第四 版 ) 》 发布 藿 香 正气 等 多 个中 成药 获 推荐 - - - 1 月 27 日 , 国家 卫生 健康 委 办公 厅 、 国家 中医药 管理局 办公室 发布 关于 印发 新型	新华网客户端
359	南京2例新型冠状病毒感染的肺炎患者治愈出院	在这里他们经过抗病毒治疗及其他对症治疗, 心理疏导, 精心护理, 病情好转, 无发烧, 无身体不适, 经反复连续核酸检测均为阴性, 经专家组评估, 符合国家卫生健康委新型冠状病毒	在 这里 他们 经过 抗 病毒 治疗 及其 他 对症 治疗 , 心理 疏导 , 精心 护理 , 病情 好转 , 无 发烧 , 无 身体 不适 , 经 反复 连续 核酸 检测 均 为 阴性 , 经 专家组 评估 , 符合 国家 卫生 健康 委 新型冠状病毒	ChinaNews
360	李克强主持召开中央应对新型冠状病毒感染肺炎疫情工作领导小组会议	2月6日, 中共中央政治局常委、国务院总理、中央应对新型冠状病毒感染肺炎疫情工作领导小组组长李克强主持召开领导小组会议。 中共中央政治局常委、中央应对新型冠状病毒感染	2 月 6 日 , 中共中央 政治局 常委 、 国务院 总理 、 中央 应对 新型冠状病毒 感染肺炎 疫情 工作 领导 小组 组长 李克强 主持 召开 领导 小组会 议 。 中共中央 政治局 常委 、 中央 应对 新型冠状病毒 感染	求是理论网
361	成竞业:抗击新型冠状病毒感染肺炎疫情, 中国有能力, 世界有信心	2月4日, 中国驻澳大利亚大使成竞业在《澳大利亚金融评论报》发表署名文章称, 在抗击新型冠状病毒感染肺炎疫情方面, 中国有能力, 世界有信心。成竞业说, 面对这一巨大挑战,	2 月 4 日 , 中国 驻 澳大利亚 大使 成 竞 业 在 《 澳大利亚 金融 评论 报 》 发表 署名 文章 称 , 在 抗击 新型冠状病毒 感染肺炎 疫情 方面 , 中国 有 能力 , 世界 有信 心 。 成 竞 业 说 , 面对 这一 巨大 挑战 ,	光明网
362	防控新型冠状病毒肺炎 携程商旅持续在行动	上海2020年2月6日 /美通社/ -- 庚子新春, 新型冠状病毒感染的肺炎疫情牵动全国人心。作为国内领先的TMC, 携程商旅一直密切关注疫情发展, 并以实际行动支持抗击新型肺炎	上海 2020 年 2 月 6 日 / 美 通 社 / - - 庚子 新春 , 新型冠状病毒 感染 的 肺炎 疫情 牵动 全国 人心 。 作为 国内 领先 的 TMC, 携 程 商旅 一直 密切 关注 疫情 发展 , 并 以 实际 行动 支持 抗击 新型 肺炎	环球网
363	火神山医院接收首批新型冠状病毒感染的肺炎确诊患者	本报武汉2月4日电记者陈国全、特约记者汪学潮报道:经过军队支援湖北医疗队扎实细致、紧张有序的准备工作, 武汉火神山新型冠状病毒感染肺炎专科医院开始正式接诊新型冠状	本报 武汉 2 月 4 日 电 记者 陈国全 、 特约 记者 汪学潮 报道 : 经过 军队 支援 湖北 医疗队 扎实 细致 、 紧张 有序 的 准备 工作 , 武汉 火 神山 新型冠状病毒 感染肺炎 专科 医院 开始 正式 接诊 新型冠状	光明网
364	中国疾控中心在武汉华南海鲜市场检出大量新型冠状病毒	记者26日从中国疾控中心病毒病所了解到, 该所在新型冠状病毒溯源研究中取得阶段性进展, 首次从武汉华南海鲜市场的585份环境样本中, 检测到33份样品含有新型冠状病毒核酸	记者 26 日 从 中国 疾控中心 病毒 病 所 了解 到 , 该所 在 新型冠状病毒 溯源 研究 中 取得 阶段性 进展 , 首次 从 武汉 华南 海鲜 市场 的 585 份 环境 样本 中 , 检测 到 33 份 样品 含有 新型冠状病毒 核酸	光明网
365	伊利持续投入1亿元抗击新型冠状病毒肺炎疫情	当前, 新型冠状病毒肺炎疫情进入了比较严重、复杂的时期。为了全力抗击疫情, 1月26日, 伊利决定持续投入1亿元, 用于新型冠状病毒肺炎的防控治疗, 这也是伊利继捐赠2万箱	当前 , 新型冠状病毒 肺炎 疫情 进入 了 比较 严重 、 复杂 的 时期 。 为了 全力 抗击 疫情 , 1 月 26 日 , 伊利 决定 持续 投入 1 亿 元 , 用于 新型冠状病毒 肺炎 的 防控 治疗 , 这 也 是 伊利 继 捐赠 2 万 箱	中国日报网
366	国家卫生健康委就新型冠状病毒感染的肺炎疫情防控工作中孕产妇	国家卫生健康委定于2月1日下午15时在委机关西直门办公区新闻发布厅召开新闻发布会, 介绍新型冠状病毒感染的肺炎疫情防控工作中孕产妇、婴幼儿和托育机构的健康防护情况	国家 卫生 健康 委 定于 2 月 1 日 下午 15 时 在 委 机关 西直门 办公区 新闻 发布厅 召开 新闻 发布会 , 介绍 新型冠状病毒 感染 的 肺炎 疫情 防控 工作 中 孕产妇 、 婴幼儿 和 托 育 机构 的 健康 防护 情况	中国网
367	多国高度评价中国抗击新型冠状病毒感染肺炎疫情努力	综合新华社驻外记者报道:连日来, 中国全力抗击新型冠状病毒感染肺炎疫情牵动世人目光。吉尔吉斯斯坦外交部长艾达尔别科夫在会见中国驻吉大使杜德文时表示, 他完全支持并	综合 新华社 驻 外 记者 报道 : 连日来 , 中国 全力 抗击 新型冠状病毒 感染肺炎 疫情 牵动 世人 目光 。 吉尔吉斯 斯坦 外交部长 艾达尔 别科夫 在 会见 中国 驻 吉大 使 杜德文 时 表示 , 他 完全 支持 并	中国新闻网
368	好消息!重庆已有8名新型冠状病毒感染的肺炎患者治愈出院	就像重庆首例治愈出院的新型冠状病毒感染的肺炎患者的这句话那样。疫情不可怕, 稳住我们能赢!	就 像 重庆 首例 治愈 出院 的 新型冠状病毒 感染 的 肺炎 患者 的 这 句 话 那样 。 疫情 不可 怕 , 稳住 我们 能 赢 !	光明网
369	武汉感染新型冠状病毒肺炎医护人员首批集中出院, 复盘救治过程有	“这一批病人的临床症状都得到有效控制, 且两次病毒核酸检测均为阴性, 达到出院标准。同样在1月28日, 武汉市肺科医院5名新型冠状病毒感染的肺炎患者经过治疗后康复出院	“ 这 一批 病人 的 临床 症状 都 得到 有效 控制 , 且 两 次 病毒 核酸 检测 均 为 阴性 , 达到 出院 标准 。 同样 在 1 月 28 日 , 武汉市 肺科 医院 5 名 新型冠状病毒 感染 的 肺炎 患者 经过 治疗 后 康复 出院	光明网
370	河北省首批3名新型冠状病毒感染的肺炎患者治愈出院	河北省首批3名新型冠状病毒感染的肺炎患者经过精心治疗, 已符合治愈标准, 正式出院。 (记者秦婧)记者从河北省卫生健康委了解到, 今天, 河北省首批3名新型冠状病毒感染	河北省 首批 3 名 新型冠状病毒 感染 的 肺炎 患者 经过 精心 治疗 , 已 符合 治愈 标准 , 正式 出院 。 ( 记者 秦婧 记者 从 河北省 卫生 健康 委 了解 到 , 今天 , 河北省 首批 3 名 新型冠状病毒 感染	新华网河北站
371	德国新型冠状病毒感染的肺炎确诊病例增至10人	德国《世界报》当地时间2月2日报道, 首批从武汉撤出的德国侨民中, 两人确诊感染新型冠状病毒, 目前已被送往法兰克福大学医院隔离。 2月1日, 130名德国侨民从武汉返回	德国 《 世界 报 》 当地 时间 2 月 2 日报 道 , 首批 从 武汉 撤出 的 德国 侨民 中 , 两 人 确诊 感染 新型冠状病毒 , 目前 已 被 送往 法兰克福 大学 医院 隔离 。 2 月 1 日 , 130 名 德国 侨民 从 武汉 返回	ChinaNews
372	海外支援中国抗击新型冠状病毒疫情	新华社北京2020年1月29日电 综合新华社驻外记者报道:中国新型冠状病毒感染肺炎疫情牵动着各国友人和海外华侨华人的心, 他们纷纷捐献资金或医疗物资, 支援中国疫情防控工作	新华社 北京 2020 年 1 月 29 日 电 综合 新华社 驻 外 记者 报道 : 中国 新型冠状病毒 感染肺炎 疫情 牵动 着 各国 友人 和 海外 华侨 华人 的 心 , 他们 纷纷 捐献 资金 或 医疗 物资 , 支援 中国 疫情 防控 工作	中国军网
373	【新型冠状病毒科普知识】(二十三) 专家说:病毒是如何传播的?	【新型冠状病毒科普知识】(二十三) 专家说:病毒是如何传播的?中央广电总台国际在线 2020-01-28 22:14:23 来源:健康中国热:李云龙58岁被逼自杀, 留下6	【 新型冠状病毒 科普 知识 】 ( 二十三 ) 专家 说 : 病毒 是 如何 传播 的 ? 中央 广电 总台 国际 在线 2020- 01- 28 22: 14: 23 来源 : 健康 中国热 : 李云龙 58 岁 被 逼 自杀 , 留下 6	ChinaNews
374	【征稿函】“众志成城抗击新型冠状病毒肺炎疫情主题书画展”作品	从今天开始, 光明网书画频道联合北京金正德书画院发起“众志成城抗击新型冠状病毒肺炎疫情主题书画展”作品征集活动, 号召全国书画家及书画爱好者用画笔描绘抗疫感人	从 今天 开始 , 光明 网 书画 频道 联合 北京 金正德 书画院 发起 “ 众志成城 抗击 新型冠状病毒 肺炎 疫情 主题 书画展 ” 作品 征集 活动 , 号召 全国 书画家 及 书画 爱好者 用 画笔 描绘 抗疫 感人	光明网
375	贵州省新型冠状病毒感染的肺炎患者均得到规范有效治疗	人民网贵阳2月3日电(王秀芳)2月3日, 记者从贵州省卫生健康委获悉, 当前, 贵州省新型冠状病毒感染的肺炎患者救治工作正有力推进, 救治医疗机构也积极探索治疗新方法,	人民网 贵阳 2 月 3 日 电 ( 王秀芳 ) 2 月 3 日 , 记者 从 贵州省 卫生 健康 委 获悉 , 当前 , 贵州省 新型冠状病毒 感染 的 肺炎 患者 救治 工作 正 有力 推进 , 救治 医疗 机构 也 积极 探索 治疗 新 方法 ,	人民网贵州站
376	浙江省成功分离出新型冠状病毒毒株 录像画面公开	今天(1月27日), 浙江省对外宣布, 浙江省疾控中心生物安全三级实验室已经成功分离出新型冠状病毒毒株, 这是继国家疾控中心之后我国第二个成功分离出新型冠状病毒毒株的	今天 ( 1 月 27 日 ) , 浙江省 对外 宣布 , 浙江省 疾控中心 生物 安全 三级 实验室 已经 成功 分离 出 新型 冠状 病毒 毒 株 , 这 是 继 国家 疾控中心 之后 我国 第二 个 成功 分离 出 新型 冠状 病毒 毒 株 的	人民网江苏频道
377	丹东公布1名新型冠状病毒感染的肺炎确诊病例情况和行程轨迹	广大市民朋友:2月5日, 根据《新型冠状病毒感染的肺炎诊疗方案(试行第五版)》, 经省专家组确认, 我市新增1例输入性新型冠状病毒感染的肺炎确诊病例, 属普通型病例。	广大 市民 朋友 : 2 月 5 日 , 根据 《 新型冠状病毒 感染 的 肺炎 诊疗 方案 ( 试行 第五 版 ) 》 , 经 省 专家组 确认 , 我市 新增 1 例 输入 性 新型冠状病毒 感染 的 肺炎 确诊 病例 , 属 普通型 病例 。	人民网辽宁站
378	【新型冠状病毒科普知识】(十六) 今年过年不聚会	在备餐和聚餐过程中, 人群相互之间都是密切接触者, 咳嗽、打喷嚏产生的飞沫, 可直接传播给整个聚会人群, 极易造成疾病传播, 因此, 为了防止新型冠状病毒传播, 请大家尽量不	在 备 餐 和 聚餐 过程 中 , 人群 相互之间 都 是 密切 接触 者 , 咳嗽 、 打喷嚏 产生 的 飞 沫 , 可 直接 传播 给 整个 聚会 人群 , 极 易 造成 疾病 传播 , 因此 , 为了 防止 新型冠状病毒 传播 , 请 大家 尽量 不	光明网
379	广西新闻发布会新型冠状病毒	自治区新型冠状病毒感染的肺炎防控工作领导小组指挥部疫情防控组综合协调组副组长、自治区卫生健康委应急办副主任吴兴华, 自治区新型冠状病毒感染的肺炎防控工作领导小组	自治区 新型冠状病毒 感染 的 肺炎 防控 工作 领导 小组 指挥部 疫情 防控 组 综合 协调组 副 组长 、 自治区 卫生 健康 委 应急 办 副 主任 吴兴 华 , 自治区 新型冠状病毒 感染 的 肺炎 防控 工作 领导 小组	新华网广西站
380	公众如何科学预防新型冠状病毒肺炎	若出现新型冠状病毒感染可疑症状(包括发热、咳嗽、咽痛、胸闷、呼吸困难、轻度纳差、乏力、精神稍差、恶心呕吐、腹泻、头痛、心慌、结膜炎、轻度四肢或腰背部肌肉酸痛	若 出现 新型冠状病毒 感染 可疑 症状 ( 包括 发热 、 咳嗽 、 咽 痛 、 胸闷 、 呼吸 困难 、 轻度 纳 差 、 乏力 、 精神 稍 差 、 恶心 呕吐 、 腹泻 、 头痛 、 心慌 、 结膜炎 、 轻度 四肢 或 腰 背部 肌肉 酸痛	新华网云南频道
381	【新型冠状病毒科普知识】(九)远离病毒, 这些要点须知晓	近日, 各地积极采取多种措施, 加强对新型冠状病毒感染的肺炎疫情防控, 同时做好公共服务和各项保障。近日, 各地积极采取多种措施, 加强对新型冠状病毒感染的肺炎疫情防控, 同	近日 , 各地 积极 采取 多种 措施 , 加强 对 新型冠状病毒 感染 的 肺炎 疫情 防控 , 同时 做好 公共 服务 和 各项 保障 。 近日 , 各地 积极 采取 多种 措施 , 加强 对 新型冠状病毒 感染 的 肺炎 疫情 防控 , 同	光明网
382	居家需要消毒吗?江苏专家组组长解读新型冠状病毒预防	如何判断自己是感冒了还是感染新型冠状病毒?居家需要杀菌消毒吗?如何正确地佩戴口罩?江苏省卫健委新型冠状病毒感染的肺防治专家组组长、江苏省人民医院呼吸与危重症医学	如何 判断 自己 是 感冒 了 还是 感染 新型冠状病毒 ? 居家 需要 杀菌 消毒 吗 ? 如何 正确 地 佩戴 口罩 ? 江苏省 卫健委 新型冠状病毒 感染 的 肺 防治 专家组 组长 、 江苏省 人民 医院 呼吸与 危 重症 医学	人民网江苏频道
383	【好消息】重庆两例新型冠状病毒感染的肺炎患者, 今日治愈出院	孙先生于1月22日出现发热咳嗽等症状, 随后前往丰都县人民医院就治并被确诊为新型冠状病毒感染的肺炎患者。 目前, 孙先生体温恢复正常5天以上, 无呼吸道症状, 相隔一天的	孙先 生于 1 月 22 日 出现 发热 咳嗽 等 症状 , 随后 前往 丰都 县 人民 医院 就 治 并 被 确诊 为 新型冠状病毒 感染 的 肺炎 患者 。 目前 , 孙先生 体温 恢复 正常 5 天 以上 , 无 呼吸道 症状 , 相隔 一天 的	光明网
384	武汉新型冠状病毒核酸日检测量将达到2000份	市中心医院、市第三医院、市金银潭医院、市肺科医院)、2家专业机构(中科院武汉病毒所、深圳华大基因科技有限公司)开展新型肺炎病原学检测, 病毒核酸日检测量预计可达	市中心 医院 、 市 第三 医院 、 市 金银 潭 医院 、 市 肺科 医院 ) 、 2 家 专业 机构 ( 中科院 武汉 病毒 所 、 深圳 华大 基因 科技 有限公司 ) 开展 新型 肺炎 病原 学 检测 , 病毒 核酸 日 检 测量 预计 可 达	中国日报网
385	南京江北新区企业成功研制新型冠状病毒检测试剂盒	这个假期, 新区世和基因生物技术有限公司首席执行官邵阳一直带领他的团队与时间赛跑, 世和基因研发的新型冠状病毒检测试剂盒于1月27日推出, 并正在申请	这个 假期 , 新区 世 和 基因 生物 技术 有限公司 首席 执行官 邵阳 一直 带领 他 的 团队 与 时间 赛跑 , 世 和 基因 研发 的 新型冠状病毒 检测 试剂 盒 于 1 月 27 日 推出 , 并 正在 申请	新华网江苏站
386	海南省报告新型冠状病毒感染的肺炎新增确诊病例9例	据海南省卫健委4日发布的消息, 2月3日0-24时, 海南省报告新型冠状病毒感染的肺炎新增确诊病例9例, 新增重症病例1例, 新增死亡病例0例, 新增解除重症1例, 新增出院病例	据 海南省 卫健委 4 日 发布 的 消息 , 2 月 3 日 0- 24 时 , 海南省 报告 新型冠状病毒 感染 的 肺炎 新增 确诊 病例 9 例 , 新增 重症 病例 1 例 , 新增 死亡 病例 0 例 , 新增 解除 重症 1 例 , 新增 出院 病例	光明网
387	武汉推出《新型冠状病毒肺炎诊疗快速指南》	22日上午, 该院感染科主任宁琴、呼吸科主任赵建平、急诊科ICU主任李树生对《指南》进行了解读。据宁琴介绍, 从临床表现来看, 新型冠状病毒肺炎起病以发热为主要表现, 可	22 日上 午 , 该院 感染 科 主任 宁琴 、 呼吸 科 主任 赵建平 、 急诊科 ICU 主任 李树 生 对 《 指南 》 进行 了解 读 。 据 宁琴 介绍 , 从 临床 表现 来看 , 新型冠状病毒 肺炎 起病 以 发热 为主 要 表现 , 可	光明网
388	如何区分普通感冒与新型冠状病毒感染的肺炎?	国家卫健委就新型冠状病毒感染的肺炎疫情防控工作举行新闻发布会 国家卫健委就新型冠状病毒感染的肺炎疫情防控工作举行新闻发布会 2020-02-03 15:05 合肥:加强公交	国家 卫健委 就 新型冠状病毒 感染 的 肺炎 疫情 防控 工作 举行 新闻 发布会 国家 卫健委 就 新型冠状病毒 感染 的 肺炎 疫情 防控 工作 举行 新闻 发布会 2020- 02- 03 15: 05 合肥 : 加强 公交	光明网
389	上海:新型冠状病毒mRNA疫苗研发正式立项	人民网上海1月28日电(轩召强)面对新型冠状病毒肺炎疫情的蔓延, 全国上下开展联防联控工作的同时, 对新型冠状病毒的疫苗研发工作也提上日程。记者今日获悉, 同济大学	人民网 上海 1 月 28 日 电 ( 轩 召 强 ) 面对 新型冠状病毒 肺炎 疫情 的 蔓延 , 全国 上下 开展 联防 联控 工作 的 同时 , 对 新型冠状病毒 的 疫苗 研发 工作 也 提 上 日程 。 记者 今日 获悉 , 同 济 大学	人民网上海站
390	甘肃新增5例新型冠状病毒感染的肺炎确诊病例累计62例	人民网兰州2月6日电(王文嘉)据甘肃省卫健委消息, 截至2月5日20时, 甘肃新增5例新型冠状病毒感染的肺炎确诊病例。新增病例中, 定西市2例、白银市1例、庆阳市1例、	人民网 兰州 2 月 6 日 电 ( 王文嘉 ) 据 甘肃省 卫健委 消息 , 截至 2 月 5 日 20 时 , 甘肃 新增 5 例 新型冠状病毒 感染 的 肺炎 确诊 病例 。 新增 病例 中 , 定西 市 2 例 、 白银市 1 例 、 庆阳 市 1 例 、	人民网甘肃站
391	宁夏回族自治区党委应对新型冠状病毒感染肺炎疫情工作领导小组	本报讯(记者马晓芳)1月31日, 自治区党委应对新型冠状病毒感染肺炎疫情工作领导小组召开会议。自治区党委书记、自治区党委应对新型冠状病毒感染肺炎疫情工作领导小组组长	本报 讯 ( 记者 马晓芳 ) 1 月 31 日 , 自治区 党委 应对 新型冠状病毒 感染肺炎 疫情 工作 领导 小组 召开 会议 。 自治区 党委 书记 、 自治区 党委 应对 新型冠状病毒 感染肺炎 疫情 工作 领导 小组 组长	中国共产党新闻网
392	甘肃省陇南市武都区新型冠状病毒感染的肺炎疫情防控一线见闻:向着	凌晨5点, 一串急促的铃声划破夜的寂静, 灯火通明的陇南市武都区新型冠状病毒感染的肺炎联防联控工作领导小组办公室气氛骤然紧张起来。正在值班的一名工作人员一个健步冲	凌晨 5 点 , 一串 急促 的 铃声 划破 夜 的 寂静 , 灯火 通明 的 陇 南市 武 都 区 新型冠状病毒 感染 的 肺炎 联防 联控 工作 领导 小组 办公室 气氛 骤然 紧张 起来 。 正在 值班 的 一 名 工作 人员 一个 健步 冲	中国广播网
393	抗击新型肺炎 成都启动首批8个应急科技攻关项目	这些项目中, 有很多“硬核”含量很高的科技攻关任务, 将对防控新型冠状病毒肺炎起到重要的科技支撑。	这些 项目 中 , 有 很多 “ 硬 核 ” 含量 很 高的 科技 攻关 任务 , 将 对 防控 新型冠状病毒 肺炎 起到 重要 的 科技 支撑 。	光明网
394	健康160开设“新型冠状病毒肺炎”免费在线问诊	自“新型冠状病毒肺炎”疫情发生以来, 公众对疫情的动态情况时刻关注, 武汉的疫情情况更是牵动人心, 为积极防控新型肺炎病毒, 减少交叉感染, 减轻公众恐慌情绪, 深圳市卫健委	自 “ 新型冠状病毒 肺炎 ” 疫情 发生 以来 , 公众 对 疫情 的 动态 情况 时刻 关注 , 武汉 的 疫情 情况 更 是 牵动 人心 , 为 积极 防控 新型 肺炎 病毒 , 减少 交叉 感染 , 减轻 公众 恐慌 情绪 , 深圳市 卫健委	光明网
395	辽宁省新型冠状病毒感染的肺炎疫情防控指挥部发布第5号令	在做实做细疫情防控各项工作的基础上, 统一思想、统筹兼顾, 出台实招硬招, 支持企业开工复工, 全力保持经济社会平稳健康发展, 经省新型冠状病毒感染的肺炎疫情防控指挥部	在 做 实 做 细 疫情 防控 各项 工作 的 基础 上 , 统一 思想 、 统筹兼顾 , 出台 实招 硬 招 , 支持 企业 开工 复工 , 全力 保持 经济社 会 平稳 健康 发展 , 经省 新型冠状病毒 感染 的 肺炎 疫情 防控 指挥部	人民网辽宁站
396	分离到三株新型冠状病毒毒株, 疫苗还要等多久?	1月28日, 国家卫健委高级别专家组成员、中国工程院院士李兰娟领导的国家重点实验室分离到三株新型冠状病毒毒株。这意味着什么?还要多久才能出疫苗?李兰娟院士这样回答。	1 月 28 日 , 国家 卫健委 高 级别 专家组 成员 、 中国 工程院 院士 李兰娟 领导 的 国家 重点 实验室 分离 到 三 株 新型冠状病毒 毒 株 。 这 意味着 什么 ? 还要 多久 才能 出 疫苗 ? 李兰娟 院士 这样 回答 。	央视网
397	[新闻夜班车-石家庄]新型冠状病毒 要做好预防!	新闻 [新闻夜班车-石家庄]新型冠状病毒 要做好预防!简介新闻栏目推荐 首页|全站地图 中央广播电视总台央视网版权所有	新闻 [ 新闻 夜班车 - 石家庄 ] 新型冠状病毒 要 做好 预防 ! 简介 新闻 栏目 推荐 首页 | 全站 地图 中央 广播 电视 总台 央 视网 版权 所有	央视网
398	[新闻夜班车-石家庄]新型冠状病毒 要做好预防!	新闻 [新闻夜班车-石家庄]新型冠状病毒 要做好预防!简介新闻栏目推荐 首页|全站地图 中央广播电视总台央视网版权所有	新闻 [ 新闻 夜班车 - 石家庄 ] 新型冠状病毒 要 做好 预防 ! 简介 新闻 栏目 推荐 首页 | 全站 地图 中央 广播 电视 总台 央 视网 版权 所有	央视网
399	外交部发言人就世界卫生组织发布新型冠状病毒感染的肺炎疫情为	人民网北京1月31日电 据外交部网站消息, 外交部发言人华春莹31日就世界卫生组织发布新型冠状病毒感染的肺炎疫情为“国际关注的突发公共卫生事件”回答记者提问。问:	人民网 北京 1 月 31 日 电 据 外交部 网站 消息 , 外交部 发言人 华春莹 31 日就 世界 卫生 组织 发布 新型冠状病毒 感染 的 肺炎 疫情 为 “ 国际 关注 的 突发 公共 卫生 事件 ” 回答 记者 提问 。 问 :	人民网
400	青海省各级医疗机构全力应对 新型冠状病毒感染的肺炎疫情	作为全省传染病定点收治医院, 省第四人民医院积极开展人员培训、处置演练, 加强物资储备等工作, 为新型冠状病毒感染的肺炎疫情防控工作做好各项准备。医务人员高度警惕, 加强	作为 全省 传染病 定点 收治 医院 , 省 第四 人民 医院 积极 开展 人员 培训 、 处置 演练 , 加强 物资 储备 等 工作 , 为 新型冠状病毒 感染 的 肺炎 疫情 防控 工作 做好 各项 准备 。 医务 人员 高度 警惕 , 加强	新华网青海站
401	新型冠状病毒肺炎已出现无武汉旅行史确诊病例	人民网北京1月23日电据国家卫健委官方网站消息, 1月23日, 为进一步指导全国科学规范做好新型冠状病毒感染的肺炎病例诊断和医疗救治工作, 国家卫健委组织专家对诊疗方案	人民网 北京 1 月 23 日 电 据 国家 卫健委 官方 网站 消息 , 1 月 23 日 , 为 进一步 指导 全国 科学 规范 做好 新型冠状病毒 感染 的 肺炎 病例 诊断 和 医疗 救治 工作 , 国家 卫健委 组织 专家 对 诊疗 方案	人民网
402	中国贸促会出具首份新型冠状病毒感染的肺炎疫情不可抗力事实性证明	新华社北京2月2日电(记者申铖)中国贸促会2日向浙江湖州某制造企业出具全国首份新型冠状病毒感染的肺炎疫情不可抗力事实性证明, 助力企业最大限度减轻因疫情造成不能	新华社 北京 2 月 2 日 电 ( 记者 申 铖 ) 中国 贸促会 2 日 向 浙江 湖州 某 制造 企业 出具 全国 首 份 新型冠状病毒 感染 的 肺炎 疫情 不可抗力 事实 性 证明 , 助力 企业 最大 限度 减轻 因 疫情 造成 不能	光明网
403	研究称一款在研药可能有助治疗美首例新型冠状病毒感染肺炎病例	新华社华盛顿1月31日电(记者周舟)美国《新英格兰医学杂志》1月31日在线发表的一篇论文说, 美国首例确诊新型冠状病毒感染肺炎患者接受一种正在研究的药物治疗后, 其临床	新华社 华盛顿 1 月 31 日 电 ( 记者 周舟 ) 美国 《 新英格兰 医学 杂志 》 1 月 31 日 在线 发表 的 一 篇 论文 说 , 美国 首例 确诊 新型冠状病毒 感染肺炎 患者 接受 一 种 正在 研究 的 药物 治疗 后 , 其 临床	ChinaNews
404	江苏第三例!连云港新型冠状病毒肺炎患者出院	1月31日下午5时15分, 连云港新型冠状病毒感染的肺炎患者刘某出院。他是江苏省第三例出院的病例。 当天下午刘某戴着口罩, 出现在医院门前, 抱着一束鲜花。 刘某1	1 月 31 日 下午 5 时 15 分 , 连云港 新型冠状病毒 感染 的 肺炎 患者 刘某 出院 。 他 是 江苏省 第三 例 出院 的 病例 。 当天 下午 刘某戴 着 口罩 , 出现 在 医院 门前 , 抱 着 一 束 鲜花 。 刘某	人民网江苏频道
405	截至1月30日24时新疆(含兵团)新型冠状病毒感染的肺炎疫情最新情况	自治区卫生健康委最新通报, 1月30日0时至24时, 自治区报告新型冠状病毒感染的肺炎新增确诊病例3例。其中, 乌鲁木齐市确诊病例1例、伊犁州确诊病例1例、阿克苏地区确诊	自治区 卫生 健康 委 最新 通报 , 1 月 30 日 0 时至 24 时 , 自治区 报告 新型冠状病毒 感染 的 肺炎 新增 确诊 病例 3 例 。 其中 , 乌鲁木 齐市 确诊 病例 1 例 、 伊犁 州 确诊 病例 1 例 、 阿克苏 地区 确诊	新华网新疆站
406	江苏新增33例新型冠状病毒感染的肺炎确诊病例 累计确诊341例	人民网南京2月5日电(唐璐璐)2020年2月4日0-24时, 江苏省报告新型冠状病毒感染的肺炎新增确诊病例33例。其中, 南京市3例、无锡市1例、徐州市6例、常州市5例、	人民网 南京 2 月 5 日 电 ( 唐璐璐 ) 2020 年 2 月 4 日 0- 24 时 , 江苏省 报告 新型冠状病毒 感染 的 肺炎 新增 确诊 病例 33 例 。 其中 , 南京市 3 例 、 无锡市 1 例 、 徐州市 6 例 、 常州市 5 例 、	人民网江苏频道
407	宁夏应对新型冠状病毒感染肺炎疫情工作指挥部办公室公告(第4号)	为进一步加强新型冠状病毒感染肺炎疫情防控工作, 有效切断病毒传播途径, 减少人员流动传染风险, 最大限度地遏制疫情蔓延, 切实保障人民群众身体健康和生命安全, 结合当前我区疫	为 进一步 加强 新型冠状病毒 感染肺炎 疫情 防控 工作 , 有效 切断 病毒 传播 途径 , 减少 人员 流动 传染 风险 , 最大 限度 地 遏制 疫情 蔓延 , 切实 保障 人民 群众 身体 健康 和 生命 安全 , 结合 当前 我区 疫	光明网
408	天津新增新型冠状病毒感染的肺炎确诊病例7例	据天津市卫健委网站消息, 2月2日0-24时, 天津市报告新型冠状病毒感染的肺炎新增确诊病例7例, 新增危重型病例0例, 新增重型病例2例, 新增死亡病例0例, 新增出院病例1例。	据 天津市 卫健委 网站 消息 , 2 月 2 日 0- 24 时 , 天津市 报告 新型冠状病毒 感染 的 肺炎 新增 确诊 病例 7 例 , 新增 危 重型 病例 0 例 , 新增 重型 病例 2 例 , 新增 死亡 病例 0 例 , 新增 出院 病例 1 例 。	光明网
409	南充市应对新型冠状病毒感染肺炎疫情防控工作措施	坚决打赢疫情防控阻击战, 坚决确保人民群众生命安全和身体健康, 市委、市政府日前印发《南充市应对新型冠状病毒感染肺炎疫情防控“十个共同、十个做到”工作措施》, 要求	坚决 打 赢 疫情 防控 阻击战 , 坚决 确保 人民 群众 生命 安全 和 身体 健康 , 市委 、 市政府 日前 印发 《 南充市 应对 新型冠状病毒 感染肺炎 疫情 防控 “ 十 个 共同 、 十 个 做到 ” 工作 措施 》 , 要求	中国网四川站
410	宁夏突出四个环节阻击新型冠状病毒感染肺炎疫情	人民网银川1月27日电(宽容)新型冠状病毒感染的肺炎疫情防控工作启动以来, 宁夏各地、各有关部门单位, 坚守不发生二代病例、不发生医护人员感染、不发生死亡病例底线,	人民网 银川 1 月 27 日 电 ( 宽容 ) 新型冠状病毒 感染 的 肺炎 疫情 防控 工作 启动 以来 , 宁夏 各地 、 各 有关 部门 单位 , 坚守 不 发生 二 代 病例 、 不 发生 医护 人员 感染 、 不 发生 死亡 病例 底线 ,	人民网宁夏站
411	理性认识新型冠状病毒	1月24日, 云南省报告新型冠状病毒感染的肺炎新增确诊病例3例, 截至目前确诊5例。为了加深市民对新型冠状病毒的了解, 解答人们对新型冠状病毒的困惑, 科学防控, 安全过节,	1 月 24 日 , 云南省 报告 新型冠状病毒 感染 的 肺炎 新增 确诊 病例 3 例 , 截至 目前 确诊 5 例 。 为了 加深 市民 对 新型冠状病毒 的 了解 , 解答 人们 对 新型冠状病毒 的 困惑 , 科学 防控 , 安全 过节 ,	人民网
412	王东峰主持召开河北省应对新型冠状病毒感染肺炎疫情工作领导小组	原标题:王东峰主持召开河北省应对新型冠状病毒感染肺炎疫情工作领导小组会议 深入贯彻习近平总书记重要指示和党中央决策部署 全力以赴推进疫情防控工作落到实处取得实效	原 标题 : 王东 峰 主持 召开 河北省 应对 新型冠状病毒 感染肺炎 疫情 工作 领导 小组会 议 深入 贯彻 习近平 总书记 重要 指示 和 党中央 决策 部署 全力以赴 推进 疫情 防控 工作 落到实处 取得 实效	国际在线
413	党旗在疫情防控第一线高高飘扬——青海打响新型冠状病毒感染的	“在当前防控新型冠状病毒感染肺炎的严峻斗争中, 各级党组织和广大党员干部必须牢记人民利益高于一切, 不忘初心、牢记使命, 团结带领广大人民群众坚决贯彻落实党中央决策	“ 在 当前 防控 新型冠状病毒 感染肺炎 的 严峻 斗争 中 , 各级 党组织 和 广大 党员 干部 必须 牢记 人民 利益 高于 一切 , 不 忘 初心 、 牢记 使命 , 团结 带领 广大 人民 群众 坚决 贯彻 落实 党中央 决策	新华网青海站
414	中央纪委国家监委对贯彻党中央部署要求、做好新型冠状病毒感染	立足纪检监察职责定位, 中央纪委国家监委近日印发《关于贯彻党中央部署要求、做好新型冠状病毒感染肺炎疫情防控监督工作的通知》, 对做好新型冠状病毒感染肺炎疫情的防控	立足 纪检 监察 职责 定位 , 中央 纪委 国家 监 委 近日 印发 《 关于 贯彻 党中央 部署 要求 、 做好 新型冠状病毒 感染肺炎 疫情 防控 监督 工作 的 通知 》 , 对 做好 新型冠状病毒 感染肺炎 疫情 的 防控	人民网
415	西藏自治区确诊首例新型冠状病毒感染的肺炎病例	西藏自治区首例疑似病例张某某, 病例样本经自治区疾病预防控制中心检测, 中国疾病预防控制中心实验室复核检测, 并根据临床表现和自治区专家组会诊研判, 确认为新型冠状病毒	西藏 自治区 首例 疑似 病例 张 某某 , 病例 样本 经 自治区 疾病 预防 控制 中心 检测 , 中国 疾病 预防 控制 中心 实验室 复核 检测 , 并 根据 临床 表现 和 自治区 专家组 会诊 研 判 , 确认 为 新型冠状病毒	光明网
416	西藏确诊首例新型冠状病毒感染肺炎病例	西藏自治区卫生健康委员会30日发布消息称, 西藏确诊首例新型冠状病毒感染的肺炎病例。 王泽昊)西藏自治区卫生健康委员会30日发布消息称, 西藏确诊首例新型冠状病毒感染	西藏 自治区 卫生 健康 委员会 30 日 发布 消息 称 , 西藏 确诊 首例 新型冠状病毒 感染 的 肺炎 病例 。 王泽昊 ) 西藏 自治区 卫生 健康 委员会 30 日 发布 消息 称 , 西藏 确诊 首例 新型冠状病毒 感染	中国军网
417	西藏确诊首例新型冠状病毒感染肺炎病例	新华社拉萨1月30日电(记者白少波、王泽昊)西藏自治区卫生健康委员会30日发布消息称, 西藏确诊首例新型冠状病毒感染的肺炎病例。 据	新华社 拉萨 1 月 30 日 电 ( 记者 白少波 、 王泽昊 ) 西藏 自治区 卫生 健康 委员会 30 日 发布 消息 称 , 西藏 确诊 首例 新型冠状病毒 感染 的 肺炎 病例 。 据	新华网
418	好消息来了!黑龙江首批两名新型冠状病毒感染的肺炎确诊患者治愈出院	视频来源:龙视新闻联播人民网哈尔滨电2月1日(杨雪楠)2月1日, 哈尔滨市卫生健康委员会发布消息, 哈尔滨市两名新型冠状病毒感染的肺炎确诊患者经过积极科学治疗后, 经	视频 来源 : 龙 视 新闻 联播 人民网 哈尔滨 电 2 月 1 日 ( 杨雪楠 ) 2 月 1 日 , 哈尔滨市 卫生 健康 委员会 发布 消息 , 哈尔滨市 两 名 新型冠状病毒 感染 的 肺炎 确诊 患者 经过 积极 科学 治疗 后 , 经	人民网黑龙江站
419	新型冠状病毒感染的肺炎中医药防治方案有了“新疆版”	日前, 国家卫生健康委办公厅发布《关于印发新型冠状病毒感染的肺炎诊疗方案(试行第四版)》, 完善中医治疗方案。新疆组织专家结合新疆气候和地域特色, 制定并印发了“新疆	日前 , 国家 卫生 健康 委 办公 厅 发布 《 关于 印发 新型冠状病毒 感染 的 肺炎 诊疗 方案 ( 试行 第四 版 ) 》 , 完善 中医 治疗 方案 。 新疆 组织 专家 结合 新疆 气候 和 地域 特色 , 制定 并 印发 了 “ 新疆	新华网新疆站
420	面对严峻形势 广安如何打好新型冠状病毒阻击战?	1月31日, 四川省新型冠状病毒感染的肺炎病例确认专家组确认我省新增新型冠状病毒感染的肺炎病例36例, 其中4例出现在广安。至此, 广安累积报告确诊病例13例。	1 月 31 日 , 四川省 新型冠状病毒 感染 的 肺炎 病例 确认 专家组 确认 我省 新增 新型冠状病毒 感染 的 肺炎 病例 36 例 , 其中 4 例 出现 在 广安 。 至此 , 广安 累积 报告 确诊 病例 13 例 。	新华网四川站
421	上海新增18例新型冠状病毒感染的肺炎确诊病例	据上海市卫生健康委员会微信公众号消息, 2020年1月31日12—24时, 上海市排除新型冠状病毒感染的肺炎疑似病例51例, 新增确诊病例18例, 其中外地来沪人员6例, 上海市常住	据 上海市 卫生 健康 委员会 微 信 公众 号 消息 , 2020 年 1 月 31 日 12— 24 时 , 上海市 排除 新型冠状病毒 感染 的 肺炎 疑似 病例 51 例 , 新增 确诊 病例 18 例 , 其中 外地 来 沪 人员 6 例 , 上海市 常住	光明网
422	110分钟内出结果 粤新型冠状病毒检测试剂经应急审批上市	110分钟内出结果 粤新型冠状病毒检测试剂经应急审批上市 ---广东省药品监管局将继续梳理广东省在研在检在审项目, 根据疫情需要, 积极落实应急审批职责, 保证产品安全	110 分钟 内 出 结果 粤 新型冠状病毒 检测 试剂 经 应急 审批 上市 - - - 广东省 药品 监管 局 将 继续 梳理 广东省 在 研 在 检 在 审 项目 , 根据 疫情 需要 , 积极 落实 应急 审批 职责 , 保证 产品 安全	新华网广东站
423	截至2月1日24时新疆(含兵团)新型冠状病毒感染的肺炎疫情最新情况	2020年2月1日0-24时, 新疆(含兵团)报告新型冠状病毒感染的肺炎新增确诊病例3例, 新增重症病例0例, 新增危重症病例0例, 新增死亡病例0例, 新增出院病例0例。其中:	2020 年 2 月 1 日 0- 24 时 , 新疆 ( 含 兵团 ) 报告 新型冠状病毒 感染 的 肺炎 新增 确诊 病例 3 例 , 新增 重症 病例 0 例 , 新增 危 重症 病例 0 例 , 新增 死亡 病例 0 例 , 新增 出院 病例 0 例 。 其中 :	新华网新疆站
424	国家卫生健康委1号公告:透露关于“新型冠状病毒”防治重要信息	1月20日, 国家卫生健康委发布1号公告将新型冠状病毒感染的肺炎纳入《中华人民共和国传染病防治法》规定的乙类传染病。	1 月 20 日 , 国家 卫生 健康 委 发布 1 号 公告 将 新型冠状病毒 感染 的 肺炎 纳入 《 中华 人民 共和国 传染病 防治法 》 规定 的 乙类 传染病 。	央视网
425	新型冠状病毒, 我们该怎么预防?	新华社北京1月20日电 (记者屈婷、王秉阳)针对湖北武汉等多地报告的新型冠状病毒感染的肺炎病例, 国家卫生健康委员会日前回应说, 当前疫情仍可防可控。 记者从中国疾	新华社 北京 1 月 20 日 电 ( 记者 屈婷 王秉阳 ) 针对 湖北 武汉 等 多 地 报告 的 新型冠状病毒 感染 的 肺炎 病例 , 国家 卫生 健康 委员会 日前 回应 说 , 当前 疫情 仍 可防 可控 。 记者 从 中国 疾	人民日报人民网
426	[实时更新]新型肺炎疫情防控寻人信息汇总	卫生健康委员会发布消息, 2020年1月21日16时54分由阳泉北站至阳泉站车牌号为晋C06600D的大巴车上, 发现1名由武汉返回阳泉人员赵某, 现已确诊为新型冠状病毒感染的	卫生 健康 委员会 发布 消息 , 2020 年 1 月 21 日 16 时 54 分 由 阳泉 北站 至 阳泉 站 车 牌号 为 晋 C06600D 的 大巴车 上 , 发现 1 名 由 武汉 返回 阳泉 人员 赵某 现已 确诊 为 新型冠状病毒 感染 的	中国网
427	江北区召开新型冠状病毒感染的肺炎疫情防控工作新闻通气会	新华网重庆2月3日电(刘磊 杨洛)2月2日, 重庆江北区召开新型冠状病毒感染的肺炎疫情防控工作新闻通气会, 对近期全区新型冠状病毒感染的肺炎疫情防控	新华网 重庆 2 月 3 日 电 ( 刘磊 杨洛 2 月 2 日 , 重庆 江北区 召开 新型冠状病毒 感染 的 肺炎 疫情 防控 工作 新闻 通气会 , 对 近期 全区 新型冠状病毒 感染 的 肺炎 疫情 防控	新华网重庆站
428	关于应对新型冠状病毒感染的肺炎疫情 支持中小企业共渡难关的二十	支持高校、科研院所、企业针对新型冠状病毒感染肺炎防治, 在治疗方法、药物研发、检测技术和医疗设备等方向开展科技协同攻关。疫情一线防控人员结合疫情临床防控开展的科技	支持 高校 、 科研院 所 、 企业 针对 新型冠状病毒 感染肺炎 防治 , 在 治疗 方法 、 药物 研发 、 检测 技术 和 医疗 设备 等 方向 开展 科技 协同 攻关 。 疫情 一线 防控 人员 结合 疫情 临床 防控 开展 的 科技	新华网重庆站
429	国家卫健委介绍新型冠状病毒感染的肺炎疫情防控工作中重点人群和	央广网北京2月1日消息(记者车丽孙鲁晋)据中央广播电视总台中国之声《新闻和报纸摘要》报道, 国家卫健委昨天(1月31日)召开新闻发布会, 介绍新型冠状病毒感染的肺炎	央广网 北京 2 月 1 日 消息 ( 记者 车丽孙 鲁晋 据 中央 广播 电视 总台 中国 之 声 《 新闻 和 报纸 摘要 》 报道 , 国家 卫健委 昨天 ( 1 月 31 日 ) 召开 新闻 发布会 , 介绍 新型冠状病毒 感染 的 肺炎	光明网
430	重庆首例治愈的新型冠状病毒感染的肺炎患者出院	本报讯 (记者 陈维灯)1月29日, 在万州区重庆三峡中心医院医护人员的精心诊治和护理下, 该院一名确诊的新型冠状病毒感染的肺炎患者救治情况良好, 符合出院标准, 于当日	本报 讯 ( 记者 陈维灯 ) 1 月 29 日 , 在 万 州区 重庆 三峡 中心 医院 医护 人员 的 精心 诊治 和 护理 下 , 该院 一 名 确诊 的 新型冠状病毒 感染 的 肺炎 患者 救治 情况 良好 , 符合 出院 标准 , 于 当日	光明网
431	日媒:乘包机抵达日本日侨中有3人感染新型冠状病毒	中新网1月30日电 据日本共同社报道, 日本厚生劳动省30日发布消息称, 搭乘日本政府所派全日空包机29日返回日本的日侨中, 有3人检出感染新型冠状病毒。其中2人没有	中新网 1 月 30 日 电 据 日本 共同社 报道 , 日本 厚生 劳动 省 30 日 发布 消息 称 , 搭乘 日本 政府 所 派 全日 空包 机 29 日 返回 日本 的 日 侨 中 , 有 3 人 检出 感染 新型冠状病毒 。 其中 2 人 没有	ChinaNews
432	李克强主持召开中央应对新型冠状病毒感染肺炎疫情工作领导小组会议	2月4日, 中共中央政治局常委、国务院总理、中央应对新型冠状病毒感染肺炎疫情工作领导小组组长李克强主持召开领导小组会议。	2 月 4 日 , 中共中央 政治局 常委 、 国务院 总理 、 中央 应对 新型冠状病毒 感染肺炎 疫情 工作 领导 小组 组长 李克强 主持 召开 领导 小组会 议 。	光明网
433	教育部:各地和学校要做好新型冠状病毒感染的肺炎疫情防控工作	新华网北京1月22日电 21日, 教育部发出通知要求教育系统做好新型冠状病毒感染的肺炎疫情防控工作。通知强调, 各地和学校要通过多种形式开展宣传教育, 做好留校学生防控	新华网 北京 1 月 22 日 电 21 日 , 教育部 发出 通知 要求 教育 系统 做好 新型冠状病毒 感染 的 肺炎 疫情 防控 工作 。 通知 强调 , 各地 和 学校 要 通过 多种 形式 开展 宣传 教育 , 做好 留校 学生 防控	新华教育
434	南京市新型冠状病毒感染的肺炎首批两名治愈患者出院	新华网南京2月1日电(赵雅惠)1月31日, 南京市新型冠状病毒感染的肺炎首批两名确诊患者治愈出院。 患者1, 男, 42岁, 1月3日、8日	新华网 南京 2 月 1 日 电 ( 赵雅惠 ) 1 月 31 日 , 南京市 新型冠状病毒 感染 的 肺炎 首批 两 名 确诊 患者 治愈 出院 。 患者 1, 男 , 42 岁 , 1 月 3 日 、 8 日	新华网江苏站
435	徐州新增新型冠状病毒检测阳性19例 有10例为一待确认病例密切接触者	人民网徐州1月31日电(闫峰)据江苏徐州市疾控中心最新发布的疫情通报(8号)显示, 自1月30日10时至31日17时, 徐州市新增新型冠状病毒病原学检测阳性19例, 待省复核	人民网 徐州 1 月 31 日 电 ( 闫 峰 ) 据 江苏 徐州市 疾控中心 最新 发布 的 疫情 通报 ( 8 号 ) 显示 , 自 1 月 30 日 10 时至 31 日 17 时 , 徐州市 新增 新型冠状病毒 病原 学 检测 阳性 19 例 , 待 省 复核	人民网江苏频道
436	西藏自治区税务局驻村工作队认真落实新型冠状病毒疫情防控工作	新华网2月4日电(通讯员连小华)为深入贯彻落实区、市 、县、乡党委关于做好新型冠状肺炎病毒的疫情预防工作, 有效提高防范工作和村、居、户的安全	新华网 2 月 4 日 电 ( 通讯员 连小华 ) 为 深入 贯彻 落实 区 、 市 、 县 、 乡党委 关于 做好 新型冠状 肺炎 病毒 的 疫情 预防 工作 , 有效 提高 防范 工作 和 村 、 居 、 户的 安全	新华网
437	还敢吃蛇吗?最新研究:新型冠状病毒最可能来自于蛇	而引起目前肺炎疫情、最早在武汉发现、被命名为2019-nCoV的新型冠状病毒可能来自蛇。 继钟南山和高福两位院士表示武汉肺炎病毒来自野生动物后, 1月22日, 中国学者最新	而 引起 目前 肺炎 疫情 、 最 早 在 武汉 发现 、 被 命名 为 2019- nCoV 的 新型冠状病毒 可能 来自 蛇 。 继 钟 南山 和 高福两 位 院士 表示 武汉 肺炎 病毒 来自 野生 动物 后 , 1 月 22 日 , 中国 学者 最新	光明网
438	新型冠状病毒防护知识	1. 什么是新型冠状病毒肺炎? 感染性肺炎是指肺部的炎症主要由不同种病原微生物感染导致的。感染性肺炎的病原体可根据病原微生物种类分为, 细菌、病毒、真菌、支原	1. 什么 是 新型冠状病毒 肺炎 ? 感染性 肺炎 是 指 肺部 的 炎症 主要 由不 同种 病原 微生物 感染 导致 的 。 感染性 肺炎 的 病原体 可 根据 病原 微生物 种类 分为 , 细菌 、 病毒 、 真菌 、 支原	中国新闻网
439	不信谣不传谣 预防新型冠状病毒肺炎这些知识要知道	新型冠状病毒突然来袭, 尚无特效药可以治疗, 如何正确做好个人防护, 引起社会的普遍关注。 近日, 在商场、地铁、公交车、高铁等公共场合, 戴口罩的人明显增多。“近三天	新型冠状病毒 突然 来 袭 , 尚无 特效药 可以 治疗 , 如何 正确 做好 个人 防护 , 引起 社会 的 普遍 关注 。 近日 , 在商 场 、 地铁 、 公交车 、 高铁等 公共场 合 , 戴口罩 的 人 明显 增多 。 “ 近 三天	新华网江苏站
440	世卫组织更正:新型冠状病毒疫情对全球构成高风险	据外媒报道, 当地时间26日, 世界卫生组织(WHO)表示, 将新型冠状病毒疫情在全球范围内的风险改为高风险, 并承认该组织此前指风险中等的说法不正确。据报道, 在26日新	据 外 媒 报道 , 当地 时间 26 日 , 世界 卫生 组织 ( WHO) 表示 , 将 新型冠状病毒 疫情 在 全球 范围 内 的 风险 改 为 高风险 , 并 承认 该 组织 此 前指 风险 中等 的 说法不 正确 。 据 报道 , 在 26 日新	光明网
441	四川省委召开常委会会议暨省委应对新型冠状病毒感染肺炎疫情工作	本报讯1月29日, 省委召开常委会会议暨省委应对新型冠状病毒感染肺炎疫情工作领导小组会议, 传达学习习近平总书记近期对各级党组织和广大党员干部作出的重要指示和《中共	本报 讯 1 月 29 日 , 省委 召开 常委会 会议 暨 省委 应对 新型冠状病毒 感染肺炎 疫情 工作 领导 小组会 议 , 传达 学 习习 近 平 总书记 近期 对 各级 党组织 和 广大 党员 干部 作出 的 重要 指示 和 《 中共	中国共产党新闻网
442	苏州确诊新型冠状病毒感染的肺炎病例12例	人民网苏州1月28日电(记者王继亮)28日, 江苏省卫健委通报, 截至2020年1月27日24时, 苏州市累计报告新型冠状病毒感染的肺炎确诊病例12例。随后, 苏州市卫健委对相关	人民网 苏州 1 月 28 日 电 ( 记者 王继亮 ) 28 日 , 江苏省 卫健委 通报 , 截至 2020 年 1 月 27 日 24 时 , 苏州市 累计 报告 新型冠状病毒 感染 的 肺炎 确诊 病例 12 例 。 随后 , 苏州市 卫健委 对 相关	人民网江苏频道
443	抗击新型冠状病毒疫情, 建议设置中医定点医院	从环球网看到中国民族医药学会国际交流与合作分会组织的《抗击新型冠状病毒疫情, 中医义不容辞》报道后, 我认为刘景源教授提出的尽快搭建中医治疗平台的提法非常中肯	从 环球网 看到 中国 民族 医药学 会 国际 交流 与 合作 分会 组织 的 《 抗击 新型冠状病毒 疫情 , 中医 义不容辞 》 报道 后 , 我 认为 刘景源 教授 提出 的 尽快 搭建 中医 治疗 平台 的 提法 非常 中肯	光明网
444	专家谈新型肺炎疫情防控谣言	专家谈新型肺炎疫情防控谣言 --- 谣言三:用淡盐水漱口可以预防新型冠状病毒 网传“钟南山院士建议盐水漱口防病毒”。	专家 谈 新型 肺炎 疫情 防控 谣言 - - - 谣言 三 : 用 淡 盐水 漱口 可以 预防 新型冠状病毒 网 传 “ 钟 南山 院士 建议 盐水 漱口 防病 毒 ” 。	新华网北京站
445	同心战疫, 青海在行动——青海打响新型冠状病毒感染的肺炎疫情	1月25日, 面对新型冠状病毒感染的肺炎疫情, 我省全面动员, 迅速行动, 及时启动重大突发公共卫生事件一级响应, 组织各方力量开展防控, 多措并举切断病毒传播链条和渠道, 坚决	1 月 25 日 , 面对 新型冠状病毒 感染 的 肺炎 疫情 , 我省 全面 动员 , 迅速 行动 , 及时 启动 重大 突发 公共 卫生 事件 一级 响应 , 组织 各方 力量 开展 防控 , 多 措 并举 切断 病毒 传播 链条 和 渠道 , 坚决	新华网青海站
446	宁夏全力阻击新型冠状病毒感染肺炎疫情	记者从宁夏回族自治区有关部门获悉, 新型冠状病毒感染的肺炎疫情防控工作启动以来, 宁夏各地、各有关部门单位, 坚守“不发生二代病例、不发生医护人员感染、不发生死亡	记者 从 宁夏 回族 自治区 有关 部门 获悉 , 新型冠状病毒 感染 的 肺炎 疫情 防控 工作 启动 以来 , 宁夏 各地 、 各 有关 部门 单位 , 坚守 “ 不 发生 二 代 病例 、 不 发生 医护 人员 感染 、 不 发生 死亡	新华网宁夏站
447	农发行新疆分行传达学习中央、总行和自治区关于防控新型冠状病毒	会议认为, 新型冠状病毒感染肺炎疫情发生后, 全行上下认真贯彻中央、总行党委和自治区部署, 做了大量卓有成效的工作, 区分行成立了疫情防控领导小组, 及时	会议 认为 , 新型冠状病毒 感染肺炎 疫情 发生 后 , 全行 上下 认真 贯彻 中央 、 总行 党委 和 自治区 部署 , 做 了 大量 卓有成效 的 工作 , 区 分行 成立 了 疫情 防控 领导 小组 , 及时	新华网新疆站
448	农发行新疆分行传达学习中央、总行和自治区关于防控新型冠状病毒	会议认为, 新型冠状病毒感染肺炎疫情发生后, 全行上下认真贯彻中央、总行党委和自治区部署, 做了大量卓有成效的工作, 区分行成立了疫情防控领导小组, 及时	会议 认为 , 新型冠状病毒 感染肺炎 疫情 发生 后 , 全行 上下 认真 贯彻 中央 、 总行 党委 和 自治区 部署 , 做 了 大量 卓有成效 的 工作 , 区 分行 成立 了 疫情 防控 领导 小组 , 及时	新华网新疆站
449	新型冠状病毒感染的肺炎防控知识手册之个人防护知识	1、如何保护自己远离新型冠状病毒的肺炎传染? (1)勤洗手。使用肥皂或洗手液并用流动水洗手, 用一次性纸巾或干净毛巾擦手。双手接触呼吸道分泌物后(如打喷嚏后)应	1、 如何 保护 自己 远离 新型冠状病毒 的 肺炎 传染 ? ( 1) 勤 洗手 。 使用 肥皂 或 洗手 液 并用 流动 水洗 手 , 用 一次性 纸 巾 或 干净 毛巾 擦 手 。 双手 接触 呼吸道 分泌 物 后 ( 如 打喷嚏 后 ) 应	中国军网
450	世卫组织盛赞中国抗击新型冠状病毒感染的肺炎的执行力和信息透明度	美国东部时间上午11点, 世界卫生组织在日内瓦世卫组织总部通报新型冠状病毒感染的肺炎的情况。世卫组织突发卫生事件规划执行主任, 高级顾问迈克尔·瑞安博士发表讲话, 盛赞	美国 东部 时间 上午 11 点 , 世界 卫生 组织 在 日内瓦 世卫组织 总部 通报 新型冠状病毒 感染 的 肺炎 的 情况 。 世卫组织 突发 卫生 事件 规划 执行主 任 , 高级 顾问 迈 克 尔 · 瑞安 博士 发表 讲话 , 盛赞	光明网
451	新型冠状病毒感染的肺炎疫情防控焦点扫描之六	题:隔绝疫情, 不隔真情——新型冠状病毒感染的肺炎疫情防控焦点扫描之六 民政部要求切实做好疫情防控期间有关社会救助工作, 加大新型冠状病毒感染的肺炎患者临时救助力度;	题 : 隔绝 疫情 , 不 隔 真情 — — 新型冠状病毒 感染 的 肺炎 疫情 防控 焦点 扫描 之 六 民政部 要求 切实 做好 疫情 防控 期间 有关 社会 救助 工作 , 加大 新型冠状病毒 感染 的 肺炎 患者 临时 救助 力度 ;	光明网
452	武汉防控新型冠状病毒第一线 上海援鄂医生:等一切尘埃落定, 我们再	人民网上海1月27日电“我报名, 请让我去!”新型冠状病毒肺炎的疫情始终牵动所有人, 争分夺秒的战场上, 交大人主动请缨, 冲上一线与时间赛跑, 援助疫情防治工作, 除夕	人民网 上海 1 月 27 日 电 “ 我 报名 , 请 让 我 去 ! ” 新型冠状病毒 肺炎 的 疫情 始终 牵动 所有 人 , 争分夺秒 的 战场 上 , 交大 人 主动 请缨 , 冲 上 一线 与 时间 赛跑 , 援助 疫情 防治 工作 , 除夕	人民网上海站
453	这些关于新型冠状病毒肺炎传闻, 别信!	人民网北京1月22日电近期, 湖北省武汉市等多个地区发生新型冠状病毒感染的肺炎疫情。截至1月21日24时, 国家卫健委收到国内13省(区、市), 累计报告新型冠状病毒感染	人民网 北京 1 月 22 日 电 近期 , 湖北省 武汉市 等 多 个 地区 发生 新型冠状病毒 感染 的 肺炎 疫情 。 截至 1 月 21 日 24 时 , 国家 卫健委 收到 国内 13 省 ( 区 、 市 ) , 累计 报告 新型冠状病毒 感染	人民网重庆站
454	新型冠状病毒来袭 药企“保供不提价”	在“不明原因的病毒性肺炎”病原体初步判定为新型冠状病毒之后, 国家、省市专家组立即对不明原因的病毒性肺炎诊疗、监测等方案进行了修订完善。一方面, 市面口罩、	在 “ 不明 原因 的 病毒性 肺炎 ” 病原体 初步 判定 为 新型冠状病毒 之后 , 国家 、 省市 专家组 立即 对 不明 原因 的 病毒性 肺炎 诊疗 、 监测 等 方案 进行 了 修订 完善 。 一方面 , 市面 口罩 、	人民网四川站
455	新疆全力抓好新型冠状病毒感染的肺炎疫情防控工作	1月23日, 新疆广播电视台记者从自治区卫生健康委员会了解到, 我区首次确认2例输入性新型冠状病毒感染的肺炎确诊病例, 自治区卫生健康委员会等部门迅速行动, 采取有力	1 月 23 日 , 新疆 广播 电视 台 记者 从 自治区 卫生 健康 委员会 了解 到 , 我区 首次 确认 2 例 输入 性 新型冠状病毒 感染 的 肺炎 确诊 病例 , 自治区 卫生 健康 委员会 等 部门 迅速 行动 , 采取 有力	新华网新疆站
456	武汉大学人民医院发布新型肺炎患者识别“升级版”:发热咳嗽并非	武汉大学人民医院研究组1月24日发布《高度重视非呼吸系统的首发症状——新型冠状病毒性肺炎(2019-nCOV)患者的识别与防护》, 提醒医护人员及公众, 高度警惕以非呼吸	武汉 大学 人民 医院 研究组 1 月 24 日 发布 《 高度 重视 非 呼吸系统 的 首发 症状 — — 新型冠状病 毒性 肺炎 ( 2019- nCOV) 患者 的 识别 与 防护 》 , 提醒 医护 人员 及 公众 , 高度 警惕 以 非 呼吸	中国日报网
457	新疆三家新型冠状病毒感染的肺炎定点医院获社会保障卡制卡权限	1月31日, 记者从乌鲁木齐市医疗保障局了解到, 为全力应对疫情, 乌鲁木齐市医疗保障部门为自治区三家新型冠状病毒感染的肺炎定点医疗机构, 紧急配置了社会保障卡制卡设备及	1 月 31 日 , 记者 从 乌鲁木 齐市 医疗 保障 局 了解 到 , 为 全力 应对 疫情 , 乌鲁木 齐市 医疗 保障 部门 为 自治区 三家 新型冠状病毒 感染 的 肺炎 定点 医疗 机构 , 紧急 配置 了 社会 保障 卡 制 卡 设备 及	新华网新疆站
458	SARS专家林江涛教授解读新型冠状病毒肺炎	中日友好医院呼吸与危重症医学科一部主任、著名呼吸病学专家林江涛教授, 曾任2003年SARS国家专家组成员, 主持完成了世界上第一个SARS灭活疫苗和人禽流感H5N1全病毒灭活	中 日 友好 医院 呼吸与 危 重症 医 学科 一部 主任 、 著名 呼吸 病 学 专家 林 江涛 教授 , 曾任 2003 年 SARS 国家 专家组 成员 , 主持 完成 了 世界 上 第一 个 SARS 灭 活疫苗 和 人 禽流感 H5N1 全 病毒 灭 活	中国新闻网
459	李琦:不要轻信谣言 吸烟不能驱赶新型冠状病毒_新华访谈_新华网	近日, 全国多地分别通报新型冠状病毒感染的肺炎病例情况。临近春节, 春运大潮中人员高度流动, 个人如何自我防护?	近日 , 全国 多 地 分别 通报 新型冠状病毒 感染 的 肺炎 病例 情况 。 临近 春节 , 春运 大潮 中 人员 高度 流动 , 个人 如何 自我 防护 ?	新华网重庆站
460	宁夏应对新型冠状病毒感染肺炎疫情工作指挥部办公室公告(第2号)	餐饮服务提供者新型冠状病毒感染肺炎疫情防控指南 为指导餐饮服务提供者做好新型冠状病毒感染的肺炎疫情防控工作, 特提出如下防控指南。严格落实员工个人卫生及防护措施,	餐饮 服务 提供者 新型冠状病毒 感染肺炎 疫情 防控 指南 为 指导 餐饮 服务 提供者 做好 新型冠状病毒 感染 的 肺炎 疫情 防控 工作 , 特 提出 如下 防控 指南 。 严格 落实 员工 个人 卫生 及 防护 措施 ,	光明网
461	哈密市全力打好新型冠状病毒肺炎疫情防控阻击战	哈密市委、市政府坚决贯彻落实习近平总书记关于新型冠状病毒疫情防控工作的重要讲话和重要指示精神, 贯彻落实自治区党委工作部署, 按照重大突发公共卫生事件一级响应机制要求	哈密市 委 、 市政府 坚决 贯彻 落 实习 近 平 总书记 关于 新型冠状病毒 疫情 防控 工作 的 重要 讲话 和 重要 指示 精神 , 贯彻 落实 自治区 党委 工作部 署 , 按照 重大 突发 公共 卫生 事件 一级 响应 机制 要求	新华网新疆站
462	广安首例新型冠状病毒感染的肺炎确诊患者已解除隔离	1月29日, 四川新闻网记者从广安市卫生健康委官方网站获悉, 今日, 四川大学华西广安医院(广安市人民医院)传来好消息:经过医护人员的精心救治, 广安首例新型冠状病毒感染的	1 月 29 日 , 四川 新闻网 记者 从 广安 市 卫生 健康 委 官方 网站 获悉 , 今日 , 四川 大学 华西 广安 医院 ( 广安 市 人民 医院 ) 传来 好消息 : 经过 医护 人员 的 精心 救治 , 广安 首例 新型冠状病毒 感染 的	人民网四川站
463	截至1月29日24时新疆(含兵团)新型冠状病毒感染的肺炎疫情最新情况	2020年1月29日0-24时, 自治区报告新型冠状病毒感染的肺炎新增确诊病例1例, 新增重症病例0例, 新增死亡病例0例, 新增出院病例0例。其中: 新增确诊病例中, 乌鲁木齐市1	2020 年 1 月 29 日 0- 24 时 , 自治区 报告 新型冠状病毒 感染 的 肺炎 新增 确诊 病例 1 例 , 新增 重症 病例 0 例 , 新增 死亡 病例 0 例 , 新增 出院 病例 0 例 。 其中 : 新增 确诊 病例 中 , 乌鲁木齐 市 1	新华网新疆站
464	青海省新增3例新型冠状病毒感染的肺炎疑似病例	1月26日, 记者从省卫生健康委获悉, 我省新增3例新型冠状病毒感染的肺炎疑似病例。 1月26日, 记者从省卫生健康委获悉, 我省新增3例新型冠状病毒感染	1 月 26 日 , 记者 从 省 卫生 健康 委 获悉 , 我省 新增 3 例 新型冠状病毒 感染 的 肺炎 疑似 病例 。 1 月 26 日 , 记者 从 省 卫生 健康 委 获悉 , 我省 新增 3 例 新型冠状病毒 感染	新华网青海站
465	对于新型冠状病毒肺炎 钟南山今天又说了啥?	抗击新型冠状病毒肺炎, 钟南山院士也是拼了, 先是去了武汉, 昨天进京开会, 今天下午又马不停蹄回到广东, 参加广东省政府新闻发布会。会上, 钟南山表示, 对感染者进行前端	抗击 新型冠状病毒 肺炎 , 钟 南山 院士 也 是 拼 了 , 先是 去 了 武汉 , 昨天 进 京 开会 , 今天 下午 又 马不停蹄 回到 广东 , 参加 广东省 政府 新闻 发布会 。 会上 , 钟 南山 表示 , 对 感染者 进行 前端	光明网
466	如何预防新型冠状病毒感染?这几点你应该知道	如何预防新型冠状病毒感染?这几点你应该知道 ---山东中医药大学附属医院副院长、肺病科副主任贾新华为大家讲解新型冠状病毒的传播途径、临床表现以及如何预防?	如何 预防 新型冠状病毒 感染 ? 这 几 点 你 应该 知道 - - - 山东 中医药 大学 附属 医院 副 院长 、 肺病 科 副 主任 贾新华 为 大家 讲解 新型冠状病毒 的 传播 途径 、 临床 表现 以及 如何 预防 ?	新华网广东站
467	截至1月24日24时新型冠状病毒感染的肺炎疫情最新情况	截至1月24日24时, 卫生健康委收到29个省(区、市)累计报告新型冠状病毒感染的肺炎确诊病例1287例, 其中重症237例, 死亡41例(湖北省39例、河北省1例、黑龙江1例)。	截至 1 月 24 日 24 时 , 卫生 健康 委 收到 29 个 省 ( 区 、 市 ) 累计 报告 新型冠状病毒 感染 的 肺炎 确诊 病例 1287 例 , 其中 重症 237 例 , 死亡 41 例 ( 湖北省 39 例 、 河北省 1 例 、 黑龙江 1 例 ) 。	ChinaNews
468	够科普:弱弱问一句, 戴口罩有用吗?关于新型冠状病毒 想知道的都在	近日, 武汉市就新型冠状病毒感染的肺炎综合防控回答记者提问时表示, 目前综合判断, 对此次疫情的初步印象是新型冠状病毒的传染力不强, 不排除有限人传人的可能, 但持续人	近日 , 武汉市 就 新型冠状病毒 感染 的 肺炎 综合 防控 回答 记者 提问 时 表示 , 目前 综合 判断 , 对 此次 疫情 的 初步 印象 是 新型冠状病毒 的 传染 力不 强 , 不 排除 有限 人传人 的 可能 , 但 持续 人	央视网
469	南通发现1名疑似新型冠状病毒肺炎患者 急寻接触者	人民网南通1月26日电 25日晚间, 南通市新型冠状病毒感染的肺炎疫情防控指挥部发布《关于紧急扩散寻找相关乘客通知》, 称在排查中, 发现一名疑似新型冠状病毒	人民网 南通 1 月 26 日 电 25 日 晚间 , 南通市 新型冠状病毒 感染 的 肺炎 疫情 防控 指挥部 发布 《 关于 紧急 扩散 寻找 相关 乘客 通知 》 , 称 在 排查 中 , 发现 一 名 疑似 新型冠状病毒	人民网江苏频道
470	探访成都新型冠状病毒肺炎隔离病区	1月24日, 农历大年三十, 中新社记者来到定点收治新型冠状病毒感染的肺炎患者的医院——成都市公共卫生临床医疗中心进行探访。经过层层消毒后, 身穿全套防护装备的记者	1 月 24 日 , 农历 大年三十 , 中新 社 记者 来到 定点 收治 新型冠状病毒 感染 的 肺炎 患者 的 医院 — — 成都市 公共 卫生 临床 医疗 中心 进行 探访 。 经过 层层 消毒 后 , 身 穿 全套 防护 装备 的 记者	中国新闻网
471	我们有信心控制新型冠状病毒疫情	1月20日下午, 就“新型冠状病毒感染的肺炎疫情”有关防控情况, 以国家呼吸系统疾病临床研究中心主任钟南山院士为组长的国家卫健委高级别专家组就公众关心的问题在北京	1 月 20 日 下午 , 就 “ 新型冠状病毒 感染 的 肺炎 疫情 ” 有关 防控 情况 , 以 国家 呼吸系统 疾病 临床 研究 中心 主任 钟 南山 院士 为 组长 的 国家 卫健委 高 级别 专家组 就 公众 关心 的 问题 在 北京	光明网
452	武汉防控新型冠状病毒第一线 上海援鄂医生:等一切尘埃落定, 我们再	人民网上海1月27日电“我报名, 请让我去!”新型冠状病毒肺炎的疫情始终牵动所有人, 争分夺秒的战场上, 交大人主动请缨, 冲上一线与时间赛跑, 援助疫情防治工作, 除夕	人民网 上海 1 月 27 日 电 “ 我 报名 , 请 让 我 去 ! ” 新型冠状病毒 肺炎 的 疫情 始终 牵动 所有 人 , 争分夺秒 的 战场 上 , 交大 人 主动 请缨 , 冲 上 一线 与 时间 赛跑 , 援助 疫情 防治 工作 , 除夕	人民网上海站
453	这些关于新型冠状病毒肺炎传闻, 别信!	人民网北京1月22日电近期, 湖北省武汉市等多个地区发生新型冠状病毒感染的肺炎疫情。截至1月21日24时, 国家卫健委收到国内13省(区、市), 累计报告新型冠状病毒感染	人民网 北京 1 月 22 日 电 近期 , 湖北省 武汉市 等 多 个 地区 发生 新型冠状病毒 感染 的 肺炎 疫情 。 截至 1 月 21 日 24 时 , 国家 卫健委 收到 国内 13 省 ( 区 、 市 ) , 累计 报告 新型冠状病毒 感染	人民网重庆站
454	新型冠状病毒来袭 药企“保供不提价”	在“不明原因的病毒性肺炎”病原体初步判定为新型冠状病毒之后, 国家、省市专家组立即对不明原因的病毒性肺炎诊疗、监测等方案进行了修订完善。一方面, 市面口罩、	在 “ 不明 原因 的 病毒性 肺炎 ” 病原体 初步 判定 为 新型冠状病毒 之后 , 国家 、 省市 专家组 立即 对 不明 原因 的 病毒性 肺炎 诊疗 、 监测 等 方案 进行 了 修订 完善 。 一方面 , 市面 口罩 、	人民网四川站
455	新疆全力抓好新型冠状病毒感染的肺炎疫情防控工作	1月23日, 新疆广播电视台记者从自治区卫生健康委员会了解到, 我区首次确认2例输入性新型冠状病毒感染的肺炎确诊病例, 自治区卫生健康委员会等部门迅速行动, 采取有力	1 月 23 日 , 新疆 广播 电视 台 记者 从 自治区 卫生 健康 委员会 了解 到 , 我区 首次 确认 2 例 输入 性 新型冠状病毒 感染 的 肺炎 确诊 病例 , 自治区 卫生 健康 委员会 等 部门 迅速 行动 , 采取 有力	新华网新疆站
456	武汉大学人民医院发布新型肺炎患者识别“升级版”:发热咳嗽并非	武汉大学人民医院研究组1月24日发布《高度重视非呼吸系统的首发症状——新型冠状病毒性肺炎(2019-nCOV)患者的识别与防护》, 提醒医护人员及公众, 高度警惕以非呼吸	武汉 大学 人民 医院 研究组 1 月 24 日 发布 《 高度 重视 非 呼吸系统 的 首发 症状 — — 新型冠状病 毒性 肺炎 ( 2019- nCOV) 患者 的 识别 与 防护 》 , 提醒 医护 人员 及 公众 , 高度 警惕 以 非 呼吸	中国日报网
457	新疆三家新型冠状病毒感染的肺炎定点医院获社会保障卡制卡权限	1月31日, 记者从乌鲁木齐市医疗保障局了解到, 为全力应对疫情, 乌鲁木齐市医疗保障部门为自治区三家新型冠状病毒感染的肺炎定点医疗机构, 紧急配置了社会保障卡制卡设备及	1 月 31 日 , 记者 从 乌鲁木 齐市 医疗 保障 局 了解 到 , 为 全力 应对 疫情 , 乌鲁木 齐市 医疗 保障 部门 为 自治区 三家 新型冠状病毒 感染 的 肺炎 定点 医疗 机构 , 紧急 配置 了 社会 保障 卡 制 卡 设备 及	新华网新疆站
458	SARS专家林江涛教授解读新型冠状病毒肺炎	中日友好医院呼吸与危重症医学科一部主任、著名呼吸病学专家林江涛教授, 曾任2003年SARS国家专家组成员, 主持完成了世界上第一个SARS灭活疫苗和人禽流感H5N1全病毒灭活	中 日 友好 医院 呼吸与 危 重症 医 学科 一部 主任 、 著名 呼吸 病 学 专家 林 江涛 教授 , 曾任 2003 年 SARS 国家 专家组 成员 , 主持 完成 了 世界 上 第一 个 SARS 灭 活疫苗 和 人 禽流感 H5N1 全 病毒 灭 活	中国新闻网
459	李琦:不要轻信谣言 吸烟不能驱赶新型冠状病毒_新华访谈_新华网	近日, 全国多地分别通报新型冠状病毒感染的肺炎病例情况。临近春节, 春运大潮中人员高度流动, 个人如何自我防护?	近日 , 全国 多 地 分别 通报 新型冠状病毒 感染 的 肺炎 病例 情况 。 临近 春节 , 春运 大潮 中 人员 高度 流动 , 个人 如何 自我 防护 ?	新华网重庆站
460	宁夏应对新型冠状病毒感染肺炎疫情工作指挥部办公室公告(第2号)	餐饮服务提供者新型冠状病毒感染肺炎疫情防控指南 为指导餐饮服务提供者做好新型冠状病毒感染的肺炎疫情防控工作, 特提出如下防控指南。严格落实员工个人卫生及防护措施,	餐饮 服务 提供者 新型冠状病毒 感染肺炎 疫情 防控 指南 为 指导 餐饮 服务 提供者 做好 新型冠状病毒 感染 的 肺炎 疫情 防控 工作 , 特 提出 如下 防控 指南 。 严格 落实 员工 个人 卫生 及 防护 措施 ,	光明网
461	哈密市全力打好新型冠状病毒肺炎疫情防控阻击战	哈密市委、市政府坚决贯彻落实习近平总书记关于新型冠状病毒疫情防控工作的重要讲话和重要指示精神, 贯彻落实自治区党委工作部署, 按照重大突发公共卫生事件一级响应机制要求	哈密市 委 、 市政府 坚决 贯彻 落 实习 近 平 总书记 关于 新型冠状病毒 疫情 防控 工作 的 重要 讲话 和 重要 指示 精神 , 贯彻 落实 自治区 党委 工作部 署 , 按照 重大 突发 公共 卫生 事件 一级 响应 机制 要求	新华网新疆站
462	广安首例新型冠状病毒感染的肺炎确诊患者已解除隔离	1月29日, 四川新闻网记者从广安市卫生健康委官方网站获悉, 今日, 四川大学华西广安医院(广安市人民医院)传来好消息:经过医护人员的精心救治, 广安首例新型冠状病毒感染的	1 月 29 日 , 四川 新闻网 记者 从 广安 市 卫生 健康 委 官方 网站 获悉 , 今日 , 四川 大学 华西 广安 医院 ( 广安 市 人民 医院 ) 传来 好消息 : 经过 医护 人员 的 精心 救治 , 广安 首例 新型冠状病毒 感染 的	人民网四川站
463	截至1月29日24时新疆(含兵团)新型冠状病毒感染的肺炎疫情最新情况	2020年1月29日0-24时, 自治区报告新型冠状病毒感染的肺炎新增确诊病例1例, 新增重症病例0例, 新增死亡病例0例, 新增出院病例0例。其中: 新增确诊病例中, 乌鲁木齐市1	2020 年 1 月 29 日 0- 24 时 , 自治区 报告 新型冠状病毒 感染 的 肺炎 新增 确诊 病例 1 例 , 新增 重症 病例 0 例 , 新增 死亡 病例 0 例 , 新增 出院 病例 0 例 。 其中 : 新增 确诊 病例 中 , 乌鲁木齐 市 1	新华网新疆站
464	青海省新增3例新型冠状病毒感染的肺炎疑似病例	1月26日, 记者从省卫生健康委获悉, 我省新增3例新型冠状病毒感染的肺炎疑似病例。 1月26日, 记者从省卫生健康委获悉, 我省新增3例新型冠状病毒感染	1 月 26 日 , 记者 从 省 卫生 健康 委 获悉 , 我省 新增 3 例 新型冠状病毒 感染 的 肺炎 疑似 病例 。 1 月 26 日 , 记者 从 省 卫生 健康 委 获悉 , 我省 新增 3 例 新型冠状病毒 感染	新华网青海站
465	对于新型冠状病毒肺炎 钟南山今天又说了啥?	抗击新型冠状病毒肺炎, 钟南山院士也是拼了, 先是去了武汉, 昨天进京开会, 今天下午又马不停蹄回到广东, 参加广东省政府新闻发布会。会上, 钟南山表示, 对感染者进行前端	抗击 新型冠状病毒 肺炎 , 钟 南山 院士 也 是 拼 了 , 先是 去 了 武汉 , 昨天 进 京 开会 , 今天 下午 又 马不停蹄 回到 广东 , 参加 广东省 政府 新闻 发布会 。 会上 , 钟 南山 表示 , 对 感染者 进行 前端	光明网
466	如何预防新型冠状病毒感染?这几点你应该知道	如何预防新型冠状病毒感染?这几点你应该知道 ---山东中医药大学附属医院副院长、肺病科副主任贾新华为大家讲解新型冠状病毒的传播途径、临床表现以及如何预防?	如何 预防 新型冠状病毒 感染 ? 这 几 点 你 应该 知道 - - - 山东 中医药 大学 附属 医院 副 院长 、 肺病 科 副 主任 贾新华 为 大家 讲解 新型冠状病毒 的 传播 途径 、 临床 表现 以及 如何 预防 ?	新华网广东站
142	内蒙古新型冠状病毒肺炎确诊病例新增2例 累计确诊70例	人民网呼和浩特2月16日电 (陈立庚)2月16日, 记者从内蒙古自治区卫生健康委员会获悉, 2020年2月15日9时至16日9时, 内蒙古自治区报告新增新冠肺炎确诊病例2例, 新增	人民网 呼和浩特 2 月 16 日 电 ( 陈立庚 ) 2 月 16 日 , 记者 从 内蒙古 自治区 卫生 健康 委员会 获悉 , 2020 年 2 月 15 日 9 时至 16 日 9 时 , 内蒙古 自治区 报告 新增 新冠肺炎 确诊 病例 2 例 , 新增	人民网
143	15日宁夏无新增新型冠状病毒肺炎确诊病例 新增出院病例6例	2月16日, 宁夏应对新型冠状病毒肺炎疫情工作指挥部发布最新全区新型冠状病毒肺炎疫情通报。 2020年2月15日0-24时, 全区无新增新型冠状病毒肺炎确诊病例。新增出院病例	2 月 16 日 , 宁夏 应对 新型冠状病毒 肺炎 疫情 工作 指挥部 发布 最新 全区 新型冠状病毒 肺炎 疫情 通报 。 2020 年 2 月 15 日 0- 24 时 , 全区 无 新增 新型冠状病毒 肺炎 确诊 病例 。 新增 出院 病例	新华网宁夏站
144	四川省新型冠状病毒肺炎救治定点机构信息公布!	四川省新型冠状病毒肺炎救治定点机构信息公布!人民网成都2月16日电据健康四川官微消息, 为进一做好全省新型冠状病毒感染肺炎患者医疗救治工作, 按照集中患者、集中专家	四川省 新型冠状病毒 肺炎 救治 定点 机构 信息 公布 ! 人民网 成都 2 月 16 日 电 据 健康 四川 官微 消息 , 为 进一 做好 全省 新型冠状病毒 感染肺炎 患者 医疗 救治 工作 , 按照 集中 患者 、 集中 专家	人民网四川站
145	南平一新型冠状病毒肺炎治愈者主动要捐血浆	经省、市专家组联合评估, 被确诊为新型冠状病毒肺炎的钱某, 符合新型冠状病毒肺炎确诊病例解除隔离和出院标准。出院前, 他录制了一段视频对医务人员表示感谢。同时, 他表	经 省 、 市 专家组 联合 评估 , 被 确诊 为 新型冠状病毒 肺炎 的 钱 某 , 符合 新型冠状病毒 肺炎 确诊 病例 解除 隔离 和 出院 标准 。 出院 前 , 他 录制 了 一 段 视频 对 医务 人员 表示 感谢 。 同时 , 他 表	新华网福建站
146	关于印发新型冠状病毒肺炎流行期间商场和超市卫生防护指南的通知	为针对性指导商场和超市等人群密集场所做好卫生防护, 防止新型冠状病毒肺炎蔓延和扩散, 我们组织编制了新型冠状病毒肺炎流行期间商场和超市卫生防护指南。现印发给你们, 供	为 针对性 指导 商场 和 超市 等 人群 密集 场所 做好 卫生防 护 , 防止 新型冠状病毒 肺炎 蔓延 和 扩散 , 我们 组织 编制 了 新型冠状病毒 肺炎 流行 期间 商场 和 超市 卫生 防护 指南 。 现 印发 给 你们 , 供	中国政府网
147	四川推出藏汉、彝汉双语版《新型冠状病毒大众心理防护手册》	记者15日从四川大学华西医院获悉, 该医院携手四川民族出版社、四川科学技术出版社推出全国首本藏汉双语版和彝汉双语版《新型冠状病毒大众心理防护手册》电子书, 助力	记者 15 日 从 四川 大学 华西 医院 获悉 , 该 医院 携手 四川 民族 出版社 、 四川 科学技术 出版社 推出 全国 首 本 藏 汉 双语 版 和 彝 汉 双语 版 《 新型冠状病毒 大众 心理 防护 手册 》 电子书 , 助力	人民网
148	高新区一名就医患者被确定为新型冠状病毒感染的肺炎确诊病例	央广网西安2月15消息(记者王佳爱)记者从西安高新区疫情防控指挥部了解到, 近期高新区一名就医患者被确定为新型冠状病毒感染的肺炎确诊病例。该患者曾于1月19日至1	央广网 西安 2 月 15 消息 ( 记者 王佳爱 ) 记者 从 西安 高新区 疫情 防控 指挥部 了解 到 , 近期 高新区 一 名 就医 患者 被 确定 为 新型冠状病毒 感染 的 肺炎 确诊 病例 。 该 患者 曾于 1 月 19 日 至 1	中国广播网
149	陕西公布第二批开展新型冠状病毒检测的医疗机构和第三方检测机构	陕西日报讯 2月14日, 记者从陕西省卫生健康委员会获悉:为进一步推进新型冠状病毒核酸检测工作, 省卫生健康委组织专家对拟开展新型冠状病毒核酸检测的医疗机构和第三方	陕西 日报 讯 2 月 14 日 , 记者 从 陕西省 卫生 健康 委员会 获悉 : 为 进一步 推进 新型冠状病毒 核酸 检测 工作 , 省 卫生 健康 委 组织 专家 对 拟 开展 新型冠状病毒 核酸 检测 的 医疗 机构 和 第三方	中国广播网
150	空气中是否有新型冠状病毒?还能开窗通风吗?	空气中是否有新型冠状病毒?还能开窗通风吗? ---从这个角度讲, 在日常通风环境下, 空气中一般不会有新型冠状病毒。所以建议每天至少两次开窗通风, 是降低感染风险的有效	空气 中 是否 有 新型冠状病毒 ? 还 能 开窗 通风 吗 ? - - - 从 这个 角度 讲 , 在 日常 通风 环境 下 , 空气 中 一般 不会 有 新型冠状病毒 。 所以 建议 每天 至少 两 次 开窗 通风 , 是 降低 感染 风险 的 有效	新华网客户端
151	她与新型冠状病毒肺炎抗争的28天	原标题:她与新型冠状病毒肺炎抗争的28天 这是中国工商银行武汉分行员工杨岚分享的战胜新型冠状病毒感染的肺炎的真实经历。疫情面前, 她乐观而积极, 最终战胜了病魔。	原 标题 : 她 与 新型冠状病毒 肺炎 抗争 的 28 天 这 是 中国 工商 银行 武汉 分行 员工 杨岚 分享 的 战胜 新型冠状病毒 感染 的 肺炎 的 真实 经历 。 疫情 面前 , 她 乐观 而 积极 , 最终 战胜 了 病魔 。	中国经济网
152	《新型冠状病毒肺炎影像学诊断》电子版出版	中青网记者黄博)记者从西安交通大学第一附属医院了解到, 由该院郭佑民教授带领的抗疫一线影像学诊断专家团队, 仅用短短10天时间推出的学术专著《新型冠状病毒	中青 网 记者 黄博 ) 记者 从 西安 交通 大学 第一 附属 医院 了解 到 , 由 该院 郭佑民 教授 带领 的 抗疫 一线 影像 学 诊断 专家 团队 , 仅 用 短短 10 天 时间 推出 的 学术 专著 《 新型冠状病毒	中国青年报
153	转扩!关于新型冠状病毒肺炎的8个最新解释	病毒最多存活几天?能吃药预防吗?宠物与人是否会互相传染?关于新型冠状病毒肺炎, 这几个问题有最新解释!	病毒 最 多存 活 几 天 ? 能 吃药 预防 吗 ? 宠物 与人 是否 会 互相 传染 ? 关于 新型冠状病毒 肺炎 , 这 几 个 问题 有 最新 解释 !	中国政府网
154	海南省新型冠状病毒肺炎新增确诊病例5例	央广网海口2月15日消息(记者朱永)2020年2月14日0时-24时, 海南省报告新型冠状病毒肺炎新增确诊病例5例, 新增重症病例0例, 新增死亡病例0例, 新增重症病例转轻症	央广网 海口 2 月 15 日 消息 ( 记者 朱永 2020 年 2 月 14 日 0 时 - 24 时 , 海南省 报告 新型冠状病毒 肺炎 新增 确诊 病例 5 例 , 新增 重症 病例 0 例 , 新增 死亡 病例 0 例 , 新增 重症 病例 转 轻 症	中国广播网
155	新型冠状病毒疫情下的心理反应与应对方法	一、新型冠状病毒疫情下的常见心理反应是什么 新型冠状病毒疫情就是一场重大危机, 而且伴随着我们的传统节日春节而来, 其影响更为严重。	一 、 新型冠状病毒 疫情 下 的 常见 心理 反应 是 什么 新型冠状病毒 疫情 就是 一场 重大 危机 , 而且 伴随着 我们 的 传统 节日 春节 而 来 , 其 影响 更为 严重 。	新华网客户端
156	阻击新型冠状病毒肺炎疫情 内江公交共产党员在行动	当前, 正值新型冠状病毒感染的肺炎疫情防控关键时期, 内江市全面启动公共卫生事件一级响应。内江公交集团作为服务市民出行的窗口单位, 坚决筑牢全市广大人民群众身体健康和	当前 , 正值 新型冠状病毒 感染 的 肺炎 疫情 防控 关键 时期 , 内江市 全面 启动 公共 卫生 事件 一级 响应 。 内江 公交 集团 作为 服务 市民 出行 的 窗口 单位 , 坚决 筑 牢 全市 广大 人民 群众 身体 健康 和	人民网四川站
157	2020年2月14日广西新型冠状病毒肺炎疫情情况	2月14日0-24时, 我区共新增新型冠状病毒肺炎确诊病例9例, 其中南宁市2例、柳州市2例、北海市3例、玉林市1例、河池市1例;新增疑似病例44例;新增治愈出院病例5例	2 月 14 日 0- 24 时 , 我区 共 新增 新型冠状病毒 肺炎 确诊 病例 9 例 , 其中 南宁市 2 例 、 柳州市 2 例 、 北海市 3 例 、 玉林市 1 例 、 河池市 1 例 ; 新增 疑似 病例 44 例 ; 新增 治愈 出院 病例 5 例	新华网广西站
158	中国疾控中心从新型冠状病毒肺炎病例粪便样本中分离出病毒	讯 (记者 吴佳佳)继钟南山、李兰娟院士团队分别宣布患者粪便样本成功分离病毒, 2月13日中国CDC团队从两省的新冠肺炎确诊病例便标本中成功分离到了两株新型冠状病毒	讯 ( 记者 吴佳佳 ) 继 钟 南山 、 李兰娟 院士 团队 分别 宣布 患者 粪便 样本 成功 分离 病毒 , 2 月 13 日 中国 CDC 团队 从 两 省 的 新冠肺炎 确诊 病例 便 标本 中 成功 分离 到 了 两 株 新型冠状病毒	中国经济网
159	企业复工复产防护攻略之前期准备措施! 新型冠状病毒科普知识	各企业要根据生产经营特点, 结合新冠肺炎疫情防控情况, 认真做好复工复产前以及生产过程中防护、疫情应对、个体防护等疫情防控措施。 01 建立返岗员工健康卡制度 切实掌	各 企业 要 根据 生产 经营 特点 , 结合 新冠肺炎 疫情 防控 情况 , 认真 做好 复工 复 产前 以及 生产 过程 中 防护 、 疫情 应对 、 个体 防护 等 疫情 防控 措施 。 01 建立 返 岗 员工 健康 卡 制度 切实 掌	中国广播网
160	视频| 数说新型冠状病毒肺炎疫情发展趋势	在一系列有力措施的推动下, 我国疫情总体形势出现了一些积极变化。每日确诊人数自2月4日起大幅减少。据国家卫健委发布的最新疫情数据统计, 2月13日0—24时, 全国除	在 一系列 有力 措施 的 推动 下 , 我国 疫情 总体 形势 出现 了 一些 积极 变化 。 每日 确诊 人数 自 2 月 4 日 起 大幅 减少 。 据 国家 卫健委 发布 的 最新 疫情 数据 统计 , 2 月 13 日 0— 24 时 , 全国 除	中国日报
161	国务院应对新型冠状病毒感染肺炎疫情联防联控机制举行春运返程	2月15日, 国务院应对新型冠状病毒感染肺炎疫情联防联控机制在北京举行新闻发布会, 交通运输部副部长刘小明、民航局副局长李健、国铁集团副总经理李文新、国家卫健委疾	2 月 15 日 , 国务院 应对 新型冠状病毒 感染肺炎 疫情 联防 联控 机制 在 北京 举行 新闻 发布会 , 交通 运输 部副 部长 刘小明 、 民航局 副 局长 李健 国铁 集团 副总 经理 李文新 、 国家 卫健委 疾	中国政府网
162	相似度96%!中科院最新研究再次将新型冠状病毒来源指向蝙蝠	又一针对新型冠状病毒的研究结果出炉了, 将该病毒的来源再次指向蝙蝠。 中国青年报客户端北京1月24日电(中青报·中青网记者 邱晨辉)又一针对新型冠状病毒的研究	又 一针 对 新型冠状病毒 的 研究 结果 出 炉 了 , 将 该 病毒 的 来源 再次 指向 蝙蝠 。 中国 青年报 客户 端 北京 1 月 24 日 电 ( 中青 报 · 中青 网 记者 邱晨辉 ) 又 一针 对 新型冠状病毒 的 研究	中国青年网
163	同济团队推出高校版《新型冠状病毒肺炎防护手册》	中国青年报客户端讯(中青报·中青网记者 范雪)2月14日, 由同济大学团队策划推出的高校版《新型冠状病毒肺炎防护手册》(高校版)全书电子版上线首发, 助力高校师生	中国 青年报 客户 端 讯 ( 中青 报 · 中青 网 记者 范雪 2 月 14 日 , 由 同 济 大学 团队 策划 推出 的 高校 版 《 新型冠状病毒 肺炎 防护 手册 》 ( 高校 版 ) 全书 电子版 上线 首发 , 助力 高校 师生	中国青年网
164	2020年2月14日青海省新型冠状病毒肺炎疫情情况	2020年2月14日0-24时, 青海省报告新型冠状病毒肺炎新增确诊病例0例, 新增重症病例0例, 新增死亡病例0例, 新增出院病例0例。当日无新增确诊病例和疑似病例。 截至2月	2020 年 2 月 14 日 0- 24 时 , 青海省 报告 新型冠状病毒 肺炎 新增 确诊 病例 0 例 , 新增 重症 病例 0 例 , 新增 死亡 病例 0 例 , 新增 出院 病例 0 例 。 当日 无 新增 确诊 病例 和 疑似 病例 。 截至 2 月	新华网青海站
165	华南农业大学:穿山甲或为新型冠状病毒的潜在中间宿主	记者从发布会上获悉, 岭南现代农业科学与技术广东省实验室、华南农业大学教授沈永义、肖立华等科研人员通过联合攻关, 在新型冠状病毒潜在中间宿主的溯源上取得重大突破。	记者 从 发布会 上 获悉 , 岭南 现代 农业 科学 与 技术 广东省 实验室 、 华南 农业 大学 教授 沈永义 、 肖立华 等 科研 人员 通过 联合 攻关 , 在 新型冠状病毒 潜在 中间 宿主 的 溯源 上 取得 重大 突破 。	中国广播网
