# Supplementary material for: The impact and management of internet-based public opinion dissemination during emergencies: A case study of Baidu News during the first wave of coronavirus disease 2019 (COVID-19)
Source: PLoS One. 2024 Apr 4;19(4):e0299374. doi: 10.1371/journal.pone.0299374 (PMC10994342; doi:10.1371/journal.pone.0299374)
Supplement: S1 File — (ZIP) [file pone.0299374.s001.zip › S1-Supporting information PONE-D-23-09860R1/Time-series visualization analysis/02Baidu News internet headlines-ANSI.txt]

¾­Ê¡¡¢ÊÐ×¨¼Ò×éÁªºÏÆÀ¹À, ±»È·ÕïÎªÐÂÐÍ¹Ú×´²¡¶¾·ÎÑ×µÄÇ®Ä³, ·ûºÏÐÂÐÍ¹Ú×´²¡¶¾·ÎÑ×È·Õï²¡Àý½â³ý¸ôÀëºÍ³öÔº±ê×¼¡£³öÔºÇ°, ËûÂ¼ÖÆÁËÒ»¶ÎÊÓÆµ¶ÔÒ½ÎñÈËÔ±±íÊ¾¸ÐÐ»¡£Í¬Ê±, Ëû±í 
ÈËÃñÍøÄÏ¾©2ÔÂ16ÈÕµç(»ÆÖñÑÒ)2ÔÂ16ÈÕÉÏÎç, ½­ËÕÊ¡ÎÀÉú½¡¿µÎ¯Í¨±¨:2020Äê2ÔÂ15ÈÕ0-24Ê±, ½­ËÕÊ¡±¨¸æÐÂÐÍ¹Ú×´²¡¶¾·ÎÑ×ÐÂÔöÈ·Õï²¡Àý13Àý¡£ÆäÖÐ, ÇáÐÍ²¡Àý1Àý, ÆÕÍ¨ÐÍ 
¼ÇÕß15ÈÕ´ÓËÄ´¨´óÑ§»ªÎ÷Ò½Ôº»ñÏ¤, ¸ÃÒ½ÔºÐ¯ÊÖËÄ´¨Ãñ×å³ö°æÉç¡¢ËÄ´¨¿ÆÑ§¼¼Êõ³ö°æÉçÍÆ³öÈ«¹úÊ×±¾²ØººË«Óï°æºÍÒÍººË«Óï°æ¡¶ÐÂÐÍ¹Ú×´²¡¶¾´óÖÚÐÄÀí·À»¤ÊÖ²á¡·µç×ÓÊé, ÖúÁ¦
ÖÐÇàÍø¼ÇÕß»Æ²©)¼ÇÕß´ÓÎ÷°²½»Í¨´óÑ§µÚÒ»¸½ÊôÒ½ÔºÁË½âµ½, ÓÉ¸ÃÔº¹ùÓÓÃñ½ÌÊÚ´øÁìµÄ¿¹ÒßÒ»ÏßÓ°ÏñÑ§Õï¶Ï×¨¼ÒÍÅ¶Ó, ½öÓÃ¶Ì¶Ì10ÌìÊ±¼äÍÆ³öµÄÑ§Êõ×¨Öø¡¶ÐÂÐÍ¹Ú×´²¡¶¾
ËÄ´¨Ê¡ÐÂÐÍ¹Ú×´²¡¶¾·ÎÑ×¾ÈÖÎ¶¨µã»ú¹¹ÐÅÏ¢¹«²¼!ÈËÃñÍø³É¶¼2ÔÂ16ÈÕµç¾Ý½¡¿µËÄ´¨¹ÙÎ¢ÏûÏ¢, Îª½øÒ»×öºÃÈ«Ê¡ÐÂÐÍ¹Ú×´²¡¶¾¸ÐÈ¾·ÎÑ×»¼ÕßÒ½ÁÆ¾ÈÖÎ¹¤×÷, °´ÕÕ¼¯ÖÐ»¼Õß¡¢¼¯ÖÐ×¨¼Ò
½ØÖÁ2ÔÂ15ÈÕ24Ê±, Çàº£Ê¡ÀÛ¼Æ±¨¸æÐÂÐÍ¹Ú×´²¡¶¾·ÎÑ×È·Õï²¡Àý18Àý, ÆäÖÐ:ÖØÖ¢²¡Àý2Àý, ËÀÍö²¡Àý0Àý, ³öÔº²¡Àý13Àý¡£ÀÛ¼ÆÈ·Õï²¡ÀýÖÐ, Î÷ÄþÊÐ15Àý, º£±±ÖÝ3Àý¡£ÉÐÓÐ5Àý
µ±Ç°, ÕýÖµÐÂÐÍ¹Ú×´²¡¶¾¸ÐÈ¾µÄ·ÎÑ×ÒßÇé·À¿Ø¹Ø¼üÊ±ÆÚ, ÄÚ½­ÊÐÈ«ÃæÆô¶¯¹«¹²ÎÀÉúÊÂ¼þÒ»¼¶ÏìÓ¦¡£ÄÚ½­¹«½»¼¯ÍÅ×÷Îª·þÎñÊÐÃñ³öÐÐµÄ´°¿Úµ¥Î», ¼á¾öÖþÀÎÈ«ÊÐ¹ã´óÈËÃñÈºÖÚÉíÌå½¡¿µºÍ
ÐÂÐÍ¹Ú×´²¡¶¾¸ÐÈ¾µÄ·ÎÑ×ÒßÇé´òÂÒÁË´ó¶àÊýÈËµÄÉú»î½Ú×à, ¹ØÓÚÐÂÐÍ¹Ú×´²¡¶¾µÄ¶Ô»°½ØÍ¼¡¢ÕÕÆ¬µÈÔÚÍøÂçÃ½ÌåºÍÉç½»Æ½Ì¨´ËÆð±Ë·ü, Ò»Ê±¼äÕæ¼ÙÄÑ±æ¡£ÒßÇéÒ¥ÑÔÎªºÎ²ã³ö²»Çî, ´ó
2ÔÂ15ÈÕºÓÄÏÊ¡ÐÂÔöÐÂÐÍ¹Ú×´²¡¶¾·ÎÑ×È·Õï²¡Àý19Àý ºÓÄÏ, Ö£ÖÝ, ÐÂ»ªÍø, ÐÂ»ªÍøºÓÄÏÆµµÀ, 2ÔÂ15ÈÕÒÑ½â³ý¹Û²ì6006ÈË, Õï¶ÏÎªÒÉËÆ63ÈË, ¹²ÓÐ8136ÈËÕýÔÚ½ÓÊÜÒ½Ñ§¹Û²ì¡£
½ØÖÁ2ÔÂ15ÈÕ24Ê±ÐÂÐÍ¹Ú×´²¡¶¾·ÎÑ×ÒßÇé×îÐÂÇé¿ö ---2ÔÂ15ÈÕ0¡ª24Ê±, 31¸öÊ¡(×ÔÖÎÇø¡¢Ö±Ï½ÊÐ)ºÍÐÂ½®Éú²ú½¨Éè±øÍÅ±¨¸æÐÂÔöÈ·Õï²¡Àý2009Àý, ÐÂÔöÖØÖ¢²¡Àý219Àý, ÐÂÔö
¾ÝÉÏº£ÊÐÎÀ½¡Î¯¹Ù·½Î¢²©ÏûÏ¢, 2020Äê2ÔÂ15ÈÕ12¡ª24Ê±, ÉÏº£ÊÐÅÅ³ýÐÂÐÍ¹Ú×´²¡¶¾·ÎÑ×ÒÉËÆ²¡Àý38Àý;ÐÂÔöÈ·Õï²¡Àý2Àý, Îª±¾ÊÐ³£×¡ÈË¿Ú¡£
2ÔÂ15ÈÕ0¡ª24Ê±, ¸£½¨Ê¡±¨¸æÐÂÔöÐÂÐÍ¹Ú×´²¡¶¾·ÎÑ×È·Õï²¡Àý2Àý¡£ÆäÖÐ: ¸£ÖÝÊÐ2Àý(²ÖÉ½Çø1Àý¡¢½ú°²Çø1Àý)¡£ ÐÂÔöÖÎÓú³öÔº²¡Àý11Àý¡£ ±¨¸æÐÂÔöÐÂÐÍ¹Ú×´²¡¶¾·ÎÑ×
Ñë¹ãÍøÉòÑô2ÔÂ16ÈÕÏûÏ¢(¼ÇÕßÐìÖ¾Ç¿)2020Äê2ÔÂ15ÈÕ10Ê±ÖÁ24Ê±, ÁÉÄþÊ¡ÐÂÔö1ÀýÐÂÐÍ¹Ú×´²¡¶¾·ÎÑ×È·Õï²¡Àý, ÎªºùÂ«µºÊÐ²¡Àý, ÊôÆÕÍ¨ÐÍ²¡Àý¡£ÐÂÔö3ÀýÖÎÓú³öÔº²¡Àý¡£Ä¿Ç°
ÈËÃñÍøºôºÍºÆÌØ2ÔÂ16ÈÕµç (³ÂÁ¢¸ý)2ÔÂ16ÈÕ, ¼ÇÕß´ÓÄÚÃÉ¹Å×ÔÖÎÇøÎÀÉú½¡¿µÎ¯Ô±»á»ñÏ¤, 2020Äê2ÔÂ15ÈÕ9Ê±ÖÁ16ÈÕ9Ê±, ÄÚÃÉ¹Å×ÔÖÎÇø±¨¸æÐÂÔöÐÂ¹Ú·ÎÑ×È·Õï²¡Àý2Àý, ÐÂÔö
ÊóÄêµÄµÚÒ»³¡Ñ©ôæÈ»¶øÖÁ, Ò»Ìõ¡°Ç§Íò±ð³öÃÅÍæÑ©¡±µÄÏûÏ¢ÔÚÅóÓÑÈ¦Ë¢ÆÁ¡£¡°¿ÕÆøÖÐµÄ¹Ú×´²¡¶¾±»Ñ©»¨´øµ½µØÃæ, -25¡æ~5¡æÊÇ¹Ú×´²¡¶¾×îÎÈ¶¨µÄ×´Ì¬, Ò²ÊÇ¸ÐÈ¾ÐÔ×îÇ¿µÄ
2ÔÂ16ÈÕ, ÄþÏÄÓ¦¶ÔÐÂÐÍ¹Ú×´²¡¶¾·ÎÑ×ÒßÇé¹¤×÷Ö¸»Ó²¿·¢²¼×îÐÂÈ«ÇøÐÂÐÍ¹Ú×´²¡¶¾·ÎÑ×ÒßÇéÍ¨±¨¡£ 2020Äê2ÔÂ15ÈÕ0-24Ê±, È«ÇøÎÞÐÂÔöÐÂÐÍ¹Ú×´²¡¶¾·ÎÑ×È·Õï²¡Àý¡£ÐÂÔö³öÔº²¡Àý
½ñ(16)ÈÕ, ¼ÇÕß´ÓÖØÇìÊÐÎÀÉú½¡¿µÎ¯»ñÏ¤, 2020Äê2ÔÂ15ÈÕ12¡ª24Ê±, ÖØÇìÊÐ±¨¸æÐÂ¹Ú·ÎÑ×ÐÂÔöÈ·Õï²¡Àý6Àý, ÐÂÔöÖÎÓú³öÔº²¡Àý18Àý¡£ ÐÂÔöÈ·Õï²¡ÀýÖÐ, ÍòÖÝÇø1Àý¡¢½­±±Çø
ÈËÃñÍø¹þ¶û±õ2ÔÂ16ÈÕµç, ÔÚËç»¯ÊÐ´«È¾²¡Ò½ÔºµÚ¶þ²¡ÇøÒ½»¤ÈËÔ±¾«ÐÄÕïÖÎºÍ»¤ÀíÏÂ, 1ÃûÐÂÐÍ¹Ú×´²¡¶¾·ÎÑ×È·Õï»¼Õß, ÕïÖÎÇé¿öÁ¼ºÃ, ·ûºÏ³öÔº±ê×¼, È¬Óú³öÔº¡£
ÖÐÐÂÍø2ÔÂ16ÈÕµç ¾Ý½­Î÷ÎÀ½¡Î¯ÍøÕ¾ÏûÏ¢, 2020Äê2ÔÂ15ÈÕ0-24Ê±, ½­Î÷Ê¡±¨¸æÐÂÐÍ¹Ú×´²¡¶¾·ÎÑ×ÐÂÔöÈ·Õï²¡Àý12Àý, ÐÂÔöÖÎÓú³öÔº²¡Àý29Àý¡£ ÍøÕ¾½ØÍ¼ ÐÂÔöÈ·Õï²¡ÀýÖÐ, 
2ÔÂ15ÈÕ0-24Ê±, ÎÒÇø¹²ÐÂÔöÐÂÐÍ¹Ú×´²¡¶¾·ÎÑ×È·Õï²¡Àý2Àý, ÆäÖÐÄÏÄþÊÐ1Àý¡¢·À³Ç¸ÛÊÐ1Àý;ÐÂÔöÒÉËÆ²¡Àý49Àý;ÐÂÔöÖÎÓú³öÔº²¡Àý6Àý(ÁøÖÝÊÐ1Àý¡¢¹ðÁÖÊÐ5Àý);ÎÞÐÂÔö
2020Äê2ÔÂ15ÈÕ0-24Ê±, °²»ÕÊ¡±¨¸æÐÂÔöÈ·Õï²¡Àý12Àý, ÐÂÔöÒÉËÆ²¡Àý6Àý, ÐÂÔöÖÎÓú³öÔº²¡Àý34Àý¡£ ÐÂÔöÈ·Õï²¡ÀýÖÐ, °ö²º4Àý¡¢¸·Ñô2Àý
Ñë¹ãÍøÎ÷°²2ÔÂ15ÏûÏ¢(¼ÇÕßÍõ¼Ñ°®)¼ÇÕß´ÓÎ÷°²¸ßÐÂÇøÒßÇé·À¿ØÖ¸»Ó²¿ÁË½âµ½, ½üÆÚ¸ßÐÂÇøÒ»Ãû¾ÍÒ½»¼Õß±»È·¶¨ÎªÐÂÐÍ¹Ú×´²¡¶¾¸ÐÈ¾µÄ·ÎÑ×È·Õï²¡Àý¡£¸Ã»¼ÕßÔøÓÚ1ÔÂ19ÈÕÖÁ1
¸÷ÆóÒµÒª¸ù¾ÝÉú²ú¾­ÓªÌØµã, ½áºÏÐÂ¹Ú·ÎÑ×ÒßÇé·À¿ØÇé¿ö, ÈÏÕæ×öºÃ¸´¹¤¸´²úÇ°ÒÔ¼°Éú²ú¹ý³ÌÖÐ·À»¤¡¢ÒßÇéÓ¦¶Ô¡¢¸öÌå·À»¤µÈÒßÇé·À¿Ø´ëÊ©¡£ 01 Í¨·ç»»Æø ¼ÓÇ¿¹¤×÷³¡ËùÍ¨·ç»»
¸÷ÆóÒµÒª¸ù¾ÝÉú²ú¾­ÓªÌØµã, ½áºÏÐÂ¹Ú·ÎÑ×ÒßÇé·À¿ØÇé¿ö, ÈÏÕæ×öºÃ¸´¹¤¸´²úÇ°ÒÔ¼°Éú²ú¹ý³ÌÖÐ·À»¤¡¢ÒßÇéÓ¦¶Ô¡¢¸öÌå·À»¤µÈÒßÇé·À¿Ø´ëÊ©¡£ 01 ½¨Á¢·µ¸ÚÔ±¹¤½¡¿µ¿¨ÖÆ¶È ÇÐÊµÕÆ
ÔÚ¹¤×÷µÄÊ±ºò, ÓÉÓÚ¹¤×÷µÄÌØµã¿ÉÄÜÒª½Ó´¥·Û³¾¿ÉÄÜÒª½Ó´¥¶¾Îï, ÐèÒªÅå´÷·À³¾·À¶¾¿ÚÕÖ, ÕâÑùÀàÐÍµÄ¿ÚÕÖÄÜ²»ÄÜ·À×¡ÐÂÐÍ¹Ú×´²¡¶¾?
ÌØ´Ë¹«¸æ ÄþÏÄ»Ø×å×ÔÖÎÇøÓ¦¶ÔÐÂÐÍ¹Ú×´ ²¡¶¾¸ÐÈ¾·ÎÑ×ÒßÇé¹¤×÷Ö¸»Ó²¿ 2020Äê2ÔÂ15ÈÕ (ÖÐ¹úÈÕ±¨ÄþÏÄ¼ÇÕßÕ¾ ºú¶¬Ã·)ÖÐ¹úÈÕ±¨Íø È«Ììºò´«²¥È¨Íþ¹ú¼Ê¡¢¹úÄÚ×ÊÑ¶
(ÍõÅô)¼ÇÕß15ÈÕ´ÓËÄ´¨´óÑ§»ªÎ÷Ò½Ôº»ñÏ¤, ¸ÃÒ½ÔºÐ¯ÊÖËÄ´¨Ãñ×å³ö°æÉç¡¢ËÄ´¨¿ÆÑ§¼¼Êõ³ö°æÉçÍÆ³öÈ«¹úÊ×±¾²ØººË«Óï°æºÍÒÍººË«Óï°æ¡°ÐÂÐÍ¹Ú×´²¡¶¾´óÖÚÐÄÀí·À»¤ÊÖ²á¡±
¼ÇÕß15ÈÕ´ÓÖÐ¹úÒ½Ò©¼¯ÍÅÓÐÏÞ¹«Ë¾(¹úÒ©¼¯ÍÅ)ÁË½âµ½, ÐÂ¹Ú·ÎÑ×ÒßÇé·¢ÉúÒÔÀ´, ÆóÒµÒÑÀÛ¼ÆÉú²úÐÂÐÍ¹Ú×´²¡¶¾¼ì²âÊÔ¼ÁºÐ100ÍòÈË·Ý¡£
ÖÐÐÂÍøÎ÷°²2ÔÂ15ÈÕµç (¼ÇÕß Ã·ïîãñ Í¨Ñ¶Ô± ÎÄÍõÄÝ)ÉÂÎ÷Ê¡Ê×ÀýÐÂÐÍ¹Ú×´²¡¶¾·ÎÑ×²ú¸¾¾­Á½´ÎÐÂÐÍ¹Ú×´²¡¶¾ºËËá¼ì²â½á¹û¾ùÏÔÊ¾ÒõÐÔ, ·ûºÏ³öÔº±ê×¼, ÓÚ15ÈÕÔÚÎ÷°²½»´ó¶þ
2ÔÂ15ÈÕ, ¹úÎñÔºÓ¦¶ÔÐÂÐÍ¹Ú×´²¡¶¾¸ÐÈ¾·ÎÑ×ÒßÇéÁª·ÀÁª¿Ø»úÖÆÔÚ±±¾©¾ÙÐÐÐÂÎÅ·¢²¼»á, ½»Í¨ÔËÊä²¿¸±²¿³¤ÁõÐ¡Ã÷¡¢Ãñº½¾Ö¸±¾Ö³¤Àî½¡¡¢¹úÌú¼¯ÍÅ¸±×Ü¾­ÀíÀîÎÄÐÂ¡¢¹ú¼ÒÎÀ½¡Î¯¼²
8·ÖÖÓ¡°¿ìÉ¸¡±³ö½á¹û¡¢3Ð¡Ê±»ùÒò¼ì²â³ö½á¹û½ñÌì, ¼ÇÕß´ÓÄÏ¾©ÊÐÆÖ¿Ú¸ßÐÂÇø»ñÏ¤, ×øÂäÔÚ¸ÃÇøµÄÄÏ¾©ËÝÔ¶»ùÒò¿Æ¼¼ÓÐÏÞ¹«Ë¾³É¹¦ÑÐ·¢³öÐÂÐÍ¹Ú×´²¡¶¾¿ìËÙÓ«¹âÃâÒß·ÖÎöÒÇ, ÕâÒ»
¹®ÒåÊÐ2ÀýÐÂÐÍ¹Ú×´²¡¶¾·ÎÑ×È·Õï²¡ÀýÈ¬Óú ºÓÄÏ, Ö£ÖÝ, ÐÂ»ªÍø, ÐÂ»ªÍøºÓÄÏÆµµÀ, ½ÓÖ£ÖÝÊÐ¼²¿ØÖÐÐÄÍ¨Öª, ¹®ÒåÊÐÐÂ¹Ú·ÎÑ×»¼Õß³ÂÄ³Ä³¡¢ÕÅÄ³Ä³¾­Ö£ÖÝÊÐ¼²¿ØÖÐÐÄÁ½´ÎÐÂÐÍ¹Ú×´
ÖÐ¹úÇàÄê±¨¿Í»§¶ËÑ¶(ÖÐÇà±¨¡¤ÖÐÇàÍø¼ÇÕß ·¶Ñ©)2ÔÂ14ÈÕ, ÓÉÍ¬¼Ã´óÑ§ÍÅ¶Ó²ß»®ÍÆ³öµÄ¸ßÐ£°æ¡¶ÐÂÐÍ¹Ú×´²¡¶¾·ÎÑ×·À»¤ÊÖ²á¡·(¸ßÐ£°æ)È«Êéµç×Ó°æÉÏÏßÊ×·¢, ÖúÁ¦¸ßÐ£Ê¦Éú
¹®ÒåÊÐ2ÀýÐÂÐÍ¹Ú×´²¡¶¾·ÎÑ×È·Õï²¡ÀýÈ¬Óú ºÓÄÏ, Ö£ÖÝ, ÐÂ»ªÍø, ÐÂ»ªÍøºÓÄÏÆµµÀ, ½ÓÖ£ÖÝÊÐ¼²¿ØÖÐÐÄÍ¨Öª, ¹®ÒåÊÐÐÂ¹Ú·ÎÑ×»¼Õß³ÂÄ³Ä³¡¢ÕÅÄ³Ä³¾­Ö£ÖÝÊÐ¼²¿ØÖÐÐÄÁ½´ÎÐÂÐÍ¹Ú×´
ÎäººÐÂÐÍ¹Ú×´²¡¶¾·ÎÑ×ÒßÇé·¢Éúºó, 1ÔÂ7ÈÕ, ÎÒÖ÷³ÖÕÙ¿ªÖÐÑëÕþÖÎ¾Ö³£Î¯»á»áÒéÊ±, ¾Í¶ÔÐÂÐÍ¹Ú×´²¡¶¾·ÎÑ×ÒßÇé·À¿Ø¹¤×÷Ìá³öÁËÒªÇó¡£1ÔÂ20ÈÕ, ÎÒ×¨ÃÅ¾ÍÒßÇé·À¿Ø¹¤×÷×÷³öÅúÊ¾, Ö¸
ÁªºÏ×¨¼Ò¿¼²ì×é½«Óë¹úÎñÔºÓ¦¶ÔÐÂÐÍ¹Ú×´²¡¶¾¸ÐÈ¾·ÎÑ×ÒßÇéÁª·ÀÁª¿Ø»úÖÆÏà¹Ø²¿ÃÅ½øÐÐÉîÈë½»Á÷, Ö®ºó½«¶ÔÈý¸öÊ¡(ÊÐ)½øÐÐ¿¼²ì, ÁË½â³ÇÏç·À¿Ø´ëÊ©µÄÊµÊ©Çé¿ö¼°Ð§¹û, ·ÃÎÊÏà¹ØÁ÷ÐÐ
Ô­±êÌâ:ÐÂÐÍ¹Ú×´²¡¶¾¸ÐÈ¾µÄ·ÎÑ×ÒßÇé·À¿Ø½ÓÊÕ¾èÔù¹«¸æ(Ò») ÐÂ¹Ú·ÎÑ×ÒßÇé·¢ÉúÒÔÀ´, È«ÇøÉÏÏÂÈÏÕæ¹á³¹ÂäÊµµ³ÖÐÑë¡¢¹úÎñÔºÒßÇé·À¿ØµÄ¸÷Ïî¾ö²ß²¿Êð¼°×ÔÖÎÇøµ³Î¯¡¢Õþ¸®µÄ¹¤×÷
ÎªÕë¶ÔÐÔÖ¸µ¼ÉÌ³¡ºÍ³¬ÊÐµÈÈËÈºÃÜ¼¯³¡Ëù×öºÃÎÀÉú·À»¤, ·ÀÖ¹ÐÂÐÍ¹Ú×´²¡¶¾·ÎÑ×ÂûÑÓºÍÀ©É¢, ÎÒÃÇ×éÖ¯±àÖÆÁËÐÂÐÍ¹Ú×´²¡¶¾·ÎÑ×Á÷ÐÐÆÚ¼äÉÌ³¡ºÍ³¬ÊÐÎÀÉú·À»¤Ö¸ÄÏ¡£ÏÖÓ¡·¢¸øÄãÃÇ, ¹©
ÔÚÒ»ÏµÁÐÓÐÁ¦´ëÊ©µÄÍÆ¶¯ÏÂ, ÎÒ¹úÒßÇé×ÜÌåÐÎÊÆ³öÏÖÁËÒ»Ð©»ý¼«±ä»¯¡£Ã¿ÈÕÈ·ÕïÈËÊý×Ô2ÔÂ4ÈÕÆð´ó·ù¼õÉÙ¡£¾Ý¹ú¼ÒÎÀ½¡Î¯·¢²¼µÄ×îÐÂÒßÇéÊý¾ÝÍ³¼Æ, 2ÔÂ13ÈÕ0¡ª24Ê±, È«¹ú³ý
2020Äê2ÔÂ14ÈÕ0-24Ê±, Çàº£Ê¡±¨¸æÐÂÐÍ¹Ú×´²¡¶¾·ÎÑ×ÐÂÔöÈ·Õï²¡Àý0Àý, ÐÂÔöÖØÖ¢²¡Àý0Àý, ÐÂÔöËÀÍö²¡Àý0Àý, ÐÂÔö³öÔº²¡Àý0Àý¡£µ±ÈÕÎÞÐÂÔöÈ·Õï²¡ÀýºÍÒÉËÆ²¡Àý¡£ ½ØÖÁ2ÔÂ
Ñë¹ãÍøº£¿Ú2ÔÂ15ÈÕÏûÏ¢(¼ÇÕßÖìÓÀ)2020Äê2ÔÂ14ÈÕ0Ê±-24Ê±, º£ÄÏÊ¡±¨¸æÐÂÐÍ¹Ú×´²¡¶¾·ÎÑ×ÐÂÔöÈ·Õï²¡Àý5Àý, ÐÂÔöÖØÖ¢²¡Àý0Àý, ÐÂÔöËÀÍö²¡Àý0Àý, ÐÂÔöÖØÖ¢²¡Àý×ªÇáÖ¢
ÉÂÎ÷ÈÕ±¨Ñ¶ 2ÔÂ14ÈÕ, ¼ÇÕß´ÓÉÂÎ÷Ê¡ÎÀÉú½¡¿µÎ¯Ô±»á»ñÏ¤:Îª½øÒ»²½ÍÆ½øÐÂÐÍ¹Ú×´²¡¶¾ºËËá¼ì²â¹¤×÷, Ê¡ÎÀÉú½¡¿µÎ¯×éÖ¯×¨¼Ò¶ÔÄâ¿ªÕ¹ÐÂÐÍ¹Ú×´²¡¶¾ºËËá¼ì²âµÄÒ½ÁÆ»ú¹¹ºÍµÚÈý·½
½ØÖÁ2ÔÂ14ÈÕ24Ê±ºÓÄÏÊ¡ÐÂÐÍ¹Ú×´²¡¶¾·ÎÑ×ÒßÇé×îÐÂÇé¿ö ÐÂÔö28Àý ÖÎÓú45Àý ºÓÄÏ, Ö£ÖÝ, ÐÂ»ªÍø, ÐÂ»ªÍøºÓÄÏÆµµÀ, ÐÂÔöÈ·Õï²¡ÀýÖÐ, ÐÅÑôÊÐ9Àý¡¢ÄÏÑôÊÐ4Àý¡¢å§ÑôÊÐ4Àý¡¢
±¨¸æÐÂÔöÐÂÐÍ¹Ú×´²¡¶¾·ÎÑ×ÒÉËÆ²¡Àý6Àý¡£ÆäÖÐ: ¸£ÖÝÊÐ3Àý(¹ÄÂ¥Çø1Àý¡¢Ì¨½­Çø1Àý¡¢½ú°²Çø1Àý); ÈªÖÝÊÐ2Àý(»Ý°²ÏØ1Àý¡¢µÂ»¯ÏØ1Àý); ÈýÃ÷ÊÐ1Àý(Äþ»¯ÏØ1Àý)¡£
9.Ô±¹¤±»È·ÕïÎªÐÂÐÍ¹Ú×´²¡¶¾·ÎÑ×²¡Àýºó, ÓÉËùÔÚµØ¼²²¡Ô¤·À¿ØÖÆ²¿ÃÅ¶ÔÆäËù×¡·¿¼äºÍµ½¹ýµÄ³¡Ëù¡¢Ëù½Ó´¥ÎïÆ·½øÐÐÈ«ÃæÏû¶¾, ²¢½«ÆäÃÜÇÐ½Ó´¥ÕßËÍÕþ¸®Ö¸¶¨ÃÜÇÐ½Ó´¥Õß¼¯ÖÐ¸ôÀë
ÈËÃñÍøºôºÍºÆÌØ2ÔÂ15ÈÕµç (³ÂÁ¢¸ý)2ÔÂ15ÈÕ, ¼ÇÕß´ÓÄÚÃÉ¹Å×ÔÖÎÇøÎÀÉú½¡¿µÎ¯Ô±»á»ñÏ¤, 2020Äê2ÔÂ14ÈÕ9Ê±ÖÁ15ÈÕ9Ê±, ÄÚÃÉ¹Å×ÔÖÎÇø±¨¸æÐÂÔöÐÂ¹Ú·ÎÑ×È·Õï²¡Àý3Àý¡£ÐÂÔö
2020Äê2ÔÂ14ÈÕ0-24Ê±, °²»ÕÊ¡±¨¸æÐÂÔöÈ·Õï²¡Àý16Àý, ÐÂÔöÒÉËÆ²¡Àý13Àý, ÐÂÔöÖÎÓú³öÔº²¡Àý32Àý¡£ ÐÂÔöÈ·Õï²¡ÀýÖÐ, °ö²º4Àý¡¢¸·Ñô4Àý
½üÈÕ, É½¶«Ê¡Áìµ¼ÓÚÏþÃ÷¡¢ÍõËæÁ«¡¢ÁèÎÄ¡¢ÓÚ¹ú°²¡¢ÈÎ°®ÈÙ¡¢ÓÚ½Ü¡¢·¶»ªÆ½¡¢ÁõÇ¿·Ö±ð´ø¶Ó¸°²¿·ÖÊÐ, ¶ÔÐÂÐÍ¹Ú×´²¡¶¾·ÎÑ×ÒßÇé·À¿Ø¹¤×÷½øÐÐ¶½µ¼¡£ 2ÔÂ12ÈÕÖÁ13ÈÕ, É½¶«Ê¡ÈË´ó
½ØÖÁ2ÔÂ14ÈÕ24Ê±, ½­ËÕÊ¡ÀÛ¼Æ±¨¸æÐÂÐÍ¹Ú×´²¡¶¾·ÎÑ×È·Õï²¡Àý604Àý¡£ÆäÖÐ, ÇáÐÍ²¡Àý47Àý, ÆÕÍ¨ÐÍ²¡Àý547Àý, ÖØÐÍ²¡Àý6Àý, Î£ÖØÐÍ²¡Àý4Àý¡£³öÔº²¡Àý160Àý¡£È·Õï²¡ÀýÖÐ, ÄÏ
2ÔÂ14ÈÕ0-24Ê±, ÎÒÇø¹²ÐÂÔöÐÂÐÍ¹Ú×´²¡¶¾·ÎÑ×È·Õï²¡Àý9Àý, ÆäÖÐÄÏÄþÊÐ2Àý¡¢ÁøÖÝÊÐ2Àý¡¢±±º£ÊÐ3Àý¡¢ÓñÁÖÊÐ1Àý¡¢ºÓ³ØÊÐ1Àý;ÐÂÔöÒÉËÆ²¡Àý44Àý;ÐÂÔöÖÎÓú³öÔº²¡Àý5Àý
½ØÖÁ2ÔÂ14ÈÕ24Ê±ÐÂÐÍ¹Ú×´²¡¶¾·ÎÑ×ÒßÇé×îÐÂÇé¿ö ---2ÔÂ14ÈÕ0¡ª24Ê±, 31¸öÊ¡(×ÔÖÎÇø¡¢Ö±Ï½ÊÐ)ºÍÐÂ½®Éú²ú½¨Éè±øÍÅ±¨¸æÐÂÔöÈ·Õï²¡Àý2641Àý, ÐÂÔöÖØÖ¢²¡Àý849Àý, ÐÂÔö
2020Äê2ÔÂ14ÈÕ12¡ª24Ê±, ÉÏº£ÊÐÅÅ³ýÐÂÐÍ¹Ú×´²¡¶¾·ÎÑ×ÒÉËÆ²¡Àý47Àý;ÐÂÔöÈ·Õï²¡Àý8Àý, ÆäÖÐ7ÀýÎªÍâµØÀ´»¦ÈËÔ±, 1ÀýÎª±¾ÊÐ³£×¡ÈË¿Ú¡£
¹ú¼ÊÔÚÏß±¨µÀ(¼ÇÕß ËïÄÁÄþ):14ºÅ, 4ÃûÖÐ¹ú¼®ÐÂÐÍ¹Ú×´²¡¶¾·ÎÑ×»¼ÕßÔÚÂíÀ´Î÷ÑÇÑ©À¼Ý­(ÒôÍ¬¡°¶ì¡±)ÖÝË«ÏªÃ«Å´Ò½ÔºÈ¬Óú³öÔº¡£ÂíÀ´Î÷ÑÇÎÀÉú²¿¸±²¿³¤ÀîÎÄ²Ä¡¢ÖÐ¹ú×¤ÂíÀ´Î÷ÑÇ
Ñë¹ãÍøÉòÑô2ÔÂ14ÈÕÏûÏ¢(¼ÇÕßÐìÖ¾Ç¿)2020Äê2ÔÂ14ÈÕ10Ê±ÖÁ22Ê±, ÁÉÄþÊ¡ÐÂÔö2ÀýÐÂÐÍ¹Ú×´²¡¶¾·ÎÑ×È·Õï²¡Àý, ÆäÖÐ´óÁ¬ÊÐ1Àý¡¢°°É½ÊÐ1Àý, ¾ùÎªÆÕÍ¨ÐÍ²¡Àý¡£ÐÂÔö5ÀýÖÎÓú
Ñë¹ãÍø´óÁ¬2ÔÂ14ÈÕÏûÏ¢(¼ÇÕßÕÅËÄÇå Í¨Ñ¶Ô±ÕÅÀöÏ¼)2020Äê2ÔÂ14ÈÕ10Ê±ÖÁ22Ê±, ÁÉÄþÊ¡ÐÂÔö2ÀýÐÂÐÍ¹Ú×´²¡¶¾·ÎÑ×È·Õï²¡Àý, ÆäÖÐ´óÁ¬ÊÐ1Àý¡¢°°É½ÊÐ1Àý, ¾ùÎªÆÕÍ¨ÐÍ²¡Àý
Ñë¹ãÍø´óÁ¬2ÔÂ14ÈÕÏûÏ¢(¼ÇÕßÕÅËÄÇå Í¨Ñ¶Ô±ÕÅÀöÏ¼)2020Äê2ÔÂ14ÈÕ10Ê±ÖÁ22Ê±, ÁÉÄþÊ¡ÐÂÔö2ÀýÐÂÐÍ¹Ú×´²¡¶¾·ÎÑ×È·Õï²¡Àý, ÆäÖÐ´óÁ¬ÊÐ1Àý¡¢°°É½ÊÐ1Àý, ¾ùÎªÆÕÍ¨ÐÍ²¡Àý
ÎªÖ§³Ö×öºÃÐÂÐÍ¹Ú×´²¡¶¾·ÎÑ×ÒßÇé·À¿Ø¹¤×÷, ±£ÕÏÈËÃñÈºÖÚÉíÌå½¡¿µºÍÉúÃü°²È«, Ê¡²ÆÕþÌü¡¢Ê¡Ë°Îñ¾Ö¡¢Ê¡·¢Õ¹¸Ä¸ïÎ¯¡¢Ê¡ÃñÕþÌü½«ÓÐ¹ØË°·ÑÓÅ»ÝÕþ²ß½øÐÐÁË¼¯ÖÐÊáÀí, ²¢ÔÚ·¨¶¨
ÐÂÐÍ¹Ú×´²¡¶¾»áÈË¸ÐÈ¾ÈË, ÇÒ´æÔÚÒ»¶¨·¶Î§µÄÉçÇø´«²¥¡£±¾¼¯½«ºÍ´ó¼Ò·ÖÏíÒßÇéÕâ¶ÎÊ±¼äÎÒÃÇÔõÃ´³Ô²Å°²ÐÄ¡£ Ò»¡¢²»ÒªÊ³ÓÃÒÑ¾­»¼²¡µÄ¶¯Îï¼°ÆäÖÆÆ·;Òª´ÓÕý¹æÇþµÀ¹ºÂò±ùÏÊ
ÖØÇìÈÕ±¨¼ÇÕß2ÔÂ13ÈÕ´ÓÊÐÖªÊ¶²úÈ¨¾Ö»ñÏ¤, ÖØÇì¿¹»÷ÐÂÐÍ¹Ú×´²¡¶¾·ÎÑ××¨ÀûÊý¾Ý¿â, Ä¿Ç°ÒÑÕýÊ½Íê³É²¿Êð, Ãâ·ÑÏòÉç»á¹«ÖÚ¿ª·Å, ÎªÔÚÓåÆóÒµ¡¢¿ÆÑÐÔºËùºÍÉç»á¹«ÖÚ¿ÆÑ§¿ªÕ¹¿ØÖÆÒß
¾ÝÈÕ±¾¹²Í¬Éç±¨µÀ, ±±º£µÀÕþ¸®14ÈÕÐû²¼, ÐÂÈ·Õï1ÈË¸ÐÈ¾ÁËÐÂÐÍ¹Ú×´²¡¶¾¡£ ÖÐÐÂÍø2ÔÂ14ÈÕµç ¾ÝÈÕ±¾¹²Í¬Éç±¨µÀ, ±±º£µÀÕþ¸®14ÈÕÐû²¼, ÐÂÈ·Õï1ÈË¸ÐÈ¾ÁËÐÂÐÍ¹Ú×´²¡¶¾¡£ 
Ñ¶ (¼ÇÕß Îâ¼Ñ¼Ñ)¼ÌÖÓÄÏÉ½¡¢ÀîÀ¼¾êÔºÊ¿ÍÅ¶Ó·Ö±ðÐû²¼»¼Õß·à±ãÑù±¾³É¹¦·ÖÀë²¡¶¾, 2ÔÂ13ÈÕÖÐ¹úCDCÍÅ¶Ó´ÓÁ½Ê¡µÄÐÂ¹Ú·ÎÑ×È·Õï²¡Àý±ã±ê±¾ÖÐ³É¹¦·ÖÀëµ½ÁËÁ½ÖêÐÂÐÍ¹Ú×´²¡¶¾
2ÔÂ12ÈÕ20Ê±ÖÁ2ÔÂ13ÈÕ20Ê±, ¸ÊËàÊ¡ÐÂÔö3ÀýÐÂÐÍ¹Ú×´²¡¶¾·ÎÑ×È·Õï²¡Àý¡£2ÔÂ13ÈÕ³öÏÖ¼ä¶ÏÐÔ¿ÈËÔ¡¢ÐØÃÆ¡¢¿Ú¸ÉÖ¢×´, ÐØ²¿CTÏÔÊ¾:ÓÒ·ÎÉÏÒ¶Ç°¶Î¡¢ºó¶Î¼°×ó·ÎÏÂÒ¶Ñ×ÐÔ
Ö§³ÖÐÂÐÍ¹Ú×´²¡¶¾¸ÐÈ¾µÄ·ÎÑ×ÒßÇé·À¿Ø¹¤×÷, ÏÖ¾ÍÓÐ¹Ø¸öÈËËùµÃË°Õþ²ß¹«¸æÈçÏÂ: Ò»¡¢¶Ô²Î¼ÓÒßÇé·ÀÖÎ¹¤×÷µÄÒ½ÎñÈËÔ±ºÍ·ÀÒß¹¤×÷Õß°´ÕÕÕþ¸®¹æ¶¨±ê×¼È¡µÃµÄÁÙÊ±ÐÔ¹¤×÷²¹ÖúºÍ½±
2019Äêµ×Í»·¢µÄÐÂ¹Ú·ÎÑ×ÒßÇé²»½öÇ£¶¯×ÅÒÚÍò¹úÈËµÄÐÄ, Ò²ÒýÆðÁËÊÀ½ç¹Ø×¢, 1ÔÂ30ÈÕ, ÊÀ½çÎÀÉú×éÖ¯½«ÐÂÐÍ¹Ú×´²¡¶¾¸ÐÈ¾µÄ·ÎÑ×ÒßÇéÁÐÎª¹ú¼Ê¹Ø×¢µÄÍ»·¢¹«¹²ÎÀÉúÊÂ¼þ¡£Õâ´ÎÒßÇé
ÈËÃñÍøÑÅ¼Ó´ï2ÔÂ14ÈÕµç(¼ÇÕßÐìÎ°)2ÔÂ14ÈÕ, ÖÐ¹ú×¤¶«ÃË´óÊ¹µËÎý¾üÔÚ¶«ÃËÃØÊé´¦»á¼û¶«ÃËÃØÊé³¤ÁÖÓñ»Ô¡£µËÎý¾üÏòÁÖÓñ»ÔÍ¨±¨ÁËÐÂÐÍ¹Ú×´²¡¶¾·ÎÑ×ÓÐ¹ØÇé¿ö, ²¢¾ÍÖÐ¹úÓë
ÐÂ»ªÉç±±¾©2ÔÂ14ÈÕµç 2ÔÂ14ÈÕ, ÉÏº£ºÏ×÷×éÖ¯·¢±íÉùÃ÷, Ö§³ÖÖÐ·½Îª¿¹»÷ÐÂÐÍ¹Ú×´²¡¶¾·ÎÑ×ÒßÇéËù×öµÄÅ¬Á¦¡£ ÉùÃ÷Ö¸³ö, ÉÏº£ºÏ×÷×éÖ¯³ÉÔ±¹ú»¶Ó­ÖÐ¹úÕþ¸®ºÍÈËÃñÎª¿¹»÷ÐÂ¹Ú
È·Õï²¡ÀýÒÑÊÕÈë¶¨µãÒ½Ôº½øÐÐ¾ÈÖÎ, Ð¡Çø¾ÓÃñ²»ÓÃµ£ÐÄºÍ½¹ÂÇ¡£Ï£Íû´ó¼ÒÔÚÒßÇéÆÚ¼ä×¢Òâ¡°ÇÚÏ´ÊÖ¡¢´÷¿ÚÕÖ¡¢³£Í¨·ç¡¢ÇÚ¶ÍÁ¶¡¢²»Ôú¶Ñ¡¢½²ÀñÒÇ¡¢ÎÈÐÄÌ¬¡¢Ê÷ÐÅÐÄ¡¢²»ÐÅÒ¥¡¢²»
ÐÂÐÍ¹Ú×´²¡¶¾¸ÐÈ¾·ÎÑ×ÒßÇéÐÎÊÆÑÏ¾þ, È·ÕïºÍÒÉËÆ²¡ÀýÊýÈÔÔÚÉÏÉý, ÁÙ´²ÕïÖÎÑ¹Á¦¾Þ´ó, ÈÃËùÓÐ²¡ÈË¾¡Ôç½ÓÊÜ¼ì²âºÍÕï¶Ï, ÆÈÔÚÃ¼½Þ!ÔÚÕâ³¡Ã»ÓÐÏõÑÌµÄÕ½ÒÛÖÐ, ¶ÔÒÉËÆ»¼Õß½øÐÐ
½üÈÕ, ËÄ´¨Ê¡¿ÆÑ§³ÇÎÀÉú½¡¿µÎ¯Ô±»á×éÖ¯×¨¼Ò, ¶ÔËÄ´¨Ê¡¿ÆÑ§³ÇÒ½Ôº¼ìÑé¿ÆÊµÑéÊÒ½øÐÐÏÖ³¡ºË²é, ²¢¶ÔÏà¹ØÈËÔ±½øÐÐ¼¼ÊõÅàÑµ, Í¬ÒâËÄ´¨Ê¡¿ÆÑ§³ÇÒ½Ôº¿ªÕ¹ÐÂÐÍ¹Ú×´²¡¶¾ºËËá¼ì²âÈ·Õï¡£
2020Äê2ÔÂ13ÈÕ0-24Ê±, ºÓÄÏÊ¡ÐÂÔöÐÂÐÍ¹Ú×´²¡¶¾·ÎÑ×È·Õï²¡Àý15Àý¡£ÐÂÔöÈ·Õï²¡ÀýÖÐ, ÐÅÑôÊÐ3Àý¡£ 2ÔÂ13ÈÕ, ÐÅÑôÐÂÔöÖÎÓú»¼Õß11Àý¡£ÆäÖÐ, ÐÅÑôÊÐµÚÎåÈËÃñÒ½ÔºÐÂÔöÖÎÓú
2ÔÂ13ÈÕ11Ê±, ±øÍÅÊ×ÀýÐÂÐÍ¹Ú×´²¡¶¾·ÎÑ×È·Õï»¼Õß¾­¹ý×ÔÖÎÇøÒ½ÁÆ¾ÈÖÎ×¨¼Ò×é¡¢±øÍÅÒ½ÁÆ¾ÈÖÎ×¨¼Ò×éµÄ¿ÆÑ§Ö¸µ¼ºÍÆßÊ¦Ò½ÔºµÄ×ÛºÏÕïÖÎ, ·ûºÏ¹ú¼ÒÎÀÉú½¡¿µÎ¯Ô±»áÐÂÐÍ¹Ú×´²¡¶¾·ÎÑ×
Ä¿Ç°ÐÂ¹Ú²¡¶¾µÄÖ÷Òª´«²¥Í¾¾¶»¹ÊÇÒÔºôÎüµÀ·ÉÄ­´«²¥ºÍ½Ó´¥´«²¥ÎªÖ÷¡£¶ÔÓÚÐÂÐÍ¹Ú×´²¡¶¾ÒýÆðµÄ´«È¾²¡, ÓÉÓÚËüÊÇÐÂ·¢´«È¾²¡, ÎÒÃÇ¶ÔËüµÄÈÏÊ¶ÊÇÒ»¸ö²»¶ÏÍêÉÆ
ÑÐ¾¿·¢ÏÖ, ¹Ú×´²¡¶¾¿ÉÄÜ»áÍ¨¹ý¹¥»÷±í´ïÑª¹Ü½ôÕÅËØ×ª»¯Ã¸2(ACE2)µÄIIÐÍ·ÎÅÝÉÏÆ¤Ï¸°û·¢»ÓÖÂ²¡×÷ÓÃ¡£ÓÐ¹ÛµãÈÏÎª, ACEIÀàÒ©Îï»á·´ÉäÐÔÔö¼ÓACE2, Ôö¼Ó²¡¶¾¸ÐÈ¾¼¸ÂÊ¡£¶øÁíÓÐ
ÔÚÐÂ¹Ú·ÎÑ×Á÷ÐÐÊ±ÆÚ, ÄÑÃâ»¹»áÓÐ²»ÉÙÅóÓÑÄÚÐÄ½ôÕÅ, ¡°ÎÒºÃÏñÉú²¡ÁË, ÊÇ²»ÊÇ³öÏÖ¿ÈËÔ¡¢·¢ÉÕ¾ÍÊÇÐÂÐÍ¹Ú×´²¡¶¾·ÎÑ×?¡±Êµ¼ÊÉÏ, ¸ÐÈ¾ÐÂÐÍ¹Ú×´²¡¶¾ºÍÆÕÍ¨¸ÐÃ°¡¢Á÷¸ÐµÄÁÙ´²±íÏÖ
½ØÖÁ2020Äê2ÔÂ14ÈÕ10Ê±, ÁÉÄþÊ¡ÀÛ¼Æ±¨¸æÐÂÐÍ¹Ú×´²¡¶¾·ÎÑ×È·Õï²¡Àý117Àý, ÖÎÓú³öÔº24Àý, ËÀÍö1Àý¡£117ÀýÈ·Õï²¡ÀýÖÐ, ÉòÑôÊÐ28Àý¡¢´óÁ¬ÊÐ17Àý¡¢°°É½ÊÐ3Àý¡¢±¾ÏªÊÐ3Àý
ÐÂÐÍ¹Ú×´²¡¶¾¸ÐÈ¾Òý·¢µÄ·ÎÑ×ÔÚÖÐ¹ú¶àµØÂûÑÓ, ÇéÊÆÑÏ¾þ¡£¶«Ö¥¼¯ÍÅ¾ö¶¨ÏòÏà¹Ø´ÈÉÆ»ú¹¹¾èÔù100ÍòÔªÈËÃñ±Ò, Ö§Ô®ÖÐ¹ú¿¹»÷´Ë´ÎÒßÇé¡£´ËÍâ, ¶«Ö¥»¹ÔÚÈÕ±¾½ô¼±³ï´ë¿ÚÕÖ10000Ã¶, ¾­
2020Äê2ÔÂ13ÈÕ0-24Ê±, Õã½­Ê¡±¨¸æÐÂÐÍ¹Ú×´²¡¶¾·ÎÑ×ÐÂÔöÈ·Õï²¡Àý10Àý, ÐÂÔö³öÔº²¡Àý40Àý¡£ÆäÖÐ: ÐÂÔöÈ·Õï²¡ÀýÖÐ, º¼ÖÝÊÐ3Àý¡¢ÎÂÖÝÊÐ6Àý¡¢ÉÜÐËÊÐ1Àý;ÐÂÔö³öÔº²¡ÀýÖÐ
Ñë¹ãÍøÉîÛÚ2ÔÂ13ÈÕÏûÏ¢(¼ÇÕßÀîÇ¿ Í¨Ñ¶Ô±ÉîÎÀÐÅ)2ÔÂ13ÈÕÏÂÎç, ¾­×¨¼Ò×é»áÕï, ÉîÛÚÔÙÓÐ13ÃûÐÂÐÍ¹Ú×´²¡¶¾·ÎÑ×È·Õï»¼Õß³öÔº, ÀÛ¼Æ´ï94ÈË¡£ ¾­¹ýÉîÛÚÊÐµÚÈýÈËÃñÒ½Ôº(ÄÏ
ÐÂÐÍ¹Ú×´²¡¶¾ÒßÃçµÄÑÐ·¢Ö®Â·×ßµ½ÄÄ¶ùÁË? Ê²Ã´ÊÇÒßÃç ÒßÃçÊÇÖ¸ÎªÔ¤·À¡¢¿ØÖÆ¼²²¡µÄ·¢Éú¡¢Á÷ÐÐ, ÓÃÓÚÈËÌåÃâÒß½ÓÖÖµÄÔ¤·ÀÐÔÉúÎïÖÆÆ·, °üÀ¨ÃâÒß¹æ»®ÒßÃçºÍ·ÇÃâÒß¹æ»®ÒßÃç¡£
1ÔÂ21ÈÕË«Ë«½ÓÊÜ×¡Ôº¸ôÀëÖÎÁÆ, ²¢È·ÕïÐÂÐÍ¹Ú×´²¡¶¾¸ÐÈ¾¡£ Ê©Ç¿¾õµÃºÜ¾ªÑÈ, ÒòÎªÔÚ´ËÖ®Ç°, ËûÒ»Ö±ÈÏÎª¡°×Ô¼ºÊÇ°²È«µÄ¡±¡£ Ô­À´, Ëû´Ó1ÔÂ3ÈÕÆð, ÏÈºóÁ½´Î¸°Îäºº¹«¸É, 
ÈËÃñÍøÄÏ¾©2ÔÂ13ÈÕµç(ÕÅöÎ)2ÔÂ13ÈÕÉÏÎç, ½­ËÕÊ¡ÎÀÉú½¡¿µÎ¯Í¨±¨:2020Äê2ÔÂ12ÈÕ0-24Ê±, ½­ËÕÊ¡±¨¸æÐÂÐÍ¹Ú×´²¡¶¾·ÎÑ×ÐÂÔöÈ·Õï²¡Àý27Àý¡£ÆäÖÐ, ÇáÐÍ²¡Àý6Àý, ÆÕÍ¨ÐÍ
ÏÖÓÐ±¨¸æÐÂÐÍ¹Ú×´²¡¶¾·ÎÑ×ÒÉËÆ²¡Àý¹²69Àý¡£ÆäÖÐ: ¸£ÖÝÊÐ20Àý(¹ÄÂ¥Çø3Àý¡¢Ì¨½­Çø1Àý¡¢²ÖÉ½Çø4Àý¡¢½ú°²Çø3Àý¡¢³¤ÀÖÇø1Àý¡¢ÃöºîÏØ3Àý¡¢Á¬½­ÏØ2Àý¡¢ÃöÇåÏØ2Àý¡¢
¼ä¸ô24Ð¡Ê±Á½´ÎºôÎüµÀ²¡Ô­ºËËá¼ì²â¾ùÎªÒõÐÔ, Í¬Ê±¾­Ó°ÏñÑ§¼ì²éÏÔÊ¾·Î²¿Ñ×Ö¢Ã÷ÏÔÎüÊÕ, ¾­Î÷²Ø×ÔÖÎÇøÒ½ÁÆ¾ÈÖÎ×¨¼Ò×éÆÀ¹À, ·ûºÏÐÂÐÍ¹Ú×´²¡¶¾·ÎÑ×È·Õï²¡Àý½â³ý¸ôÀëºÍ³öÔº±ê×¼¡£
¾ÝÎ÷²ØÎÀ½¡Î¯ÍøÕ¾ÏûÏ¢, 2ÔÂ12ÈÕ, Î÷²ØÊ×ÀýÐÂÐÍ¹Ú×´²¡¶¾·ÎÑ×È·Õï»¼Õß´Ó×ÔÖÎÇøµÚÈýÈËÃñÒ½ÔºÖÎÓú³öÔº¡£ »¼ÕßÕÅÄ³Ä³¾­¹ý18ÌìµÄ¾«ÐÄÖÎÁÆ, ÌåÎÂ»Ö¸´Õý³£1ÖÜÒÔÉÏ, ºôÎüµÀÖ¢×´
ÐÂÐÍ¹Ú×´²¡¶¾¸ÐÈ¾µÄ·ÎÑ×ÒßÇéÇ£¶¯×Å14ÒÚÈËÃñµÄÐÄ, È«¹úÈËÃñ¶¼¼ÓÈëÁËÕâ³¡¿¹»÷ÒßÇéµÄ¾Ñ»÷Õ½¡£ÖÐ¹ú¿ÆÑ§¼¼Êõ´óÑ§µÚÒ»¸½ÊôÒ½Ôº¡¢ÖÐ¹ú¿ÆÑ§¼¼Êõ´óÑ§³ö°æÉç×éÖ¯Ïà¹Ø×¨¼ÒÎª·ÜÕ½ÔÚ
¾ÝÊÀ½çÎÀÉú×éÖ¯(WHO)2ÔÂ11ÈÕ·¢²¼µÄÒ»·ÝÐÂÐÍ¹Ú×´²¡¶¾(2019-nCoV)Çé¿ö±¨¸æÏÔÊ¾, Ô½À´Ô½¶àµÄÖ¤¾Ý±íÃ÷, ÐÂ¹Ú²¡¶¾ºÍÔÚòùòðÖÐ´«²¥µÄ¹Ú×´²¡¶¾(CoV)Ö®¼ä´æÔÚÁªÏµ¡£¸ü¾ßÌå
¸ù¾Ý°²»ÕÊ¡ÎÀ½¡Î¯·¢²¼µÄÏûÏ¢, °²»ÕÊ¡´óÁ¦ÍÆ¶¯ÖÐÒ½Ò©ÕïÖÎÐÂÐÍ¹Ú×´²¡¶¾·ÎÑ×¹¤×÷¡£°²»ÕÊ¡ÒªÇó¶¨µãÊÕÖÎÒ½Ôº¶ÔÆÕÍ¨È·Õï»¼ÕßÔÚµÚÒ»Ê±¼ä·þÓÃÓÉ¹ú¼ÒÎÀ½¡Î¯¡¢¹ú¼ÒÖÐÒ½Ò©¹ÜÀí¾ÖÁªºÏ
2020Äê2ÔÂ11ÈÕ0-24Ê±, Çàº£Ê¡±¨¸æÐÂÐÍ¹Ú×´²¡¶¾·ÎÑ×ÐÂÔöÈ·Õï²¡Àý0Àý, ÐÂÔöÖØÖ¢²¡Àý0Àý, ÐÂÔöËÀÍö²¡Àý0Àý, ÐÂÔö³öÔº²¡Àý2Àý¡£µ±ÈÕÎÞÐÂÔöÈ·Õï²¡ÀýºÍÒÉËÆ²¡Àý¡£ ½ØÖÁ2ÔÂ
Ñë¹ãÍøÖØÇì2ÔÂ12ÈÕÏûÏ¢(¼ÇÕßÁõÕ¿)ÖØÇìÊÐÎÀÉú½¡¿µÎ¯Í¨±¨:2ÔÂ11ÈÕ12¡ª24Ê±, ÖØÇìÊÐ±¨¸æÐÂ¹Ú·ÎÑ×ÐÂÔöÈ·Õï²¡Àý16Àý, ÐÂÔöÖØÐÍ²¡Àý2Àý, ÖØÐÍ²¡Àý×ªÆÕÍ¨ÐÍ²¡Àý7Àý, ÖØÐÍ
¹Ú×´, Ö¸²¡¶¾µÄ¶ÀÌØÐÎ×´, ×÷ÎªÒ»ÖÖ´óÐÍ²¡¶¾¼Ò×å, ¹Ú×´²¡¶¾³£¼ûÓÚ²¸ÈéÀàºÍÄñÀàÖÐ¡£ÔÚ2019-nCoV»ùÒò×éÖÐ, ×î³¤»ùÒò±àÂë4405¸ö°±»ùËá, Õâ¸öµ°°×ÊÇ·Ç½á¹¹ÐÔ¶àµ°°×, °üÀ¨¶à¸ö
½ØÖÁ2020Äê2ÔÂ11ÈÕ24Ê±, ÁÉÄþÊ¡ÀÛ¼Æ±¨¸æÐÂÐÍ¹Ú×´²¡¶¾·ÎÑ×È·Õï²¡Àý116Àý, ÖÎÓú³öÔº19Àý¡£116ÀýÈ·Õï²¡ÀýÖÐ, ÉòÑôÊÐ28Àý¡¢´óÁ¬ÊÐ16Àý¡¢°°É½ÊÐ3Àý¡¢±¾ÏªÊÐ3Àý¡¢µ¤¶«ÊÐ
¹âÃ÷ÍøÑ¶ 2ÔÂ11ÈÕ, ÊÀÎÀ×éÖ¯×Ü¸ÉÊÂÌ·µÂÈüÔÚÈ«ÇòÑÐ¾¿Óë´´ÐÂÂÛÌ³¼ÇÕß»áÉÏÐû²¼, ½«ÐÂÐÍ¹Ú×´²¡¶¾ÃüÃûÎª¡°COVID-19¡±, ÆäÖÐ¡°Co¡±´ú±í¡°¹Ú×´²¡¶¾¡±, ¡°Vi¡±Îª¡°²¡¶¾¡±, 
ÊÀÎÀ×éÖ¯×Ü¸ÉÊÂÌ·µÂÈû11ÈÕ±íÊ¾, ÐÂÐÍ¹Ú×´²¡¶¾ÒßÃçÓÐÍûÔÚ18¸öÔÂÄÚ×¼±¸¾ÍÐ÷, Ä¿Ç°ÈÔÐè½ß¾¡È«Á¦·À¿Ø²¡¶¾¡£
ÐÂ»ªÉç¿ìÑ¶:ÊÀÎÀ×éÖ¯×Ü¸ÉÊÂÌ·µÂÈû11ÈÕ±íÊ¾, ÐÂÐÍ¹Ú×´²¡¶¾ÒßÃçÓÐÍûÔÚ18¸öÔÂÄÚ×¼±¸¾ÍÐ÷, Ä¿Ç°ÈÔÐè½ß¾¡È«Á¦·À¿Ø²¡¶¾¡£
µ±µØÊ±¼ä11ÈÕ, ÊÀÎÀ×éÖ¯ÔÚÈÕÄÚÍßÕÙ¿ª·¢²¼»á, Ðû²¼½«ÐÂÐÍ¹Ú×´²¡¶¾ÕýÊ½ÃüÃûÎªCOVID-19,  ´ËÓ¢ÎÄËõÐ´ÏóÕ÷×Å19Äê·¢ÏÖµÄ¹Ú×´²¡¶¾¼²²¡¡£ÊÀÎÀ×éÖ¯×Ü¸ÉÊÂÌ·µÂÈû±íÊ¾, Ñ¡ÔñÕâÒ»
ÐÂ»ªÉç¿ìÑ¶:ÊÀ½çÎÀÉú×éÖ¯×Ü¸ÉÊÂÌ·µÂÈû11ÈÕÔÚÈðÊ¿ÈÕÄÚÍßÐû²¼, ½«ÐÂÐÍ¹Ú×´²¡¶¾¸ÐÈ¾µÄ·ÎÑ×ÃüÃûÎª¡°Covid-19¡±¡£ 2ÔÂ11ÈÕ, ÔÚÈðÊ¿ÈÕÄÚÍß, ÊÀ½çÎÀÉú×éÖ¯×Ü¸ÉÊÂÌ·µÂÈü³öÏ¯ÐÂ
ÐÂÐÍ¹Ú×´²¡¶¾È«ÇòÑÐ¾¿Óë´´ÐÂÂÛÌ³ÔÚÈÕÄÚÍß¿ªÄ» --- ÐÂ»ªÉçÈÕÄÚÍß2ÔÂ11ÈÕµç(¼ÇÕßÄôÏþÑô ÁõÇú ÁèÜ°)ÊÀ½çÎÀÉú×éÖ¯ºÍ¡°È«Çò´«È¾²¡·À¿ØÑÐ¾¿ºÏ×÷×éÖ¯¡±11ÈÕÔÚÈðÊ¿ÈÕÄÚÍß
ÈËÃñÍøÀ¼ÖÝ2ÔÂ11ÈÕµç(¼ÇÕßÒøÑà)¼ÇÕß½ñÈÕ´Ó¸ÊËàÊ¡¿Æ¼¼Ìü»ñÏ¤, ¡¶¸ÊËàÊ¡ÐÂÐÍ¹Ú×´²¡¶¾¸ÐÈ¾µÄ·ÎÑ×ÒßÇéÐÄÀí·À»¤Ö¸µ¼ÊÖ²á¡·ÈÕÇ°ÕýÊ½³ö°æ, ¸ÃÊé·ÖÎª¼²²¡Æª¡¢»ù´¡»¤ÀíÆª¡¢ÉíÐÄ
±¨µÀ³Æ¸Ãº½°àÎª2ÔÂ3ÈÕ´Ó¿ÏÄáÑÇÊ×¶¼ÄÚÂÞ±Ï·ÉÍù¹ãÖÝµÄCZ634º½°à, ¡°ÓÉÓÚ»õ²ÕÒÑÂú, ¹¤×÷ÈËÔ±½ô¼±½«¿Í²ÕÇ°²ÕÇå¿Õ, ½«¾èÖú¸ø¹úÄÚ¿¹»÷ÐÂÐÍ¹Ú×´²¡¶¾µÄÎï×Ê·ÅÔÚ¿Í²ÕÔËËÍ»Ø¹ú¡±¡£
¹ûÊß±íÃæ»á¸½×ÅÐÂÐÍ¹Ú×´²¡¶¾?²»´÷¿ÚÕÖ¼Ý³µ±»¿Û6·Ö?Ò¥ÑÔ×÷¹ÖÄª»ÅÕÅ 2020Äê02ÔÂ11ÈÕ 16:51 À´Ô´:»¥ÁªÍøÁªºÏ±ÙÒ¥Æ½Ì¨²ÎÓë»¥¶¯ 
ÐÂÐÍ¹Ú×´²¡¶¾ÒßÇé²»¶ÏÑÓÉÕ, ¶ÔÌ¨¸ÛÁ½µØµÄ¾­¼ÃÔì³É²»Ð¡µÄ³å»÷¡£ 
2020Äê2ÔÂ10ÈÕ0Ê±-24Ê±, º£ÄÏÊ¡±¨¸æÐÂÐÍ¹Ú×´²¡¶¾·ÎÑ×ÐÂÔöÈ·Õï²¡Àý6Àý, ÐÂÔöÖØÖ¢²¡Àý0Àý, ÐÂÔöËÀÍö²¡Àý0Àý, ÐÂÔöÖØÖ¢²¡Àý×ªÇáÖ¢²¡Àý1Àý, ÐÂÔö³öÔº²¡Àý0Àý;ÐÂÔöÈ·Õï
¿ÆÆÕ:´©É½¼×¿ÉÄÜÊÇÐÂÐÍ¹Ú×´²¡¶¾¡°¶þ´«ÊÖ¡±Âð ---½üÈÕÓÐÑÐ¾¿ÈÏÎª, ´©É½¼×¿ÉÄÜÊÇÐÂÐÍ¹Ú×´²¡¶¾µÄÇ±ÔÚÖÐ¼äËÞÖ÷, ÕâÒý·¢ÁËÒ»Ð©ÕùÒéºÍÌÖÂÛ¡£ÄÇÊ²Ã´ÊÇ²¡¶¾ÖÐ¼äËÞÖ÷?ÕâÏîÑÐ¾¿
¼ÇÕß½ñÌì´ÓÉ½¶«Ê¡ÎÀÉú½¡¿µÎ¯Ô±»áÁË½âµ½, 2020Äê2ÔÂ10ÈÕ12-24Ê±, É½¶«Ê¡±¨¸æÐÂÐÍ¹Ú×´²¡¶¾·ÎÑ×ÐÂÔöÈ·Õï²¡Àý20Àý, ÀÛ¼ÆÈ·Õï²¡Àý486Àý(º¬ÖØÖ¢²¡Àý18Àý, Î£ÖØÖ¢²¡Àý9Àý, 
(¿¹»÷ÐÂ¹Ú·ÎÑ×)ÄÚÃÉ¹ÅÎÞÐÂÔöÐÂÐÍ¹Ú×´²¡¶¾·ÎÑ×È·Õï²¡Àý ÖÐÐÂÍøºôºÍºÆÌØ2ÔÂ11ÈÕµç (¼ÇÕß ÕÅçâ)11ÈÕ, ÄÚÃÉ¹Å×ÔÖÎÇøÎÀÉú½¡¿µÎ¯Ô±»á¹Ù·½·¢²¼ÏûÏ¢³Æ, 2020Äê2ÔÂ10ÈÕ10Ê±
¹ØÓÚÐÂÐÍ¹Ú×´²¡¶¾, ÎÒÃÇ¾¿¾¹ÁË½â¶àÉÙ, ÆäÖÐÄÄÐ©ÎÊÌâÒÑ¾­ÔÚ¿ÆÑ§½çºÍÒ½Ñ§½ç´ï³É¹²Ê¶, ÄÄÐ©¿ÆÑ§ÖªÊ¶ºÍÒ½Ñ§³£Ê¶ÓÖÄÜ°ïÖúÈËÃÇ´òºÃÕâ³¡Õ½Òß?
Îª¼á¾öÂäÊµµ³ÖÐÑë¡¢¹úÎñÔº¾ö²ß²¿Êð, È«Á¦Ö§Ô®ºþ±±Ê¡¿ªÕ¹ÐÂÐÍ¹Ú×´²¡¶¾·ÎÑ×·ÀÖÎ¹¤×÷, ¼á¾ö´òÓ®ÒßÇé·À¿Ø×è»÷Õ½, ¹ú¼ÒÎÀÉú½¡¿µÎ¯¾ÙÈ«¹úÖ®Á¦, ¼¯ÓÅÖÊ×ÊÔ´, ½¨Á¢Ê¡¼Ê¶Ô¿ÚÖ§Ô®ºþ±±Ê¡
Îª¼á¾öÂäÊµµ³ÖÐÑë¡¢¹úÎñÔº¾ö²ß²¿Êð, È«Á¦Ö§Ô®ºþ±±Ê¡¿ªÕ¹ÐÂÐÍ¹Ú×´²¡¶¾·ÎÑ×·ÀÖÎ¹¤×÷, ¼á¾ö´òÓ®ÒßÇé·À¿Ø×è»÷Õ½, ¹ú¼ÒÎÀÉú½¡¿µÎ¯¾ÙÈ«¹úÖ®Á¦, ¼¯ÓÅÖÊ×ÊÔ´, ½¨Á¢Ê¡¼Ê¶Ô¿ÚÖ§Ô®ºþ±±Ê¡
ÈËÃñÍøÄÏ¾©2ÔÂ11ÈÕµç(ÕÅöÎ)½­ËÕÊ¡ÎÀ½¡Î¯2ÔÂ11ÈÕ·¢²¼, 2020Äê2ÔÂ10ÈÕ0-24Ê±, ½­ËÕÊ¡±¨¸æÐÂÐÍ¹Ú×´²¡¶¾·ÎÑ×ÐÂÔöÈ·Õï²¡Àý23Àý¡£ÆäÖÐ, ÇáÐÍ²¡Àý7Àý, ÆÕÍ¨ÐÍ²¡Àý16Àý¡£
ÈËÃñÍøÄÏ¾©2ÔÂ11ÈÕµç(ÕÅöÎ)½­ËÕÊ¡ÎÀ½¡Î¯2ÔÂ11ÈÕ·¢²¼, 2020Äê2ÔÂ10ÈÕ0-24Ê±, ½­ËÕÊ¡±¨¸æÐÂÐÍ¹Ú×´²¡¶¾·ÎÑ×ÐÂÔöÈ·Õï²¡Àý23Àý¡£ÆäÖÐ, ÇáÐÍ²¡Àý7Àý, ÆÕÍ¨ÐÍ²¡Àý16Àý¡£
2020Äê2ÔÂ10ÈÕ0-24Ê±, ºÓÄÏÊ¡ÐÂÔöÐÂÐÍ¹Ú×´²¡¶¾·ÎÑ×È·Õï²¡Àý32Àý, ÐÂÔö³öÔº²¡Àý29Àý, ÐÂÔöËÀÍö²¡Àý1Àý¡£ÐÂÔöÈ·Õï²¡ÀýÖÐ, ÐÅÑôÊÐ8Àý(º¬¹ÌÊ¼ÏØ4Àý)¡¢×¤ÂíµêÊÐ3Àý¡¢
2ÔÂ10ÈÕ0¡ª24Ê±, 31¸öÊ¡(×ÔÖÎÇø¡¢Ö±Ï½ÊÐ)ºÍÐÂ½®Éú²ú½¨Éè±øÍÅ±¨¸æ, ÐÂÔöÈ·Õï²¡Àý2478Àý(ºþ±±2097Àý), ÐÂÔöÖØÖ¢²¡Àý849Àý(ºþ±±839Àý), ÐÂÔöËÀÍö²¡Àý108Àý(ºþ±±103Àý
¾ÝÉ½Î÷Ê¡ÎÀÉú½¡¿µÎ¯Ô±»áÍøÕ¾ÏûÏ¢, 2020Äê2ÔÂ10ÈÕ0Ê±ÖÁ24Ê±, É½Î÷Ê¡±¨¸æÐÂÔöÐÂÐÍ¹Ú×´²¡¶¾·ÎÑ×È·Õï²¡Àý3Àý, ÆäÖÐ:Ì«Ô­ÊÐ1Àý(Íò°ØÁÖÇø1Àý)¡¢½úÖÐÊÐ1Àý(Æ½Ò£ÏØ1Àý)
¾Ý¸ÊËàÎÀ½¡Î¯ÍøÕ¾ÏûÏ¢,  ½ØÖÁ2ÔÂ10ÈÕ20Ê±, ¸ÊËàÐÂÔö3ÀýÐÂÐÍ¹Ú×´²¡¶¾·ÎÑ×È·Õï²¡Àý¡£ ÔÚ¸ÊËà±¦Ê¯»¨Ò½Ôº×¡Ôº¸ôÀë, Å¼ÓÐ¸É¿È, 2ÔÂ7ÈÕÒÔ¡°ÒÉËÆÐÂÐÍ¹Ú×´²¡¶¾·ÎÑ×¡±×ªÔËÖÁ
¾Ý¸ÊËàÎÀ½¡Î¯ÍøÕ¾ÏûÏ¢,  ½ØÖÁ2ÔÂ10ÈÕ20Ê±, ¸ÊËàÐÂÔö3ÀýÐÂÐÍ¹Ú×´²¡¶¾·ÎÑ×È·Õï²¡Àý¡£ ÔÚ¸ÊËà±¦Ê¯»¨Ò½Ôº×¡Ôº¸ôÀë, Å¼ÓÐ¸É¿È, 2ÔÂ7ÈÕÒÔ¡°ÒÉËÆÐÂÐÍ¹Ú×´²¡¶¾·ÎÑ×¡±×ªÔËÖÁ
ÎªÒÀ·¨³ÍÖÎ·Áº¦ÐÂÐÍ¹Ú×´²¡¶¾¸ÐÈ¾·ÎÑ×ÒßÇé·À¿ØÎ¥·¨·¸×ïÐÐÎª, ±£ÕÏÈËÃñÈºÖÚÉúÃü°²È«ºÍÉíÌå½¡¿µ, ±£ÕÏÉç»á°²¶¨ÓÐÐò, ±£ÕÏÒßÇé·À¿Ø¹¤×÷Ë³Àû¿ªÕ¹, ¸ù¾ÝÓÐ¹Ø·¨ÂÉ¡¢Ë¾·¨½âÊÍµÄ¹æ¶¨, 
ÐÂÐÍ¹Ú×´²¡¶¾»á²»»áÍ¨¹ý·à¿Ú´«²¥? ---×¨¼Ò±íÊ¾, Ä¿Ç°À´¿´, ÐÂ¹Ú²¡¶¾Ö÷ÒªµÄ´«²¥Í¾¾¶»¹ÊÇÍ¨¹ýºôÎüµÀ·ÉÄ­´«²¥ºÍ½Ó´¥´«²¥¡£
ÑëÊÓÍøÏûÏ¢:ÐÂÐÍ¹Ú×´²¡¶¾·ÎÑ×ÒßÇéÈÔÈ»Ç£¶¯×Å¹«ÖÚµÄÐÄ, ¾ÍÁÙ´²±íÏÖÀ´¿´, ´ó²¿·Ö±»¸ÐÈ¾µÄÈËÈº²¢²»»á³öÏÖÖ¢×´»òÕßÖ¢×´±È½ÏÇáÎ¢, µ«Ò²ÓÐ²»ÉÙÖØÖ¢»¼Õß, ÉõÖÁ±»²¡¶¾¶á×ßÁËÉúÃü
ÐÂ»ªÉçÎäºº2ÔÂ9ÈÕµçÖÐ¹ú¹¤³ÌÔºÔºÊ¿¡¢ºþ±±Ê¡ÐÂ¹Ú·ÎÑ×ÒßÇé·À¿Ø¿ÆÑÐ¹¥¹Ø×é×¨¼Ò¡¢»ªÖÐÅ©Òµ´óÑ§½ÌÊÚ³Â»À´º9ÈÕÍí½ÓÊÜÐÂ»ªÉç¼ÇÕß²É·ÃÊ±Ëµ, ÐÂÐÍ¹Ú×´²¡¶¾²»ÊÇSARS¹Ú×´²¡¶¾, ´Ë
ÖÐÐÂÍø2ÔÂ10ÈÕµç ¾Ý¸£½¨Ê¡ÎÀ½¡Î¯ÍøÕ¾ÏûÏ¢, 2ÔÂ9ÈÕ0¡ª24Ê±, ¸£½¨Ê¡±¨¸æÐÂÔöÐÂÐÍ¹Ú×´²¡¶¾·ÎÑ×È·Õï²¡Àý11Àý¡£ÆäÖÐ: ¸£ÖÝÊÐ1Àý(½ú°²Çø1Àý); ÏÃÃÅÊÐ3Àý(Ë¼Ã÷Çø1
2ÔÂ9ÈÕ0¡ª24Ê±, 31¸öÊ¡(×ÔÖÎÇø¡¢Ö±Ï½ÊÐ)ºÍÐÂ½®Éú²ú½¨Éè±øÍÅ±¨¸æ, ÐÂÔöÈ·Õï²¡Àý3062Àý(ºþ±±2618Àý), ÐÂÔöÖØÖ¢²¡Àý296Àý(ºþ±±258Àý), ÐÂÔöËÀÍö²¡Àý97Àý(ºþ±±91Àý, 
ÁÉÄþ´î½¨È«¹úÊ×¸öÊ¡¼¶ÐÂÐÍ¹Ú×´²¡¶¾·ÎÑ×Ó°Ïñ»áÕïÆ½Ì¨¡£ ±±¾©:²»µÃ¾Ü¾øÕÐÂ¼»ò½âÆ¸ÒßÇéÑÏÖØµØÇøÀÍ¶¯Õß¡£ ÄÚÃÉ¹ÅÆôÓÃÁ÷¶¯ÈË¿Ú×ÔÖúµÇ¼ÇÏµÍ³, ÒªÇóËùÓÐ·µ³ÌÈËÔ±Í¨¹ýÍøÉÏ×ÔÖ÷Ìî±¨
ÕÙ¿ªµÄµÚÊ®¾Å³¡ÒßÇé·À¿ØÀýÐÐ·¢²¼»áÉÏ, ÖÐ¹ú¹¤³ÌÔºÔºÊ¿¡¢ºþ±±Ê¡ÐÂ¹Ú·ÎÑ×ÒßÇé·À¿Ø¿ÆÑÐ¹¥¹Ø×é×¨¼Ò¡¢»ªÖÐÅ©Òµ´óÑ§½ÌÊÚ³Â»À´º±íÊ¾, ÑÐ¾¿·ÖÎö·¢ÏÖ, ÐÂÐÍ¹Ú×´²¡¶¾ÊôÓÚSARS¹Ú×´²¡¶¾
Õë¶ÔÍøÓÑ¹ØÐÄµÄÐÂ¹Ú²¡¶¾ÊÇ·ñ´æÔÚÆøÈÜ½º´«²¥, ÖÐ¹ú¼²²¡Ô¤·À¿ØÖÆÖÐÐÄ´«È¾²¡Ô¤·À¿ØÖÆ´¦´ËÍâ, Å©²úÆ·ÔÚÊÛÂô¡¢ÔËÊäµÄ¹ý³ÌÖÐ, ÊÇ²»ÊÇ»á¸½×ÅÐÂÐÍ¹Ú×´²¡¶¾?Å©²úÆ·Âò»Ø¼ÒºóÈçºÎ
¿ÕÆøÖÐÊÇ·ñÓÐÐÂÐÍ¹Ú×´²¡¶¾?»¹ÄÜ¿ª´°Í¨·çÂð? ---´ÓÕâ¸ö½Ç¶È½², ÔÚÈÕ³£Í¨·ç»·¾³ÏÂ, ¿ÕÆøÖÐÒ»°ã²»»áÓÐÐÂÐÍ¹Ú×´²¡¶¾¡£ËùÒÔ½¨ÒéÃ¿ÌìÖÁÉÙÁ½´Î¿ª´°Í¨·ç, ÊÇ½µµÍ¸ÐÈ¾·çÏÕµÄÓÐÐ§
½â·Å¾ü×ÜÒ½ÔºµÚÎåÒ½Ñ§ÖÐÐÄ»ñÅúÐÂÐÍ¹Ú×´²¡¶¾ºËËá¼ì²âµ¥Î» ---½â·Å¾ü×ÜÒ½ÔºµÚÎåÒ½Ñ§ÖÐÐÄÁÙ´²¼ìÑéÒ½Ñ§ÖÐÐÄ½üÈÕË³ÀûÍ¨¹ý±±¾©ÊÐÎÀÉú½¡¿µÎ¯Ô±»áÉóºË¼°±±¾©ÊÐ¼²¿ØÖÐÐÄ¼ì²â½á¹û
×ÔÖÎÇøµ³Î¯Êé¼Ç¡¢×ÔÖÎÇøÐÂÐÍ¹Ú×´²¡¶¾·ÎÑ×ÒßÇé·À¿Ø¹¤×÷Áìµ¼Ð¡×é×é³¤³ÂÈ«¹ú³öÏ¯»áÒé²¢½²»°¡£×ÔÖÎÇøÖ÷Ï¯¡¢×ÔÖÎÇøÐÂÐÍ¹Ú×´²¡¶¾·ÎÑ×ÒßÇé·À¿Ø¹¤×÷Áìµ¼Ð¡×é¸±×é³¤Ñ©¿ËÀ´Ìá ¡¤ 
Ä¿Ç°, ÐÂÐÍ¹Ú×´²¡¶¾Ö÷ÒªµÄ´«²¥Í¾¾¶»¹ÊÇºôÎüµÀ·ÉÄ­´«²¥ºÍ½Ó´¥´«²¥, ÆøÈÜ½ººÍ·à¡ª¿ÚµÈ´«²¥Í¾¾¶ÉÐ´ý½øÒ»²½Ã÷È·¡£Í¨¹ýÁ÷ÐÐ²¡Ñ§µ÷²éÏÔÊ¾, ²¡Àý¶à¿ÉÒÔ×·×Ùµ½ÓëÈ·ÕïµÄ²¡ÀýÓÐ¹ý
ÖÐÐÂÍø2ÔÂ9ÈÕµç ¾ÝÉÂÎ÷Ê¡ÎÀ½¡Î¯ÍøÕ¾ÏûÏ¢, ½ØÖÁ2ÔÂ9ÈÕ10Ê±, ÉÂÎ÷ÐÂÔö13ÀýÐÂ¹Ú·ÎÑ×È·Õï²¡Àý, ÐÂÔöÒÉËÆ²¡Àý73Àý¡£ÐÂÔöÈ·Õï²¡ÀýÖÐ, Î÷°²ÊÐ8Àý¡¢±¦¼¦ÊÐ1Àý¡¢Î¼ÄÏÊÐ4
ÈËÃñÍø2ÔÂ9ÈÕµç¾ÝÉ½¶«Ê¡ÎÀ½¡Î¯ÍøÕ¾ÏûÏ¢, 2020Äê2ÔÂ8ÈÕ12-24Ê±, É½¶«Ê¡±¨¸æÐÂÐÍ¹Ú×´²¡¶¾·ÎÑ×ÐÂÔöÈ·Õï²¡Àý19Àý, ÀÛ¼ÆÈ·Õï²¡Àý435Àý(º¬ÖØÖ¢²¡Àý26Àý, Î£ÖØÖ¢²¡Àý6Àý, 
ÈËÃñÍø2ÔÂ9ÈÕµç¾Ý¹óÖÝÊ¡ÎÀ½¡Î¯ÍøÕ¾ÏûÏ¢, 2020Äê2ÔÂ8ÈÕ12¡ª24Ê±, È«Ê¡ÐÂÐÍ¹Ú×´²¡¶¾¸ÐÈ¾µÄ·ÎÑ×ÐÂÔöÈ·Õï²¡Àý7Àý, ÐÂÔöÖÎÓú³öÔº²¡Àý0Àý¡£ÆäÖÐ:ÐÂÔöÈ·Õï²¡ÀýÖÐ, ¹óÑôÊÐ4
½ØÖÁ2ÔÂ8ÈÕ24Ê±ÐÂÐÍ¹Ú×´²¡¶¾·ÎÑ×ÒßÇé×îÐÂÇé¿ö ---2ÔÂ8ÈÕ0¡ª24Ê±, 31¸öÊ¡(×ÔÖÎÇø¡¢Ö±Ï½ÊÐ)ºÍÐÂ½®Éú²ú½¨Éè±øÍÅ±¨¸æ, ÐÂÔöÈ·Õï²¡Àý2656Àý(ºþ±±2147Àý), ÐÂÔöÖØÖ¢
ÈËÃñÍø±±¾©2ÔÂ9ÈÕµç¾Ýºþ±±Ê¡ÎÀÉú½¡¿µÎ¯Ô±»á¹Ù·½ÍøÕ¾ÏûÏ¢, 2ÔÂ8ÈÕ, ºþ±±Ê¡ÐÂÔöÐÂÐÍ¹Ú×´²¡¶¾·ÎÑ×²¡Àý2147Àý, ÐÂÔöËÀÍö81Àý, ÐÂÔö³öÔº324Àý¡£¾ÝÁË½â, 2020Äê2ÔÂ8ÈÕ0Ê±-
¹úÎñÔºÓ¦¶ÔÐÂÐÍ¹Ú×´²¡¶¾·ÎÑ×ÒßÇéÁª·ÀÁª¿Ø»úÖÆ³ÉÔ±ÏÖ¾ö¶¨½«ÐÂÐÍ¹Ú×´²¡¶¾¸ÐÈ¾µÄ·ÎÑ×, ÔÝÃüÃûÎªÐÂÐÍ¹Ú×´²¡¶¾·ÎÑ×, ¼ò³ÆÐÂ¹Ú·ÎÑ×, Ó¢ÎÄ¼ò³ÆNCP¡£
Ò»¡¢ÐÂÐÍ¹Ú×´²¡¶¾ÒßÇéÏÂµÄ³£¼ûÐÄÀí·´Ó¦ÊÇÊ²Ã´ ÐÂÐÍ¹Ú×´²¡¶¾ÒßÇé¾ÍÊÇÒ»³¡ÖØ´óÎ£»ú, ¶øÇÒ°éËæ×ÅÎÒÃÇµÄ´«Í³½ÚÈÕ´º½Ú¶øÀ´, ÆäÓ°Ïì¸üÎªÑÏÖØ¡£
¾¡¹ÜÄ¿Ç°¹Ú×´²¡¶¾ÔÚÖÐ¹úµÄ´«²¥¶ÔÖÐ¹úÉç»á½¡¿µ¹¹³ÉÁËÌôÕ½, µ«ÐÂµÄÆù½ñÎÞÖÎÓú·½Ê½µÄ²¡Ô­ÌåµÄ³öÏÖÊµ¼ÊÉÏÊÇÈ«ÇòÐÔÌôÕ½¡£2020Äê³õ, ÊÀ½çÎÀÉú×éÖ¯Ô¤²âÈ«Çò½¡¿µµÄÖ÷ÒªÍþÐ²Ö®Ò»
Ñë¹ãÍøÖ£ÖÝ2ÔÂ8ÈÕÏûÏ¢(¼ÇÕßÀî·²)¾ÝºÓÄÏÊ¡ÎÀ½¡Î¯ÏûÏ¢, 2020Äê2ÔÂ7ÈÕ0-24Ê±, ºÓÄÏÊ¡ÐÂÔöÐÂÐÍ¹Ú×´²¡¶¾¸ÐÈ¾µÄ·ÎÑ×È·Õï²¡Àý67Àý, ÐÂÔö³öÔº²¡Àý29Àý, ÐÂÔöËÀÍö²¡Àý1Àý¡£
Ñë¹ãÍøÀ¼ÖÝ2ÔÂ8ÈÕÏûÏ¢(¼ÇÕßÃÏÓÀ»Ô ÕÅÀÚ Íõåû)½ØÖÁ2ÔÂ7ÈÕ20Ê±, ¸ÊËàÐÂÔö4ÀýÐÂÐÍ¹Ú×´²¡¶¾¸ÐÈ¾µÄ·ÎÑ×È·Õï²¡Àý¡£ÐÂÔöÈ·Õï²¡ÀýÖÐ, ¶¨Î÷ÊÐ3Àý¡¢Æ½Á¹ÊÐ1Àý¡£ÐÂÔöËÀÍö
2020Äê1ÔÂ12ÈÕ, ¹ú¼ÒÎÀ½¡Î¯ÓëÊÀ½çÎÀÉú×éÖ¯·ÖÏí·¢ÏÖµÄÐÂÐÍ¹Ú×´²¡¶¾»ùÒòÐòÁÐÐÅÏ¢, ÊÀ½çÎÀÉú×éÖ¯ÕýÊ½½«Ôì³ÉÎäºº·ÎÑ×ÒßÇéµÄÐÂÐÍ¹Ú×´²¡¶¾ÃüÃûÎª¡°2019ÐÂÐÍ¹Ú×´²¡¶¾¡±¡£HCoV-
ÖÐÐÂÍø2ÔÂ8ÈÕµç¾Ý¹ú¼ÒÎÀ½¡Î¯ÍøÕ¾ÏûÏ¢, 2ÔÂ7ÈÕ0¡ª24Ê±, 31¸öÊ¡(×ÔÖÎÇø¡¢Ö±Ï½ÊÐ)ºÍÐÂ½®Éú²ú½¨Éè±øÍÅ±¨¸æ, ÐÂÔöÈ·Õï²¡Àý3399Àý(ºþ±±2841Àý), ÐÂÔöÖØÖ¢²¡Àý1280Àý(ºþ
¾ÝÉ½¶«ÎÀ½¡Î¯Î¢ÐÅ¹«ÖÚºÅÏûÏ¢, 7ÈÕ12-24Ê±, É½¶«Ê¡±¨¸æÐÂÐÍ¹Ú×´²¡¶¾¸ÐÈ¾µÄ·ÎÑ×ÐÂÔöÈ·Õï²¡Àý21Àý, ÀÛ¼ÆÈ·Õï²¡Àý407Àý(º¬ÖØÖ¢²¡Àý25Àý, Î£ÖØÖ¢²¡Àý7Àý, ³öÔº38Àý, ÎÞËÀÍö
¾ÝÉ½Î÷Ê¡ÎÀ½¡Î¯ÍøÕ¾ÏûÏ¢, 2020Äê2ÔÂ7ÈÕ0Ê±ÖÁ24Ê±, É½Î÷Ê¡±¨¸æÐÂÐÍ¹Ú×´²¡¶¾¸ÐÈ¾µÄ·ÎÑ×ÐÂÔöÈ·Õï²¡Àý8Àý¡£6ÃûÎ£ÖØÖ¢²¡Àý(½ú³ÇÊÐ2Àý¡¢Ì«Ô­ÊÐ1Àý¡¢³¤ÖÎÊÐ1Àý¡¢ÐÃÖÝÊÐ
¾ÝÖØÇìÊÐÎÀ½¡Î¯ÍøÕ¾ÏûÏ¢, 2020Äê2ÔÂ7ÈÕ12¡ª24Ê±, ÖØÇìÊÐ±¨¸æÐÂÐÍ¹Ú×´²¡¶¾¸ÐÈ¾µÄ·ÎÑ×ÐÂÔöÈ·Õï²¡Àý11Àý, ÐÂÔöÖØÐÍ²¡Àý5Àý, ÖØÐÍ²¡Àý×ªÆÕÍ¨ÐÍ²¡Àý3Àý, ÐÂÔöÎ£ÖØÐÍ²¡Àý1Àý
½ØÖÁ2ÔÂ7ÈÕ24Ê±ÐÂÐÍ¹Ú×´²¡¶¾·ÎÑ×ÒßÇé×îÐÂÇé¿ö ---2ÔÂ7ÈÕ0¡ª24Ê±, 31¸öÊ¡(×ÔÖÎÇø¡¢Ö±Ï½ÊÐ)ºÍÐÂ½®Éú²ú½¨Éè±øÍÅ±¨¸æ, ÐÂÔöÈ·Õï²¡Àý3399Àý(ºþ±±2841Àý), ÐÂÔöÖØÖ¢
ÔÚ×öÊµ×öÏ¸ÒßÇé·À¿Ø¸÷Ïî¹¤×÷µÄ»ù´¡ÉÏ, Í³Ò»Ë¼Ïë¡¢Í³³ï¼æ¹Ë, ³öÌ¨ÊµÕÐÓ²ÕÐ, Ö§³ÖÆóÒµ¿ª¹¤¸´¹¤, È«Á¦±£³Ö¾­¼ÃÉç»áÆ½ÎÈ½¡¿µ·¢Õ¹, ¾­Ê¡ÐÂÐÍ¹Ú×´²¡¶¾¸ÐÈ¾µÄ·ÎÑ×ÒßÇé·À¿ØÖ¸»Ó²¿
³¤´ï3·Ö¶àÖÓµÄÉ³»­ÊÓÆµÖÐ, ÓÐ¹ØÐÂÐÍ¹Ú×´²¡¶¾·ÎÑ×µÄ¿ÆÑ§·À·¶ÖªÊ¶Ò»Ò»³ÊÏÖ¡£ ÐÂÐÍ¹Ú×´²¡¶¾·ÎÑ×ÒßÇé·¢Éúºó, ÕýÔÚº«¹ú¹¥¶Á²©Ê¿µÄºþÄÏ¹¤Òµ´óÑ§°ü×°Éè¼ÆÒÕÊõÑ§ÔºÀÏÊ¦ÀîÀö, µÚÒ»
Ìâ:ÎäººÉçÇø¡°À­ÍøÊ½ÅÅ²é¡±Ö±»÷¡ª¡ªÐÂÐÍ¹Ú×´²¡¶¾¸ÐÈ¾µÄ·ÎÑ×ÒßÇé·À¿Ø½¹µãÉ¨ÃèÖ®¾Å ÐÂ»ªÉç¼ÇÕß7ÈÕÏÂÎç, ÎäººÊÐ²ÌµéÇø²Ìµé½ÖÔ¾½øÉçÇøÍø¸ñÔ±¸ß²¨´Ò´Ò×ß³ö°ì¹«ÊÒ, ´©¹ýÂíÂ·
Íâ¹úÕþÒª»ý¼«ÆÀ¼ÛºÍÖ§³ÖÖÐ¹ú¿¹»÷ÐÂÐÍ¹Ú×´²¡¶¾·ÎÑ×ÒßÇé ---½üÈÕ, ÓÖÓÐÒ»Ð©¹ú¼ÒÁìµ¼ÈË¼°¹ú¼Ê×éÖ¯¸ºÔðÈË¼ÌÐøÍ¨¹ý¸÷ÖÖ·½Ê½¶ÔÖÐ¹ú¿¹»÷ÒßÇé±íÊ¾Î¿ÎÊºÍÖ§³Ö¡£
¹«°²»ú¹ØÒÀ·¨ÑÏÀ÷´ò»÷¾Ü¾ø¸ôÀëÖÎÁÆ´«²¥ÐÂÐÍ¹Ú×´²¡¶¾µÄÎ¥·¨·¸×ïÐÐÎª ---½üÈÕ, ²¿·ÖÈËÔ±¿ÌÒâÒþÂ÷Çé¿ö, ¾Ü¾ø¸ôÀëÖÎÁÆ, ÖÂÊ¹²¡¶¾´«²¥À©É¢, Î£º¦¹«¹²°²È«¡£¸÷µØ¹«°²»ú¹Ø¸ß¶ÈÖØÊÓ, 
Íâ¹úÕþµ³Áìµ¼ÈË»ý¼«ÆÀ¼ÛºÍÖ§³ÖÖÐ¹ú¿¹»÷ÐÂÐÍ¹Ú×´²¡¶¾¸ÐÈ¾·ÎÑ×ÒßÇéµÄÅ¬Á¦ ---Á¬ÈÕÀ´, ÓÖÓÐÒ»Ð©¹ú¼ÒÕþµ³Áìµ¼ÈËÖÂµçÖÂº¯ÖÐ¹²ÖÐÑë¶ÔÍâÁªÂç²¿, ÉùÔ®ÖÐ·½Îª¿¹»÷ÐÂÐÍ¹Ú×´²¡¶¾
¼ÇÕß´Ó·¢²¼»áÉÏ»ñÏ¤, ÁëÄÏÏÖ´úÅ©Òµ¿ÆÑ§Óë¼¼Êõ¹ã¶«Ê¡ÊµÑéÊÒ¡¢»ªÄÏÅ©Òµ´óÑ§½ÌÊÚÉòÓÀÒå¡¢Ð¤Á¢»ªµÈ¿ÆÑÐÈËÔ±Í¨¹ýÁªºÏ¹¥¹Ø, ÔÚÐÂÐÍ¹Ú×´²¡¶¾Ç±ÔÚÖÐ¼äËÞÖ÷µÄËÝÔ´ÉÏÈ¡µÃÖØ´óÍ»ÆÆ¡£
ÔÚ¹ú¼ÒÎÀ½¡Î¯Óë¹ú¼ÒÖÐÒ½Ò©¹ÜÀí¾Ö¹«²¼µÄ¡¶ÐÂÐÍ¹Ú×´²¡¶¾¸ÐÈ¾µÄ·ÎÑ×ÕïÁÆ·½°¸(ÊÔÐÐµÚËÄ°æ)¡·ÖÐÌáµ½, ÐÂÐÍ¹Ú×´²¡¶¾´«²¥Í¾¾¶Îª:¡°¾­ºôÎüµÀ·ÉÄ­´«²¥ÊÇÖ÷ÒªµÄ´«²¥Í¾¾¶, Òà¿ÉÍ¨
ÉÏÔÂµ×, ÔÆÄÏÊ¡ÎÀÉú½¡¿µÎ¯Ô±»áÈ·ÈÏÀ¥Ã÷ÊÐµÚÒ»ÈËÃñÒ½ÔºÎªÔÆÄÏÊ¡µÚÒ»Åú¿ªÕ¹ÐÂÐÍ¹Ú×´²¡¶¾ºËËá¼ì²â¹¤×÷µÄ5¼ÒÒ½ÁÆ»ú¹¹Ö®Ò»¡£
µÚÈý·½»ú¹¹µÈ¼ì²âÁ¦Á¿, ¼Ó¿ìÊµÑéÊÒ¸ÄÔìÉý¼¶, ÅäÖÃ¼ì²â±ØÐèÉè±¸, Ç§·½°Ù¼ÆÌá¸ßÐÂÐÍ¹Ú×´²¡¶¾¸ÐÈ¾·ÎÑ×Õï¶ÏÐ§ÂÊ, È·±£ÒÉËÆ²¡ÈËµÚÒ»Ê±¼äµÃµ½¼°Ê±¼ì²â, ×î´ó³Ì¶ÈÎªÁÙ´²ÖÎÁÆºÍÁª·À
ÊÀÎÀÐ­µ÷È«ÇòÁ¦Á¿ÍÆ¶¯¼Ó¿ìÐÂÐÍ¹Ú×´²¡¶¾ÑÐ¾¿ ---ÊÀ½çÎÀÉú×éÖ¯6ÈÕÐû²¼, ½«ÓÚ±¾ÔÂ11ÈÕºÍ12ÈÕÔÚÈÕÄÚÍß¾Ù°ìÕë¶ÔÐÂÐÍ¹Ú×´²¡¶¾µÄÈ«ÇòÑÐ¾¿Óë´´ÐÂÂÛÌ³, ÒÔÐ­µ÷È«Çò¿ÆÑÐÁ¦Á¿, 
ÔÚÇ°ËùÎ´ÖªµÄÐÂÐÍ¹Ú×´²¡¶¾Ï®À´Ö®¼Ê, È«Çò¿ÆÑ§½çÐ¯ÊÖÓ­Õ½Õâ¸öÈËÀà¹²Í¬µÄµÐÈË¡£·¨¹ú°ÍË¹µÂÑÐ¾¿Ëù×¨¼ÒÎÄÉ­ÌØ¡¤°£Å¬·òÈÕÇ°±íÊ¾, ÊÀ½ç·¶Î§ÄÚÒÑÓÐ20¶à¸öÐÂÐÍ¹Ú×´²¡¶¾»ùÒò×é²âÐò
ÐÂ»ªÉç±±¾©2ÔÂ6ÈÕµç½ØÖÁ2ÔÂ6ÈÕÖÐÎç12Ê±, °×¶íÂÞË¹¡¢°Í»ùË¹Ì¹¡¢³¯ÏÊ¡¢º«¹ú¡¢ÈÕ±¾¡¢Ì©¹ú¡¢ÂíÀ´Î÷ÑÇ¡¢Ó¡Äá¡¢Âí¶û´ú·ò¡¢Ãåµé¡¢µÂ¹ú¡¢Ó¢¹ú¡¢·¨¹ú¡¢Òâ´óÀû¡¢°ÂµØÀû¡¢ÐÙÑÀÀû¡¢
Ô­±êÌâ:Íõ¶«·åÖ÷³ÖÕÙ¿ªºÓ±±Ê¡Ó¦¶ÔÐÂÐÍ¹Ú×´²¡¶¾¸ÐÈ¾·ÎÑ×ÒßÇé¹¤×÷Áìµ¼Ð¡×é»áÒé ÉîÈë¹á³¹Ï°½üÆ½×ÜÊé¼ÇÖØÒªÖ¸Ê¾ºÍµ³ÖÐÑë¾ö²ß²¿Êð È«Á¦ÒÔ¸°ÍÆ½øÒßÇé·À¿Ø¹¤×÷Âäµ½Êµ´¦È¡µÃÊµÐ§ 
¾Ýºþ±±Ê¡ÎÀ½¡Î¯ÍøÕ¾ÏûÏ¢, 2020Äê2ÔÂ6ÈÕ0Ê±-24Ê±, ºþ±±Ê¡ÐÂÔöÐÂÐÍ¹Ú×´²¡¶¾¸ÐÈ¾µÄ·ÎÑ×²¡Àý2447Àý, È«Ê¡ÐÂÔöËÀÍö69Àý¡£
¾ÝºÓÄÏÊ¡ÎÀ½¡Î¯¹Ù·½Î¢²©ÏûÏ¢, 2020Äê2ÔÂ6ÈÕ0-24Ê±, ºÓÄÏÊ¡ÐÂÔöÐÂÐÍ¹Ú×´²¡¶¾¸ÐÈ¾µÄ·ÎÑ×È·Õï²¡Àý63Àý, ÐÂÔö³öÔº²¡Àý14Àý, ÐÂÔöËÀÍö²¡Àý1Àý¡£
Ê¡ÎÀ½¡Î¯ÏûÏ¢, ½ØÖÁ2ÔÂ5ÈÕ24Ê±, ½­ËÕÊ¡ÐÂÐÍ¹Ú×´²¡¶¾¸ÐÈ¾µÄ·ÎÑ×³öÔº²¡ÀýÔöÖÁ26Àý, ÆäÖÐÄÏ¾©11Àý, ËÕÖÝ4Àý, ÐìÖÝ3Àý, ³£ÖÝ2Àý, ÑÎ³Ç2Àý, »´°²1Àý, Á¬ÔÆ¸Û1Àý, ÎÞÎý1Àý, 
¹ú¼ÊÉç»áÖ§³ÖÖÐ¹ú·À¿ØÐÂÐÍ¹Ú×´²¡¶¾¸ÐÈ¾·ÎÑ×ÒßÇé ---½ØÖÁ2ÔÂ6ÈÕÖÐÎç12Ê±, °×¶íÂÞË¹¡¢°Í»ùË¹Ì¹¡¢³¯ÏÊ¡¢º«¹ú¡¢ÈÕ±¾¡¢Ì©¹ú¡¢ÂíÀ´Î÷ÑÇ¡¢Ó¡Äá¡¢Âí¶û´ú·ò¡¢Ãåµé¡¢µÂ¹ú¡¢Ó¢¹ú¡¢
½üÆÚ, ÐÂÐÍ¹Ú×´²¡¶¾·ÎÑ×ÒßÇéÒýÆðÏ£À°Õþ¸®ºÍÉç»á¸÷½ç¸ß¶È¹Ø×¢, Ï£À°ÕþÒªºÍ¸÷½çÓÑºÃÈËÊ¿·×·×Í¨¹ý²»Í¬·½Ê½, ÏòÖÐ·½±íÊ¾Ö§³ÖºÍÎ¿ÎÊ¡£Ï£À°×ÜÍ³¸®ÃØÊé³¤Ò®ÄáÂêËþË¹ÔÚ×ÜÍ³¸®ÏòÖÐ¹ú
ÕâÁ½Ìì, Ò»Ìõ¡°Ç§Íò±ð³öÃÅÍæÑ©¡±µÄÏûÏ¢ÔÚÍøÉÏ´«²¥, ÏûÏ¢³Æ¿ÕÆøÖÐµÄ¹Ú×´²¡¶¾»á±»Ñ©»¨´øµ½µØÃæ, Èç¹û²»ÄÜ±£Ö¤3Ð¡Ê±ÄÚ²»½Ó´¥¿Ú±Ç, ÒÂ·þÈ«²¿¾Æ¾«Ïû¶¾, ¾Í²»Òª³öÃÅÍæÑ©, 
2ÔÂ5ÈÕ, ÔÚÈÕ±¾ºá±õ¸Û, ·ÀÒßÈËÔ±½«¡°×êÊ¯¹«Ö÷¡±ºÅÓÊÂÖÉÏÈ·ÕïµÄÐÂÐÍ¹Ú×´²¡¶¾¸ÐÈ¾»¼ÕßÒÆÏò¾È»¤³µ¡£ÈÕ±¾ºñÉúÀÍ¶¯Ê¡5ÈÕËµ, Í£¿¿ÔÚºá±õ¸ÛÍâµÄÓÊÂÖ¡°×êÊ¯¹«Ö÷¡±ºÅÉÏÓÐ10
2ÔÂ6ÈÕ, ÖÐ¹²ÖÐÑëÕþÖÎ¾Ö³£Î¯¡¢¹úÎñÔº×ÜÀí¡¢ÖÐÑëÓ¦¶ÔÐÂÐÍ¹Ú×´²¡¶¾¸ÐÈ¾·ÎÑ×ÒßÇé¹¤×÷Áìµ¼Ð¡×é×é³¤Àî¿ËÇ¿Ö÷³ÖÕÙ¿ªÁìµ¼Ð¡×é»áÒé¡£ ÖÐ¹²ÖÐÑëÕþÖÎ¾Ö³£Î¯¡¢ÖÐÑëÓ¦¶ÔÐÂÐÍ¹Ú×´²¡¶¾¸ÐÈ¾
¹ú¼ÊÔÚÏß¹ã¶«ÆµµÀÏûÏ¢(¼ÇÕßÖì×ÓÈÙ):¼ÇÕß2ÔÂ6ÈÕ´Ó¹ã¶«Ê¡Õþ¸®ÐÂÎÅ°ìÔÚ¹ãÖÝ¾ÙÐÐµÄÐÂÎÅ·¢²¼»áÉÏ»ñÏ¤, ½ØÖÁ2ÔÂ6ÈÕ12Ê±, ¹ã¶«Ê¡ÀÛ¼Æ±¨¸æÐÂÐÍ¹Ú×´²¡¶¾¸ÐÈ¾µÄ·ÎÑ×È·Õï²¡ÀýÔö
(¼ÇÕß ÑîÒã)2ÔÂ6ÈÕÏÂÎç, ºþ±±Ê¡ÏÉÌÒÊÐµÚÒ»ÈËÃñÒ½Ôº¸ÐÈ¾¿ÆÒ»²¡Çø¡¢¶þ²¡Çø11Î»ÐÂÐÍ¹Ú×´²¡¶¾¸ÐÈ¾µÄ·ÎÑ×È·Õï»¼Õß³öÔº, ÕâÊÇÏÉÌÒÊÐÊ×ÅúÖÎÓúµÄ»¼Õß¡£
Ô­±êÌâ:ËýÓëÐÂÐÍ¹Ú×´²¡¶¾·ÎÑ×¿¹ÕùµÄ28Ìì ÕâÊÇÖÐ¹ú¹¤ÉÌÒøÐÐÎäºº·ÖÐÐÔ±¹¤Ñîá°·ÖÏíµÄÕ½Ê¤ÐÂÐÍ¹Ú×´²¡¶¾¸ÐÈ¾µÄ·ÎÑ×µÄÕæÊµ¾­Àú¡£ÒßÇéÃæÇ°, ËýÀÖ¹Û¶ø»ý¼«, ×îÖÕÕ½Ê¤ÁË²¡Ä§¡£
µ³ÖÐÑë¡¢¹úÎñÔº¸ß¶ÈÖØÊÓÐÂÐÍ¹Ú×´²¡¶¾¸ÐÈ¾·ÎÑ×ÒßÇé·À¿ØºÍÖØµãÈºÌå¾ÍÒµ¹¤×÷¡£ÏßÉÏÖ°Òµ¼¼ÄÜÅàÑµ, ¼ÈÊÇÌáÉýÀÍ¶¯ÕßÖ°Òµ¼¼ÄÜË®Æ½µÄÖØÒªÍ¾¾¶, Ò²ÊÇ¼õÉÙÒßÇéÆÚ¼äÈËÔ±¾Û¼¯µÄÓÐÐ§·½Ê½
ÌØ¸å:Óë²¡¶¾ÈüÅÜ¡ª¡ªÈ«ÇòÐÂÐÍ¹Ú×´²¡¶¾¿ÆÑÐÉ¨Ãè --- ÔÚÐÂÐÍ¹Ú×´²¡¶¾ÒßÃçÑÐ¾¿ÖÐ, ¸üÐèÒªÕâÖÖÀí½â, ÒòÎªÒßÃç¿ª·¢Í¨³£ÐèÒª½Ï³¤µÄÊ±¼ä¡£
¡±ÉÏº£È«Á¦±£ÕÏÐÂÐÍ¹Ú×´²¡¶¾¼ì²âÊÔ¼ÁºÐÆóÒµÂú¸ººÉÉú²ú ¡± ÔÚÉÏº£äîºÓãþ¿ª·¢ÇøÆÖ½­¸ß¿Æ¼¼Ô°ÇøÄÚµÄ¸ßÑ¹Åäµç·¿Àï, ¹úÍøÉÏº£ÊÐÄÏ¹©µç¹«Ë¾¿Í»§¹¤³ÌÊ¦ÐìÕÜ·ÉÕý×ÐÏ¸¼ì²é
Ñë¹ãÍø±±¾©2ÔÂ6ÈÕÏûÏ¢(¼ÇÕßñûÓÂ)¹ú¼ÒÎÀÉú½¡¿µÎ¯Ô±»á2ÔÂ2ÈÕ¹«²¼¡¶¹ØÓÚ×öºÃ¶ùÍ¯ºÍÔÐ²ú¸¾ÐÂÐÍ¹Ú×´²¡¶¾¸ÐÈ¾µÄ·ÎÑ×ÒßÇé·À¿Ø¹¤×÷µÄÍ¨Öª¡·, Ã÷È·¶ùÍ¯ºÍÔÐ²ú¸¾ÊÇÐÂÐÍ¹Ú×´
ÉÏº£2020Äê2ÔÂ6ÈÕ /ÃÀÍ¨Éç/ -- ¸ý×ÓÐÂ´º, ÐÂÐÍ¹Ú×´²¡¶¾¸ÐÈ¾µÄ·ÎÑ×ÒßÇéÇ£¶¯È«¹úÈËÐÄ¡£×÷Îª¹úÄÚÁìÏÈµÄTMC, Ð¯³ÌÉÌÂÃÒ»Ö±ÃÜÇÐ¹Ø×¢ÒßÇé·¢Õ¹, ²¢ÒÔÊµ¼ÊÐÐ¶¯Ö§³Ö¿¹»÷ÐÂÐÍ·ÎÑ×
¾­ÓÉÒ½Ñ§×¨¼Ò±±¾©´óÑ§Ö×ÁöÒ½ÔºÖØÖ¢Ò½Ñ§¿ÆÖ÷ÈÎÍõºêÖ¾°Ñ¹Ø, ÑëÊÓÍø¡¢ÌÚÑ¶ÁªºÏÖÆ×÷µÄ¡°ÐÂÐÍ¹Ú×´²¡¶¾Ò¥ÑÔ±Ø¿¼¾í¡±ÒÑÕýÊ½·¢²¼¡£ ÊÔÌâ²»½öËÑ¼¯ÁËµ±ÏÂÍøÉÏµÄ¸ßÈÈ¶ÈÒ¥ÑÔ,  ¸üÄÒÀ¨
¾­ÓÉÒ½Ñ§×¨¼Ò±±¾©´óÑ§Ö×ÁöÒ½ÔºÖØÖ¢Ò½Ñ§¿ÆÖ÷ÈÎÍõºêÖ¾°Ñ¹Ø, ÑëÊÓÍø¡¢ÌÚÑ¶ÁªºÏÖÆ×÷µÄ¡°ÐÂÐÍ¹Ú×´²¡¶¾Ò¥ÑÔ±Ø¿¼¾í¡±ÒÑÕýÊ½·¢²¼¡£ ÊÔÌâ²»½öËÑ¼¯ÁËµ±ÏÂÍøÉÏµÄ¸ßÈÈ¶ÈÒ¥ÑÔ,  ¸üÄÒÀ¨
ÐÂ»ªÉçÈÕÄÚÍß2ÔÂ5ÈÕµç(¼ÇÕßÁèÜ° ³Â¿¡ÏÀ)ÊÀ½çÎÀÉú×éÖ¯5ÈÕÔÚÈÕÄÚÍß×Ü²¿Ðû²¼, Æô¶¯Ó¦¶ÔÐÂÐÍ¹Ú×´²¡¶¾ÒßÇéµÄ¡°Õ½ÂÔ×¼±¸ºÍÓ¦¶Ô·½°¸¡±, Ö¼ÔÚÎª²»Í¬¹ú¼Ò»òµØÇø²ãÃæÖÆ¶¨ÒßÇéÓ¦¶Ô
Ë¹ÀïÀ¼¿¨×ÜÀíÂíÐÀ´ï¡¤À­¼ÖÅÁ¿ËÈøÂÊÁì¶àÃûÄÚ¸ó²¿³¤¡¢ÒéÔ±ºÍ½üÇ§Ãû¸÷½çÃñÖÚ¾Û¼¯ÔÚÕâÀï, ¹²Í¬ÎªÖÐ¹úÈËÃñ¿¹»÷ÐÂÐÍ¹Ú×´²¡¶¾¸ÐÈ¾·ÎÑ×ÒßÇéËÐ¾­¡¢Æí¸£¡£ ÂíÐÀ´ïÏòÓ¦Ñû²Î¼Ó»î¶¯µÄ
2020ÄêµÄ´º½Ú¾Í¿ì¹ýÈ¥, µ«ÊÇÔÚÄêÇ°¾ÍÒÑ¾­·¢ÉúµÄÐÂÐÍ¹Ú×´²¡¶¾ÒßÇéÈÔÔÚÂûÑÓ, Ö×Áö»¼ÕßÒòÎª×ÔÉíÒÑÓÐÖ×ÁöÕâ¸ö»ù´¡ÎÊÌâ, ×ÔÉíµÄµÖ¿¹Á¦¸ü²îÒ»Ð©, ±»¸ÐÈ¾µÄ·çÏÕÒ²¸ü´ó¡£Ö×Áö
ÈËÃñÍø±±¾©1ÔÂ23ÈÕµç ÁÙ½ü2020ÄêÊóÄê´º½Ú, ÐÂÐÍ¹Ú×´²¡¶¾·ÎÑ×Ç£¶¯×Åµ³ºÍÕþ¸®ÒÔ¼°ÀÏ°ÙÐÕµÄÐÄ¡£ÐÂÐÍ¹Ú×´²¡¶¾¾¿¾¹ÊÇÊ²Ã´?¿ÉÄÜµÄ·¢²¡Ô­ÒòÊÇÊ²Ã´?¹Ú×´²¡¶¾¸ÐÈ¾ºóÓÐÊ²Ã´Ö¢×´
Ñë¹ãÍøÖ£ÖÝ2ÔÂ6ÈÕÏûÏ¢(¼ÇÕßÀî·²)ºÓÄÏÊ¡ÐÅÑôÊÐÐÂÐÍ¹Ú×´²¡¶¾¸ÐÈ¾µÄ·ÎÑ×ÒßÇé·À¿Ø¹¤×÷Ö¸»Ó²¿ÏûÏ¢³Æ, 2ÔÂ5ÈÕ, ºÓÄÏÐÅÑôÊÐÖÐÐÄÒ½ÔºÈ·ÕïÒ»ÀýÐÂÉú¶ù¸ÐÈ¾ÐÂÐÍ¹Ú×´²¡¶¾·ÎÑ×, »¼¶ù
ÖÐÐÂÍøÒø´¨2ÔÂ6ÈÕµç(ÑîµÏ)¼ÇÕß6ÈÕ´ÓÄþÏÄÓ¦¶ÔÐÂÐÍ¹Ú×´²¡¶¾¸ÐÈ¾·ÎÑ×ÒßÇé¹¤×÷Ö¸»Ó²¿»ñÏ¤, 2020Äê2ÔÂ5ÈÕ0Ê±¡ª24Ê±, ÄþÏÄ±¨¸æÐÂÔöÈ·Õï²¡Àý6Àý, ÀÛ¼Æ40Àý;ÐÂÔöÒÉËÆ²¡Àý
ÎÊ:ÐÂÐÍ¹Ú×´²¡¶¾²¡ÊÇÒ»ÖÖÊ²Ã´¼²²¡, ÈçºÎ´«²¥ºÍ¸ÐÈ¾?¸ÐÈ¾»¼ÕßÓÐÊ²Ã´Ö¢×´?´ð:2019Äêµ×ÔÚºþ±±Ê¡ÎäººÊÐ³öÏÖµÄ¹Ú×´²¡¶¾, ÊÀ½çÎÀÉú×éÖ¯½«ÆäÃüÃûÎª2019ÐÂÐÍ¹Ú×´²¡¶¾(2019-n
Á¬ÈÕÀ´, ¹ú¼ÊÉç»á³ÖÐø¹Ø×¢ÖÐ¹ú¿¹»÷ÐÂÐÍ¹Ú×´²¡¶¾¸ÐÈ¾·ÎÑ×ÒßÇé, »ý¼«ÆÀ¼ÛÖÐ¹úÎª´ËËù×÷Å¬Á¦, ²¢¶ÔÖÐ¹ú´òÓ®Õâ³¡¿¹ÒßÖ®Õ½³äÂúÐÅÐÄ¡£ÖÇÀûÖÚÒé³¤ÒÁÍò¡¤¸¥ÂåÀ×Ë¹±íÊ¾, ÖÐ¹úÕþ¸®
Ñë¹ãÍøºôºÍºÆÌØ2ÔÂ6ÈÕÏûÏ¢(¼ÇÕß±¦Òô)ÄÚÃÉ¹ÅÎÀ½¡Î¯·¢²¼, ÄÚÃÉ¹Å×ÔÖÎÇøµ¥ÈÕÐÂÔöÐÂÐÍ¹Ú×´²¡¶¾¸ÐÈ¾µÄ·ÎÑ×È·Õï²¡Àý4Àý, ÆäÖÐ°üÍ·ÊÐÍÁÓÒÆì2Àý, ºôÂ×±´¶ûÊÐÄªÁ¦´ïÍßÆì2Àý¡£ 
ÈËÃñÍøÀ¼ÖÝ2ÔÂ6ÈÕµç(ÍõÎÄ¼Î)¾Ý¸ÊËàÊ¡ÎÀ½¡Î¯ÏûÏ¢, ½ØÖÁ2ÔÂ5ÈÕ20Ê±, ¸ÊËàÐÂÔö5ÀýÐÂÐÍ¹Ú×´²¡¶¾¸ÐÈ¾µÄ·ÎÑ×È·Õï²¡Àý¡£ÐÂÔö²¡ÀýÖÐ, ¶¨Î÷ÊÐ2Àý¡¢°×ÒøÊÐ1Àý¡¢ÇìÑôÊÐ1Àý¡¢
ÎÂÜ°ÌáÊ¾:ÔÚÐÂÐÍ¹Ú×´²¡¶¾¸ÐÈ¾µÄ·ÎÑ×Á÷ÐÐÆÚ¼ä, ÎªÖ¸µ¼²»Í¬ÈËÈº¿ÆÑ§ºÏÀíµØÑ¡ÔñºÍÊ¹ÓÃ¿ÚÕÖ, ¹ú¼ÒÖÆ¶¨, ¿ÆÑ§»®·Ö¸ß·çÏÕ¡¢½Ï¸ß·çÏÕ¡¢ÖÐµÈ·çÏÕ¡¢½ÏµÍ·çÏÕ¡¢µÍ·çÏÕ±©Â¶ÎåÀà
ÖÐÐÂÍø2ÔÂ6ÈÕµç ¾ÝÖØÇìÊÐÎÀ½¡Î¯ÍøÕ¾ÏûÏ¢, 2ÔÂ5ÈÕ12¡ª24Ê±, ÖØÇìÊÐ±¨¸æÐÂÐÍ¹Ú×´²¡¶¾¸ÐÈ¾µÄ·ÎÑ×ÐÂÔöÈ·Õï²¡Àý13Àý, ÀÛ¼Æ±¨¸æÐÂÐÍ¹Ú×´²¡¶¾¸ÐÈ¾µÄ·ÎÑ×È·Õï²¡Àý389Àý¡£ Ïû
ÐÂÐÍ¹Ú×´²¡¶¾¸ÐÈ¾µÄ·ÎÑ×ÒßÇé±©·¢ºó, ¹ú¼ÒÎÀ½¡Î¯·¢²¼ÁË¡¶ÐÂÐÍ¹Ú×´²¡¶¾¸ÐÈ¾µÄ·ÎÑ×ÕïÁÆ·½°¸¡·, ²¢Í¨¹ý·ÖÎöÒßÇéÐÎÊÆºÍÑÐ¾¿½øÕ¹, ×éÖ¯×¨¼ÒÔÚ¶ÔÇ°ÆÚÒ½ÁÆ¾ÈÖÎ¹¤×÷½øÐÐ·ÖÎö¡¢ÑÐÅÐ¡¢
½üÈÕ, ÐÂÐÍ¹Ú×´²¡¶¾ÒßÇéÒýÆð¹ã·º¹Ø×¢¡£2ÔÂ5ÈÕ, ÃâÒßÑ§×¨¼Ò»Æ²¨½ÓÊÜÖÐÐÂÉç¼ÇÕß²É·ÃÊ±±íÊ¾, ÃñÖÚÔöÇ¿×ÔÉíÃâÒßÁ¦, ¶ÔµÖ¿¹ÐÂÐÍ¹Ú×´²¡¶¾ÓÐÒ»¶¨°ïÖú¡£ 
ÐÂ»ªÉç±±¾©2ÔÂ5ÈÕµç Á¬ÈÕÀ´, º£ÄÚÍâÇÈ°ûÐÄÏµ×æ¹ú, ÏìÓ¦ÖÐ¹úÇÈÁª³«Òé¾è×Ê¾èÎï, ÎªÖÐ¹ú¿¹»÷ÐÂÐÍ¹Ú×´²¡¶¾¸ÐÈ¾·ÎÑ×ÒßÇé³öÁ¦¹Ä¾¢¡£ 1ÔÂ26ÈÕ, ÖÐ¹úÇÈÁªÏòº£ÄÚÍâÇÈ°û·¢³öÎª´ò
Ñë¹ãÍøÉòÑô2ÔÂ5ÈÕÏûÏ¢(¼ÇÕßÐìÖ¾Ç¿)2020Äê2ÔÂ4ÈÕ21Ê±30·ÖÖÁ2ÔÂ5ÈÕ15Ê±30·Ö, ÁÉÄþÊ¡ÐÂÔö7ÀýÊäÈëÐÔÐÂÐÍ¹Ú×´²¡¶¾¸ÐÈ¾µÄ·ÎÑ×È·Õï²¡Àý, ÆäÖÐÉòÑôÊÐ4Àý, ´óÁ¬ÊÐ1Àý, 
2ÔÂ4ÈÕ, ÖÐ¹ú×¤°Ä´óÀûÑÇ´óÊ¹³É¾ºÒµÔÚ¡¶°Ä´óÀûÑÇ½ðÈÚÆÀÂÛ±¨¡··¢±íÊðÃûÎÄÕÂ³Æ, ÔÚ¿¹»÷ÐÂÐÍ¹Ú×´²¡¶¾¸ÐÈ¾·ÎÑ×ÒßÇé·½Ãæ, ÖÐ¹úÓÐÄÜÁ¦, ÊÀ½çÓÐÐÅÐÄ¡£³É¾ºÒµËµ, Ãæ¶ÔÕâÒ»¾Þ´óÌôÕ½, 
È·Õï»òÒÉËÆÐÂÐÍ¹Ú×´²¡¶¾¸ÐÈ¾µÄ·ÎÑ×µÄÔÐ¸¾´æÔÚÄ¸Ó¤´«²¥·çÏÕ, ÐÂÉú¶ù³öÉúºóÓ¦Á¢¼´°´ÐÂÐÍ¹Ú×´²¡¶¾¸ÐÈ¾µÄ·ÎÑ×¸ôÀë¹Û²ì¡¢ÕïÖÎ, ²¢ÓèÒÔºËËá¼ì²â, ÔÝ²»ÓèÄ¸ÈéÎ¹Ñø¡£
Á¬ÈÕÀ´, ÓÖÓÐÒ»Ð©¹ú¼ÒÕþµ³Áìµ¼ÈËÖÂµçÖÂº¯ÖÐ¹²ÖÐÑë¶ÔÍâÁªÂç²¿, ¸ß¶ÈÆÀ¼ÛÖÐ·½Îª¿¹»÷ÐÂÐÍ¹Ú×´²¡¶¾¸ÐÈ¾·ÎÑ×ÒßÇéËù×÷µÄÅ¬Á¦, ²¢±í´ï¶ÔÖÐ¹úµÄ»ý¼«Ö§³Ö¡£
µ±ÈÕ, ¾­¾«ÐÄÕïÖÎ, ¹óÖÝ3ÃûÐÂÐÍ¹Ú×´²¡¶¾¸ÐÈ¾µÄ·ÎÑ×»¼Õß´ïµ½¹ú¼ÒÎÀÉú½¡¿µÎ¯¡¶ÐÂÐÍ¹Ú×´²¡¶¾¸ÐÈ¾µÄ·ÎÑ×ÕïÁÆ·½°¸(ÊÔÐÐµÚÎå°æ)¡·½â³ý¸ôÀëÖÎÁÆ±ê×¼, Í¬Ê±³öÔº, ÖÁ´Ë, ¹óÖÝÊ¡ÀÛ¼Æ
¾¯ÌèÐÂÐÍ¹Ú×´²¡¶¾Ä¸Ó¤´«²¥·çÏÕ ---»ªÖÐ¿Æ¼¼´óÑ§Í¬¼ÃÒ½Ñ§Ôº¸½ÊôÍ¬¼ÃÒ½Ôº5ÈÕ¹«²¼ÁËÒ»¸ö°¸Àý, Ò»Ãû¸ÐÈ¾ÐÂÐÍ¹Ú×´²¡¶¾µÄÔÐ¸¾ÆÊ¹¬²úÏÂµÄÐÂÉú¶ù, Ò²±»·¢ÏÖ¸ÐÈ¾ÐÂÐÍ¹Ú×´²¡¶¾¡£
¹ã´óÊÐÃñÅóÓÑ:2ÔÂ5ÈÕ, ¸ù¾Ý¡¶ÐÂÐÍ¹Ú×´²¡¶¾¸ÐÈ¾µÄ·ÎÑ×ÕïÁÆ·½°¸(ÊÔÐÐµÚÎå°æ)¡·, ¾­Ê¡×¨¼Ò×éÈ·ÈÏ, ÎÒÊÐÐÂÔö1ÀýÊäÈëÐÔÐÂÐÍ¹Ú×´²¡¶¾¸ÐÈ¾µÄ·ÎÑ×È·Õï²¡Àý, ÊôÆÕÍ¨ÐÍ²¡Àý¡£
2ÔÂ5ÈÕ, ¾ÝÊ¡ÎÀÉú½¡¿µÎ¯Í¨±¨, Ì©ÖÝ¾¸½­ÊÐ1ÃûÐÂÐÍ¹Ú×´²¡¶¾¸ÐÈ¾µÄ·ÎÑ×È·Õï»¼Õß¾ÈÖÎÓÐÐ§, »Ö¸´Á¼ºÃ, ¾­×¨¼Ò×éÈ·ÈÏ, ·ûºÏ³öÔº±ê×¼, 2ÔÂ4ÈÕÏÂÎçÖÎÓú³öÔº¡£ ¼ÇÕß´ÓÌ©ÖÝÊÐÎÀ½¡
2ÔÂ4ÈÕ, ¹¤ÐÐÎäºº·ÖÐÐÊ×ÀýÐÂÐÍ¹Ú×´²¡¶¾¸ÐÈ¾µÄ·ÎÑ×»¼ÕßÑîá°×ß³ö¸ôÀë²¡·¿, °ìÀíºÃ³öÔºÊÖÐøºó»Øµ½¼ÒÖÐ¾²Ñø¡£ËýÄ¿Ç°ÌåÎÂÕý³£, ¿ÈËÔµÈÖ¢×´Ã÷ÏÔºÃ×ª, ¾­Á½´ÎºËËá
2ÔÂ5ÈÕÉÏÎç10µã°ë, ÑÎ³ÇÊÐµÚ¶þÈËÃñÒ½Ôº, ÎÒÊÐÊ×Åú2ÀýÐÂÐÍ¹Ú×´²¡¶¾¸ÐÈ¾µÄ·ÎÑ×È·Õï»¼ÕßÖÎÓú³öÔº, »³±§Ò½»¤ÈËÔ±ÎªËûÃÇËÍÉÏµÄÏÊ»¨Á¬ÉùµÀÐ»¡£ ¡÷2ÔÂ5ÈÕÉÏÎç10µã°ë, ÎÒÊÐ
ÖÐ¹ú·¨Ñ§»á4ÈÕÓ¡·¢¡¶¹ØÓÚ×öºÃÐÂÐÍ¹Ú×´²¡¶¾¸ÐÈ¾µÄ·ÎÑ×ÒßÇé·À¿Ø¹¤×÷µÄÍ¨Öª¡·, È«ÎÄÈçÏÂ:Òª°´ÕÕ¡°ÔÚ×öºÃ·À¿Ø¹¤×÷µÄÇ°ÌáÏÂ, È«Á¦Ö§³ÖºÍ×éÖ¯ÍÆ¶¯¸÷ÀàÉú²úÆóÒµ¸´¹¤¸´²ú¡±µÄ
Ñë¹ãÍø¸£ÖÝ2ÔÂ5ÈÕÏûÏ¢(¼ÇÕßÍò´æÁé)¼ÇÕß´Ó¸£½¨Ê¡ÕÙ¿ªµÄÏà¹ØÐÂÎÅ·¢²¼»áÉÏ»ñÏ¤, ÐÂÐÍ¹Ú×´²¡¶¾¸ÐÈ¾µÄ·ÎÑ×ÒßÇé±¬·¢ºó, ¸£½¨Ê¡¿Æ¼¼ÌüÑ¸ËÙ×éÖ¯¶¯Ô±¸£½¨Ê¡¿ÆÑÐÍÅ¶Ó, ¼Ó´óÐÂÐÍ
ÖÐÐÂÍøº¼ÖÝ2ÔÂ5ÈÕµç(ÕÅìÏ»¶)5ÈÕ¼ÇÕß´ÓÕã½­Ê¡ÎÀÉú½¡¿µÎ¯»ñÏ¤, 2020Äê2ÔÂ4ÈÕ0-24Ê±, Õã½­Ê¡±¨¸æÐÂÐÍ¹Ú×´²¡¶¾¸ÐÈ¾µÄ·ÎÑ×ÐÂÔöÈ·Õï²¡Àý66Àý, ÐÂÔö³öÔº²¡Àý15Àý¡£½ØÖÁ
ÎäººÊÐ¼²¿ØÖÐÐÄÊÇÎäººÊÐÊ×Åú»ñ×¼¿ªÕ¹ÐÂÐÍ¹Ú×´²¡¶¾ºËËá¼ì²âµÄ»ú¹¹Ö®Ò»¡£Î»ÓÚ¸ÃÖÐÐÄ²¡Ô­ÉúÎï¼ìÑéËùµÄÉúÎï°²È«¶þ¼¶ÊµÑéÊÒ(P2ÊµÑéÊÒ)ÔòÊÇ¡°¾ø¶Ô½ûÇø¡±¡£ÔÚÕâÀï, 20¶àÃû
»áÒéÈÏÎª, ÐÂÐÍ¹Ú×´²¡¶¾¸ÐÈ¾·ÎÑ×ÒßÇé·¢Éúºó, È«ÐÐÉÏÏÂÈÏÕæ¹á³¹ÖÐÑë¡¢×ÜÐÐµ³Î¯ºÍ×ÔÖÎÇø²¿Êð, ×öÁË´óÁ¿×¿ÓÐ³ÉÐ§µÄ¹¤×÷, Çø·ÖÐÐ³ÉÁ¢ÁËÒßÇé·À¿ØÁìµ¼Ð¡×é, ¼°Ê±
»áÒéÈÏÎª, ÐÂÐÍ¹Ú×´²¡¶¾¸ÐÈ¾·ÎÑ×ÒßÇé·¢Éúºó, È«ÐÐÉÏÏÂÈÏÕæ¹á³¹ÖÐÑë¡¢×ÜÐÐµ³Î¯ºÍ×ÔÖÎÇø²¿Êð, ×öÁË´óÁ¿×¿ÓÐ³ÉÐ§µÄ¹¤×÷, Çø·ÖÐÐ³ÉÁ¢ÁËÒßÇé·À¿ØÁìµ¼Ð¡×é, ¼°Ê±
¾Ý¹ú¼ÒÎÀÉú½¡¿µÎ¯Ô±»áÍøÕ¾2ÔÂ5ÈÕÏûÏ¢, ¡¶Ô¤·ÀÐÂÐÍ¹Ú×´²¡¶¾¸ÐÈ¾¿ÚÕÖÑ¡ÔñÓëÊ¹ÓÃ¼¼ÊõÖ¸Òý¡·Ó¡·¢¡£ È«ÎÄÈçÏÂ: ²»Í¬ÈËÈºÔ¤·ÀÐÂÐÍ¹Ú×´²¡¶¾¸ÐÈ¾¿ÚÕÖÑ¡ÔñÓëÊ¹ÓÃ¼¼ÊõÖ¸Òý ÔÚ
ÐÂÐÍ¹Ú×´²¡¶¾ÊÇÒÔÇ°´ÓÎ´ÔÚÈËÌåÖÐ·¢ÏÖµÄ¹Ú×´²¡¶¾ÐÂ¶¾Öê¡£´ÓÎäººÊÐ²»Ã÷Ô­Òò·ÎÑ×»¼ÕßÏÂºôÎüµÀ·ÖÀë³öµÄ¹Ú×´²¡¶¾ÎªÒ»ÖÖÐÂÐÍ¹Ú×´²¡¶¾, WHOÃüÃû2019-nCoV¡£ 2¡¢ÐÂÐÍ¹Ú×´²¡
Ñë¹ãÍøÇàµº2ÔÂ5ÈÕÏûÏ¢(¼ÇÕßÍõÎ°)ÇàµºÊÐÎÀ½¡Î¯2ÔÂ5ÈÕÍ¨±¨, 2ÔÂ4ÈÕ12¡ª24Ê±, ÇàµºÊÐÐÂÔö2ÀýÐÂÐÍ¹Ú×´²¡¶¾¸ÐÈ¾µÄ·ÎÑ×È·Õï²¡Àý¡£ Í¨±¨³Æ, ÐÂÔö2ÀýÈ·Õï»¼Õß, Ò»Îª60Ëê
²»Í¬ÈËÈºÔ¤·ÀÐÂÐÍ¹Ú×´²¡¶¾¸ÐÈ¾¿ÚÕÖÑ¡ÔñÓëÊ¹ÓÃ¼¼ÊõÖ¸Òý ÔÚÐÂÐÍ¹Ú×´²¡¶¾¸ÐÈ¾µÄ·ÎÑ×Á÷ÐÐÆÚ¼ä, ½¨ÒéÑ¡ÔñºÏÊÊµÄ¿ÚÕÖÀàÐÍ, ²»¹ý¶È·À»¤¡£
ÈËÃñÍøÄÏ¾©2ÔÂ5ÈÕµç(ÌÆè´è´)2020Äê2ÔÂ4ÈÕ0-24Ê±, ½­ËÕÊ¡±¨¸æÐÂÐÍ¹Ú×´²¡¶¾¸ÐÈ¾µÄ·ÎÑ×ÐÂÔöÈ·Õï²¡Àý33Àý¡£ÆäÖÐ, ÄÏ¾©ÊÐ3Àý¡¢ÎÞÎýÊÐ1Àý¡¢ÐìÖÝÊÐ6Àý¡¢³£ÖÝÊÐ5Àý¡¢
ÐÂÐÍ¹Ú×´²¡¶¾¸ÐÈ¾·ÎÑ×³£¼ûÔçÆÚ±íÏÖÎª:Î·º®¡¢·¢ÈÈ¡¢ÑÊÍ´¡¢·¦Á¦¡¢¼¡Í´, ÓÐÐ©»¼Õß±íÏÖÎªÐØÃÆ¡¢±ïÆø¡¢¸É¿È, ÉÙÁ¿»¼Õß±íÏÖÎª¶ñÐÄ¡¢Å»ÍÂ¡¢¸¹Ðº¡£
±¾±¨Îäºº2ÔÂ4ÈÕµç¼ÇÕß³Â¹úÈ«¡¢ÌØÔ¼¼ÇÕßÍôÑ§³±±¨µÀ:¾­¹ý¾ü¶ÓÖ§Ô®ºþ±±Ò½ÁÆ¶ÓÔúÊµÏ¸ÖÂ¡¢½ôÕÅÓÐÐòµÄ×¼±¸¹¤×÷, Îäºº»ðÉñÉ½ÐÂÐÍ¹Ú×´²¡¶¾¸ÐÈ¾·ÎÑ××¨¿ÆÒ½Ôº¿ªÊ¼ÕýÊ½½ÓÕïÐÂÐÍ¹Ú×´
ÈËÃñÍø±±¾©2ÔÂ5ÈÕµç ¾Ý¹ú¼ÒÎÀÉú½¡¿µÎ¯Ô±»á¹Ù·½ÍøÕ¾ÏûÏ¢, 2ÔÂ4ÈÕ0¡ª24Ê±, 31¸öÊ¡(×ÔÖÎÇø¡¢Ö±Ï½ÊÐ)ºÍÐÂ½®Éú²ú½¨Éè±øÍÅ±¨¸æÐÂÔöÈ·Õï²¡Àý3887Àý(ºþ±±Ê¡3156Àý), ÐÂÔö
½ØÖÁ2ÔÂ3ÈÕ24Ê±, ¹ú¼ÒÎÀ½¡Î¯ÊÕµ½31¸öÊ¡(×ÔÖÎÇø¡¢Ö±Ï½ÊÐ)ºÍÐÂ½®Éú²ú½¨Éè±øÍÅÀÛ¼Æ±¨¸æÐÂÐÍ¹Ú×´²¡¶¾¸ÐÈ¾·ÎÑ×È·Õï²¡Àý20438Àý, ÏÖÓÐÖØÖ¢²¡Àý2788Àý, ÀÛ¼ÆËÀÍö²¡Àý425Àý, ÀÛ
Ö§³Ö¸ßÐ£¡¢¿ÆÑÐÔºËù¡¢ÆóÒµÕë¶ÔÐÂÐÍ¹Ú×´²¡¶¾¸ÐÈ¾·ÎÑ×·ÀÖÎ, ÔÚÖÎÁÆ·½·¨¡¢Ò©ÎïÑÐ·¢¡¢¼ì²â¼¼ÊõºÍÒ½ÁÆÉè±¸µÈ·½Ïò¿ªÕ¹¿Æ¼¼Ð­Í¬¹¥¹Ø¡£ÒßÇéÒ»Ïß·À¿ØÈËÔ±½áºÏÒßÇéÁÙ´²·À¿Ø¿ªÕ¹µÄ¿Æ¼¼
2ÔÂ4ÈÕ, ÖÐ¹²ÖÐÑëÕþÖÎ¾Ö³£Î¯¡¢¹úÎñÔº×ÜÀí¡¢ÖÐÑëÓ¦¶ÔÐÂÐÍ¹Ú×´²¡¶¾¸ÐÈ¾·ÎÑ×ÒßÇé¹¤×÷Áìµ¼Ð¡×é×é³¤Àî¿ËÇ¿Ö÷³ÖÕÙ¿ªÁìµ¼Ð¡×é»áÒé¡£
×ÛºÏÏûÏ¢:ÐÂ¼ÓÆÂÊ×ÏÖÐÂÐÍ¹Ú×´²¡¶¾ÉçÇø´«²¥²¡Àý ±ÈÀûÊ±±¨¸æÊ×Àý²¡Àý ---¶à¹úÎÀÉú²¿ÃÅ4ÈÕ±¨¸æ±¾¹úÐÂÔöÐÂÐÍ¹Ú×´²¡¶¾¸ÐÈ¾²¡Àý, ÆäÖÐÐÂ¼ÓÆÂÊ×´Î³öÏÖÉçÇø´«²¥²¡Àý, ±ÈÀûÊ±±¨¸æ
Ñë¹ãÍø¹þ¶û±õ2ÔÂ4ÈÕÏûÏ¢    4ÈÕÍí21Ê±, ¹þ¶û±õÊÐ¹«²¼ÁË2ÔÂ3ÈÕÁãÊ±ÖÁ2ÔÂ4ÈÕÁãÊ±ÐÂÔö18ÀýÐÂÐÍ¹Ú×´²¡¶¾¸ÐÈ¾·ÎÑ×È·Õï»¼Õß»î¶¯¹ì¼£, ÌáÊ¾¹ã´óÊÐÃñ×öºÃ·À»¤¹¤×÷
2019ÄêÄ©, ´Ó²»Ã÷Ô­Òò·ÎÑ×»¼ÕßÏÂºôÎüµÀ·ÖÀë³öµÄ¹Ú×´²¡¶¾ÊÇÒ»ÖÖÐÂÐÍ¹Ú×´²¡¶¾, ÊÀ½çÎÀÉú×éÖ¯½«ÆäÃüÃûÎª2019-nCoV¡£¾­¹ý×¨¼Ò¼ø¶¨, ÕâÖÖ²¡¶¾»áÈË¸ÐÈ¾ÈË, ÇÒ´æÔÚÒ»¶¨·¶Î§µÄ
×ÛºÏÐÂ»ªÉç×¤Íâ¼ÇÕß±¨µÀ:Á¬ÈÕÀ´, ÖÐ¹úÈ«Á¦¿¹»÷ÐÂÐÍ¹Ú×´²¡¶¾¸ÐÈ¾·ÎÑ×ÒßÇéÇ£¶¯ÊÀÈËÄ¿¹â¡£¼ª¶û¼ªË¹Ë¹Ì¹Íâ½»²¿³¤°¬´ï¶û±ð¿Æ·òÔÚ»á¼ûÖÐ¹ú×¤¼ª´óÊ¹¶ÅµÂÎÄÊ±±íÊ¾, ËûÍêÈ«Ö§³Ö²¢
ÔÆÄÏÒ»ÐÂÐÍ¹Ú×´²¡¶¾¸ÐÈ¾µÄ·ÎÑ×»¼ÕßÉæÏÓÒÔÎ£ÏÕ·½·¨Î£º¦¹«¹²°²È«×ï±»¹«°²»ú¹ØÁ¢°¸Õì²é ---ÔÆÄÏÊ¡¾°ºéÊÐÓ¦¶ÔÐÂÐÍ¹Ú×´²¡¶¾¸ÐÈ¾·ÎÑ×ÒßÇé¹¤×÷Áìµ¼Ð¡×éÖ¸»Ó²¿4ÈÕÍ¨±¨, ¾°ºéÊÐ¾°
´óÒßµ±Ç°, ÖÐ¹úÒ½Ñ§¿ÆÑ§Ôº±±¾©Ð­ºÍÒ½Ñ§ÔºµÄÏà¹Ø×¨¼ÒµÚÒ»Ê±¼ä×éÖ¯±àÐ´ÁË¡¶Ð­ºÍÐÂÐÍ¹Ú×´²¡¶¾·ÎÑ×·À»¤ÊÖ²á¡·, ½â¶ÁÓëÐÂÐÍ¹Ú×´²¡¶¾·ÎÑ×ÓÐ¹ØµÄ×¨ÒµÎÊÌâÓëÒÉ»ó, Ö¼ÔÚÔö½ø´óÖÚ¼°
´Ó½ñÌì¿ªÊ¼, ¹âÃ÷ÍøÊé»­ÆµµÀÁªºÏ±±¾©½ðÕýµÂÊé»­Ôº·¢Æð¡°ÖÚÖ¾³É³Ç¿¹»÷ÐÂÐÍ¹Ú×´²¡¶¾·ÎÑ×ÒßÇéÖ÷ÌâÊé»­Õ¹¡±×÷Æ·Õ÷¼¯»î¶¯, ºÅÕÙÈ«¹úÊé»­¼Ò¼°Êé»­°®ºÃÕßÓÃ»­±ÊÃè»æ¿¹Òß¸ÐÈË
ÐÂÐÍ¹Ú×´²¡¶¾¸ÐÈ¾µÄ·ÎÑ××îÔçÔÚ2019Äê12ÔÂÔÚÎÒ¹úÎäºº·¢ÏÖ, ÊÇÓÉ2019ÐÂÐÍ¹Ú×´²¡¶¾ÒýÆðµÄ¡£ ¶þÊÇÖ¢×´²»Í¬¡£ÆÕÍ¨¸ÐÃ°ÁÙ´²Ö¢×´½ÏÇá, ÉÏºôÎüµÀ¿¨ËûÖ¢×´Ã÷ÏÔ, Èç±ÇÈû¡¢Á÷
½ªÏþ·å½éÉÜ, 2ÔÂ3ÈÕ, ¶õ¶û¶àË¹ÊÐ´ïÀ­ÌØÆìÕÙ¿ªµÄ·À¿ØÐÂÐÍ¹Ú×´²¡¶¾¸ÐÈ¾µÄ·ÎÑ×ÒßÇéµÚÈý´ÎÇé¿öÍ¨±¨»á, ÒÑ¹«²¼ÕâÀý²¡ÀýµÄÁ÷ÐÐ²¡Ñ§µ÷²é½á¹û¡£ ½ªÏþ·åËµ, ¾Ý¹ú¼ÒÎÀÉú½¡¿µÎ¯Ó¡·¢
ÖÎÁÆÐÂÐÍ¹Ú×´²¡¶¾¸ÐÈ¾µÄ·ÎÑ×, ÖÐÒ½Î÷Ò½¸÷ÓÐËù³¤, ¸÷ÓÐ²àÖØ, ÓÅÊÆ»¥²¹, Ð­Í¬È¡Ð§¡£ÕâÒ»ÏîÄ¿Òª¼ÓÇ¿¿ÆÑÐ¹¥¹Ø, ·þÎñÁÙ´²¾ÈÖÎ¡£
2ÔÂ4ÈÕ, ¾­¹ý³£ÖÝÊÐÒ½ÁÆ¾ÈÖÎ×¨¼Ò×éÆÀ¹À, Á½Ãû»¼Õß·ûºÏ¹ú¼ÒÎÀÉú½¡¿µÎ¯ÐÂÐÍ¹Ú×´²¡¶¾¸ÐÈ¾µÄ·ÎÑ×È·Õï²¡Àý½â³ý¸ôÀëºÍ³öÔº±ê×¼¡£ ³£ÖÝÊÐÐÂÐÍ¹Ú
Í¼½â|¡¶·ÀÒß²¡ Èý×Ö¾­¡ª¡ªÐÂÐÍ¹Ú×´²¡¶¾¹«ÖÚ·À»¤Ö¸ÄÏ¡·³ö°æ(Ãâ·Ñ¹«¿ª):ÎÒÃÇÏàÐÅ, ÔÚÒÔÏ°½üÆ½Í¬Ö¾ÎªºËÐÄµÄµ³ÖÐÑë¼áÇ¿Áìµ¼ÏÂ, ÎÒÃÇ¼á¶¨ÐÅÄî¡¢¿ÆÑ§·ÀÖÎ¡¢Í¬ÖÛ¹²¼Ã¡¢Èº·ÀÈº
²¡¶¾×î¶à´æ»î¼¸Ìì?ÄÜ³ÔÒ©Ô¤·ÀÂð?³èÎïÓëÈËÊÇ·ñ»á»¥Ïà´«È¾?¹ØÓÚÐÂÐÍ¹Ú×´²¡¶¾·ÎÑ×, Õâ¼¸¸öÎÊÌâÓÐ×îÐÂ½âÊÍ!
ÈçºÎÇø·Ö¸ÐÃ°¡¢Á÷¸ÐºÍÐÂÐÍ¹Ú×´²¡¶¾¸ÐÈ¾·ÎÑ×?Ê²Ã´ÊÇÆÕÍ¨¸ÐÃ°?Ê²Ã´ÊÇÁ÷¸Ð?ÐÂÐÍ¹Ú×´²¡¶¾¸ÐÈ¾µÄ·ÎÑ×ÓÖÓÐºÎÖ¢×´?
ÎªÁËµÖÓùÀ´ÊÆÐÚÐÚµÄÐÂÐÍ¹Ú×´²¡¶¾, È«ÇòÍøÓÑÏë³öÁËÎå»¨°ËÃÅµÄ¡°ÍÁ·¨×Ó¡±¡£ ¶ÔÓÚÒßÇéµÄµ£ÓÇÒ²ÊÇ¸÷Ê½¸÷Ñù, ÓÐÅÂ³èÎï´ø¶¾µÄ, »¹ÓÐÉõÖÁµ£ÐÄ½Óµ½ÖÐ¹úÀ´µÄ¿ìµÝ»á¸ÐÈ¾²¡¶¾¡£
µ±Ç°ÖÐ¹úÈËÃñÕýÔÚÓëÐÂÐÍ¹Ú×´²¡¶¾¸ÐÈ¾·ÎÑ×ÒßÇé½øÐÐÑÏËàµÄ¶·Õù¡£ÈËÃñÈºÖÚÉúÃü°²È«ºÍÉíÌå½¡¿µÊ¼ÖÕÊÇµÚÒ»Î»µÄ¡£
ÐÂÐÍ¹Ú×´²¡¶¾Ö÷ÒªÊÇ¾­¹ýºôÎüµÀ·ÉÄ­´«²¥, Ò²¿ÉÍ¨¹ý½Ó´¥´«²¥¡£Ä¿Ç°ÉîÛÚÊÐµÚÈýÈËÃñÒ½ÔºµÈÒ½ÁÆ»ú¹¹ÔÚÄ³Ð©ÐÂÐÍ¹Ú×´²¡¶¾¸ÐÈ¾µÄ·ÎÑ×È·Õï²¡Àý»¼ÕßµÄ·à±ãÖÐ¼ì³öÐÂÐÍ¹Ú×´²¡¶¾ºËËá
Èç¹û¸½½üÐ¡Çø»òÕßÊÇ×Ô¼º¾Ó×¡µÄÐ¡Çø, ³öÏÖÐÂÐÍ¹Ú×´²¡¶¾¸ÐÈ¾µÄ·ÎÑ×ÒÉËÆ»òÈ·Õï²¡Àý, ÄãÒªÈçºÎ±£»¤×Ô¼ººÍ¼ÒÈË?ÓÐÄÄÐ©ÖµµÃ×¢ÒâµÄµØ·½? Íâ³öÆª    1.×øµçÌÝ»áÓÐ¸ÐÈ¾·çÏÕÂð
ÈËÃñÍø¹óÑô2ÔÂ3ÈÕµç(ÍõÐã·¼)2ÔÂ3ÈÕ, ¼ÇÕß´Ó¹óÖÝÊ¡ÎÀÉú½¡¿µÎ¯»ñÏ¤, µ±Ç°, ¹óÖÝÊ¡ÐÂÐÍ¹Ú×´²¡¶¾¸ÐÈ¾µÄ·ÎÑ×»¼Õß¾ÈÖÎ¹¤×÷ÕýÓÐÁ¦ÍÆ½ø, ¾ÈÖÎÒ½ÁÆ»ú¹¹Ò²»ý¼«Ì½Ë÷ÖÎÁÆÐÂ·½·¨, 
ÈËÃñÍø¿ªÂÞ2ÔÂ4ÈÕµç(¼ÇÕßÇúÏèÓî)×ÛºÏ°¢ÁªÇõÍ¨Ñ¶Éç±¨µÀ, ¼Ì°¢ÁªÇõ°¢²¼Ôú±ÈÍõ´¢ÄÂº±Ä¬µÂ1ÔÂ26ÈÕ¹«¿ª±íÌ¬, Ö§³ÖÖÐ¹ú¿¹»÷ÐÂÐÍ¹Ú×´²¡¶¾¸ÐÈ¾µÄ·ÎÑ×ÒßÇéºó, °¢ÁªÇõ¸÷½çÒÔÊµ¼ÊÐÐ¶¯
¾Ýº£ÄÏÊ¡ÎÀ½¡Î¯4ÈÕ·¢²¼µÄÏûÏ¢, 2ÔÂ3ÈÕ0-24Ê±, º£ÄÏÊ¡±¨¸æÐÂÐÍ¹Ú×´²¡¶¾¸ÐÈ¾µÄ·ÎÑ×ÐÂÔöÈ·Õï²¡Àý9Àý, ÐÂÔöÖØÖ¢²¡Àý1Àý, ÐÂÔöËÀÍö²¡Àý0Àý, ÐÂÔö½â³ýÖØÖ¢1Àý, ÐÂÔö³öÔº²¡Àý
¸ÐÈ¾ÊÇÒ»¸ö×ÛºÏµÄÒòËØ, ¸ú½Ó´¥ÓÐ¹Ø¡¢¸ú²¡¶¾×´¿öÓÐ¹Ø¡¢Ò²¸úÉíÌå×´¿öÓÐ¹Ø¡£ÉíÌåÓÐÐ©ÈËÌìÌìÔÚÍøÉÏ¿´¿ÆÆÕÎÄÕÂ, µ«ÓÖ²»ÄÜÈ·¶¨×Ô¼ºµÄÖ¢×´ÊÇ²»ÊÇÐÂÐÍ·ÎÑ×, Õâ»áÈÃ
ÖÐÐÂÍøÎäºº2ÔÂ4ÈÕµç ÖÐ¹ú¿ÆÑ§ÔºÎäºº²¡¶¾ÑÐ¾¿Ëù/ÉúÎï°²È«´ó¿ÆÑ§ÑÐ¾¿ÖÐÐÄ¡¢ÎäººÊÐ½ðÒøÌ¶Ò½Ôº¼°ºþ±±Ê¡¼²²¡Ô¤·À¿ØÖÆÖÐÐÄºÏ×÷, Õë¶ÔÒýÆðÎäºº·ÎÑ×ÒßÇéµÄ2019ÐÂÐÍ¹Ú×´²¡¶¾
½ØÖÁ2ÔÂ3ÈÕ24Ê±ÐÂÐÍ¹Ú×´²¡¶¾¸ÐÈ¾µÄ·ÎÑ×ÒßÇé×îÐÂÇé¿ö ---½ØÖÁ2ÔÂ3ÈÕ24Ê±, ¹ú¼ÒÎÀÉú½¡¿µÎ¯ÊÕµ½31¸öÊ¡(×ÔÖÎÇø¡¢Ö±Ï½ÊÐ)ºÍÐÂ½®Éú²ú½¨Éè±øÍÅÀÛ¼Æ±¨¸æÈ·Õï²¡Àý20438Àý(
ÔÚÕâÀïËûÃÇ¾­¹ý¿¹²¡¶¾ÖÎÁÆ¼°ÆäËû¶ÔÖ¢ÖÎÁÆ, ÐÄÀíÊèµ¼, ¾«ÐÄ»¤Àí, ²¡ÇéºÃ×ª, ÎÞ·¢ÉÕ, ÎÞÉíÌå²»ÊÊ, ¾­·´¸´Á¬ÐøºËËá¼ì²â¾ùÎªÒõÐÔ, ¾­×¨¼Ò×éÆÀ¹À, ·ûºÏ¹ú¼ÒÎÀÉú½¡¿µÎ¯ÐÂÐÍ¹Ú×´²¡¶¾
ÐÂ»ªÍø2ÔÂ4ÈÕµç(Í¨Ñ¶Ô±Á¬Ð¡»ª)ÎªÉîÈë¹á³¹ÂäÊµÇø¡¢ÊÐ ¡¢ÏØ¡¢Ïçµ³Î¯¹ØÓÚ×öºÃÐÂÐÍ¹Ú×´·ÎÑ×²¡¶¾µÄÒßÇéÔ¤·À¹¤×÷, ÓÐÐ§Ìá¸ß·À·¶¹¤×÷ºÍ´å¡¢¾Ó¡¢»§µÄ°²È«
ÖÐ¹²ÖÐÑëÕþÖÎ¾Ö³£ÎñÎ¯Ô±»á2ÔÂ3ÈÕÕÙ¿ª»áÒé, ÌýÈ¡ÖÐÑëÓ¦¶ÔÐÂÐÍ¹Ú×´²¡¶¾¸ÐÈ¾·ÎÑ×ÒßÇé¹¤×÷Áìµ¼Ð¡×éºÍÓÐ¹Ø²¿ÃÅ¹ØÓÚÒßÇé·À¿Ø¹¤×÷Çé¿öµÄ»ã±¨, ÑÐ¾¿ÏÂÒ»²½ÒßÇé·À¿Ø¹¤×÷¡£
ÐÂ»ªÉç±±¾©2ÔÂ3ÈÕµç(¼ÇÕßÎéÔÀ¡¢ÎÂÜ°)Íâ½»²¿·¢ÑÔÈË»ª´ºÓ¨3ÈÕ±íÊ¾, ÖÐ·½Ï£Íû¹ú¼ÊÉç»áÄÜ¹»ÀíÐÔ¡¢Àä¾²µØÈÏÊ¶ÐÂÐÍ¹Ú×´²¡¶¾¸ÐÈ¾µÄ·ÎÑ×ÒßÇé, ²¢×÷³ö¿ÆÑ§¡¢Ç¡µ±µØÓ¦¶Ô¡£ µ±ÈÕ
¾ÍÏñÖØÇìÊ×ÀýÖÎÓú³öÔºµÄÐÂÐÍ¹Ú×´²¡¶¾¸ÐÈ¾µÄ·ÎÑ×»¼ÕßµÄÕâ¾ä»°ÄÇÑù¡£ÒßÇé²»¿ÉÅÂ, ÎÈ×¡ÎÒÃÇÄÜÓ®!
ÐÂ»ªÉç±±¾©2ÔÂ3ÈÕµç ÖÐ¹²ÖÐÑëÕþÖÎ¾Ö³£ÎñÎ¯Ô±»á2ÔÂ3ÈÕÕÙ¿ª»áÒé, ÌýÈ¡ÖÐÑëÓ¦¶ÔÐÂÐÍ¹Ú×´²¡¶¾¸ÐÈ¾·ÎÑ×ÒßÇé¹¤×÷Áìµ¼Ð¡×éºÍÓÐ¹Ø²¿ÃÅ¹ØÓÚÒßÇé·À¿Ø¹¤×÷Çé¿öµÄ»ã±¨, ÑÐ¾¿ÏÂÒ»²½
ÐÂ»ªÉç±±¾©2ÔÂ3ÈÕµç(¼ÇÕßÂíÑÒ)3ÈÕÏÂÎç¾ÙÐÐµÄ±±¾©ÊÐÐÂÐÍ¹Ú×´²¡¶¾¸ÐÈ¾µÄ·ÎÑ×ÒßÇé·À¿Ø¹¤×÷ÐÂÎÅ·¢²¼»áÉÏ, ±±¾©ÊÐÎ÷³ÇÇø¸±Çø³¤çÑ½£ºç½éÉÜ, ¸´ÐËÒ½ÔºÐÄÄÚ¿ÆÖØÖ¢¼à»¤ÊÒ³öÏÖÐÂ
¿ÆÆÕ:ÊÀÎÀ×éÖ¯Õë¶ÔÐÂÐÍ¹Ú×´²¡¶¾·¢²¼ÐÂÒ»Åú¡°ÎÊÓë´ð¡± ---Õë¶Ôµ±Ç°µÄÐÂÐÍ¹Ú×´²¡¶¾ÒßÇé, ÊÀ½çÎÀÉú×éÖ¯3ÈÕÔÚÆä×¤»ª´ú±í´¦¹Ù·½Î¢ÐÅ¹«ÖÚºÅ¸üÐÂÁËÒ»ÅúÈËÃÇ¹ØÐÄµÄÎÊ´ð, ÀýÈç
2ÔÂ3ÈÕ, ¹úÎñÔºÓ¦¶ÔÐÂÐÍ¹Ú×´²¡¶¾¸ÐÈ¾µÄ·ÎÑ×ÒßÇéÁª·ÀÁª¿Ø»úÖÆ¾ÙÐÐÐÂÎÅ·¢²¼»á, ¹¤ÒµºÍÐÅÏ¢»¯²¿µ³×é³ÉÔ±¡¢×Ü¹¤³ÌÊ¦ÌïÓñÁúÏÈÉú±íÊ¾, µ½2ÔÂ1ÈÕ, ÐÂÐÍ¹Ú×´²¡¶¾ºËËá¼ì²âÊÔ¼ÁÈÕ
2ÔÂ3ÈÕ, ¹úÎñÔºÓ¦¶ÔÐÂÐÍ¹Ú×´²¡¶¾¸ÐÈ¾µÄ·ÎÑ×ÒßÇéÁª·ÀÁª¿Ø»úÖÆ¾ÙÐÐÐÂÎÅ·¢²¼»á, ¹¤ÒµºÍÐÅÏ¢»¯²¿µ³×é³ÉÔ±¡¢×Ü¹¤³ÌÊ¦ÌïÓñÁúÏÈÉú±íÊ¾, µ½2ÔÂ1ÈÕ, ÐÂÐÍ¹Ú×´²¡¶¾ºËËá¼ì²âÊÔ¼ÁÈÕ
¹þ¶û±õÒ»ÐÂÐÍ¹Ú×´²¡¶¾¸ÐÈ¾µÄ·ÎÑ×»¼Õß²úÏÂ½¡¿µÅ®Ó¤ ---3ÈÕ, ¹þ¶û±õÊÐµÚÁùÒ½Ôº¾ÙÐÐÐÂÎÅÍ¨±¨»á³Æ, 1ÔÂ30ÈÕ23Ê±32·Ö, ¹þ¶û±õÒ»ÐÂÐÍ¹Ú×´²¡¶¾¸ÐÈ¾µÄ·ÎÑ×»¼Õß¾­ÆÊ¹¬²úÊÖÊõ, 
Îª½øÒ»²½¼ÓÇ¿ÐÂÐÍ¹Ú×´²¡¶¾¸ÐÈ¾·ÎÑ×ÒßÇé·À¿Ø¹¤×÷, ÓÐÐ§ÇÐ¶Ï²¡¶¾´«²¥Í¾¾¶, ¼õÉÙÈËÔ±Á÷¶¯´«È¾·çÏÕ, ×î´óÏÞ¶ÈµØ¶ôÖÆÒßÇéÂûÑÓ, ÇÐÊµ±£ÕÏÈËÃñÈºÖÚÉíÌå½¡¿µºÍÉúÃü°²È«, ½áºÏµ±Ç°ÎÒÇøÒß
ÐÂ»ªÍøÖØÇì2ÔÂ3ÈÕµç(ÁõÀÚ ÑîÂå)2ÔÂ2ÈÕ, ÖØÇì½­±±ÇøÕÙ¿ªÐÂÐÍ¹Ú×´²¡¶¾¸ÐÈ¾µÄ·ÎÑ×ÒßÇé·À¿Ø¹¤×÷ÐÂÎÅÍ¨Æø»á, ¶Ô½üÆÚÈ«ÇøÐÂÐÍ¹Ú×´²¡¶¾¸ÐÈ¾µÄ·ÎÑ×ÒßÇé·À¿Ø
ÐÂ»ªÉç±±¾©2ÔÂ2ÈÕµç(¼ÇÕßÉêîñ)ÖÐ¹úÃ³´Ù»á2ÈÕÏòÕã½­ºþÖÝÄ³ÖÆÔìÆóÒµ³ö¾ßÈ«¹úÊ×·ÝÐÂÐÍ¹Ú×´²¡¶¾¸ÐÈ¾µÄ·ÎÑ×ÒßÇé²»¿É¿¹Á¦ÊÂÊµÐÔÖ¤Ã÷, ÖúÁ¦ÆóÒµ×î´óÏÞ¶È¼õÇáÒòÒßÇéÔì³É²»ÄÜ
¡°ÔÚµ±Ç°·À¿ØÐÂÐÍ¹Ú×´²¡¶¾¸ÐÈ¾·ÎÑ×µÄÑÏ¾þ¶·ÕùÖÐ, ¸÷¼¶µ³×éÖ¯ºÍ¹ã´óµ³Ô±¸É²¿±ØÐëÀÎ¼ÇÈËÃñÀûÒæ¸ßÓÚÒ»ÇÐ, ²»Íü³õÐÄ¡¢ÀÎ¼ÇÊ¹Ãü, ÍÅ½á´øÁì¹ã´óÈËÃñÈºÖÚ¼á¾ö¹á³¹ÂäÊµµ³ÖÐÑë¾ö²ß
±±¾©·þ×°Ñ§ÔºÒÕÊõÉè¼ÆÑ§ÔºÊ¦ÉúÖÆ×÷µÄ¶àÓïÑÔ°æ±¾¡°·À¿ØÐÂÐÍ¹Ú×´²¡¶¾¶ùÍ¯»æ±¾¡±2ÈÕÉÏÏß, ²¢¿ª·ÅÈ«ÇòÏÂÔØ¡£
¾ÝÌì½òÊÐÎÀ½¡Î¯ÍøÕ¾ÏûÏ¢, 2ÔÂ2ÈÕ0-24Ê±, Ìì½òÊÐ±¨¸æÐÂÐÍ¹Ú×´²¡¶¾¸ÐÈ¾µÄ·ÎÑ×ÐÂÔöÈ·Õï²¡Àý7Àý, ÐÂÔöÎ£ÖØÐÍ²¡Àý0Àý, ÐÂÔöÖØÐÍ²¡Àý2Àý, ÐÂÔöËÀÍö²¡Àý0Àý, ÐÂÔö³öÔº²¡Àý1Àý¡£
¾­¼ÃÈÕ±¨-ÖÐ¹ú¾­¼ÃÍø¼ÇÕß2ÔÂ2ÈÕ´ÓÎäºº´óÑ§ÈËÃñÒ½Ôº»ñÏ¤, ½üÈÕ, Îäºº´óÑ§ÈËÃñÒ½ÔºÓëÖÐ¿ÆÔºÎäºº²¡¶¾ÑÐ¾¿ËùÁªºÏ¿ªÕ¹ÑÐ¾¿·¢ÏÖ, ÔÚ²¿·ÖÐÂÐÍ¹Ú×´²¡¶¾¸ÐÈ¾»¼ÕßµÄ´ó±ãºÍ¸ØÊÃ×ÓÖÐ·¢
Ñë¹ãÍøÎäºº2ÔÂ3ÈÕÏûÏ¢(¼ÇÕßÀîÐÐ½¡)¾ÝÖÐÑë¹ã²¥µçÊÓ×ÜÌ¨ÖÐ¹úÖ®Éù¡¶ÐÂÎÅ×Ýºá¡·±¨µÀ, 2ÔÂ1ÈÕ, Îäºº´óÑ§ÈËÃñÒ½Ôº¡¢ÉîÛÚµÚÈýÈËÃñÒ½Ôº²»Ô¼¶øÍ¬¹«²¼ÐÅÏ¢:ÐÂÐÍ¹Ú×´²¡¶¾ÔÚ
º«±üÖ¾) ¼ÇÕß2ÔÂ2ÈÕ´ÓÎäºº´óÑ§ÈËÃñÒ½Ôº»ñÏ¤, ½üÈÕ, Îäºº´óÑ§ÈËÃñÒ½ÔºÓëÖÐ¿ÆÔºÎäºº²¡¶¾ÑÐ¾¿ËùÁªºÏ¿ªÕ¹ÑÐ¾¿·¢ÏÖ, ÔÚ²¿·ÖÐÂÐÍ¹Ú×´²¡¶¾¸ÐÈ¾»¼ÕßµÄ´ó±ãºÍ¸ØÊÃ×ÓÖÐ·¢ÏÖ²¡¶¾
ÐÂ»ªÉç±±¾©2ÔÂ2ÈÕµç×ÛºÏÐÂ»ªÉç×¤Íâ¼ÇÕß±¨µÀ:ÖÐ¹ú¿¹»÷ÐÂÐÍ¹Ú×´²¡¶¾¸ÐÈ¾·ÎÑ×ÒßÇé¾ÙÊÀ¹Ø×¢¡£Á¬ÈÕÀ´, ¶à¹úÕþÒª¸ß¶ÈÆÀ¼ÛÖÐ¹úÎª¿¹»÷ÒßÇé²ÉÈ¡µÄÇ¿ÓÐÁ¦´ëÊ©, ±íÊ¾¼á¶¨Ö§³ÖÖÐ¹ú
¾Ý¸ÊËàÊ¡ÎÀ½¡Î¯ÍøÕ¾ÏûÏ¢, ½ØÖÁ2ÔÂ2ÈÕ20Ê±, ¸ÊËàÐÂÔö11ÀýÐÂÐÍ¹Ú×´²¡¶¾¸ÐÈ¾µÄ·ÎÑ×È·Õï²¡Àý, È«Ê¡ÀÛ¼ÆÈ·Õï51Àý¡£Í¨±¨Ö¸, ½ØÖÁ2ÔÂ2ÈÕ20Ê±, ¸ÊËàÐÂÔö11ÀýÐÂÐÍ¹Ú×´²¡¶¾¸ÐÈ¾
Ïã¸ÛÐÂÐÍ¹Ú×´²¡¶¾¸ÐÈ¾·ÎÑ×È·Õï²¡ÀýÔöÖÁ15Àý ---Ïã¸ÛÌØÇøÕþ¸®ÎÀÉúÊðÎÀÉú·À»¤ÖÐÐÄ2ÔÂ2ÈÕÍ¨±¨, Ïã¸ÛÐÂÔö1ÀýÐÂÐÍ¹Ú×´²¡¶¾¸ÐÈ¾µÄ·ÎÑ×È·Õï²¡Àý, Ä¿Ç°Ïã¸ÛÈ·Õï²¡ÀýÀÛ¼Æ×ÜÊýÔö
µÂ¹ú¡¶ÊÀ½ç±¨¡·µ±µØÊ±¼ä2ÔÂ2ÈÕ±¨µÀ, Ê×Åú´ÓÎäºº³·³öµÄµÂ¹úÇÈÃñÖÐ, Á½ÈËÈ·Õï¸ÐÈ¾ÐÂÐÍ¹Ú×´²¡¶¾, Ä¿Ç°ÒÑ±»ËÍÍù·¨À¼¿Ë¸£´óÑ§Ò½Ôº¸ôÀë¡£ 2ÔÂ1ÈÕ, 130ÃûµÂ¹úÇÈÃñ´ÓÎäºº·µ»Ø
Í¼ÎªÀûÆÕ½ðÓëÖÓÄÏÉ½ÔÚ¹ãÖÝ¼ûÃæÌ½ÌÖÒßÇéÈËÃñÍøÅ¦Ô¼2ÔÂ1ÈÕµç(¼ÇÕßÀîÏþºê)¡°Ïà±Èµ±ÄêµÄ·Çµä·À¿Ø, ´Ë´ÎÖÐ¹ú¿¹»÷ÐÂÐÍ¹Ú×´²¡¶¾¸ÐÈ¾·ÎÑ×ÒßÇéÓÐ¶þ´óÃ÷ÏÔ½ø²½:Ò»ÊÇ²¡¶¾¼ì²âË®×¼
Àî¿ËÇ¿Ö÷³ÖÕÙ¿ªÖÐÑëÓ¦¶ÔÐÂÐÍ¹Ú×´²¡¶¾¸ÐÈ¾·ÎÑ×ÒßÇé¹¤×÷Áìµ¼Ð¡×é»áÒé ²¿ÊðµØ·½Òò·À¿Ø¹¤×÷ÐèÒªÁé»î°²ÅÅ¹¤×÷½øÒ»²½×öºÃÒßÇé·À¿ØºÍÊÐ³¡±£¹©µÈ ---2ÔÂ2ÈÕ, ÖÐ¹²ÖÐÑëÕþÖÎ¾Ö³£Î¯
ÐÂ»ªÉç¹ãÖÝ2ÔÂ2ÈÕµç(¼ÇÕßÐ¤Ë¼Ë¼ÍõÅÊ)ÐÂÐÍ¹Ú×´²¡¶¾(2019-nCoV)¸ÐÈ¾µÄ·ÎÑ×ÒßÇé·¢ÉúÒÔÀ´, È«¹úÍ¬ÖÛ¹²¼Ã¡¢ÖÚÖ¾³É³Ç, ´òÏìÁËÒ»³¡Ã»ÓÐÏõÑÌµÄÒßÇé×è»÷Õ½¡£ÖÐ¹ú¹¤³ÌÔºÔºÊ¿¡¢
×ÔÐÂÐÍ¹Ú×´²¡¶¾·ÎÑ×±¬·¢ÒÔÀ´, ²»½öÇ£¶¯×ÅÈ«¹úÈËÃñµÄÐÄ, Ò²Ç£¶¯×ÅÉÏº£³±Í¢¹ã¸æ¡¢ÉÏº£ÓÀØ©¹«Òæ´Ù½øÖÐÐÄÍ¬ÈÊµÄÐÄ, ÉÏº£³±Í¢¹ã¸æ¼°ÉÏº£ÓÀØ©¹«Òæ´Ù½øÖÐÐÄ×÷ÎªÒ»¼Ò´ÓÊÂ¹ã¸æ
È·±£ÀÏÈËÕÆÎÕÔ¤·ÀÐÂÐÍ¹Ú×´²¡¶¾¸ÐÈ¾µÄ·ÎÑ×µÄ¸öÈË·À»¤´ëÊ©¡¢ÊÖÎÀÉúÒªÇó¡¢ÎÀÉúºÍ½¡¿µÏ°¹ß, ±ÜÃâ¹²ÓÃ¸öÈËÎïÆ·, ×¢ÒâÍ¨·ç, ÂäÊµÏû¶¾´ëÊ©¡£³«µ¼ÀÏÈËÑø³É¾­³£Ï´ÊÖµÄºÃÏ°¹ß¡£, 2020-
¿ÆÆÕ:ÊÀÎÀ×éÖ¯¹ØÓÚÐÂÐÍ¹Ú×´²¡¶¾µÄËÄÎÊËÄ´ð ---Ãæ¶Ôµ±Ç°ÐÂÐÍ¹Ú×´²¡¶¾¸ÐÈ¾·ÎÑ×ÒßÇé, ÊÀ½çÎÀÉú×éÖ¯½üÈÕÔÚÆä¹Ù·½ÍøÕ¾, »Ø´ðÁË¹«ÖÚÆÕ±é¹ØÐÄµÄ¡°¿¹ÉúËØÔÚÔ¤·ÀºÍÖÎÁÆÐÂÐÍ¹Ú×´
¿ÆÆÕ:ÊÀÎÀ×éÖ¯¹ØÓÚÐÂÐÍ¹Ú×´²¡¶¾µÄËÄÎÊËÄ´ð ---Ãæ¶Ôµ±Ç°ÐÂÐÍ¹Ú×´²¡¶¾¸ÐÈ¾·ÎÑ×ÒßÇé, ÊÀ½çÎÀÉú×éÖ¯½üÈÕÔÚÆä¹Ù·½ÍøÕ¾, »Ø´ðÁË¹«ÖÚÆÕ±é¹ØÐÄµÄ¡°¿¹ÉúËØÔÚÔ¤·ÀºÍÖÎÁÆÐÂÐÍ¹Ú×´
(5)Èô³öÏÖ¿ÉÒÉÖ¢×´µÄÀÏÈË±»È·ÕïÎªÐÂÐÍ¹Ú×´²¡¶¾¸ÐÈ¾µÄ·ÎÑ×, ÆäÃÜÇÐ½Ó´¥ÕßÓ¦½ÓÊÜ14ÌìÒ½Ñ§¹Û²ì¡£²¡ÈËÀë¿ªºó(Èç×¡Ôº¡¢ËÀÍöµÈ), Ó¦¼°Ê±¶Ô×¡Ëù½øÐÐÖÕÄ©Ïû¶¾¡£¾ßÌåÏû¶¾·½Ê½
ºÓ±±Ê¡Ê×Åú3ÃûÐÂÐÍ¹Ú×´²¡¶¾¸ÐÈ¾µÄ·ÎÑ×»¼Õß¾­¹ý¾«ÐÄÖÎÁÆ, ÒÑ·ûºÏÖÎÓú±ê×¼, ÕýÊ½³öÔº¡£ (¼ÇÕßÇØæº)¼ÇÕß´ÓºÓ±±Ê¡ÎÀÉú½¡¿µÎ¯ÁË½âµ½, ½ñÌì, ºÓ±±Ê¡Ê×Åú3ÃûÐÂÐÍ¹Ú×´²¡¶¾¸ÐÈ¾
[¹óÖÝÐÂÎÅÁª²¥]ÐÂÐÍ¹Ú×´²¡¶¾¸ÐÈ¾µÄ·ÎÑ×ÒßÇéÉç»á·À¿Ø¹¤×÷ÊÓÆµµ÷¶È»áÒéÕÙ¿ª¼ò½é95 ÐÂÎÅÀ¸Ä¿ÍÆ¼ö Ê×Ò³|È«Õ¾µØÍ¼ ÖÐÑë¹ã²¥µçÊÓ×ÜÌ¨ÑëÊÓÍø°æÈ¨ËùÓÐ
ÈËÃñÍø±±¾©2ÔÂ2ÈÕµç(ÑîÇÇ»ÆîÚÏ¯ÀòÀò)¾ÝÉîÛÚÎÀ½¡Î¯¹Ù·½Î¢²©, 2ÔÂ1ÈÕ, ÉîÛÚÊÐµÚÈýÈËÃñÒ½ÔºÍ¸Â¶, ¸ÃÔº¸Î²¡ÑÐ¾¿ËùÑÐ¾¿·¢ÏÖ, ÔÚÄ³Ð©ÐÂÐÍ¹Ú×´²¡¶¾¸ÐÈ¾µÄ·ÎÑ×È·Õï»¼ÕßµÄ·à±ã
¾ÝÃ½Ìå±¨µÀ, Ïã¸Û´óÑ§ÑÐ¾¿ÈËÔ±ÓÚ1ÔÂ31ÈÕ¹«²¼Ê×ÅúÐÂÐÍ¹Ú×´²¡¶¾ÔÚÏ¸°ûÄÚ¸´ÖÆ¹ý³ÌµÄÍ¼Ïñ¡£ ÑÐ¾¿ÈËÔ±±íÊ¾, Ã¿¸öÊÜ²¡¶¾¸ÐÈ¾µÄÏ¸°û»áÑÜÉú³öÓâÇ§Á£²¡¶¾Á£×Ó¡£ ÔÚ¿ÆÑÐÈËÔ±µÄÅ¬
Á¬ÈÕÀ´, Îª×öºÃÐÂÐÍ¹Ú×´²¡¶¾¸ÐÈ¾·ÎÑ×·ÀÒß, ÖÐ¹úÌúÂ·À¥Ã÷¾Ö¼¯ÍÅÓÐÏÞ¹«Ë¾ÔÚÖØµã³µÕ¾¼ÓÅÉ¹¤×÷ÈËÔ±, ¼ÓÇ¿Ô¤·ÀÖªÊ¶ÅàÑµÐû´«, ×öºÃÈëµáÂÃ¿ÍÌåÎÂ¼ì²â¹¤×÷, ÖúÁ¦´òºÃ·ÀÒß¹¥¼áÕ½¡£
¼á¾ö´òÓ®ÒßÇé·À¿Ø×è»÷Õ½, ¼á¾öÈ·±£ÈËÃñÈºÖÚÉúÃü°²È«ºÍÉíÌå½¡¿µ, ÊÐÎ¯¡¢ÊÐÕþ¸®ÈÕÇ°Ó¡·¢¡¶ÄÏ³äÊÐÓ¦¶ÔÐÂÐÍ¹Ú×´²¡¶¾¸ÐÈ¾·ÎÑ×ÒßÇé·À¿Ø¡°Ê®¸ö¹²Í¬¡¢Ê®¸ö×öµ½¡±¹¤×÷´ëÊ©¡·, ÒªÇó
ËïÏÈÉúÓÚ1ÔÂ22ÈÕ³öÏÖ·¢ÈÈ¿ÈËÔµÈÖ¢×´, ËæºóÇ°Íù·á¶¼ÏØÈËÃñÒ½Ôº¾ÍÖÎ²¢±»È·ÕïÎªÐÂÐÍ¹Ú×´²¡¶¾¸ÐÈ¾µÄ·ÎÑ×»¼Õß¡£ Ä¿Ç°, ËïÏÈÉúÌåÎÂ»Ö¸´Õý³£5ÌìÒÔÉÏ, ÎÞºôÎüµÀÖ¢×´, Ïà¸ôÒ»ÌìµÄ
¾ÝÐÂ»ªÉçÉîÛÚ2ÔÂ1ÈÕµç(¼ÇÕß°×è¤)¸ºÔðÊÕÖÎÉîÛÚÊÐËùÓÐÐÂÐÍ¹Ú×´²¡¶¾¸ÐÈ¾È·Õï²¡ÀýµÄÉîÛÚÊÐµÚÈýÈËÃñÒ½Ôº, 2ÔÂ1ÈÕ21Ê±30·ÖÕÙ¿ªÐÂÎÅ·¢²¼»á, ³ÆÔÚÈ·Õï»¼ÕßµÄ·à±ãÖÐ¼ì²â³ö
2ÔÂ1ÈÕ, ×ÔÖÎÇøÐÂÐÍ¹Ú×´²¡¶¾¸ÐÈ¾·ÎÑ×ÒßÇé·À¿Ø¹¤×÷Ö¸»Ó²¿·¢²¼ÏûÏ¢, ×ÔÒßÇé·¢Õ¹ÒÔÀ´, ×ÔÖÎÇøÐÂÐÍ¹Ú×´²¡¶¾¸ÐÈ¾·ÎÑ×·À¿Ø¹¤×÷Ö¸»Ó²¿½»Í¨±£ÕÏ×é¼á¾ö¹á³¹ÂäÊµÏ°½üÆ½×ÜÊé¼Ç¹ØÓÚÒßÇé
Òâ´óÀû¡¢¶íÂÞË¹¡¢Ó¢¹ú¡¢Èðµä¡¢Î÷°àÑÀµÈ¹úÊ×´Î±¨¸æÐÂÐÍ¹Ú×´²¡¶¾¸ÐÈ¾·ÎÑ×²¡Àý¡£ ÃÀ¹úÈ·ÕïµÚ8ÀýÐÂÐÍ¹Ú×´²¡¶¾·ÎÑ×²¡Àý, »¼ÕßÓÉÎäºº·µ»Ø²¨Ê¿¶Ù¡£ °¢ÁªÇõÍ¨±¨µÚ5ÀýÐÂÐÍ¹Ú×´²¡¶¾
1ÔÂ30ÈÕ, ÖÐ¹²ÖÐÑëÕþÖÎ¾Ö³£Î¯¡¢¹úÎñÔº×ÜÀí¡¢ÖÐÑëÓ¦¶ÔÐÂÐÍ¹Ú×´²¡¶¾¸ÐÈ¾·ÎÑ×ÒßÇé¹¤×÷Áìµ¼Ð¡×é×é³¤Àî¿ËÇ¿¸°ÖÐ¹ú¼²¿ØÖÐÐÄ¿¼²ìÒßÇé·À¿Ø¿ÆÑÐ¹¥¹ØÇé¿ö, ÌýÈ¡×¨¼ÒºÍÒ½ÎñÈËÔ±¶ÔÒßÇé
(¼ÇÕß Åí´óÎ°)µÂ¹ú°Í·¥ÀûÑÇÖÝÎÀÉú²¿1ÈÕÍí¼ä¹«²¼µÄÐÅÏ¢ÏÔÊ¾, ¸Ã¹úÈ·ÕïÐÂÐÍ¹Ú×´²¡¶¾¸ÐÈ¾²¡ÀýÒÑÉýÖÁ8ÈË¡£
½ØÖÁ2ÔÂ1ÈÕ24Ê±ÐÂÐÍ¹Ú×´²¡¶¾¸ÐÈ¾µÄ·ÎÑ×ÒßÇé×îÐÂÇé¿ö ---2ÔÂ1ÈÕ0¡ª24Ê±, 31¸öÊ¡(×ÔÖÎÇø¡¢Ö±Ï½ÊÐ)ºÍÐÂ½®Éú²ú½¨Éè±øÍÅ±¨¸æÐÂÔöÈ·Õï²¡Àý2590Àý(ºþ±±Ê¡1921Àý), ÐÂÔö
ÈËÃñÍø»ªÊ¢¶Ù2ÔÂ1ÈÕµç(¼ÇÕßÕÅÃÎÐñ)ÃÀ¹úÂíÈøÖîÈûÖÝ¹«¹²ÎÀÉúÌü2ÔÂ1ÈÕÖ¤Êµ, Ò»Ãû20¶àËêµÄ²¨Ê¿¶ÙÄÐ×Ó±»Ö¤Êµ¸ÐÈ¾ÐÂÐÍ¹Ú×´²¡¶¾, ÃÀ¹ú¼²²¡¿ØÖÆÓëÔ¤·ÀÖÐÐÄ1ÔÂ31ÈÕÍí½«¼ì²â
ÑëÊÓÍøÏûÏ¢(ÐÂÎÅÁª²¥): Á¬ÈÕÀ´, ÓÖÓÐÒ»Ð©¹ú¼ÒÕþÒªÍ¨¹ý¸÷ÖÖ·½Ê½, ·×·×¸ß¶ÈÆÀ¼ÛÖÐ·½Îª¿¹»÷ÒßÇéËù×÷Å¬Á¦, ²¢±í´ï¶ÔÖÐ¹úµÄÖ§³Ö¡£ ¶íÂÞË¹×ÜÍ³ÆÕ¾©ÖÂµçÏ°½üÆ½Ö÷Ï¯, ¶ÔÒßÇé¸ø
1ÔÂ30ÈÕÖÁ31ÈÕ, Òâ´óÀû¡¢¶íÂÞË¹¡¢Ó¢¹ú¡¢Èðµä¡¢Î÷°àÑÀµÈ¹úÊ×´Î±¨¸æÐÂÐÍ¹Ú×´²¡¶¾¸ÐÈ¾·ÎÑ×²¡Àý, Ê¹°üÀ¨ÖÐ¹úÔÚÄÚµÄ±¨¸æÐÂÐÍ¹Ú×´²¡¶¾¸ÐÈ¾²¡Àý¹ú¼ÒÔöÖÁ24¸ö¡£Óë´ËÍ¬Ê±, 
2019 Äê 12 ÔÂ, Îäºº·¢ÉúÐÂÐÍ¹Ú×´²¡¶¾(2019-nCoV)ÒßÇé, Îª×èÖ¹ÒßÇé½øÒ»²½ÂûÑÓ, ÖÐ¹úÕþ¸®ÓÚ2020 Äê 1 ÔÂ 23 ÈÕ¶ÔÎäºº²ÉÈ¡ÁË¸ôÀë´ëÊ©, °üÀ¨±±¾©¡¢ÉÏº£µÈ 31¸öÊ¡ÊÐÒ²
×òÌì(1ÔÂ31ÈÕ)ÍíÉÏ, ÉÏº£Ò©ÎïËùºÍÎäºº²¡¶¾ËùÁªºÏ·¢²¼³Æ, ÑÐ¾¿·¢ÏÖË«»ÆÁ¬¿Ú·þÒº¿ÉÒÖÖÆÐÂÐÍ¹Ú×´²¡¶¾¡£Ò»Ê±¼äÏûÏ¢Í¨¹ýÉç½»Ã½Ìå´«²¥Ë¢ÆÁ, È«¹ú¶àµØÊÐÃñÁ¬Ò¹ÔÚÏßÏÂÒ©µêÅÅ¶Ó
ÊÓÆµÀ´Ô´:ÁúÊÓÐÂÎÅÁª²¥ÈËÃñÍø¹þ¶û±õµç2ÔÂ1ÈÕ(ÑîÑ©éª)2ÔÂ1ÈÕ, ¹þ¶û±õÊÐÎÀÉú½¡¿µÎ¯Ô±»á·¢²¼ÏûÏ¢, ¹þ¶û±õÊÐÁ½ÃûÐÂÐÍ¹Ú×´²¡¶¾¸ÐÈ¾µÄ·ÎÑ×È·Õï»¼Õß¾­¹ý»ý¼«¿ÆÑ§ÖÎÁÆºó, ¾­
µ±Ç°, ÐÂÐÍ¹Ú×´²¡¶¾¸ÐÈ¾µÄ·ÎÑ×ÒßÇé·À¿Ø¹¤×÷Õý´¦ÓÚ¹Ø¼üÊ±ÆÚ¡£ÒßÇé·¢ÉúÒÔÀ´, Ê¡×Ü¹¤»á¼á¾ö¹á³¹ÂäÊµÏ°½üÆ½×ÜÊé¼ÇÖØÒªÖ¸Ê¾ºÍ½²»°¾«Éñ, ÈÏÕæÂäÊµÖÐÑëºÍÊ¡Î¯¡¢È«×Ü¾ö²ß²¿Êð, ¸ß¶È
Õâ¸ö¼ÙÆÚ, ÐÂÇøÊÀºÍ»ùÒòÉúÎï¼¼ÊõÓÐÏÞ¹«Ë¾Ê×Ï¯Ö´ÐÐ¹ÙÉÛÑôÒ»Ö±´øÁìËûµÄÍÅ¶ÓÓëÊ±¼äÈüÅÜ, ÊÀºÍ»ùÒòÑÐ·¢µÄÐÂÐÍ¹Ú×´²¡¶¾¼ì²âÊÔ¼ÁºÐÓÚ1ÔÂ27ÈÕÍÆ³ö, ²¢ÕýÔÚÉêÇë
ÎÒ¹ú¿ÆÑ§¼Ò¿ª·¢³ö×ªÂ¼×é¿ìËÙ½¨¿âÐÂ·½·¨ ÓÐÍûÖúÁ¦ÐÂÐÍ¹Ú×´²¡¶¾²âÐò ---±±¾©´óÑ§ÓëÇå»ª´óÑ§ÁªºÏ¿ÎÌâ×é½üÆÚÔÚ¹ú¼ÊÈ¨ÍþÑ§ÊõÆÚ¿¯¡¶ÃÀ¹ú¿ÆÑ§ÔºÔº¿¯¡··¢±íÂÛÎÄ, ³Æ¿ª·¢³öÁË
Ñë¹ãÍø±±¾©2ÔÂ1ÈÕÏûÏ¢(¼ÇÕß³µÀöËïÂ³½ú)¾ÝÖÐÑë¹ã²¥µçÊÓ×ÜÌ¨ÖÐ¹úÖ®Éù¡¶ÐÂÎÅºÍ±¨Ö½ÕªÒª¡·±¨µÀ, ¹ú¼ÒÎÀ½¡Î¯×òÌì(1ÔÂ31ÈÕ)ÕÙ¿ªÐÂÎÅ·¢²¼»á, ½éÉÜÐÂÐÍ¹Ú×´²¡¶¾¸ÐÈ¾µÄ·ÎÑ×
ÖÐ¹úÍøÑ¶ 2ÔÂ1ÈÕÏÂÎç, ±±¾©Ò½Ñ§»áÕÙ¿ª·¢²¼»á, ÕýÊ½Ðû²¼¿ªÍ¨¡°±±¾©ÊÐÐÂÐÍ¹Ú×´²¡¶¾¸ÐÈ¾·ÎÑ×ÔÚÏßÒ½Éú×ÉÑ¯Æ½Ì¨¡±¡£¾Ý±±¾©Ò½Ñ§»á»á³¤·â¹úÉú½éÉÜ, ¸ÃÆ½Ì¨²ÉÓÃ5G¡¢ÈË¹¤ÖÇÄÜ¡¢ÊÓÆµ
±¾±¨Ñ¶(¼ÇÕßÂíÏþ·¼)1ÔÂ31ÈÕ, ×ÔÖÎÇøµ³Î¯Ó¦¶ÔÐÂÐÍ¹Ú×´²¡¶¾¸ÐÈ¾·ÎÑ×ÒßÇé¹¤×÷Áìµ¼Ð¡×éÕÙ¿ª»áÒé¡£×ÔÖÎÇøµ³Î¯Êé¼Ç¡¢×ÔÖÎÇøµ³Î¯Ó¦¶ÔÐÂÐÍ¹Ú×´²¡¶¾¸ÐÈ¾·ÎÑ×ÒßÇé¹¤×÷Áìµ¼Ð¡×é×é³¤
Áè³¿5µã, Ò»´®¼±´ÙµÄÁåÉù»®ÆÆÒ¹µÄ¼Å¾², µÆ»ðÍ¨Ã÷µÄÂ¤ÄÏÊÐÎä¶¼ÇøÐÂÐÍ¹Ú×´²¡¶¾¸ÐÈ¾µÄ·ÎÑ×Áª·ÀÁª¿Ø¹¤×÷Áìµ¼Ð¡×é°ì¹«ÊÒÆø·ÕÖèÈ»½ôÕÅÆðÀ´¡£ÕýÔÚÖµ°àµÄÒ»Ãû¹¤×÷ÈËÔ±Ò»¸ö½¡²½³å
ÐÂ»ªÉç»ªÊ¢¶Ù1ÔÂ31ÈÕµç(¼ÇÕßÖÜÖÛ)ÃÀ¹ú¡¶ÐÂÓ¢¸ñÀ¼Ò½Ñ§ÔÓÖ¾¡·1ÔÂ31ÈÕÔÚÏß·¢±íµÄÒ»ÆªÂÛÎÄËµ, ÃÀ¹úÊ×ÀýÈ·ÕïÐÂÐÍ¹Ú×´²¡¶¾¸ÐÈ¾·ÎÑ×»¼Õß½ÓÊÜÒ»ÖÖÕýÔÚÑÐ¾¿µÄÒ©ÎïÖÎÁÆºó, ÆäÁÙ´²
ÐÂ»ªÍøÄÏ¾©2ÔÂ1ÈÕµç(ÕÔÑÅ»Ý)1ÔÂ31ÈÕ, ÄÏ¾©ÊÐÐÂÐÍ¹Ú×´²¡¶¾¸ÐÈ¾µÄ·ÎÑ×Ê×ÅúÁ½ÃûÈ·Õï»¼ÕßÖÎÓú³öÔº¡£ »¼Õß1, ÄÐ, 42Ëê, 1ÔÂ3ÈÕ¡¢8ÈÕ
1ÔÂ27ÈÕÉÏÎç, ËÞÇ¨ÊÐÖÐÒ½Ôº27ÃûÒ½»¤ÈËÔ±Ç©ÏÂÁË¿¹»÷ÐÂÐÍ¹Ú×´²¡¶¾ÇëÕ½Êé, Ò»Ò³Ò³ÞôÂúºìÊÖÓ¡µÄÇëÕ½Êé, Ò»ÉùÉùï¬ïÏÓÐÁ¦µÄÊÄÑÔ, ÊÕ»ñÁËÎÞÊýÍøÓÑµÄµãÔÞºÍ×£¸£¡£ Á¬ÈÕ
ÈÕÇ°, ¹ú¼ÒÎÀÉú½¡¿µÎ¯°ì¹«Ìü·¢²¼¡¶¹ØÓÚÓ¡·¢ÐÂÐÍ¹Ú×´²¡¶¾¸ÐÈ¾µÄ·ÎÑ×ÕïÁÆ·½°¸(ÊÔÐÐµÚËÄ°æ)¡·, ÍêÉÆÖÐÒ½ÖÎÁÆ·½°¸¡£ÐÂ½®×éÖ¯×¨¼Ò½áºÏÐÂ½®ÆøºòºÍµØÓòÌØÉ«, ÖÆ¶¨²¢Ó¡·¢ÁË¡°ÐÂ½®
1ÔÂ31ÈÕ, ¼ÇÕß´ÓÎÚÂ³Ä¾ÆëÊÐÒ½ÁÆ±£ÕÏ¾ÖÁË½âµ½, ÎªÈ«Á¦Ó¦¶ÔÒßÇé, ÎÚÂ³Ä¾ÆëÊÐÒ½ÁÆ±£ÕÏ²¿ÃÅÎª×ÔÖÎÇøÈý¼ÒÐÂÐÍ¹Ú×´²¡¶¾¸ÐÈ¾µÄ·ÎÑ×¶¨µãÒ½ÁÆ»ú¹¹, ½ô¼±ÅäÖÃÁËÉç»á±£ÕÏ¿¨ÖÆ¿¨Éè±¸¼°
¼ÇÕß½üÈÕ´ÓÍ¬¼Ã´óÑ§¸½Êô¶«·½Ò½Ôº»ñÏ¤, Í¬¼Ã´óÑ§¸½Êô¶«·½Ò½Ôº×ª»¯Ò½Ñ§Æ½Ì¨ÓëË¹Î¢(ÉÏº£)ÉúÎï¿Æ¼¼ÓÐÏÞ¹«Ë¾ºÏ×÷, ¿ìËÙÍÆ¶¯ÐÂÐÍ¹Ú×´²¡¶¾mRNAÒßÃçÑÐ·¢¡£½üÆÚ, ÏîÄ¿ÒÑ½ô¼±Íê³ÉÁ¢Ïî
Îª´òÓ®ÐÂÐÍ¹Ú×´²¡¶¾¸ÐÈ¾·ÎÑ×ÒßÇé·À¿Ø×è»÷Õ½¡¢ÇÐÊµ±£ÕÏÈËÃñÉíÌå½¡¿µºÍÉú²úÉú»îÖÈÐò, ×ñÕÕµ³ÖÐÑëÖ¸Ê¾ºÍ¹ú¼ÒÎÀÉú½¡¿µÎ¯²¿Êð, ÖÐ¹úÈË¿Ú³ö°æÉçÔÚ½¡¿µ¿ÆÆÕ×¨¼ÒÎ¯Ô±»áµÄÖ¸µ¼ÏÂ, 
Îª´òÓ®ÐÂÐÍ¹Ú×´²¡¶¾¸ÐÈ¾·ÎÑ×ÒßÇé·À¿Ø×è»÷Õ½¡¢ÇÐÊµ±£ÕÏÈËÃñÉíÌå½¡¿µºÍÉú²úÉú»îÖÈÐò, ×ñÕÕµ³ÖÐÑëÖ¸Ê¾ºÍ¹ú¼ÒÎÀÉú½¡¿µÎ¯²¿Êð, ÖÐ¹úÈË¿Ú³ö°æÉçÔÚ½¡¿µ¿ÆÆÕ×¨¼ÒÎ¯Ô±»áµÄÖ¸µ¼ÏÂ, 
2020Äê1ÔÂ30ÈÕ, ºÚÁú½­Ê¡ÎÀÉú½¡¿µÎ¯Ô±»á¡¢ºÚÁú½­Ê¡¼²²¡Ô¤·À¿ØÖÆÖÐÐÄÁªºÏºÚÁú½­³ö°æ¼¯ÍÅËùÊôºÚÁú½­¿ÆÑ§¼¼Êõ³ö°æÉç³ö°æµÄÈ«¹úÊ×±¾ÒÔ»æÍ¼ÎÄ±¾ÐÎÊ½½éÉÜÐÂÐÍ¹Ú×´²¡¶¾·À»¤¿ÆÆÕ
ÎÞÂÛÊÇÆÕÍ¨¸ÐÃ°¡¢Á÷¸Ð»¹ÊÇÐÂÐÍ¹Ú×´²¡¶¾¸ÐÈ¾µÄ·ÎÑ×, ³ýÁËÒ©Îï¶ÔÖ¢ÖÎÁÆ, »¹ÒªÌá¸ß×ÔÉíµÖ¿¹Á¦:×¢ÒâÐÝÏ¢, ±ÜÃâÊÜÁ¹¡¢ÁÜÓê¡¢¹ý¶ÈÆ£ÀÍ;¼á¾ö½äÑÌ¡¢½ä¾Æ, Ã¿ÌìÖÁÉÙÒûÓÃ2000ºÁÉýË®;
1ÔÂ25ÈÕ, Ãæ¶ÔÐÂÐÍ¹Ú×´²¡¶¾¸ÐÈ¾µÄ·ÎÑ×ÒßÇé, ÎÒÊ¡È«Ãæ¶¯Ô±, Ñ¸ËÙÐÐ¶¯, ¼°Ê±Æô¶¯ÖØ´óÍ»·¢¹«¹²ÎÀÉúÊÂ¼þÒ»¼¶ÏìÓ¦, ×éÖ¯¸÷·½Á¦Á¿¿ªÕ¹·À¿Ø, ¶à´ë²¢¾ÙÇÐ¶Ï²¡¶¾´«²¥Á´ÌõºÍÇþµÀ, ¼á¾ö
ºþ±±ÐÂÐÍ¹Ú×´²¡¶¾¸ÐÈ¾µÄ·ÎÑ×ÐÂÔöÈ·Õï1347Àý ÐÂÔöËÀÍö45Àý ---ºþ±±Ê¡ÎÀÉú½¡¿µÎ¯Ô±»á1ÈÕ·¢²¼Í¨±¨Ëµ, 2020Äê1ÔÂ31ÈÕ0Ê±-24Ê±, ºþ±±Ê¡ÐÂÔöÐÂÐÍ¹Ú×´²¡¶¾¸ÐÈ¾µÄ·ÎÑ×²¡Àý
1ÔÂ31ÈÕ, ËÄ´¨Ê¡ÐÂÐÍ¹Ú×´²¡¶¾¸ÐÈ¾µÄ·ÎÑ×²¡ÀýÈ·ÈÏ×¨¼Ò×éÈ·ÈÏÎÒÊ¡ÐÂÔöÐÂÐÍ¹Ú×´²¡¶¾¸ÐÈ¾µÄ·ÎÑ×²¡Àý36Àý, ÆäÖÐ4Àý³öÏÖÔÚ¹ã°²¡£ÖÁ´Ë, ¹ã°²ÀÛ»ý±¨¸æÈ·Õï²¡Àý13Àý¡£
ÈËÃñÍøÂÞÂí1ÔÂ31ÈÕµç(¼ÇÕß¿×¸è)Òâ´óÀûÕþ¸®31ÈÕÐû²¼½øÈë¹ú¼Ò½ô¼±×´Ì¬, ²¢²¦¿î500ÍòÅ·ÔªÓ¦¶ÔÐÂÐÍ¹Ú×´²¡¶¾ÒßÇé¡£¸Ã½ô¼±×´Ì¬Ô¤¼Æ½«³ÖÐøÁù¸öÔÂ¡£Òâ´óÀû×ÜÀí¿×ÌØÔÚ×òÌìµÄ
Ê×ÏÈ, ¹Ú×´²¡¶¾ÐèÒªÔÚÌåÒº»·¾³ÖÐ²ÅÄÜ´æ»î¡£Ô½À÷º¦µÄ²¡¶¾, ¶Ô´«²¥Ìõ¼þµÄÒªÇóÔ½¿Á¿Ì¡£¶ÔÓÚÐÂÐÍ¹Ú×´²¡¶¾, µ¼ÖÂºôÎüµÀºÍ·Î²¿¼²²¡, ×îÆÕ±éµÄÊÇ·ÉÄ­´«²¥ÁË, Ò²¾ÍÊÇËµ, ÍÙÒºÖÐº¬
È«ÐÂ¡°ÍøÂç¡±·À×èÐÂÐÍ¹Ú×´²¡¶¾ ---Ãæ¶ÔÑÏ¾þµÄÒßÇéÐÎÊÆ, ÐèÒª´Ó·¢ÏÖ´«È¾Ô´¡¢ÇÐ¶Ï´«²¥Í¾¾¶¡¢±£»¤Ò×¸ÐÈËÈºÈý¸öÖ÷Òª»·½Ú³ö·¢, ¹¹½¨Ò»ÖÖÈ«ÐÂµÄ¡°Æ½Ê±¡¢ÊÊÊ±¡¢¼±Ê±¡±µÄ
¾­¹ýÖÎÁÆ, ÎäººÊÐÒÑÓÐ103ÀýÐÂÐÍ¹Ú×´²¡¶¾¸ÐÈ¾µÄ·ÎÑ×»¼ÕßÖÎÓú³öÔº¡£ÕâÊÇÎäººÊÐÊÐ³¤ÖÜÏÈÍú31ÈÕÔÚºþ±±ÐÂÐÍ¹Ú×´²¡¶¾¸ÐÈ¾µÄ·ÎÑ×ÒßÇé·À¿Ø¹¤×÷ÀýÐÐÐÂÎÅ·¢²¼»áÉÏÍ¸Â¶µÄÏûÏ¢¡£
ÖÐÐÂÉç¾É½ðÉ½1ÔÂ31ÈÕµç È«Çò¶à¼Ò¿ÆÑÐ»ú¹¹µÄÑÐ¾¿ÈËÔ±ÕýÔÚ¶ÔÐÂÐÍ¹Ú×´²¡¶¾½øÐÐÑÐ¾¿, Ï£ÍûÄÜÔÚ¶ÌÆÚÄÚÑÐ·¢³ö¿ÉÓÃÓÚÁÙ´²ÊÔÑéµÄÒßÃç¡£ ¡¶Å¦Ô¼Ê±±¨¡·±¨µÀ³Æ, 1ÔÂ10ÈÕ, ÖÐ¹ú
Ô­±êÌâ: ÀëÐÂÐÍ¹Ú×´²¡¶¾×î½üµÄÈË Í¼ÎªÐÂÐÍ¹Ú×´²¡¶¾ºËËá¼ì²âÖÐ¡£ÀîéóÆ½Éã ¡°¼ìÑé¿ÆµÄÍ¬Ö¾, ÊÇ¾àÀëÐÂÐÍ¹Ú×´²¡¶¾×î½üµÄÈË¡£Ã÷Öª²¡¶¾Ð×ÏÕ, µ«¹ýÄê
1ÔÂ31ÈÕ0¡ª24Ê±, 31¸öÊ¡(×ÔÖÎÇø¡¢Ö±Ï½ÊÐ)ºÍÐÂ½®Éú²ú½¨Éè±øÍÅ±¨¸æÐÂÔöÈ·Õï²¡Àý2102Àý, ÐÂÔöÖØÖ¢²¡Àý268Àý, ÐÂÔöËÀÍö²¡Àý46Àý(ºþ±±Ê¡45Àý¡¢ÖØÇìÊÐ1Àý), ÐÂÔöÖÎÓú³öÔº
¹ú¼ÒÎÀ½¡Î¯:¹úÄÚÐÂÐÍ¹Ú×´²¡¶¾¸ÐÈ¾µÄ·ÎÑ×²¡ÀýÈ·Õï11791Àý 31ÈÕÐÂÔöÈ·Õï²¡Àý2102Àý ---¼ÇÕß1ÈÕ´Ó¹ú¼ÒÎÀ½¡Î¯»ñÏ¤, 1ÔÂ31ÈÕ0¡ª24Ê±, 31¸öÊ¡(×ÔÖÎÇø¡¢Ö±Ï½ÊÐ)ºÍÐÂ½®
¾ÝÉÏº£ÊÐÎÀÉú½¡¿µÎ¯Ô±»áÎ¢ÐÅ¹«ÖÚºÅÏûÏ¢, 2020Äê1ÔÂ31ÈÕ12¡ª24Ê±, ÉÏº£ÊÐÅÅ³ýÐÂÐÍ¹Ú×´²¡¶¾¸ÐÈ¾µÄ·ÎÑ×ÒÉËÆ²¡Àý51Àý, ÐÂÔöÈ·Õï²¡Àý18Àý, ÆäÖÐÍâµØÀ´»¦ÈËÔ±6Àý, ÉÏº£ÊÐ³£×¡
Õã½­Ê¡¼²¿ØÖÐÐÄºÍ¹ã¶«Ê¡¼²¿ØÖÐÐÄÒ²·Ö±ðÓÚ1ÔÂ24ÈÕºÍ1ÔÂ27ÈÕ·ÖÀë³ö¸ÃÊ¡µÄµÚÒ»ÖêÐÂÐÍ¹Ú×´²¡¶¾¶¾Öê, ÎªºóÐø²¡¶¾ÑÐ¾¿¡¢Ò©ÎïÒßÃçÑÐ·¢ºÍ¿ìËÙ¼ì²âÊÔ¼ÁÑÐÖÆÌá¹©ÁË¿ÆÑ§Ö§³Å¡£
ÖÐÐÂÍøÉÏº£1ÔÂ31ÈÕµç (ÏÄ±ö Ö£Ó¨Ó¨)¾ÝÖÐ¹ú¿ÆÑ§Ôº1ÔÂ31ÈÕÍí·¢²¼, Ë«»ÆÁ¬¿Ú·þÒº¿ÉÒÖÖÆÐÂÐÍ¹Ú×´²¡¶¾, ÖÐ¹ú¿ÆÑ§ÔºÉÏº£Ò©ÎïËùºÍÎäºº²¡¶¾Ëù¾­¹ýÁªºÏÑÐ¾¿, ³õ²½·¢ÏÖÖÐ³ÉÒ©
ÐÂ»ªÉç±±¾©1ÔÂ31ÈÕµç1ÔÂ31ÈÕ, ÖÐ¹²ÖÐÑëÕþÖÎ¾Ö³£Î¯¡¢¹úÎñÔº×ÜÀí¡¢ÖÐÑëÓ¦¶ÔÐÂÐÍ¹Ú×´²¡¶¾¸ÐÈ¾·ÎÑ×ÒßÇé¹¤×÷Áìµ¼Ð¡×é×é³¤Àî¿ËÇ¿Ö÷³ÖÕÙ¿ªÁìµ¼Ð¡×é»áÒé¡£ ÖÐ¹²ÖÐÑëÕþÖÎ¾Ö³£Î¯
2020Äê2ÔÂ1ÈÕ0-24Ê±, ÐÂ½®(º¬±øÍÅ)±¨¸æÐÂÐÍ¹Ú×´²¡¶¾¸ÐÈ¾µÄ·ÎÑ×ÐÂÔöÈ·Õï²¡Àý3Àý, ÐÂÔöÖØÖ¢²¡Àý0Àý, ÐÂÔöÎ£ÖØÖ¢²¡Àý0Àý, ÐÂÔöËÀÍö²¡Àý0Àý, ÐÂÔö³öÔº²¡Àý0Àý¡£ÆäÖÐ: 
ÈËÃñÍøÐìÖÝ1ÔÂ31ÈÕµç(ãÆ·å)¾Ý½­ËÕÐìÖÝÊÐ¼²¿ØÖÐÐÄ×îÐÂ·¢²¼µÄÒßÇéÍ¨±¨(8ºÅ)ÏÔÊ¾, ×Ô1ÔÂ30ÈÕ10Ê±ÖÁ31ÈÕ17Ê±, ÐìÖÝÊÐÐÂÔöÐÂÐÍ¹Ú×´²¡¶¾²¡Ô­Ñ§¼ì²âÑôÐÔ19Àý, ´ýÊ¡¸´ºË
³Â»À´ºËµ, Ïà¹ØÑÐ¾¿·¢ÏÖ, ÐÂÐÍ¹Ú×´²¡¶¾ÓëSARS¹Ú×´²¡¶¾´æÔÚÏà¹ØÐÔ, µ«²¢²»ÏàÍ¬, ÐÂÐÍ¹Ú×´²¡¶¾²»ÊÇSARS¹Ú×´²¡¶¾¡£ ¡°ÄæÐÐ¡±Çà´ºµ£Ê¹Ãü Á¬ÏßÒ»Ïß¡°Õ½Òß¡±ÇàÄê ÐÂ¹Ú·ÎÑ×ÒßÇé
¹ú¼ÒÎÀÉú½¡¿µÎ¯¶¨ÓÚ2ÔÂ1ÈÕÏÂÎç15Ê±ÔÚÎ¯»ú¹ØÎ÷Ö±ÃÅ°ì¹«ÇøÐÂÎÅ·¢²¼ÌüÕÙ¿ªÐÂÎÅ·¢²¼»á, ½éÉÜÐÂÐÍ¹Ú×´²¡¶¾¸ÐÈ¾µÄ·ÎÑ×ÒßÇé·À¿Ø¹¤×÷ÖÐÔÐ²ú¸¾¡¢Ó¤Ó×¶ùºÍÍÐÓý»ú¹¹µÄ½¡¿µ·À»¤Çé¿ö
¾Ý¶íÂÞË¹ÎÀÐÇÍø31ÈÕ±¨µÀ, ¶í¸±×ÜÀí±íÊ¾, ¶íÂÞË¹·¢ÏÖÁ½ÀýÐÂÐÍ¹Ú×´²¡¶¾¸ÐÈ¾²¡Àý¡£ ÖÐÐÂÍø1ÔÂ31ÈÕµç ¾Ý¶íÂÞË¹ÎÀÐÇÍø31ÈÕ±¨µÀ, ¶í¸±×ÜÀí±íÊ¾, ¶íÂÞË¹·¢ÏÖÁ½ÀýÐÂÐÍ¹Ú×´²¡
Îª·ÀÖ¹ÐÂÐÍ¹Ú×´²¡¶¾¸ÐÈ¾µÄ·ÎÑ×ÒßÇé¼ÌÐø´«²¥ºÍÀ©É¢, ±£ÕÏÈËÃñÈºÖÚµÄ½¡¿µ, Î¬³ÖÕý³£µÄÉú²ú¡¢Éú»îºÍ½»Í¨ÖÈÐò, ÖÐ¹ú¼²²¡Ô¤·À¿ØÖÆÖÐÐÄµÚÒ»Ê±¼äÍ¶Èëµ½¿¹ÒßÒ»Ïß, ½øÐÐ¼¼ÊõÖ¸µ¼¡¢
¶øÕâÐ©, ¶¼ÊÇÓÉÓÚ2019Äê12ÔÂ³öÏÖµÄÒ»ÖÖ²¡¶¾¡ª¡ª2019ÐÂÐÍ¹Ú×´²¡¶¾(2019-novel coronavirus, 2019-nCoV)¡£ »òÐí´ó¼ÒÏÖÔÚÌýµ½¡°²¡¶¾¡±, ÒÑ¾­²»¾õµÃÄ°Éú¡£µ«ÆäÊµÖ±µ½19
1ÔÂ31ÈÕÏÂÎç5Ê±15·Ö, Á¬ÔÆ¸ÛÐÂÐÍ¹Ú×´²¡¶¾¸ÐÈ¾µÄ·ÎÑ×»¼ÕßÁõÄ³³öÔº¡£ËûÊÇ½­ËÕÊ¡µÚÈýÀý³öÔºµÄ²¡Àý¡£ µ±ÌìÏÂÎçÁõÄ³´÷×Å¿ÚÕÖ, ³öÏÖÔÚÒ½ÔºÃÅÇ°, ±§×ÅÒ»ÊøÏÊ»¨¡£ ÁõÄ³1
»ã¾ÛÆðÕ½Ê¤ÒßÄ§µÄÎÞÇîÁ¦Á¿¡ª¡ªÁÉÄþÊÕÖÎÐÂÐÍ¹Ú×´²¡¶¾¸ÐÈ¾µÄ·ÎÑ×»¼Õß¶¨µãÒ½Ôº¼ûÎÅ ---ÉùÒôË»ÑÆ, ÑªË¿ÂúÑÛ, ÊÝÈõÖ®Çû¾¹Èç´Ë¼áÇ¿¡£³å·æÔÚ¿¹ÒßÇ°Ïß, 5Ìì5Ò¹Ã»Õ¦ºÏÑÛ--45
1ÔÂ31ÈÕ, Çàº£Ê¡ÐÂÐÍ¹Ú×´²¡¶¾¸ÐÈ¾µÄ·ÎÑ×ÒßÇé·À¿Ø´¦ÖÃ¹¤×÷Ö¸»Ó²¿ÔÚÎ÷ÄþÕÙ¿ªµÚ¶þ³¡ÐÂÎÅ·¢²¼»á¡£»áÒéÍ¨±¨ÁË½üÆÚÎ÷ÄþÊÐÐÂÐÍ¹Ú×´²¡¶¾¸ÐÈ¾µÄ·ÎÑ×È·Õï²¡Àýµ÷²é´¦ÖÃÇé¿ö¡¢Çàº£Ê¡
ÕâÐ©ÏîÄ¿ÖÐ, ÓÐºÜ¶à¡°Ó²ºË¡±º¬Á¿ºÜ¸ßµÄ¿Æ¼¼¹¥¹ØÈÎÎñ, ½«¶Ô·À¿ØÐÂÐÍ¹Ú×´²¡¶¾·ÎÑ×Æðµ½ÖØÒªµÄ¿Æ¼¼Ö§³Å¡£
½üÈÕ, ¼ÇÕß²É·Ã°²»ÕÒ½¿Æ´óÑ§Ò©Ñ§ÔºÁªºÏ°²»ÕÒ½¿Æ´óÑ§µÚÒ»¸½ÊôÒ½ÔºÒ©¼Á¿ÆÁÙ´²Ò©Ê¦, °ïÄúÕûÀí¡¢ÊáÀíÁËÐÂÐÍ¹Ú×´²¡¶¾·ÎÑ×·ÀÖÎÖÐÉæ¼°µÄÄÇÐ©Ò©, ÒÔ¼°¿ÉÄÜ´æÔÚµÄÒ»Ð©ÓÃÒ©ÎóÇø¡£ Ò»
×ÔÖÎÇøÎÀÉú½¡¿µÎ¯×îÐÂÍ¨±¨, 1ÔÂ30ÈÕ0Ê±ÖÁ24Ê±, ×ÔÖÎÇø±¨¸æÐÂÐÍ¹Ú×´²¡¶¾¸ÐÈ¾µÄ·ÎÑ×ÐÂÔöÈ·Õï²¡Àý3Àý¡£ÆäÖÐ, ÎÚÂ³Ä¾ÆëÊÐÈ·Õï²¡Àý1Àý¡¢ÒÁÀçÖÝÈ·Õï²¡Àý1Àý¡¢°¢¿ËËÕµØÇøÈ·Õï
ÈËÃñÍø±±¾©1ÔÂ31ÈÕµç¾ÝÉÂÎ÷Ê¡ÎÀ½¡Î¯ÍøÕ¾ÏûÏ¢, ½ØÖÁ1ÔÂ31ÈÕ10Ê±, ÉÂÎ÷ÐÂÔö24ÀýÐÂÐÍ¹Ú×´²¡¶¾¸ÐÈ¾µÄ·ÎÑ×È·Õï²¡Àý, ÐÂÔöÒÉËÆ²¡Àý47Àý¡£ÐÂÔöÈ·Õï²¡ÀýÖÐ, Î÷°²ÊÐ10Àý¡¢ÏÌÑô
¹ú¼ÒÎÀ½¡Î¯:¹úÄÚÐÂÐÍ¹Ú×´²¡¶¾¸ÐÈ¾µÄ·ÎÑ×²¡ÀýÈ·Õï9692Àý 30ÈÕÐÂÔöÈ·Õï²¡Àý1982Àý ---¼ÇÕß31ÈÕ´Ó¹ú¼ÒÎÀ½¡Î¯»ñÏ¤, 1ÔÂ30ÈÕ0-24Ê±, 31¸öÊ¡(×ÔÖÎÇø¡¢Ö±Ï½ÊÐ)ºÍÐÂ½®
È«¹úÐÂÔöÐÂÐÍ¹Ú×´²¡¶¾¸ÐÈ¾µÄ·ÎÑ×È·Õï²¡Àý1982Àý2020Äê01ÔÂ31ÈÕ07:54 À´Ô´:ÈËÃñÍø ÈËÃñÍø±±¾©1ÔÂ31ÈÕµç ¾Ý¹ú¼ÒÎÀÉú½¡¿µÎ¯Ô±»á¹Ù·½ÍøÕ¾ÏûÏ¢, 1ÔÂ30ÈÕ0-24Ê±, 31¸ö
ÐÂÐÍ¹Ú×´²¡¶¾À´ÊÆÐÚÐÚ, ÎÒÃÇÓ¦µ±ÈçºÎ×öºÃ×ÔÎÒ·À·¶ÄØ?Çë¿´¹ØÓÚÐÂÐÍ¹Ú×´²¡¶¾¸ÐÈ¾µÄ·ÎÑ×100Ìõ¿ÆÑ§ÐÅÏ¢¡£
ÐÂ»ªÉç±±¾©1ÔÂ30ÈÕµç(¼ÇÕßÀî¼ÎÈð)¼ÇÕß´Ó30ÈÕ¾ÙÐÐµÄ±±¾©ÊÐÐÂÐÍ¹Ú×´²¡¶¾¸ÐÈ¾µÄ·ÎÑ×ÒßÇé·À¿Ø¹¤×÷ÐÂÎÅ·¢²¼»áÉÏÁË½âµ½, ±±¾©ÊÐÒÑ¾­Íê³É¶Ô334¸öºôÎüµÀÖ¢×´²¡Àý¼ì²âÑù±¾µÄ·Ö
ÈËÃñÍø±±¾©1ÔÂ31ÈÕµç ¾ÝÍâ½»²¿ÍøÕ¾ÏûÏ¢, Íâ½»²¿·¢ÑÔÈË»ª´ºÓ¨31ÈÕ¾ÍÊÀ½çÎÀÉú×éÖ¯·¢²¼ÐÂÐÍ¹Ú×´²¡¶¾¸ÐÈ¾µÄ·ÎÑ×ÒßÇéÎª¡°¹ú¼Ê¹Ø×¢µÄÍ»·¢¹«¹²ÎÀÉúÊÂ¼þ¡±»Ø´ð¼ÇÕßÌáÎÊ¡£ÎÊ:
ÐÂ»ªÉç±±¾©1ÔÂ31ÈÕµç Íâ½»²¿·¢ÑÔÈË»ª´ºÓ¨31ÈÕ¾ÍÊÀ½çÎÀÉú×éÖ¯·¢²¼ÐÂÐÍ¹Ú×´²¡¶¾¸ÐÈ¾µÄ·ÎÑ×ÒßÇéÎª¡°¹ú¼Ê¹Ø×¢µÄÍ»·¢¹«¹²ÎÀÉúÊÂ¼þ¡±»Ø´ð¼ÇÕßÌáÎÊ¡£ ÓÐ¼ÇÕßÎÊ:ÈÕÇ°, ÊÀ½ç
1ÔÂ30ÈÕ, ·ÆÂÉ±öÎÀÉú²¿(DOH)ÕÙ¿ªÐÂÎÅ·¢²¼»á, Ö¤Êµ·ÆÂÉ±ö³öÏÖÊ×ÀýÈ·ÈÏ¡°ÐÂÐÍ¹Ú×´²¡¶¾¡±¸ÐÈ¾Õß, »¼ÕßÎªÒ»ÃûÀ´×ÔÎäººµÄ38ËêÖÐ¹úÅ®ÐÔ¹«Ãñ¡£Îª·ÀÖ¹¸ÐÈ¾, ÂíÄáÀ­½ÖÍ·ÈËÃÇ·×·×´÷
µ±µØÊ±¼ä1ÔÂ30ÈÕÍí, ÊÀ½çÎÀÉú×éÖ¯Ðû²¼, ½«ÐÂÐÍ¹Ú×´²¡¶¾ÒßÇéÁÐÎª¹ú¼Ê¹Ø×¢µÄÍ»·¢¹«¹²ÎÀÉúÊÂ¼þ¡£ÊÀ½çÎÀÉú×éÖ¯×Ü¸ÉÊÂÌ·µÂÈûÐû²¼, Ö÷Òª»ùÓÚÖÐ¹ú¸ÐÈ¾ÕßÊýÁ¿Ôö¼Ó¡¢¶à¸ö¹ú¼Ò¶¼
ÕâÊÇÒ»³¡Ã»ÓÐÏõÑÌµÄÕ½Õù, ÐÂÐÍ¹Ú×´²¡¶¾¸ÐÈ¾µÄ·ÎÑ×ÒßÇéËÁÅ°, ·ÀÒß¿¹ÒßÊ®Íò»ð¼±;ÕâÊÇÒ»Ö§ÄæÏò¶øÐÐµÄ¶ÓÎé, ¹Ø¼üÊ±¿ÌËûÃÇ·ÜÓÂÏòÇ°¡¢È«Á¦ÒÔ¸°, ÒãÈ»¿¸ÆðÒßÇé·À¿ØÖØÈÎ¡£ËûÃÇ
²ÍÒû·þÎñÌá¹©ÕßÐÂÐÍ¹Ú×´²¡¶¾¸ÐÈ¾·ÎÑ×ÒßÇé·À¿ØÖ¸ÄÏ ÎªÖ¸µ¼²ÍÒû·þÎñÌá¹©Õß×öºÃÐÂÐÍ¹Ú×´²¡¶¾¸ÐÈ¾µÄ·ÎÑ×ÒßÇé·À¿Ø¹¤×÷, ÌØÌá³öÈçÏÂ·À¿ØÖ¸ÄÏ¡£ÑÏ¸ñÂäÊµÔ±¹¤¸öÈËÎÀÉú¼°·À»¤´ëÊ©, 
ÖÐÐÂÉçÏ¤Äá1ÔÂ30ÈÕµç(¼ÇÕßÌÕÉçÀ¼)°Ä´óÀûÑÇÈ·ÕïÐÂÐÍ¹Ú×´²¡¶¾¸ÐÈ¾Õß30ÈÕÔöÖÁ8Àý, ÆäÖÐÐÂÄÏÍþ¶ûÊ¿ÖÝ4Àý, Î¬¶àÀûÑÇÖÝ3Àý, À¥Ê¿À¼ÖÝ1Àý¡£Õë¶ÔÐÂÖÝ»¹ÓÐ6ÀýÒÉËÆ²¡ÀýÕýÔÚ
¹Ø×¢ÐÂ»ªÍø    ¹Ù·½ÖÎÁÆµÄÖÐÒ©·½À´ÁË!ÐÂÐÍ¹Ú×´²¡¶¾¸ÐÈ¾µÄ·ÎÑ×¿ÉÒÔÕâÃ´ÖÎ¡£ 
±¾±¨Ñ¶1ÔÂ29ÈÕ, Ê¡Î¯ÕÙ¿ª³£Î¯»á»áÒéôßÊ¡Î¯Ó¦¶ÔÐÂÐÍ¹Ú×´²¡¶¾¸ÐÈ¾·ÎÑ×ÒßÇé¹¤×÷Áìµ¼Ð¡×é»áÒé, ´«´ïÑ§Ï°Ï°½üÆ½×ÜÊé¼Ç½üÆÚ¶Ô¸÷¼¶µ³×éÖ¯ºÍ¹ã´óµ³Ô±¸É²¿×÷³öµÄÖØÒªÖ¸Ê¾ºÍ¡¶ÖÐ¹²
Á¢×ã¼Í¼ì¼à²ìÖ°Ôð¶¨Î», ÖÐÑë¼ÍÎ¯¹ú¼Ò¼àÎ¯½üÈÕÓ¡·¢¡¶¹ØÓÚ¹á³¹µ³ÖÐÑë²¿ÊðÒªÇó¡¢×öºÃÐÂÐÍ¹Ú×´²¡¶¾¸ÐÈ¾·ÎÑ×ÒßÇé·À¿Ø¼à¶½¹¤×÷µÄÍ¨Öª¡·, ¶Ô×öºÃÐÂÐÍ¹Ú×´²¡¶¾¸ÐÈ¾·ÎÑ×ÒßÇéµÄ·À¿Ø
½üÈÕ, ÖÐÑë×éÖ¯²¿´Ó´úÖÐÑë¹ÜÀíµ³·ÑÖÐ¸ø31¸öÊ¡ÇøÊÐ¡¢ÖÐÑëÓÐ¹Ø²¿ÃÅ(ÏµÍ³)»®²¦×¨Ïî×Ê½ð10800ÍòÔª, ÓÃÓÚÖ§³Ö¸÷µØÇø¸÷ÓÐ¹Ø²¿ÃÅ(ÏµÍ³)¿ªÕ¹ÐÂÐÍ¹Ú×´²¡¶¾¸ÐÈ¾µÄ·ÎÑ×ÒßÇé·À¿Ø
3¸ù¾Ý½üÆÚµÄÁÙ´²×ÊÁÏ¿´, ²¡¶¾µÄ´«²¥Á¦ËÆºõÓÐËùÔöÇ¿¡£ 4Ä¿Ç°ÐÂÐÍ¹Ú×´²¡¶¾´«È¾Ô´ÉÐÎ´ÕÒµ½¡£ 5Ä¿Ç°»¹Ã»·¢ÏÖ²¡¶¾·¢Éú±äÒì¡£ 6ÐÂÐÍ¹Ú×´²¡¶¾ÓëSARSÍ¬Ô´ÐÔ´ï85%¡£ 7ÐÂÐÍ
110·ÖÖÓÄÚ³ö½á¹û ÔÁÐÂÐÍ¹Ú×´²¡¶¾¼ì²âÊÔ¼Á¾­Ó¦¼±ÉóÅúÉÏÊÐ ---¹ã¶«Ê¡Ò©Æ·¼à¹Ü¾Ö½«¼ÌÐøÊáÀí¹ã¶«Ê¡ÔÚÑÐÔÚ¼ìÔÚÉóÏîÄ¿, ¸ù¾ÝÒßÇéÐèÒª, »ý¼«ÂäÊµÓ¦¼±ÉóÅúÖ°Ôð, ±£Ö¤²úÆ·°²È«
ÃÀ¹ú¶«²¿Ê±¼äÉÏÎç11µã, ÊÀ½çÎÀÉú×éÖ¯ÔÚÈÕÄÚÍßÊÀÎÀ×éÖ¯×Ü²¿Í¨±¨ÐÂÐÍ¹Ú×´²¡¶¾¸ÐÈ¾µÄ·ÎÑ×µÄÇé¿ö¡£ÊÀÎÀ×éÖ¯Í»·¢ÎÀÉúÊÂ¼þ¹æ»®Ö´ÐÐÖ÷ÈÎ, ¸ß¼¶¹ËÎÊÂõ¿Ë¶û¡¤Èð°²²©Ê¿·¢±í½²»°, Ê¢ÔÞ
¸ù¾Ý½üÆÚµÄÁÙ´²×ÊÁÏ¿´, ²¡¶¾µÄ´«²¥Á¦ËÆºõÓÐËùÔöÇ¿¡£ 4 Ä¿Ç°ÐÂÐÍ¹Ú×´²¡¶¾´«È¾Ô´ÉÐÎ´ÕÒµ½¡£ 5 Ä¿Ç°»¹Ã»·¢ÏÖ²¡¶¾·¢Éú±äÒì¡£ 6 ÐÂÐÍ¹Ú×´²¡¶¾ÓëSARSÍ¬Ô´ÐÔ´ï85%¡£ 7 
¸ù¾Ý½üÆÚµÄÁÙ´²×ÊÁÏ¿´, ²¡¶¾µÄ´«²¥Á¦ËÆºõÓÐËùÔöÇ¿¡£ 4 Ä¿Ç°ÐÂÐÍ¹Ú×´²¡¶¾´«È¾Ô´ÉÐÎ´ÕÒµ½¡£ 5 Ä¿Ç°»¹Ã»·¢ÏÖ²¡¶¾·¢Éú±äÒì¡£ 6 ÐÂÐÍ¹Ú×´²¡¶¾ÓëSARSÍ¬Ô´ÐÔ´ï85%¡£ 7 
1ÔÂ29ÈÕ, ÖØÇìÍþË¹ÌÚÉúÎïÒ½Ò©¿Æ¼¼ÓÐÏÞ¹«Ë¾½Óµ½ÊÐÐÂÐÍ¹Ú×´²¡¶¾¸ÐÈ¾µÄ·ÎÑ×ÒßÇé·À¿ØÒ½ÁÆÎï×Ê±£ÕÏ¹¤¼ì²âÊÔ¼ÁºÐ×÷×é°ì¹«ÊÒµÄÏà¹ØÍ¨Öª, Í¬ÒâÉú²úÐÂÐÍ¹Ú×´²¡¶¾
Î÷²Ø×ÔÖÎÇøÎÀÉú½¡¿µÎ¯Ô±»á30ÈÕ·¢²¼ÏûÏ¢³Æ, Î÷²ØÈ·ÕïÊ×ÀýÐÂÐÍ¹Ú×´²¡¶¾¸ÐÈ¾µÄ·ÎÑ×²¡Àý¡£ ÍõÔóê»)Î÷²Ø×ÔÖÎÇøÎÀÉú½¡¿µÎ¯Ô±»á30ÈÕ·¢²¼ÏûÏ¢³Æ, Î÷²ØÈ·ÕïÊ×ÀýÐÂÐÍ¹Ú×´²¡¶¾¸ÐÈ¾
±¾±¨Ñ¶ (¼ÇÕß ³ÂÎ¬µÆ)1ÔÂ29ÈÕ, ÔÚÍòÖÝÇøÖØÇìÈýÏ¿ÖÐÐÄÒ½ÔºÒ½»¤ÈËÔ±µÄ¾«ÐÄÕïÖÎºÍ»¤ÀíÏÂ, ¸ÃÔºÒ»ÃûÈ·ÕïµÄÐÂÐÍ¹Ú×´²¡¶¾¸ÐÈ¾µÄ·ÎÑ×»¼Õß¾ÈÖÎÇé¿öÁ¼ºÃ, ·ûºÏ³öÔº±ê×¼, ÓÚµ±ÈÕ
ÐÂ»ªÉçÎäºº1ÔÂ29ÈÕµç ÖÐ¹ú¿ÆÑ§ÔºÎäºº²¡¶¾ÑÐ¾¿ËùÔÚÐÂÐÍ¹Ú×´²¡¶¾ÑÐ¾¿·½ÃæÈ¡µÃÍ»ÆÆ, ÒÑÉ¸Ñ¡³ö¼¸ÖÖÄÜÔÚÏ¸°û²ãÃæ½ÏºÃÒÖÖÆÕâÒ»²¡¶¾µÄÒ©Îï, ¾ßÓÐÇ±ÔÚÁÙ´²Ó¦ÓÃ¼ÛÖµ¡£ ÕâÊÇ¼ÇÕß
ÐÂ»ªÉçÈÕÄÚÍß1ÔÂ29ÈÕµç(¼ÇÕßÄôÏþÑô ³Â¿¡ÏÀ)Á¬ÈÕÀ´, ÊÀ½çÎÀÉú×éÖ¯¹ÙÔ±¼°×¨¼ÒÍ¨¹ýÊÓÆµ·¢²¼¡¢¼ÇÕß»á¼°½ÓÊÜ²É·ÃµÈÐÎÊ½, Â½Ðø¾ÍÄ¿Ç°È«ÇòÃñÖÚ¹ãÎª¹Ø×¢µÄÐÂÐÍ¹Ú×´²¡¶¾Ò»Ð©ÎÊÌâ
¡¶ÐÂÐÍ¹Ú×´²¡¶¾¸ÐÈ¾µÄ·ÎÑ×ÕïÁÆ·½°¸(ÊÔÐÐµÚËÄ°æ)¡··¢²¼ Þ½ÏãÕýÆøµÈ¶à¸öÖÐ³ÉÒ©»ñÍÆ¼ö ---1ÔÂ27ÈÕ, ¹ú¼ÒÎÀÉú½¡¿µÎ¯°ì¹«Ìü¡¢¹ú¼ÒÖÐÒ½Ò©¹ÜÀí¾Ö°ì¹«ÊÒ·¢²¼¹ØÓÚÓ¡·¢ÐÂÐÍ
ÒßÇéÊÇÒ»³¡ÆÈÔÚÃ¼½ÞµÄÎ£»ú, ÎÒÃÇÓÃÕ½Ê±×´Ì¬Ó¦¶Ô, µ±Ç°Õý´¦ÔÚÒ»¸ö½ô±ÁÌ¬¡£ ÒßÇé²»»áÊÇÒ»³¡³Ö¾ÃÕ½, Ö»Òª×ã¹»ÈÏÕæÓ¦¶Ô, Ò²ÐíÎ´À´²»¾Ã¾ÍÄÜÓ­À´×ª»ú¡£ ÕâÁ½Ìì, ÖÓÄÏÉ½
×î½ü, ÐÂÐÍ¹Ú×´²¡¶¾·ÎÑ×À´ÊÆÐÚÐÚ, Ç£¶¯×ÅÈ«¹úÈËÃñµÄÐÄ¡£¾ÍÔÚ27ÈÕÉÏÎç, ãÉÐÐÇøÇø¼¶»ú¹Øµ³¹¤Î¯ÓëÍÅÇøÎ¯·¢²¼ÁËãÉÐÐ·À¿ØÐÂÐÍ¹Ú×´²¡¶¾·ÎÑ×Ö¾Ô¸ÕßÕÐÄ¼³«ÒéÊé, »ý¼«²ÎÓë·À¿Ø
ÖÐÐÂÍø1ÔÂ30ÈÕµç ¾ÝÈÕ±¾¹²Í¬Éç±¨µÀ, ÈÕ±¾ºñÉúÀÍ¶¯Ê¡30ÈÕ·¢²¼ÏûÏ¢³Æ, ´î³ËÈÕ±¾Õþ¸®ËùÅÉÈ«ÈÕ¿Õ°ü»ú29ÈÕ·µ»ØÈÕ±¾µÄÈÕÇÈÖÐ, ÓÐ3ÈË¼ì³ö¸ÐÈ¾ÐÂÐÍ¹Ú×´²¡¶¾¡£ÆäÖÐ2ÈËÃ»ÓÐ
ÎªÑÏ¸ñ¿ØÖÆÐÂÐÍ¹Ú×´²¡¶¾¸ÐÈ¾µÄ·ÎÑ×ÒßÇéÍ¨¹ýµÀÂ·ÔËÊäÍ¾¾¶´«²¥, ½øÒ»²½×öºÃ¡°·ÀÊäÈë¡¢·ÀÊä³ö¡¢·ÀÀ©É¢¡±¹¤×÷, ÏÖ½«ÓÐ¹ØÊÂÏî¹«¸æÈçÏÂ: Ò»¡¢´Ó¼´ÈÕÆð, ¸÷ÓÐ¹ØÊÐ(µØ)¡¢Ê¡
Î÷²Ø×ÔÖÎÇøÊ×ÀýÒÉËÆ²¡ÀýÕÅÄ³Ä³, ²¡ÀýÑù±¾¾­×ÔÖÎÇø¼²²¡Ô¤·À¿ØÖÆÖÐÐÄ¼ì²â, ÖÐ¹ú¼²²¡Ô¤·À¿ØÖÆÖÐÐÄÊµÑéÊÒ¸´ºË¼ì²â, ²¢¸ù¾ÝÁÙ´²±íÏÖºÍ×ÔÖÎÇø×¨¼Ò×é»áÕïÑÐÅÐ, È·ÈÏÎªÐÂÐÍ¹Ú×´²¡¶¾
¡°ÕâÒ»Åú²¡ÈËµÄÁÙ´²Ö¢×´¶¼µÃµ½ÓÐÐ§¿ØÖÆ, ÇÒÁ½´Î²¡¶¾ºËËá¼ì²â¾ùÎªÒõÐÔ, ´ïµ½³öÔº±ê×¼¡£Í¬ÑùÔÚ1ÔÂ28ÈÕ, ÎäººÊÐ·Î¿ÆÒ½Ôº5ÃûÐÂÐÍ¹Ú×´²¡¶¾¸ÐÈ¾µÄ·ÎÑ×»¼Õß¾­¹ýÖÎÁÆºó¿µ¸´³öÔº
¹ú¼ÒÎÀ½¡Î¯:¹úÄÚÐÂÐÍ¹Ú×´²¡¶¾¸ÐÈ¾µÄ·ÎÑ×²¡Àý7711Àý 29ÈÕÐÂÔö1737Àý ---1ÔÂ29ÈÕ0-24Ê±, 31¸öÊ¡(×ÔÖÎÇø¡¢Ö±Ï½ÊÐ)ºÍÐÂ½®Éú²ú½¨Éè±øÍÅ±¨¸æÐÂÔöÈ·Õï²¡Àý1737Àý(Î÷²Ø
1ÔÂ29ÈÕ, ËÄ´¨ÐÂÎÅÍø¼ÇÕß´Ó¹ã°²ÊÐÎÀÉú½¡¿µÎ¯¹Ù·½ÍøÕ¾»ñÏ¤, ½ñÈÕ, ËÄ´¨´óÑ§»ªÎ÷¹ã°²Ò½Ôº(¹ã°²ÊÐÈËÃñÒ½Ôº)´«À´ºÃÏûÏ¢:¾­¹ýÒ½»¤ÈËÔ±µÄ¾«ÐÄ¾ÈÖÎ, ¹ã°²Ê×ÀýÐÂÐÍ¹Ú×´²¡¶¾¸ÐÈ¾µÄ
Ìâ:¸ô¾øÒßÇé, ²»¸ôÕæÇé¡ª¡ªÐÂÐÍ¹Ú×´²¡¶¾¸ÐÈ¾µÄ·ÎÑ×ÒßÇé·À¿Ø½¹µãÉ¨ÃèÖ®Áù ÃñÕþ²¿ÒªÇóÇÐÊµ×öºÃÒßÇé·À¿ØÆÚ¼äÓÐ¹ØÉç»á¾ÈÖú¹¤×÷, ¼Ó´óÐÂÐÍ¹Ú×´²¡¶¾¸ÐÈ¾µÄ·ÎÑ×»¼ÕßÁÙÊ±¾ÈÖúÁ¦¶È;
1ÔÂ29ÈÕ, ÖÐ¹²ÖÐÑëÕþÖÎ¾Ö³£Î¯¡¢¹úÎñÔº×ÜÀí¡¢ÖÐÑëÓ¦¶ÔÐÂÐÍ¹Ú×´²¡¶¾¸ÐÈ¾·ÎÑ×ÒßÇé¹¤×÷Áìµ¼Ð¡×é×é³¤Àî¿ËÇ¿Ö÷³ÖÕÙ¿ªÁìµ¼Ð¡×é»áÒé, ½øÒ»²½ÑÐ¾¿ÒßÇé·À¿ØÐÎÊÆ, ²¿ÊðÓÐÕë¶ÔÐÔ¼ÓÇ¿·À¿Ø
ÐÂ»ªÉçÀ­Èø1ÔÂ30ÈÕµç(¼ÇÕß°×ÉÙ²¨¡¢ÍõÔóê»)Î÷²Ø×ÔÖÎÇøÎÀÉú½¡¿µÎ¯Ô±»á30ÈÕ·¢²¼ÏûÏ¢³Æ, Î÷²ØÈ·ÕïÊ×ÀýÐÂÐÍ¹Ú×´²¡¶¾¸ÐÈ¾µÄ·ÎÑ×²¡Àý¡£ ¾Ý
¾­¹ýÒ½Ôº¾«ÐÄ¾ÈÖÎºÍ»¤Àí, 29ÈÕ°²»Õ¡¢É½¶«¡¢ÖØÇì¡¢¹óÖÝ¡¢º£ÄÏ¡¢É½Î÷µÈÊ¡ÊÐ¶àÎ»ÐÂÐÍ¹Ú×´²¡¶¾¸ÐÈ¾µÄ·ÎÑ×»¼ÕßÖÎÓú³öÔº¡£
ÐÂ»ªÉç±±¾©2020Äê1ÔÂ29ÈÕµç ×ÛºÏÐÂ»ªÉç×¤Íâ¼ÇÕß±¨µÀ:ÖÐ¹úÐÂÐÍ¹Ú×´²¡¶¾¸ÐÈ¾·ÎÑ×ÒßÇéÇ£¶¯×Å¸÷¹úÓÑÈËºÍº£Íâ»ªÇÈ»ªÈËµÄÐÄ, ËûÃÇ·×·×¾èÏ××Ê½ð»òÒ½ÁÆÎï×Ê, Ö§Ô®ÖÐ¹úÒßÇé·À¿Ø¹¤×÷
1ÔÂ28ÈÕ, ¹ú¼ÒÎÀ½¡Î¯¸ß¼¶±ð×¨¼Ò×é³ÉÔ±¡¢ÖÐ¹ú¹¤³ÌÔºÔºÊ¿ÀîÀ¼¾êÁìµ¼µÄ¹ú¼ÒÖØµãÊµÑéÊÒ·ÖÀëµ½ÈýÖêÐÂÐÍ¹Ú×´²¡¶¾¶¾Öê¡£ÕâÒâÎ¶×ÅÊ²Ã´?»¹Òª¶à¾Ã²ÅÄÜ³öÒßÃç?ÀîÀ¼¾êÔºÊ¿ÕâÑù»Ø´ð¡£
×Ô¡°ÐÂÐÍ¹Ú×´²¡¶¾·ÎÑ×¡±ÒßÇé·¢ÉúÒÔÀ´, ¹«ÖÚ¶ÔÒßÇéµÄ¶¯Ì¬Çé¿öÊ±¿Ì¹Ø×¢, ÎäººµÄÒßÇéÇé¿ö¸üÊÇÇ£¶¯ÈËÐÄ, Îª»ý¼«·À¿ØÐÂÐÍ·ÎÑ×²¡¶¾, ¼õÉÙ½»²æ¸ÐÈ¾, ¼õÇá¹«ÖÚ¿Ö»ÅÇéÐ÷, ÉîÛÚÊÐÎÀ½¡Î¯
ÈËÃñÍøÒø´¨1ÔÂ29ÈÕµç(ÁººêöÎ)½ñÌìÏÂÎç, ÄþÏÄÓ¦¶ÔÐÂÐÍ¹Ú×´²¡¶¾¸ÐÈ¾µÄ·ÎÑ×ÒßÇé¹¤×÷Ö¸»Ó²¿°ì¹«ÊÒ·¢²¼¹«¸æ¡£Îª½øÒ»²½¹æ·¶ÑøÀÏ»ú¹¹µÈÃñÕþ·þÎñ»ú¹¹ÒßÇé·À¿Ø, ÓÐÐ§·ÀÖ¹²¡¶¾´«²¥
ÖÐÐÂÉç±±¾©1ÔÂ29ÈÕµç ½ØÖÁ±±¾©Ê±¼ä1ÔÂ29ÈÕ14Ê±, ÖÐ¹úÒÔÍâ¹²ÓÐ15¸ö¹ú¼ÒÀÛ¼ÆÈ·ÕïÐÂÐÍ¹Ú×´²¡¶¾¸ÐÈ¾²¡Àý66Àý, °üÀ¨Ì©¹ú14Àý, ÈÕ±¾¡¢ÐÂ¼ÓÆÂ¡¢ÂíÀ´Î÷ÑÇ¸÷7Àý, ÃÀ¹úºÍ
ÖÐ¹ú¿ÆÑ§ÔºÎäºº·ÖÔº29ÈÕ·¢²¼ÎÄÕÂ³Æ, Îäºº²¡¶¾ËùÕý¿ªÕ¹ÐÂÐÍ¹Ú×´²¡¶¾¸ÐÈ¾µÄ¿¹²¡¶¾Ò©ÎïÉ¸Ñ¡¡¢ÒßÃçÑÐ·¢µÈ¹¤×÷¡£
29ÈÕÏÂÎç, ¹ú¼ÒÎÀ½¡Î¯¹«²¼ÁË¼ÒÍ¥¡¢¹«¹²³¡Ëù¡¢¹«¹²½»Í¨µÈ¶à¸ö°æ±¾µÄÐÂÐÍ¹Ú×´²¡¶¾¸ÐÈ¾·ÎÑ×µÄÔ¤·ÀÖ¸ÄÏ¡£
¹þÃÜÊÐÎ¯¡¢ÊÐÕþ¸®¼á¾ö¹á³¹ÂäÊµÏ°½üÆ½×ÜÊé¼Ç¹ØÓÚÐÂÐÍ¹Ú×´²¡¶¾ÒßÇé·À¿Ø¹¤×÷µÄÖØÒª½²»°ºÍÖØÒªÖ¸Ê¾¾«Éñ, ¹á³¹ÂäÊµ×ÔÖÎÇøµ³Î¯¹¤×÷²¿Êð, °´ÕÕÖØ´óÍ»·¢¹«¹²ÎÀÉúÊÂ¼þÒ»¼¶ÏìÓ¦»úÖÆÒªÇó
¼ÇÕß´ÓÄþÏÄ»Ø×å×ÔÖÎÇøÓÐ¹Ø²¿ÃÅ»ñÏ¤, ÐÂÐÍ¹Ú×´²¡¶¾¸ÐÈ¾µÄ·ÎÑ×ÒßÇé·À¿Ø¹¤×÷Æô¶¯ÒÔÀ´, ÄþÏÄ¸÷µØ¡¢¸÷ÓÐ¹Ø²¿ÃÅµ¥Î», ¼áÊØ¡°²»·¢Éú¶þ´ú²¡Àý¡¢²»·¢ÉúÒ½»¤ÈËÔ±¸ÐÈ¾¡¢²»·¢ÉúËÀÍö
1.Ä¿Ç°ÑÐ¾¿Ö¤¾Ý±íÃ÷, ÐÂÐÍ¹Ú×´²¡¶¾¸üÅÂÈÈ»¹ÊÇ¸üÅÂÀä? ¹Ú×´²¡¶¾¶ÔÈÈ½ÏÎªÃô¸Ð, -60¡æ¿É±£´æÊýÄê, ²¡¶¾ÔÚ4¡æºÏÊÊÎ¬³ÖÒºÖÐÎªÖÐµÈÎÈ¶¨, µ«Ëæ×ÅÎÂ¶ÈµÄÉý¸ß, ²¡¶¾µÄµÖ¿¹Á¦ÏÂ
ÎÀÉúÁÙ´²ÖÐÐÄ¿ÆÑÐ²¿ÃÅ´«À´ºÃÏûÏ¢, ÓÉÐÂ·¢ÓëÔÙÏÖ´«È¾²¡ÑÐ¾¿ËùËù³¤Ðì½¨Çà´øÁìµÄ¿ÆÑÐÍÅ¶Ó, ¾­¹ý6Äê²»Ð¸Å¬Á¦, ÑÐÖÆ³öÒ»¿î¿¹²¡¶¾Åç¼Á¿ÉÓÃÓÚÐÂÐÍ¹Ú×´²¡¶¾·ÎÑ×Ó¦¼±²¡·¿Ö°Òµ·À»¤, 
1ÔÂ28ÈÕ, Ê¡Î¯¸±Êé¼Ç¡¢Ê¡³¤¡¢Ö¸»Ó²¿Ö¸»Ó³¤ÒüÁ¦Ö÷³ÖÕÙ¿ªÊ¡Ó¦¶ÔÐÂÐÍ¹Ú×´²¡¶¾¸ÐÈ¾·ÎÑ×ÒßÇéÓ¦¼±Ö¸»Ó²¿µÚ¶þ´Î»áÒé, ÌýÈ¡¸÷¹¤×÷×éºÍ³É¶¼ÊÐÏà¹Ø¹¤×÷¿ªÕ¹Çé¿ö»ã±¨, °²ÅÅ²¿Êðµ±Ç°
ÃÀ¹ú¼²²¡¿ØÖÆºÍÔ¤·ÀÖÐÐÄ28ÈÕÐû²¼, ÎªÓ¦¶ÔÐÂÐÍ¹Ú×´²¡¶¾, ½«°Ñ½øÐÐÈë¾³ÅÅ²éµÄÃÀ¹ú»ú³¡ÊýÄ¿´ÓÄ¿Ç°µÄ5¸öÀ©´óÖÁ20¸ö¡£
·¨¹úÐÂÔö1ÀýÐÂÐÍ¹Ú×´²¡¶¾¸ÐÈ¾µÄ·ÎÑ×È·Õï²¡Àý, ÀÛ¼ÆÈ·Õï4Àý¡£ µÂ¹úÐÂÔö3ÀýÐÂÐÍ¹Ú×´²¡¶¾¸ÐÈ¾µÄ·ÎÑ×²¡Àý, ÀÛ¼Æ4Àý¡£ ÈÕ±¾Õþ¸®28ÈÕÕýÊ½½«ÐÂÐÍ¹Ú×´²¡¶¾Òý·¢µÄ·ÎÑ×ÁÐÎª¡°Ö¸¶¨
Ê¡±¾¼¶¶¨µãÒ½Ò©»ú¹¹¶ÔÓÚÈ·ÕïÐÂÐÍ¹Ú×´²¡¶¾¸ÐÈ¾µÄ·ÎÑ×µÄÒìµØ¾ÍÒ½»¼Õß, ÏÈ¾ÈÖÎºó½áËã, ±¨Ïú²»Ö´ÐÐÒìµØ×ªÍâ¾ÍÒ½Ö§¸¶±ÈÀýµ÷¼õ¹æ¶¨¡£
½ØÖÁ1ÔÂ28ÈÕ24Ê±ÐÂÐÍ¹Ú×´²¡¶¾¸ÐÈ¾µÄ·ÎÑ×ÒßÇé×îÐÂÇé¿ö ---1ÔÂ28ÈÕ0-24Ê±, 31¸öÊ¡(Çø¡¢ÊÐ)±¨¸æÐÂÔöÈ·Õï²¡Àý1459Àý, ÐÂÔöÖØÖ¢²¡Àý263Àý, ÐÂÔöËÀÍö²¡Àý26Àý(ºþ±±Ê¡
ÈËÃñÍø±±¾©1ÔÂ29ÈÕµç ¾Ýºþ±±Ê¡ÎÀ½¡Î¯ÍøÕ¾ÏûÏ¢, 2020Äê1ÔÂ28ÈÕ0Ê±-24Ê±, ºþ±±Ê¡ÐÂÔöÐÂÐÍ¹Ú×´²¡¶¾¸ÐÈ¾µÄ·ÎÑ×²¡Àý840Àý(ÎäººÊÐÐÂÔö315Àý¡¢»ÆÊ¯ÊÐÐÂÔö33Àý¡¢Ê®ÑßÊÐ
2020Äê1ÔÂ29ÈÕ0-24Ê±, ×ÔÖÎÇø±¨¸æÐÂÐÍ¹Ú×´²¡¶¾¸ÐÈ¾µÄ·ÎÑ×ÐÂÔöÈ·Õï²¡Àý1Àý, ÐÂÔöÖØÖ¢²¡Àý0Àý, ÐÂÔöËÀÍö²¡Àý0Àý, ÐÂÔö³öÔº²¡Àý0Àý¡£ÆäÖÐ: ÐÂÔöÈ·Õï²¡ÀýÖÐ, ÎÚÂ³Ä¾ÆëÊÐ1
1¡¢ÈçºÎ±£»¤×Ô¼ºÔ¶ÀëÐÂÐÍ¹Ú×´²¡¶¾µÄ·ÎÑ×´«È¾? (1)ÇÚÏ´ÊÖ¡£Ê¹ÓÃ·ÊÔí»òÏ´ÊÖÒº²¢ÓÃÁ÷¶¯Ë®Ï´ÊÖ, ÓÃÒ»´ÎÐÔÖ½½í»ò¸É¾»Ã«½í²ÁÊÖ¡£Ë«ÊÖ½Ó´¥ºôÎüµÀ·ÖÃÚÎïºó(Èç´òÅçÌçºó)Ó¦
ÖÐ¹úÍø1ÔÂ28ÈÕÑ¶ ÈÕÇ°, Ó¦¼±×ÜÒ½Ôº·¢²¼¡¶ÐÂÐÍ¹Ú×´²¡¶¾¸ÐÈ¾µÄ·ÎÑ×·À¿ØÖªÊ¶ÊÖ²á¡·, ·Ö¹¤×÷ÇøÓò·À»¤¡¢¸öÈË·À»¤¡¢¾Ó¼Ò·À»¤, Í¬Ê±½éÉÜÁËÐÂÐÍ¹Ú×´²¡¶¾¸ÐÈ¾µÄ·ÎÑ×Ïà¹ØÖªÊ¶¼°¾ÍÒ½
¡¾ÐÂÐÍ¹Ú×´²¡¶¾¿ÆÆÕÖªÊ¶¡¿(¶þÊ®Èý) ×¨¼ÒËµ:²¡¶¾ÊÇÈçºÎ´«²¥µÄ?ÖÐÑë¹ãµç×ÜÌ¨¹ú¼ÊÔÚÏß 2020-01-28 22:14:23  À´Ô´:½¡¿µÖÐ¹úÈÈ:ÀîÔÆÁú58Ëê±»±Æ×ÔÉ±,  ÁôÏÂ6
¹ú¼ÒÎÀ½¡Î¯¾ÍÐÂÐÍ¹Ú×´²¡¶¾¸ÐÈ¾µÄ·ÎÑ×ÒßÇé·À¿Ø¹¤×÷¾ÙÐÐÐÂÎÅ·¢²¼»á ¹ú¼ÒÎÀ½¡Î¯¾ÍÐÂÐÍ¹Ú×´²¡¶¾¸ÐÈ¾µÄ·ÎÑ×ÒßÇé·À¿Ø¹¤×÷¾ÙÐÐÐÂÎÅ·¢²¼»á 2020-02-03 15:05 ºÏ·Ê:¼ÓÇ¿¹«½»
¹ú¼ÒÎÀ½¡Î¯28ÈÕÍ¨±¨, 27ÈÕ30¸öÊ¡(Çø¡¢ÊÐ)±¨¸æÐÂÔöÐÂÐÍ¹Ú×´²¡¶¾¸ÐÈ¾µÄ·ÎÑ×È·Õï²¡Àý1771Àý, ÐÂÔöËÀÍö²¡Àý26Àý¡£Ãæ¶ÔÒßÇé¼Ó¿ìÂûÑÓµÄÑÏÖØÐÎÊÆ, ¸÷µØ½¡È«ÇøÏØ¡¢½ÖÕò¡¢³ÇÏçÉç
ºÚÁú½­Ê¡ÐÂÐÍ¹Ú×´²¡¶¾¸ÐÈ¾µÄ·ÎÑ×ÒßÇéÁª·ÀÁª¿Ø¹¤×÷ÐÂÎÅ·¢²¼»á¡£½¹ÑóÉãÈËÃñÍø¹þ¶û±õ1ÔÂ28ÈÕµç          1ÔÂ28ÈÕ, ºÚÁú½­Ê¡Õþ¸®ÐÂÎÅ°ì¾ÙÐÐÐÂÐÍ¹Ú×´²¡¶¾¸ÐÈ¾µÄ·ÎÑ×ÒßÇéÁª·ÀÁª
ÐÂ¼ÓÆÂÐÂÔö2ÀýÐÂÐÍ¹Ú×´²¡¶¾¸ÐÈ¾µÄ·ÎÑ×È·Õï²¡Àý, ÀÛ¼ÆÈ·Õï7Àý, Ðû²¼½«½ûÖ¹ºþ±±¼®ÂÃ¿ÍÈë¾³¡£ Ì©¹úÐÂÔö6ÀýÐÂÐÍ¹Ú×´²¡¶¾¸ÐÈ¾µÄ·ÎÑ×È·Õï²¡Àý, ÀÛ¼ÆÈ·Õï14Àý¡£ º«¹ú¾ö¶¨½üÈÕ°²ÅÅ
1ÔÂ28ÈÕÉÏÎç, ×ÔÖÎÇøÕÙ¿ªÐÂÐÍ¹Ú×´²¡¶¾¸ÐÈ¾µÄ·ÎÑ×ÒßÇé·À¿Ø¹¤×÷ÊÓÆµ»áÒé, ½øÒ»²½´«´ïÑ§Ï°¹á³¹Ï°½üÆ½×ÜÊé¼ÇÖØÒª½²»°ºÍÖØÒªÖ¸Ê¾¾«Éñ, ÑÐ¾¿²¿ÊðÒßÇé·À¿Ø¹¤×÷¡£×ÔÖÎÇøµ³Î¯Êé¼Ç¡¢×Ô
ÈËÃñÍøËÕÖÝ1ÔÂ28ÈÕµç(¼ÇÕßÍõ¼ÌÁÁ)28ÈÕ, ½­ËÕÊ¡ÎÀ½¡Î¯Í¨±¨, ½ØÖÁ2020Äê1ÔÂ27ÈÕ24Ê±, ËÕÖÝÊÐÀÛ¼Æ±¨¸æÐÂÐÍ¹Ú×´²¡¶¾¸ÐÈ¾µÄ·ÎÑ×È·Õï²¡Àý12Àý¡£Ëæºó, ËÕÖÝÊÐÎÀ½¡Î¯¶ÔÏà¹Ø
1ÔÂ26ÈÕ, ÁÉÄþÊ¡ÐÂÐÍ¹Ú×´²¡¶¾¸ÐÈ¾µÄ·ÎÑ×ÒßÇé·À¿ØÖ¸»Ó²¿»áÒéÔÚÉòÑôÕÙ¿ª¡£»áÒé¾ö¶¨, °´ÕÕÖÐÑëÒªÇó, ÁÉÄþÊ¡Î¯¡¢Ê¡Õþ¸®³ÉÁ¢Ê¡ÐÂÐÍ¹Ú×´²¡¶¾¸ÐÈ¾µÄ·ÎÑ×ÒßÇé·À¿ØÖ¸»Ó²¿, ÔÚÊ¡Î¯
¾ÝÍâÃ½±¨µÀ, µ±µØÊ±¼ä26ÈÕ, ÊÀ½çÎÀÉú×éÖ¯(WHO)±íÊ¾, ½«ÐÂÐÍ¹Ú×´²¡¶¾ÒßÇéÔÚÈ«Çò·¶Î§ÄÚµÄ·çÏÕ¸ÄÎª¸ß·çÏÕ, ²¢³ÐÈÏ¸Ã×éÖ¯´ËÇ°Ö¸·çÏÕÖÐµÈµÄËµ·¨²»ÕýÈ·¡£¾Ý±¨µÀ, ÔÚ26ÈÕÐÂ
ÈËÃñÍøÉÏº£1ÔÂ28ÈÕµç(ÐùÕÙÇ¿)Ãæ¶ÔÐÂÐÍ¹Ú×´²¡¶¾·ÎÑ×ÒßÇéµÄÂûÑÓ, È«¹úÉÏÏÂ¿ªÕ¹Áª·ÀÁª¿Ø¹¤×÷µÄÍ¬Ê±, ¶ÔÐÂÐÍ¹Ú×´²¡¶¾µÄÒßÃçÑÐ·¢¹¤×÷Ò²ÌáÉÏÈÕ³Ì¡£¼ÇÕß½ñÈÕ»ñÏ¤, Í¬¼Ã´óÑ§
27ÈÕ9Ê±, ×ÔÖÎÇø¼²¿ØÖÐÐÄÐÂÐÍ¹Ú×´²¡¶¾ºËËá¼ì²â½á¹ûÎªÑôÐÔ¡£¾­×ÔÖÎÇøÐÂÐÍ¹Ú×´²¡¶¾¸ÐÈ¾µÄ·ÎÑ×ÕïÁÆ×¨¼Ò×éÆÀ¹À, È·ÈÏÎªÐÂÐÍ¹Ú×´²¡¶¾¸ÐÈ¾µÄ·ÎÑ×È·Õï²¡Àý;27ÈÕÍí, ÓÉÎâÖÒÊÐ
Èô³öÏÖÐÂÐÍ¹Ú×´²¡¶¾¸ÐÈ¾¿ÉÒÉÖ¢×´(°üÀ¨·¢ÈÈ¡¢¿ÈËÔ¡¢ÑÊÍ´¡¢ÐØÃÆ¡¢ºôÎüÀ§ÄÑ¡¢Çá¶ÈÄÉ²î¡¢·¦Á¦¡¢¾«ÉñÉÔ²î¡¢¶ñÐÄÅ»ÍÂ¡¢¸¹Ðº¡¢Í·Í´¡¢ÐÄ»Å¡¢½áÄ¤Ñ×¡¢Çá¶ÈËÄÖ«»òÑü±³²¿¼¡ÈâËáÍ´
¡°´ÓÄ¿Ç°µÄÇé¿ö¿´, 95%ÒÔÉÏµÄÐÂÐÍ¹Ú×´²¡¶¾·ÎÑ×²¡Àý¶¼ÓëÎäººÓÐ¹Ø¡£¡±ÖÐ¹úÒ½Ñ§¿ÆÑ§ÔººôÎü²¡Ñ§ÑÐ¾¿Ôº³£Îñ¸±Ôº³¤, ÖÐÈÕÒ½Ôº¸±Ôº³¤¡¢ºôÎüÖÐÐÄ³£Îñ¸±Ö÷ÈÎ²Ü±ò±íÊ¾¡£
¸÷Ê¡¡¢×ÔÖÎÇø¡¢Ö±Ï½ÊÐ¼°ÐÂ½®Éú²ú½¨Éè±øÍÅÎÀÉú½¡¿µÎ¯¡¢ÖÐÒ½Ò©¹ÜÀí²¿ÃÅ: Îª½øÒ»²½×öºÃÐÂÐÍ¹Ú×´²¡¶¾¸ÐÈ¾µÄ·ÎÑ×²¡ÀýÕï¶ÏºÍÒ½ÁÆ¾ÈÖÎ¹¤×÷, ÎÒÃÇ×éÖ¯×¨¼Ò¶ÔÕïÁÆ·½°¸½øÐÐÐÞ¶©, 
¸÷ÇøÈËÃñÕþ¸®, ÊÐÕþ¸®¸÷Î¯¡¢°ì¡¢¾Ö, ¸÷ÊÐÊô»ú¹¹: Îª¹á³¹ÂäÊµ¡¶±±¾©ÊÐÈËÃñÕþ¸®¹ØÓÚ½øÒ»²½Ã÷È·ÔðÈÎ¼ÓÇ¿ÐÂÐÍ¹Ú×´²¡¶¾¸ÐÈ¾µÄ·ÎÑ×Ô¤·À¿ØÖÆ¹¤×÷µÄÍ¨Öª¡·(¾©Õþ·¢¡²2020¡³2ºÅ)
µ±Ç°, ÐÂÐÍ¹Ú×´²¡¶¾ÒßÇé½øÈë½Ï¸´ÔÓÊ±ÆÚ, 1ÔÂ27ÈÕ, ÖÐ¹úÒ½Ñ§¿ÆÑ§ÔºÌØ×éÖ¯ÖÐ¹úÒ½Ñ§¿ÆÑ§Ôº²¡Ô­ÉúÎïÑ§ÑÐ¾¿ËùËù³¤½ðÆæ, ÖÐ¹úÒ½Ñ§¿ÆÑ§Ôº»ù´¡Ò½Ñ§ÑÐ¾¿ËùÁ÷ÐÐ²¡Ñ§ÓëÎÀÉúÍ³¼ÆÑ§Ïµ
ÐÂÐÍ¹Ú×´²¡¶¾´«²¥Í¾¾¶ÓëÔ¤·ÀÖ¸ÄÏ¼²²¡Ô¤·À¿ØÖÆ¾Ö | 2020Äê01ÔÂ27ÈÕ 22:09Ô­±êÌâ:ÐÂÐÍ¹Ú×´²¡¶¾´«²¥Í¾¾¶ÓëÔ¤·ÀÖ¸ÄÏ±à¼­:Ìïºê ÔðÈÎ±à¼­:ÁõÁÁ ÐÂÐÍ¹Ú×´²¡¶¾ ´«²¥Í¾¾¶
ÏÖÔÚ, ÐÂÐÍ¹Ú×´²¡¶¾¸ÐÈ¾µÄ·ÎÑ×»¼ÕßÃ¿Ìì¶¼ÔÚÔö¼Ó¡£½ØÖÁ1ÔÂ26ÈÕ24Ê±,  ¹úÄÚÐÂÐÍ¹Ú×´²¡¶¾¸ÐÈ¾µÄ·ÎÑ×²¡ÀýÈ·Õï2744Àý, 26ÈÕÐÂÔöÈ·Õï²¡Àý769Àý¡£Ãæ¶ÔÒßÇé, ÑÏ·ÀÑÏ¿ØÊÇÖØÒª¾Ù´ë
½ñÌì(1ÔÂ27ÈÕ), Õã½­Ê¡¶ÔÍâÐû²¼, Õã½­Ê¡¼²¿ØÖÐÐÄÉúÎï°²È«Èý¼¶ÊµÑéÊÒÒÑ¾­³É¹¦·ÖÀë³öÐÂÐÍ¹Ú×´²¡¶¾¶¾Öê, ÕâÊÇ¼Ì¹ú¼Ò¼²¿ØÖÐÐÄÖ®ºóÎÒ¹úµÚ¶þ¸ö³É¹¦·ÖÀë³öÐÂÐÍ¹Ú×´²¡¶¾¶¾ÖêµÄ
Îª¼á¾öÓÐÐ§¶ôÖÆÐÂÐÍ¹Ú×´²¡¶¾¸ÐÈ¾µÄ·ÎÑ×ÒßÇéÔÚÈ«ÊÐ·¢ÉúºÍÀ©É¢, È·±£¹ã´óÈËÃñÈºÖÚµÄÉúÃü°²È«ºÍÉíÌå½¡¿µ, ÒÀ¾Ý¡¶ÖÐ»ªÈËÃñ¹²ºÍ¹ú´«È¾²¡·ÀÖÎ·¨¡·¡¶ÖÐ»ªÈËÃñ¹²ºÍ¹úÍ»·¢ÊÂ¼þÓ¦¶Ô
ÈËÃñÍøÉÏº£1ÔÂ27ÈÕµç¡°ÎÒ±¨Ãû, ÇëÈÃÎÒÈ¥!¡±ÐÂÐÍ¹Ú×´²¡¶¾·ÎÑ×µÄÒßÇéÊ¼ÖÕÇ£¶¯ËùÓÐÈË, Õù·Ö¶áÃëµÄÕ½³¡ÉÏ, ½»´óÈËÖ÷¶¯ÇëÓ§, ³åÉÏÒ»ÏßÓëÊ±¼äÈüÅÜ, Ô®ÖúÒßÇé·ÀÖÎ¹¤×÷, ³ýÏ¦
ÖÐÐÂÍø1ÔÂ27ÈÕµç ¾ÝÇàµºÊÐÎÀÉú½¡¿µÎ¯Ô±»á¹Ù·½Î¢²©ÏûÏ¢, É½¶«Ê¡ÇàµºÊÐÐÂÔö5ÀýÐÂÐÍ¹Ú×´²¡¶¾¸ÐÈ¾µÄ·ÎÑ×È·Õï²¡Àý¡£ Î¢²©½ØÍ¼ 1ÔÂ26ÈÕÍíÈ·ÕïµÄ2Ãû»¼Õß, Ò»Îª44ËêÅ®ÐÔ, 
ÐÂÐÍ¹Ú×´²¡¶¾¸ÐÈ¾µÄ·ÎÑ×ÒßÇé·¢Éúºó, ÓÐÍøÓÑ·­³ö2018Äê¡°¿ÆÑ§¼Ò·¢ÏÖÐÂÐÍ¹Ú×´²¡¶¾¡±µÄ¾ÉÎÅ, »³ÒÉ¡°ÊÇ·ñÁ½ÄêÇ°¾ÍÒÑ·¢ÏÖÈç½ñÕýÔÚËÁÅ°µÄÐÂÐÍ¹Ú×´²¡¶¾¡±¡£¼ÇÕß½ñÌìÏòÖÐ¿ÆÔºÇóÖ¤
26ÈÕ5Ê±, Òø´¨ÊÐ¼²¿ØÖÐÐÄÊµÑéÊÒÐÂÐÍ¹Ú×´²¡¶¾ºËËá¼ì²â½á¹ûÎªÑôÐÔ, 7Ê±30·Ö×ÔÖÎÇø¼²¿ØÖÐÐÄÊµÑéÊÒ¸´ºË½á¹ûÎªÑôÐÔ¡£¾­×ÔÖÎÇøÕïÁÆ×¨¼Ò×éÈ·ÈÏÎªÈ·Õï²¡Àý¡£ºóÓÉÒø´¨ÊÐµÚÒ»
ÈËÃñÍøÒø´¨1ÔÂ27ÈÕµç(¿íÈÝ)ÐÂÐÍ¹Ú×´²¡¶¾¸ÐÈ¾µÄ·ÎÑ×ÒßÇé·À¿Ø¹¤×÷Æô¶¯ÒÔÀ´, ÄþÏÄ¸÷µØ¡¢¸÷ÓÐ¹Ø²¿ÃÅµ¥Î», ¼áÊØ²»·¢Éú¶þ´ú²¡Àý¡¢²»·¢ÉúÒ½»¤ÈËÔ±¸ÐÈ¾¡¢²»·¢ÉúËÀÍö²¡Àýµ×Ïß, 
µ±Ç°, ÐÂÐÍ¹Ú×´²¡¶¾·ÎÑ×ÒßÇé½øÈëÁË±È½ÏÑÏÖØ¡¢¸´ÔÓµÄÊ±ÆÚ¡£ÎªÁËÈ«Á¦¿¹»÷ÒßÇé, 1ÔÂ26ÈÕ, ÒÁÀû¾ö¶¨³ÖÐøÍ¶Èë1ÒÚÔª, ÓÃÓÚÐÂÐÍ¹Ú×´²¡¶¾·ÎÑ×µÄ·À¿ØÖÎÁÆ, ÕâÒ²ÊÇÒÁÀû¼Ì¾èÔù2ÍòÏä
1ÔÂ26ÈÕ, ¼ÇÕß´ÓÊ¡ÎÀÉú½¡¿µÎ¯»ñÏ¤, ÎÒÊ¡ÐÂÔö3ÀýÐÂÐÍ¹Ú×´²¡¶¾¸ÐÈ¾µÄ·ÎÑ×ÒÉËÆ²¡Àý¡£ 1ÔÂ26ÈÕ, ¼ÇÕß´ÓÊ¡ÎÀÉú½¡¿µÎ¯»ñÏ¤, ÎÒÊ¡ÐÂÔö3ÀýÐÂÐÍ¹Ú×´²¡¶¾¸ÐÈ¾
1ÔÂ26ÈÕ, ¸±Ê¡³¤¿ïœ¥¸°Ê¡µÚËÄÈËÃñÒ½ÔººÍÊ¡ÈËÃñÒ½Ôº, ¼ì²éÖ¸µ¼ÐÂÐÍ¹Ú×´²¡¶¾¸ÐÈ¾µÄ·ÎÑ×ÒßÇé·À¿Ø¹¤×÷, Î¿ÎÊÒ»ÏßÒ½ÎñÈËÔ±¡£ËûÇ¿µ÷, Òª°ÑÒßÇé·À¿Ø¹¤×÷ÂäÏ¸ÂäÊµÂäµ½Î», È«Á¦
1ÔÂ25ÈÕÉÏÎç, È«Ê¡ÐÂÐÍ¹Ú×´²¡¶¾¸ÐÈ¾·ÎÑ×ÒßÇé´¦ÖÃ¹¤×÷ÊÓÆµ»áÒéÔÚ¼ÃÄÏ¾ÙÐÐ¡£Ê¡Î¯Êé¼Ç¡¢Ê¡ÐÂÐÍ¹Ú×´²¡¶¾¸ÐÈ¾·ÎÑ×ÒßÇé´¦ÖÃ¹¤×÷Áìµ¼Ð¡×é×é³¤Áõ¼ÒÒåÖ÷³Ö»áÒé, ÌýÈ¡È«Ê¡ÒßÇé´¦ÖÃ¹¤×÷
¾ÝÁË½â, ×Ô1ÔÂ21ÈÕÎÒÊÐÈ·ÕïµÚÒ»ÀýÐÂÐÍ¹Ú×´²¡¶¾¸ÐÈ¾µÄ·ÎÑ×²¡ÀýÒÔÀ´, ½ØÖÁ1ÔÂ25ÈÕ24Ê±, È«ÊÐÀÛ¼ÆÈ·Õï²¡Àý75Àý, Éæ¼°24¸öÇøÏØ¡£ ÌÆÎÄ¸ï·ÖÎöËµ, ½üÆÚÎÒÊÐ²¡ÀýÉÏÉý½Ï¿ì, 
×¨¼ÒÌ¸ÐÂÐÍ·ÎÑ×ÒßÇé·À¿ØÒ¥ÑÔ --- Ò¥ÑÔÈý:ÓÃµ­ÑÎË®Êþ¿Ú¿ÉÒÔÔ¤·ÀÐÂÐÍ¹Ú×´²¡¶¾ Íø´«¡°ÖÓÄÏÉ½ÔºÊ¿½¨ÒéÑÎË®Êþ¿Ú·À²¡¶¾¡±¡£
¼ÇÕß26ÈÕ´ÓÖÐ¹ú¼²¿ØÖÐÐÄ²¡¶¾²¡ËùÁË½âµ½, ¸ÃËùÔÚÐÂÐÍ¹Ú×´²¡¶¾ËÝÔ´ÑÐ¾¿ÖÐÈ¡µÃ½×¶ÎÐÔ½øÕ¹, Ê×´Î´ÓÎäºº»ªÄÏº£ÏÊÊÐ³¡µÄ585·Ý»·¾³Ñù±¾ÖÐ, ¼ì²âµ½33·ÝÑùÆ·º¬ÓÐÐÂÐÍ¹Ú×´²¡¶¾ºËËá
×ÛºÏÐÂ»ªÉç×¤Íâ¼ÇÕß±¨µÀ:¹ýÈ¥Á½Ìì, º«¹ú¡¢ÐÂ¼ÓÆÂ¡¢°Ä´óÀûÑÇµÈ¹úÎÀÉú²¿ÃÅ·¢²¼ÏûÏ¢Ëµ, ¾³ÄÚ·¢ÏÖÐÂÐÍ¹Ú×´²¡¶¾¸ÐÈ¾²¡Àý¡£
³öÏÖÉÏÊöÖ¢×´²»Ò»¶¨¸ÐÈ¾ÐÂÐÍ¹Ú×´²¡¶¾, Ó¦¼°Ê±µ½Õý¹æÒ½ÁÆ»ú¹¹¾ÍÕï, ÏêÏ¸¸æÖª¸öÈËÖ¢×´ºÍ½üÆÚ»î¶¯Çé¿ö¡£µ«ÊÇ, Èç¹û·¢²¡Ç°14ÌìÄÚÔøÔÚÎäººÂÃÐÐ¾Ó×¡»ò½Ó´¥¹ýÀ´×ÔÎäººµÄ·¢ÈÈ°é
2020Äê1ÔÂ26ÈÕ0-24Ê±, ºþ±±Ê¡±¨¸æÐÂÐÍ¹Ú×´²¡¶¾¸ÐÈ¾µÄ·ÎÑ×ÐÂÔöÈ·Õï²¡Àý371Àý, ÐÂÔöËÀÍö²¡Àý24Àý, ÐÂÔö³öÔº²¡Àý2Àý¡£
¼ÇÕß´ÓÖÐ¹ú¼²¿ØÖÐÐÄÁË½âµ½, ×ÔÐÂÐÍ¹Ú×´²¡¶¾ÒßÇé·¢ÉúÒÔÀ´, ¸ÃÖÐÐÄ²¡¶¾²¡Ëù³ÖÐø¹¥¼á, ÔÚ²¡¶¾ËÝÔ´ÑÐ¾¿ÖÐÈ¡µÃ½×¶ÎÐÔ½øÕ¹¡£
ÈËÃñÍøÄÏÍ¨1ÔÂ26ÈÕµç(¼ÇÕßÍõ¼ÌÁÁ)26ÈÕÍí¼ä, ¸ù¾Ý½­ËÕÊ¡ÈËÃñÕþ¸®¹ØÓÚÆô¶¯Í»·¢¹«¹²ÎÀÉúÊÂ¼þÒ»¼¶ÏìÓ¦µÄ¾ö¶¨, ÎªÓÐÐ§¶ôÖÆÐÂÐÍ¹Ú×´²¡¶¾¸ÐÈ¾µÄ·ÎÑ×ÒßÇéÀ©É¢ºÍÂûÑÓ, ÇÐÊµ±£ÕÏ
ÈçºÎÅÐ¶Ï×Ô¼ºÊÇ¸ÐÃ°ÁË»¹ÊÇ¸ÐÈ¾ÐÂÐÍ¹Ú×´²¡¶¾?¾Ó¼ÒÐèÒªÉ±¾úÏû¶¾Âð?ÈçºÎÕýÈ·µØÅå´÷¿ÚÕÖ?½­ËÕÊ¡ÎÀ½¡Î¯ÐÂÐÍ¹Ú×´²¡¶¾¸ÐÈ¾µÄ·Î·ÀÖÎ×¨¼Ò×é×é³¤¡¢½­ËÕÊ¡ÈËÃñÒ½ÔººôÎüÓëÎ£ÖØÖ¢Ò½Ñ§
1ÔÂ26ÈÕ8Ê±ÖÁ18Ê±, ±±¾©ÊÐÐÂÔö9ÀýÐÂÐÍ¹Ú×´²¡¶¾¸ÐÈ¾µÄ·ÎÑ×²¡Àý, ÆäÖÐ3ÃûÎª´ËÇ°È·Õï²¡ÀýµÄÃÜÇÐ½Ó´¥Õß, 1ÃûÎª³õÉ¸ÑôÐÔ´ýÈ·Õï²¡ÀýµÄÃÜÇÐ½Ó´¥Õß¡£Ä¿Ç°¾ùÒÑËÍÖÁ¶¨µãÒ½ÁÆ
×ÔÖÎÇøÐÂÐÍ¹Ú×´²¡¶¾¸ÐÈ¾µÄ·ÎÑ×·À¿Ø¹¤×÷Áìµ¼Ð¡×éÖ¸»Ó²¿ÒßÇé·À¿Ø×é×ÛºÏÐ­µ÷×é¸±×é³¤¡¢×ÔÖÎÇøÎÀÉú½¡¿µÎ¯Ó¦¼±°ì¸±Ö÷ÈÎÎâÐË»ª, ×ÔÖÎÇøÐÂÐÍ¹Ú×´²¡¶¾¸ÐÈ¾µÄ·ÎÑ×·À¿Ø¹¤×÷Áìµ¼Ð¡×é
ÖÐÈÕÓÑºÃÒ½ÔººôÎüÓëÎ£ÖØÖ¢Ò½Ñ§¿ÆÒ»²¿Ö÷ÈÎ¡¢ÖøÃûºôÎü²¡Ñ§×¨¼ÒÁÖ½­ÌÎ½ÌÊÚ, ÔøÈÎ2003ÄêSARS¹ú¼Ò×¨¼Ò×é³ÉÔ±, Ö÷³ÖÍê³ÉÁËÊÀ½çÉÏµÚÒ»¸öSARSÃð»îÒßÃçºÍÈËÇÝÁ÷¸ÐH5N1È«²¡¶¾Ãð»î
¿ÉÒÉ±©Â¶ÕßÊÇÖ¸±©Â¶ÓÚÐÂÐÍ¹Ú×´²¡¶¾¼ì²âÑôÐÔµÄÒ°Éú¶¯Îï¡¢ÎïÆ·ºÍ»·¾³, ÇÒ±©Â¶Ê±Î´²ÉÈ¡ÓÐÐ§·À»¤µÄ¼Ó¹¤¡¢ÊÛÂô¡¢°áÔË¡¢ÅäËÍ»ò¹ÜÀíµÈÈËÔ±¡£·¢²¡Ç°Á½ÖÜÄÚÓÐÎäººÊÐÂÃÐÐÊ·»ò
ÔÚ±¸²ÍºÍ¾Û²Í¹ý³ÌÖÐ, ÈËÈºÏà»¥Ö®¼ä¶¼ÊÇÃÜÇÐ½Ó´¥Õß, ¿ÈËÔ¡¢´òÅçÌç²úÉúµÄ·ÉÄ­, ¿ÉÖ±½Ó´«²¥¸øÕû¸ö¾Û»áÈËÈº, ¼«Ò×Ôì³É¼²²¡´«²¥, Òò´Ë, ÎªÁË·ÀÖ¹ÐÂÐÍ¹Ú×´²¡¶¾´«²¥, Çë´ó¼Ò¾¡Á¿²»
ÖÐÐÂÉçÊ×¶û1ÔÂ26ÈÕµç                      º«¹ú¼²²¡¹ÜÀí±¾²¿26ÈÕ³Æ, ÓÖÐÂÔöÒ»ÀýÐÂÐÍ¹Ú×´²¡¶¾¸ÐÈ¾µÄ·ÎÑ×È·Õï²¡Àý, Ä¿Ç°ÀÛ¼ÆÈ·Õï3Àý¡£ º«¹ú¼²²¡¹ÜÀí±¾²¿Í¨±¨Ëµ, Ò»Ãû50¶àËê
ÖÐ¹ú¼²²¡Ô¤·À¿ØÖÆÖÐÐÄ1ÔÂ26ÈÕÔÚ±±¾©ÕÙ¿ª¹¤×÷½éÉÜ»á, ½éÉÜÐÂÐÍ·ÎÑ×ÒßÇé·¢ÉúÒÔÀ´¸ÃÖÐÐÄ¶ÔÐÂÐÍ¹Ú×´²¡¶¾µÄÏµÁÐÑÐ¾¿¡£ÀîÑÇÄÏÉãÖÐÐÂÍø±±¾©1ÔÂ26ÈÕµç(¼ÇÕßÀîÑÇÄÏ)ÖÐ¹ú¼²²¡
ÎÀÉú½¡¿µÎ¯Ô±»á·¢²¼ÏûÏ¢, 2020Äê1ÔÂ21ÈÕ16Ê±54·ÖÓÉÑôÈª±±Õ¾ÖÁÑôÈªÕ¾³µÅÆºÅÎª½úC06600DµÄ´ó°Í³µÉÏ, ·¢ÏÖ1ÃûÓÉÎäºº·µ»ØÑôÈªÈËÔ±ÕÔÄ³, ÏÖÒÑÈ·ÕïÎªÐÂÐÍ¹Ú×´²¡¶¾¸ÐÈ¾µÄ
25ÈÕÏÂÎç, ×ÔÖÎÇøÕÙ¿ªÈ«ÇøÐÂÐÍ¹Ú×´²¡¶¾¸ÐÈ¾µÄ·ÎÑ×ÒßÇé·À¿Ø¹¤×÷ÊÓÆµ»áÒé, ½øÒ»²½Ñ§Ï°¹á³¹Ï°½üÆ½×ÜÊé¼ÇÖØÒªÖ¸Ê¾¾«Éñ, ·ÖÎöÑÐÅÐÒßÇéÐÎÊÆ, ¾Í·À¿Ø¹¤×÷½øÐÐÔÙ°²ÅÅ¡¢ÔÙ²¿Êð¡£×ÔÖÎÇø
¼ÇÕß´ÓÊ¡Ò½±£¾Ö»ñÏ¤, Ê¡Ò½ÁÆ±£ÕÏ»ù½ðÖÐÐÄÒÑ×öºÃÒ½±£ÐÅÏ¢ÏµÍ³Î¬»¤, È·±£ÐÂÐÍ¹Ú×´²¡¶¾¸ÐÈ¾µÄ·ÎÑ×È·Õï»¼ÕßÒ½±£·ÑÓÃ¼°Ê±½áËã¡£ ¾ÝÁË½â, ÎÒÊ¡ÒÑÔÚÒ½±£ÐÅÏ¢ÏµÍ³ÄÚÁÙÊ±Ôö¼ÓÐÂÐÍ
×÷ÎªÈ«Ê¡´«È¾²¡¶¨µãÊÕÖÎÒ½Ôº, Ê¡µÚËÄÈËÃñÒ½Ôº»ý¼«¿ªÕ¹ÈËÔ±ÅàÑµ¡¢´¦ÖÃÑÝÁ·, ¼ÓÇ¿Îï×Ê´¢±¸µÈ¹¤×÷, ÎªÐÂÐÍ¹Ú×´²¡¶¾¸ÐÈ¾µÄ·ÎÑ×ÒßÇé·À¿Ø¹¤×÷×öºÃ¸÷Ïî×¼±¸¡£Ò½ÎñÈËÔ±¸ß¶È¾¯Ìè, ¼ÓÇ¿
¡°ËÄ¸öÒâÊ¶¡±, ¼á¾ö¹á³¹ÂäÊµÏ°½üÆ½×ÜÊé¼ÇÖØÒªÖ¸Ê¾ÅúÊ¾¾«ÉñºÍÀî¿ËÇ¿×ÜÀíÖØÒªÅúÊ¾ÒªÇó, °´ÕÕµ³ÖÐÑë¡¢¹úÎñÔº½ü¶ÎÊ±ÆÚÒÔÀ´¹ØÓÚÐÂÐÍ¹Ú×´²¡¶¾¸ÐÈ¾µÄ·ÎÑ×ÒßÇé·À¿Ø¹¤×÷µÄÏµÁÐ²¿Êð, 
ÈËÃñÍøÄÏÍ¨1ÔÂ26ÈÕµç                25ÈÕÍí¼ä, ÄÏÍ¨ÊÐÐÂÐÍ¹Ú×´²¡¶¾¸ÐÈ¾µÄ·ÎÑ×ÒßÇé·À¿ØÖ¸»Ó²¿·¢²¼¡¶¹ØÓÚ½ô¼±À©É¢Ñ°ÕÒÏà¹Ø³Ë¿ÍÍ¨Öª¡·, ³ÆÔÚÅÅ²éÖÐ, ·¢ÏÖÒ»ÃûÒÉËÆÐÂÐÍ¹Ú×´²¡¶¾
(¼ÇÕß ÑîÓÀÇÛ ´Þê×)ÖØÇìÈÕ±¨¼ÇÕß1ÔÂ25ÈÕ»ñÏ¤, ÎªÇÐÊµÇÐ¶ÏÐÂÐÍ¹Ú×´²¡¶¾´«È¾Ô´½øÈëÎÒÊÐ, È«ÊÐ»ð³µÕ¾¡¢¸ßËÙ¹«Â·ºÍ»ú³¡µÈ½»Í¨ÔËÊäÁìÓòÒÑ²ÉÈ¡¶àÏî¾Ù´ëÈ«Á¦ÂäÊµÒßÇé·À¿Ø
(¼ÇÕß Ñî·« ÕÅ¬B)1ÔÂ25ÈÕÍí, ÊÐÎ¯ÕÙ¿ª³£Î¯»áÀ©´ó»áÒéôßÊÐÐÂÐÍ¹Ú×´²¡¶¾¸ÐÈ¾µÄ·ÎÑ×ÒßÇé·À¿Ø¹¤×÷Áìµ¼Ð¡×é»áÒé, µÚÒ»Ê±¼ä´«´ïÑ§Ï°¹á³¹Ï°½üÆ½×ÜÊé¼ÇÔÚÖÐÑëÕþÖÎ¾Ö³£ÎñÎ¯Ô±»á
ÊÐÖÐÐÄÒ½Ôº¡¢ÊÐµÚÈýÒ½Ôº¡¢ÊÐ½ðÒøÌ¶Ò½Ôº¡¢ÊÐ·Î¿ÆÒ½Ôº)¡¢2¼Ò×¨Òµ»ú¹¹(ÖÐ¿ÆÔºÎäºº²¡¶¾Ëù¡¢ÉîÛÚ»ª´ó»ùÒò¿Æ¼¼ÓÐÏÞ¹«Ë¾)¿ªÕ¹ÐÂÐÍ·ÎÑ×²¡Ô­Ñ§¼ì²â, ²¡¶¾ºËËáÈÕ¼ì²âÁ¿Ô¤¼Æ¿É´ï
½üÈÕ, ¸÷µØ»ý¼«²ÉÈ¡¶àÖÖ´ëÊ©, ¼ÓÇ¿¶ÔÐÂÐÍ¹Ú×´²¡¶¾¸ÐÈ¾µÄ·ÎÑ×ÒßÇé·À¿Ø, Í¬Ê±×öºÃ¹«¹²·þÎñºÍ¸÷Ïî±£ÕÏ¡£½üÈÕ, ¸÷µØ»ý¼«²ÉÈ¡¶àÖÖ´ëÊ©, ¼ÓÇ¿¶ÔÐÂÐÍ¹Ú×´²¡¶¾¸ÐÈ¾µÄ·ÎÑ×ÒßÇé·À¿Ø, Í¬
¹úÎñÔºÐÂÎÅ°ì¹«ÊÒ¶¨ÓÚ2020Äê1ÔÂ26ÈÕ(ÐÇÆÚÈÕ)ÏÂÎç3Ê±¾ÙÐÐÐÂÎÅ·¢²¼»á, ¹ú¼ÒÎÀÉú½¡¿µÎ¯Ô±»áÖ÷ÈÎ¡¢µ³×éÊé¼ÇÂíÏþÎ°, ¸±Ö÷ÈÎÀî±óµÈ½éÉÜÐÂÐÍ¹Ú×´²¡¶¾¸ÐÈ¾µÄ·ÎÑ×ÒßÇéÁª·ÀÁª¿Ø¹¤
ÈËÃñÍø±±¾©1ÔÂ25ÈÕµç(¼ÇÕßÐ¢½ð²¨)1ÔÂ25ÈÕÉÏÎç9Ê±, Ó¦¼±¹ÜÀí²¿ÕÙ¿ªÊÓÆµµ÷¶È»á, ÔÙ´Î²¿ÊðÈ«Á¦×öºÃÐÂÐÍ¹Ú×´²¡¶¾¸ÐÈ¾µÄ·ÎÑ×ÒßÇé·À¿Ø¹¤×÷¡£Ó¦¼±¹ÜÀí²¿µ³×éÊé¼Ç»ÆÃ÷Ö÷³Ö»áÒé
´Ó»·ÇòÍø¿´µ½ÖÐ¹úÃñ×åÒ½Ò©Ñ§»á¹ú¼Ê½»Á÷ÓëºÏ×÷·Ö»á×éÖ¯µÄ¡¶¿¹»÷ÐÂÐÍ¹Ú×´²¡¶¾ÒßÇé, ÖÐÒ½Òå²»ÈÝ´Ç¡·±¨µÀºó, ÎÒÈÏÎªÁõ¾°Ô´½ÌÊÚÌá³öµÄ¾¡¿ì´î½¨ÖÐÒ½ÖÎÁÆÆ½Ì¨µÄÌá·¨·Ç³£ÖÐ¿Ï
½ØÖÁ1ÔÂ24ÈÕ24Ê±, È«¹ú¹²È·ÕïÐÂÐÍ¹Ú×´²¡¶¾·ÎÑ×1287Àý, ËÀÍö41Àý¡£ÒßÇéÊÇ·ñ»áÂûÑÓ¡¢²¡ÀýÊÇ·ñ»á¼ÌÐø´ó¹æÄ£Ôö¼Ó, ³ÉÎª¹«ÖÚ×îÎª¹ØÐÄµÄÎÊÌâ¡£ ÖÓÄÏÉ½±íÊ¾, µ½Ä¿Ç°ÎªÖ¹, ÒßÇé
ÐÂ»ªÉç±±¾©1ÔÂ25ÈÕµç ×ÛºÏÐÂ»ªÉç×¤Íâ¼ÇÕß±¨µÀ:¶à¹úÎÀÉú²¿ÃÅ½üÈÕ·¢²¼ÏûÏ¢³Æ, ¾³ÄÚ·¢ÏÖÐÂÔöÐÂÐÍ¹Ú×´²¡¶¾¸ÐÈ¾²¡Àý¡£ °Ä´óÀûÑÇÈ·ÕïÊ×ÀýÐÂÐÍ¹Ú×´²¡¶¾²¡Àý¡£Î¬¶àÀûÑÇÖÝÎÀÉú²¿
¿ÈËÔ´òÅçÌçÊ±ÓÃÖ½½í¡¢ÊÖ¾î»ò±ÛÖâµÈÕÚÑÚ¿Ú±Ç, ²»ËæµØÍÂÌµ¡£   ¹ØÓÚÐÂÐÍ¹Ú×´²¡¶¾¸ÐÈ¾µÄ·ÎÑ×, ÏëÖªµÀµÄ¿´¹ýÀ´(Ò»)   ¹ØÓÚÐÂÐÍ¹Ú×´²¡¶¾
1ÔÂ23ÈÕ, ÐÂ½®¹ã²¥µçÊÓÌ¨¼ÇÕß´Ó×ÔÖÎÇøÎÀÉú½¡¿µÎ¯Ô±»áÁË½âµ½, ÎÒÇøÊ×´ÎÈ·ÈÏ2ÀýÊäÈëÐÔÐÂÐÍ¹Ú×´²¡¶¾¸ÐÈ¾µÄ·ÎÑ×È·Õï²¡Àý, ×ÔÖÎÇøÎÀÉú½¡¿µÎ¯Ô±»áµÈ²¿ÃÅÑ¸ËÙÐÐ¶¯, ²ÉÈ¡ÓÐÁ¦
½ØÖÁ1ÔÂ24ÈÕ24Ê±, ÎÀÉú½¡¿µÎ¯ÊÕµ½29¸öÊ¡(Çø¡¢ÊÐ)ÀÛ¼Æ±¨¸æÐÂÐÍ¹Ú×´²¡¶¾¸ÐÈ¾µÄ·ÎÑ×È·Õï²¡Àý1287Àý, ÆäÖÐÖØÖ¢237Àý, ËÀÍö41Àý(ºþ±±Ê¡39Àý¡¢ºÓ±±Ê¡1Àý¡¢ºÚÁú½­1Àý)¡£
1ÔÂ24ÈÕ, Å©Àú´óÄêÈýÊ®, ÖÐÐÂÉç¼ÇÕßÀ´µ½¶¨µãÊÕÖÎÐÂÐÍ¹Ú×´²¡¶¾¸ÐÈ¾µÄ·ÎÑ×»¼ÕßµÄÒ½Ôº¡ª¡ª³É¶¼ÊÐ¹«¹²ÎÀÉúÁÙ´²Ò½ÁÆÖÐÐÄ½øÐÐÌ½·Ã¡£¾­¹ý²ã²ãÏû¶¾ºó, Éí´©È«Ì×·À»¤×°±¸µÄ¼ÇÕß
2020Äê1ÔÂ16ÈÕ, ºþ±±Ê¡ÖÐÎ÷Ò½½áºÏÒ½Ôº¶ú±Çºí¿ÆÒ½ÉúÁºÎä¶«ÒÉËÆ¸ÐÈ¾ÐÂÐÍ¹Ú×´²¡¶¾·ÎÑ×, 18ÈÕ, Æä×ªµ½½ðÒøÌ¶Ò½Ôº¾ÍÕï, ÓÚ1ÔÂ25ÈÕÔçÉÏ7Ê±Ðí²»ÐÒÈ¥ÊÀ, ÏíÄê62Ëê¡£ 
¹ú¼ÒÎÀ½¡Î¯:¹úÄÚÐÂÐÍ¹Ú×´²¡¶¾¸ÐÈ¾µÄ·ÎÑ×È·Õï²¡Àý1287Àý 24ÈÕÐÂÔö444Àý ---¼ÇÕß´Ó¹ú¼ÒÎÀ½¡Î¯»ñÏ¤, 1ÔÂ24ÈÕ0-24Ê±, 29¸öÊ¡(Çø¡¢ÊÐ)±¨¸æÐÂÔöÈ·Õï²¡Àý444Àý, ÐÂÔö
ÎªÇÐÊµ×öºÃÎÒÊ¡ÐÂÐÍ¹Ú×´²¡¶¾¸ÐÈ¾µÄ·ÎÑ×ÒßÇé·À¿Ø¹¤×÷, ÓÐÐ§·ÀÖ¹ÒßÇé´«²¥, Î¬»¤¹ã´óÈËÃñÈºÖÚÉíÌå½¡¿µºÍÉúÃü°²È«, ¸ù¾Ý¡¶ÖÐ»ªÈËÃñ¹²ºÍ¹ú´«È¾²¡·ÀÖÎ·¨¡·µÈÓÐ¹Ø·¨ÂÉ·¨¹æ¹æ¶¨, 
1ÔÂ24ÈÕ, ÔÆÄÏÊ¡±¨¸æÐÂÐÍ¹Ú×´²¡¶¾¸ÐÈ¾µÄ·ÎÑ×ÐÂÔöÈ·Õï²¡Àý3Àý, ½ØÖÁÄ¿Ç°È·Õï5Àý¡£ÎªÁË¼ÓÉîÊÐÃñ¶ÔÐÂÐÍ¹Ú×´²¡¶¾µÄÁË½â, ½â´ðÈËÃÇ¶ÔÐÂÐÍ¹Ú×´²¡¶¾µÄÀ§»ó, ¿ÆÑ§·À¿Ø, °²È«¹ý½Ú, 
ÎªÔö½ø¹úÄÚÍâ¶ÔÖÐ¹úÕþ¸®¿¹»÷ÐÂÐÍ¹Ú×´²¡¶¾¸ÐÈ¾·ÎÑ×¼°ÖÐÒ½Ò©Ëù·¢»Ó×÷ÓÃÇé¿öµÄÁË½â, ÕÃÏÔÖÐ¹úÕþ¸®ÔðÈÎ¼°ÖÐÒ½Ò©ÔðÈÎ, ¾­ÖÐ¹úÃñ×åÒ½Ò©Ñ§»á¹ú¼Ê½»Á÷ÓëºÏ×÷·Ö»á×éÖ¯Ð­µ÷, ¶Ô¹ú¼ÒÖÐ
±¾±¨Ñ¶           ¶ôÖÆÐÂÐÍ¹Ú×´²¡¶¾·ÎÑ×ÒßÇéÂûÑÓ, ÄÜ¿ìËÙ¼ì²â²¡¶¾µÄÊÔ¼ÁºÜÖØÒª, µ«ÔÚÄ¿Ç°ÊÐ³¡ÉÏ, ÕâÒ»¿éÃæÁÙ¾Þ´óÈ±¿Ú¡£×òÌìÉÏÎç10µã, ×îÐÂÑÐ·¢µÄ2019ÐÂÐÍ¹Ú×´²¡¶¾ºËËá
ÐÂ»ªÉç±±¾©1ÔÂ24ÈÕµç ÖÐ¹²ÖÐÑëÕþÖÎ¾ÖÎ¯Ô±¡¢¹úÎñÔº¸±×ÜÀíËï´ºÀ¼20ÈÕ¡¢23ÈÕ¡¢24ÈÕÁ¬ÐøÕÙ¿ª¹úÎñÔºÓ¦¶ÔÐÂÐÍ¹Ú×´²¡¶¾¸ÐÈ¾µÄ·ÎÑ×ÒßÇéÁª·ÀÁª¿Ø¹¤×÷»úÖÆ»áÒé, ÉîÈë¹á³¹Ï°½üÆ½×Ü
½­ËÕÀÛ¼Æ±¨¸æÐÂÐÍ¹Ú×´²¡¶¾·ÎÑ×È·Õï²¡Àý9Àý ÎÞÖØÖ¢²¡Àý ÈËÃñÍøÄÏ¾©1ÔÂ24ÈÕµç (¹Ëæ­æ­)24ÈÕÉÏÎç, ½­ËÕÊ¡ÎÀ½¡Î¯×îÐÂÍ¨±¨, 1ÔÂ23ÈÕ18-24Ê±, ½­ËÕÊ¡±¨¸æÐÂÐÍ¹Ú×´²¡¶¾¸ÐÈ¾
ÐÂÐÍ¹Ú×´²¡¶¾¸ÐÈ¾µÄ·ÎÑ×ÒßÇéÒÑ¾­À´Ï®, Ä¿Ç°ÎÒÊ¡ÒÑ·¢ÏÖ2ÀýÊäÈëÐÔ²¡Àý¡£ÒÀÕÕ¡¶ÖÐ»ªÈËÃñ¹²ºÍ¹ú´«È¾²¡·ÀÖÎ·¨¡·, Îª³ä·Ö·¢»ÓÈ«Éç»áÁª·ÀÁª¿ØµÄ×÷ÓÃ, ¹²Öþ¿¹»÷ÒßÇéÐÂ³¤³Ç, ·ÀÖ¹
ÐÂÐÍ¹Ú×´²¡¶¾·ÎÑ×ÖªÊ¶´óÈ«À´Ô´:ÖÐÐÂÍøÔðÈÎ±à¼­:ËÎÀöÀö 2020-01-24 13:040ÖÐ¹ú¾üÍøÎ¢ÐÅ¹«ÖÚºÅ ½â·Å¾ü±¨¿Í»§¶Ë ¹ú·ÀÔÚÏß¿Í»§¶Ë ½â·Å¾ü±¨Î¢²©¹«ÖÚºÅ ½â·Å¾ü±¨
Îäºº´óÑ§ÈËÃñÒ½ÔºÑÐ¾¿×é1ÔÂ24ÈÕ·¢²¼¡¶¸ß¶ÈÖØÊÓ·ÇºôÎüÏµÍ³µÄÊ×·¢Ö¢×´¡ª¡ªÐÂÐÍ¹Ú×´²¡¶¾ÐÔ·ÎÑ×(2019-nCOV)»¼ÕßµÄÊ¶±ðÓë·À»¤¡·, ÌáÐÑÒ½»¤ÈËÔ±¼°¹«ÖÚ, ¸ß¶È¾¯ÌèÒÔ·ÇºôÎü
ÈËÃñÍøÎÚÂ³Ä¾Æë1ÔÂ24ÈÕµç×ÔÎäººÐÂÐÍ¹Ú×´²¡¶¾¸ÐÈ¾µÄ·ÎÑ×ÒßÇé·¢ÉúÒÔÀ´, ½ØÖÁ1ÔÂ24ÈÕ0Ê±, ÐÂ½®±¨¸æÐÂÐÍ¹Ú×´²¡¶¾¸ÐÈ¾µÄ·ÎÑ×ÐÂÔöÈ·Õï²¡Àý2Àý, ÐÂÔöÖØÖ¢²¡Àý0Àý, ÐÂÔöËÀÍö²¡Àý
23ÈÕÏÂÎç, ×ÔÖÎÇøÕÙ¿ªµ³Î¯³£Î¯(À©´ó)»áÒéºÍÈ«ÇøÊÓÆµ»áÒé, ÔÙ´Î´«´ïÑ§Ï°Ï°½üÆ½×ÜÊé¼Ç¶ÔÐÂÐÍ¹Ú×´²¡¶¾¸ÐÈ¾µÄ·ÎÑ×ÒßÇé×÷³öµÄÖØÒªÖ¸Ê¾¾«Éñ, ½øÒ»²½°²ÅÅ²¿ÊðÈ«ÇøÒßÇé·À¿Ø¹¤×÷¡£×Ô
Ô¶ÀëÐÂÐÍ¹Ú×´²¡¶¾, ÒªÑ§»á¿ÆÑ§·À»¤¡£ÆÕÍ¨ÃæÉ´¿ÚÕÖ, ¿ÉÒÔ×èµ²30%µÄÏ¸¾ú, ÎÞ·¨Ô¤·À¸ÐÈ¾¡£Ò½ÓÃÍâ¿Æ¿ÚÕÖ, ¿ÉÒÔ×èµ²70%µÄÏ¸¾ú, Èç¹û²»Óë²¡ÈË½Ó´¥¿ÉÒÔÅå´÷¡£Ò½ÓÃ·À»¤¿ÚÕÖ, Ò²¾ÍÊÇ
½üÆÚ, ºþ±±Ê¡ÎäººÊÐµÈ¶à¸öµØÇø·¢ÉúÐÂÐÍ¹Ú×´²¡¶¾¸ÐÈ¾µÄ·ÎÑ×ÒßÇé¡£¾Ý¹ú¼ÒÎÀ½¡Î¯Í³¼Æ, ½ØÖÁ1ÔÂ22ÈÕ24Ê±, ÊÕµ½¹úÄÚ25¸öÊ¡(Çø¡¢ÊÐ)ÀÛ¼Æ±¨¸æÐÂÐÍ¹Ú×´²¡¶¾¸ÐÈ¾µÄ·ÎÑ×È·Õï
Ê¡Î¯Êé¼ÇÁõ´Í¹ó1ÔÂ23ÈÕÉÏÎçÔÚÈýÑÇ¼ì²éÐÂÐÍ¹Ú×´²¡¶¾¸ÐÈ¾µÄ·ÎÑ×ÒßÇé·À¿Ø¹¤×÷²¢ÕÙ¿ª×¨Ìâ»áÒé, ÑÐ¾¿²¿Êð¾ßÌå·À¿ØÒâ¼û, Ç¿µ÷Òª¼á¾ö¹á³¹ÂäÊµÏ°½üÆ½×ÜÊé¼Ç¶ÔÐÂÐÍ¹Ú×´²¡¶¾¸ÐÈ¾µÄ·ÎÑ×
ÓÖÒ»Õë¶ÔÐÂÐÍ¹Ú×´²¡¶¾µÄÑÐ¾¿½á¹û³öÂ¯ÁË, ½«¸Ã²¡¶¾µÄÀ´Ô´ÔÙ´ÎÖ¸Ïòòùòð¡£ ÖÐ¹úÇàÄê±¨¿Í»§¶Ë±±¾©1ÔÂ24ÈÕµç(ÖÐÇà±¨¡¤ÖÐÇàÍø¼ÇÕß Çñ³¿»Ô)ÓÖÒ»Õë¶ÔÐÂÐÍ¹Ú×´²¡¶¾µÄÑÐ¾¿
23ÈÕÉÏÎç, Ê¡Õþ¸®½ô¼±ÕÙ¿ªÈ«Ê¡ÐÂÐÍ¹Ú×´²¡¶¾¸ÐÈ¾µÄ·ÎÑ×ÒßÇé·À¿Ø¹¤×÷ÊÓÆµ»áÒé, Ê¡³¤¡¢Ê¡ÐÂÐÍ¹Ú×´²¡¶¾¸ÐÈ¾µÄ·ÎÑ×ÒßÇé·À¿Ø¹¤×÷Áìµ¼Ð¡×é×é³¤Ô¬¼Ò¾ü³öÏ¯»áÒé²¢½²»°¡£³ÉÔÀ³åÖ÷³Ö¡£
ÈËÃñÍøÖØÇì1ÔÂ24ÈÕµç(³Âçù)1ÔÂ24ÈÕ, ¼ÇÕß´ÓÖØÇìÊÐÎÀÉú½¡¿µÎ¯»ñÏ¤, 1ÔÂ23ÈÕ0¡ª24Ê±, ÖØÇìÊÐ±¨¸æÐÂÐÍ¹Ú×´²¡¶¾¸ÐÈ¾µÄ·ÎÑ×ÐÂÔöÈ·Õï²¡Àý18Àý, ÐÂÔöÖØÖ¢3Àý;ÐÂÔöÎ£ÖØ1Àý
Õë¶Ô½üÆÚºþ±±Ê¡ÎäººÊÐµÈ¶à¸öµØÇø·¢ÉúÐÂÐÍ¹Ú×´²¡¶¾¸ÐÈ¾µÄ·ÎÑ×ÒßÇé, ÖØÇìÊÐÊÐ³¡¼à¹Ü¾Ö1ÔÂ22ÈÕÍíÉÏÏÂ·¢½ô¼±Í¨Öª, ²ÉÈ¡°ËÏî´ëÊ©×öºÃÒßÇéÁª·ÀÁª¿Ø¹¤×÷¡£
23ÈÕÉÏÎç, ºÚÁú½­Ê¡ÎÀ½¡Î¯¾ÙÐÐÐÂÐÍ·ÎÑ×ÒßÇéÐÂÎÅÍ¨±¨»á¡£¼ÇÕßÁË½âµ½, Ä¿Ç°, ÎÒÊ¡¹²ÓÐ2ÀýÐÂÐÍ¹Ú×´²¡¶¾¸ÐÈ¾µÄ·ÎÑ×È·Õï²¡Àý¡£Ê×ÀýÊäÈëÐÔÐÂÐÍ¹Ú×´²¡¶¾¸ÐÈ¾µÄ·ÎÑ×È·Õï»¼Õß²¡Çé
1ÔÂ23ÈÕ, ¼ÇÕß´ÓÊ¡ÎÀÉú½¡¿µÎ¯Ô±»á»ñÏ¤:Îª³ä·Ö·¢»ÓÖÐÒ½Ò©ÔÚÓ¦¶ÔÐÂÐÍ¹Ú×´²¡¶¾¸ÐÈ¾µÄ·ÎÑ×ÖÐµÄ×÷ÓÃ, »ý¼«¿ªÕ¹ÖÐÒ½Ò©·ÀÖÎºôÎüµÀ´«È¾²¡ÓÐ¹Ø¹¤×÷, Ê¡ÎÀ½¡Î¯×éÖ¯ÖÐÒ½Ò©¾ÈÖÎ×¨¼Ò
Ô¶ÀëÐÂÐÍ¹Ú×´²¡¶¾, ÒªÑ§»á¿ÆÑ§·À»¤¡£¿ÚÕÖÈçºÎÑ¡?Ê²Ã´ÊÇÏ´ÊÖµÄÕýÈ··½Ê½?´òÅçÌç¸ÃÔõÃ´ÕÚµ²?ÎªÁË¼ÒÈËºÍÅóÓÑ, ÈÃÎÒÃÇ¿ÆÑ§·À»¤, ´Ó×Ô¼º×öÆð¡£
ÐÂÐÍ¹Ú×´²¡¶¾¸ÐÈ¾µÄ·ÎÑ×ÒÑ³öÏÖÎÞÎäººÂÃÐÐÊ·È·Õï²¡Àý ---¸ù¾Ý¹ú¼ÒÎÀÉú½¡¿µÎ¯Ô±»á23ÈÕ·¢²¼µÄ¡¶ÐÂÐÍ¹Ú×´²¡¶¾¸ÐÈ¾µÄ·ÎÑ×ÕïÁÆ·½°¸(ÊÔÐÐµÚÈý°æ)¡·, ½ØÖÁÄ¿Ç°ËÑ¼¯µ½µÄ²¡Àý
ÐÂÐÍ¹Ú×´²¡¶¾¸ÐÈ¾·ÎÑ×²¡Àý, ¸÷µØÔÚ²»¶ÏÔö¶à¡£ ³¬¼¶´«²¥ÕßÊÇ·ñ»á³öÏÖ? Íø´«µÄ¶Ú°åÀ¶¸ù¡¢Ñ¬´×µÈÔ¤·À´ëÊ©ÊÇ·ñÓÐÓÃ?¶ùÍ¯ÊÇ·ñÕæµÄ²»Ò×¸Ð? ·¢ÈÈºóÈçºÎ½øÐÐÐÂÐÍ¹Ú×´²¡¶¾
ÎªÇÐÊµÇ¿»¯ÐÂÐÍ¹Ú×´²¡¶¾¸ÐÈ¾µÄ·ÎÑ×Ïà¹Ø·À¿Ø¹¤×÷, ºþ±±Ê¡Î¯°ì¹«Ìü¡¢Ê¡Õþ¸®°ì¹«Ìü22ÈÕ·¢³öÍ¨Öª, ºþ±±³ÉÁ¢ÓÉÊ¡Î¯Êé¼Ç¡¢Ê¡³¤ÈÎÖ¸»Ó³¤µÄºþ±±Ê¡ÐÂÐÍ¹Ú×´²¡¶¾¸ÐÈ¾µÄ·ÎÑ×ÒßÇé·À¿Ø
ÈËÃñÍø±±¾©1ÔÂ23ÈÕµç½ØÖÁ1ÔÂ23ÈÕ18Ê±×óÓÒ, ¹úÄÚÐÂÐÍ¹Ú×´²¡¶¾¸ÐÈ¾µÄ·ÎÑ×È·Õï²¡ÀýÀÛ¼Æ´ïµ½620Àý¡£ÒßÇéÇ£¶¯ÈËÐÄ, Ò²Òò´Ë±¬·¢´óÁ¿Ò¥ÑÔ¡£ÈËÃñÍø¡°ÇóÕæ¡±À¸Ä¿ÔÚÍÆ³ö¡¶ÕâÐ©
ÈËÃñÍø±±¾©1ÔÂ23ÈÕµç¾Ý¹ú¼ÒÎÀ½¡Î¯¹Ù·½ÍøÕ¾ÏûÏ¢, 1ÔÂ23ÈÕ, Îª½øÒ»²½Ö¸µ¼È«¹ú¿ÆÑ§¹æ·¶×öºÃÐÂÐÍ¹Ú×´²¡¶¾¸ÐÈ¾µÄ·ÎÑ×²¡ÀýÕï¶ÏºÍÒ½ÁÆ¾ÈÖÎ¹¤×÷, ¹ú¼ÒÎÀ½¡Î¯×éÖ¯×¨¼Ò¶ÔÕïÁÆ·½°¸
ÈËÃñÍø±±¾©1ÔÂ23ÈÕµç(¼ÇÕß±«´ÏÓ±)¾Ý¹ú¼ÒÎÀ½¡Î¯ÍøÕ¾ÏûÏ¢, ¹ú¼ÒÎÀÉú½¡¿µÎ¯°ì¹«Ìü¡¢¹ú¼ÒÖÐÒ½Ò©¹ÜÀí¾Ö°ì¹«ÊÒ22ÈÕ·¢²¼¹ØÓÚÓ¡·¢ÐÂÐÍ¹Ú×´²¡¶¾¸ÐÈ¾µÄ·ÎÑ×ÕïÁÆ·½°¸(ÊÔÐÐµÚÈý°æ
ÈËÃñÍø¹þ¶û±õ1ÔÂ23ÈÕµç(ÑîÑ©éª)1ÔÂ23ÈÕ, ºÚÁú½­Ê¡ÎÀ½¡Î¯Í¨±¨¸ÃÊ¡ÐÂÐÍ¹Ú×´²¡¶¾¸ÐÈ¾µÄ·ÎÑ×ÒßÇéÇé¿ö¡£ÐÂÐÍ¹Ú×´²¡¶¾¸ÐÈ¾µÄ·ÎÑ×ÊÇÒ»ÖÖ¼±ÐÔ¸ÐÈ¾ÐÔ·ÎÑ×, Æä²¡Ô­ÌåÊÇÒ»ÖÖÎ´
ÈËÃñÍøÖØÇì1ÔÂ23ÈÕµç(³Âçù)¾ÝÖØÇìÊÐÎÀÉú½¡¿µÎ¯¹ÙÍøÏûÏ¢, 2020Äê1ÔÂ22ÈÕ12¡ª24Ê±, ÖØÇìÊÐ±¨¸æÐÂÐÍ¹Ú×´²¡¶¾¸ÐÈ¾µÄ·ÎÑ×ÐÂÔöÈ·Õï²¡Àý3Àý¡£ÐÂÔöÖØÖ¢²¡Àý1Àý¡£ÆäÖÐ:¸¢Áê
ÈçºÎÔ¤·ÀÐÂÐÍ¹Ú×´²¡¶¾¸ÐÈ¾?Õâ¼¸µãÄãÓ¦¸ÃÖªµÀ ---É½¶«ÖÐÒ½Ò©´óÑ§¸½ÊôÒ½Ôº¸±Ôº³¤¡¢·Î²¡¿Æ¸±Ö÷ÈÎ¼ÖÐÂ»ªÎª´ó¼Ò½²½âÐÂÐÍ¹Ú×´²¡¶¾µÄ´«²¥Í¾¾¶¡¢ÁÙ´²±íÏÖÒÔ¼°ÈçºÎÔ¤·À?
Îª×öºÃÈ«¹úÐÂÐÍ¹Ú×´²¡¶¾¸ÐÈ¾µÄ·ÎÑ×·À¿Ø¹¤×÷, ÇÐÊµÎ¬»¤ÈËÃñÈºÖÚÉíÌå½¡¿µºÍÉúÃü°²È«, ¸ù¾ÝÒßÇéÐÎÊÆºÍÑÐ¾¿½øÕ¹, ÌØÖÆ¶¨±¾·½°¸¡£¸÷¼¶¸÷ÀàÒ½ÁÆ»ú¹¹¸ºÔð²¡ÀýµÄ·¢ÏÖÓë±¨¸æ¡¢¸ôÀë¡¢
1ÔÂ22ÈÕ, ÔÚÈðÊ¿ÈÕÄÚÍßÊÀ½çÎÀÉú×éÖ¯×Ü²¿, ÊÀÎÀ×éÖ¯Í»·¢ÊÂ¼þÎ¯Ô±»áÔÚÓÐ¹ØÖÐ¹úÐÂÐÍ¹Ú×´²¡¶¾ÒßÇéµÄ½ô¼±»áÒéºóÕÙ¿ªÐÂÎÅ·¢²¼»á¡£ÐÂ»ªÉç¼ÇÕßÁõÇú Éã ÊÀÎÀ×éÖ¯µ±ÌìÕÙ¿ª½ô¼±Î¯
ÐÂÎÅ [ÐÂÎÅÒ¹°à³µ-Ê¯¼Ò×¯]ÐÂÐÍ¹Ú×´²¡¶¾ Òª×öºÃÔ¤·À!¼ò½éÐÂÎÅÀ¸Ä¿ÍÆ¼ö Ê×Ò³|È«Õ¾µØÍ¼ ÖÐÑë¹ã²¥µçÊÓ×ÜÌ¨ÑëÊÓÍø°æÈ¨ËùÓÐ
ÐÂÎÅ [ÐÂÎÅÒ¹°à³µ-Ê¯¼Ò×¯]ÐÂÐÍ¹Ú×´²¡¶¾ Òª×öºÃÔ¤·À!¼ò½éÐÂÎÅÀ¸Ä¿ÍÆ¼ö Ê×Ò³|È«Õ¾µØÍ¼ ÖÐÑë¹ã²¥µçÊÓ×ÜÌ¨ÑëÊÓÍø°æÈ¨ËùÓÐ
¶øÒýÆðÄ¿Ç°·ÎÑ×ÒßÇé¡¢×îÔçÔÚÎäºº·¢ÏÖ¡¢±»ÃüÃûÎª2019-nCoVµÄÐÂÐÍ¹Ú×´²¡¶¾¿ÉÄÜÀ´×ÔÉß¡£ ¼ÌÖÓÄÏÉ½ºÍ¸ß¸£Á½Î»ÔºÊ¿±íÊ¾Îäºº·ÎÑ×²¡¶¾À´×ÔÒ°Éú¶¯Îïºó, 1ÔÂ22ÈÕ, ÖÐ¹úÑ§Õß×îÐÂ
¡°ÐÂÐÍ¹Ú×´²¡¶¾¡±ÊÖ²áÖ®Ô¤·ÀÆª ±à¼­: ³ÂÉì Éè¼Æ: ÕÅèå 2020Äê01ÔÂ23ÈÕ 10:33:06 À´Ô´: ÐÂ»ªÍø ¡°ÐÂÐÍ¹Ú×´²¡¶¾¡±ÊÖ²áÖ®Ô¤·ÀÆª 2020-01-23 Íò¼ÒÍÅÔ²Ê±, 
ºþ±±Ê¡¸±Ê¡³¤²Ü¹ã¾§8ÈÕÔÚºþ±±ÐÂÐÍ¹Ú×´²¡¶¾¸ÐÈ¾µÄ·ÎÑ×ÒßÇé·À¿Ø¹¤×÷ÀýÐÐÐÂÎÅ·¢²¼»áÉÏÍ¸Â¶, ºþ±±Ê¡Ö÷ÒªµÄ·À»¤Æ·Éú²úÆóÒµ¸´¹¤ÂÊÒÑ´ï100%, ·À»¤·þÈÕ²úÁ¿ÎÈ¶¨ÔÚ3Íò¼þÒÔÉÏ¡£ 
ÌåÎÂ¼ì²â ÁÐ³µÏû¶¾ Áª·ÀÁª¿Ø¡ª¡ª¶àµØÈ«Á¦·À¿ØÐÂÐÍ¹Ú×´²¡¶¾¸ÐÈ¾·ÎÑ×ÒßÇé ---Îª¼á¾ö¶ôÖÆÐÂÐÍ¹Ú×´²¡¶¾¸ÐÈ¾µÄ·ÎÑ×ÒßÇéÂûÑÓÊÆÍ·, ÔÚ´ºÔË¸ß·åÖ®¼Ê, ºþ±±¡¢±±¾©¡¢ÉÏº£¡¢º£ÄÏ
1ÔÂ22ÈÕ, ¹ú¼ÒÎÀÉú½¡¿µÎ¯È·ÈÏºÓ±±Ê¡Ê×ÀýÐÂÐÍ¹Ú×´²¡¶¾¸ÐÈ¾µÄ·ÎÑ×È·Õï²¡Àý¡£ »¼ÕßÀîÄ³, ÄÐ, 72Ëê, ÎäººÊÐÈË¡£1ÔÂ18ÈÕÀ´Ê¯¼Ò×¯Ì½Ç×, 19ÈÕÒò·¢ÈÈ¡¢¿ÈËÔÈëÔº¸ôÀëÖÎÁÆ¡£
À¥Ã÷ÊÐÊ×ÀýÊäÈëÐÔÐÂÐÍ¹Ú×´²¡¶¾¸ÐÈ¾µÄ·ÎÑ×È·Õïºó, ¸Ã»¼ÕßÄ¿Ç°µÄ×´¿öÈçºÎ?Óë»¼ÕßÃÜÇÐ½Ó´¥ÈºÌåÓÐ¶àÉÙ?ÕâÐ©ÈËÓÐÎÞ¸ÐÈ¾¡­¡­22ÈÕ, ÔÆÄÏÊ¡¼²²¡Ô¤·À¿ØÖÆÖÐÐÄ¸±Ö÷ÈÎÕÔÊÀÎÄÓëÔÆÄÏ
¸ù¾Ýµ±Ç°ÒßÇéÐÎÊÆºÍÑÐ¾¿½øÕ¹, ¹ú¼ÒÎÀ½¡×éÖ¯ÖÆ¶¨ÁËÐÂÐÍ¹Ú×´²¡¶¾¸ÐÈ¾µÄ·ÎÑ×²¡Àý¼à²â·½°¸¡¢Á÷ÐÐ²¡Ñ§µ÷²é·½°¸¡¢¿ÉÒÉ±©Â¶ÕßºÍÃÜÇÐ½Ó´¥Õß¹ÜÀí·½°¸ÒÔ¼°ÊµÑéÊÒ¼ì²â¼¼ÊõÖ¸ÄÏ, Ìá³ö¼Ó
22ÈÕÉÏÎç, ¸ÃÔº¸ÐÈ¾¿ÆÖ÷ÈÎÄþÇÙ¡¢ºôÎü¿ÆÖ÷ÈÎÕÔ½¨Æ½¡¢¼±Õï¿ÆICUÖ÷ÈÎÀîÊ÷Éú¶Ô¡¶Ö¸ÄÏ¡·½øÐÐÁË½â¶Á¡£¾ÝÄþÇÙ½éÉÜ, ´ÓÁÙ´²±íÏÖÀ´¿´, ÐÂÐÍ¹Ú×´²¡¶¾·ÎÑ×Æð²¡ÒÔ·¢ÈÈÎªÖ÷Òª±íÏÖ, ¿É
½ØÖÁ1ÔÂ22ÈÕ24Ê±, ¹ú¼ÒÎÀ½¡Î¯ÊÕµ½¹úÄÚ25¸öÊ¡(Çø¡¢ÊÐ)ÀÛ¼Æ±¨¸æÐÂÐÍ¹Ú×´²¡¶¾¸ÐÈ¾µÄ·ÎÑ×È·Õï²¡Àý571Àý, ÆäÖÐÖØÖ¢95Àý, ËÀÍö17Àý(¾ùÀ´×Ôºþ±±Ê¡);13¸öÊ¡(Çø¡¢ÊÐ)ÀÛ¼Æ
1ÔÂ22ÈÕ, ÎäººÍ¬¼ÃÒ½Ôº×¨¼Ò×é¾ÙÐÐ¡¶ÐÂÐÍ¹Ú×´²¡¶¾·ÎÑ×ÕïÁÆ¿ìËÙÖ¸ÄÏ¡·ËµÃ÷»á¡£ ²ÆÕþ²¿ÓëÒ½±£¾ÖÁªºÏÓ¡·¢Í¨Öª, ÒªÇó¸÷µØÒ½±£¼°²ÆÕþ²¿ÃÅÒªÈ·±£È·ÕïÐÂÐÍ¹Ú×´²¡¶¾¸ÐÈ¾·ÎÑ×»¼Õß
ÈËÃñÍø±±¾©1ÔÂ23ÈÕµç ¾Ý¹ú¼ÒÎÀ½¡Î¯ÍøÕ¾ÏûÏ¢, ½ØÖÁ1ÔÂ22ÈÕ24Ê±, ¹ú¼ÒÎÀ½¡Î¯ÊÕµ½¹úÄÚ25¸öÊ¡(Çø¡¢ÊÐ)ÀÛ¼Æ±¨¸æÐÂÐÍ¹Ú×´²¡¶¾¸ÐÈ¾µÄ·ÎÑ×È·Õï²¡Àý571Àý, ÆäÖÐÖØÖ¢95Àý, 
ÐÂÐÍ¹Ú×´²¡¶¾Í»È»À´Ï®, ÉÐÎÞÌØÐ§Ò©¿ÉÒÔÖÎÁÆ, ÈçºÎÕýÈ·×öºÃ¸öÈË·À»¤, ÒýÆðÉç»áµÄÆÕ±é¹Ø×¢¡£ ½üÈÕ, ÔÚÉÌ³¡¡¢µØÌú¡¢¹«½»³µ¡¢¸ßÌúµÈ¹«¹²³¡ºÏ, ´÷¿ÚÕÖµÄÈËÃ÷ÏÔÔö¶à¡£¡°½üÈýÌì
ÐÂ»ªÉçÎäºº1ÔÂ22ÈÕµç ÖÐ¹²ÖÐÑëÕþÖÎ¾ÖÎ¯Ô±¡¢¹úÎñÔº¸±×ÜÀíËï´ºÀ¼22ÈÕÔÚºþ±±Ê¡ÎäººÊÐ¼ì²éÖ¸µ¼ÐÂÐÍ¹Ú×´²¡¶¾¸ÐÈ¾µÄ·ÎÑ×ÒßÇé·À¿Ø¹¤×÷, Î¿ÎÊÒ»Ïß·À¿ØÈËÔ±¡£ËýÇ¿µ÷, ÒªÉîÈë¹á³¹Ï°
ÈËÃñÍø³¤É³1ÔÂ22ÈÕµç(¼ÇÕßÁÖÂåî\)¼ÇÕß´ÓºþÄÏÊ¡ÎÀ½¡Î¯»ñÏ¤, 1ÔÂ22ÈÕ, ºþÄÏÊ¡ÐÂÔö3ÀýÐÂÐÍ¹Ú×´²¡¶¾¸ÐÈ¾µÄ·ÎÑ×È·Õï²¡Àý, »¼Õß¾ùÎª»³»¯ÊÐº×³ÇÇøÈË¡£»¼ÕßÑîÄ³Ä³, Å®, 35Ëê
ÊÐÎ¯ÊÐÕþ¸®³ÉÁ¢ÐÂÐÍ¹Ú×´²¡¶¾¸ÐÈ¾·ÎÑ×ÒßÇé·À¿Ø¹¤×÷Áìµ¼Ð¡×é, ÏÂÉèÒ½ÁÆ±£ÕÏ¡¢½»Í¨±£ÕÏ¡¢ÉÌÆ·¹©Ó¦¡¢ÖØ´ó»î¶¯·þÎñ±£ÕÏ¡¢ÓßÇéÓ¦¶Ô¡¢Éç»áÎÈ¶¨¡¢¸ßÐ£¹¤×÷µÈÆß¸öÐ¡×é¡£È«ÊÐÑ¸ËÙ
»ªÖÐ¿Æ¼¼´óÑ§Í¬¼ÃÒ½Ñ§Ôº¸½ÊôÍ¬¼ÃÒ½Ôº(ÒÔÏÂ¼ò³Æ¡°Í¬¼ÃÒ½Ôº¡±)22ÈÕ·¢²¼¸ÃÔº×¨¼Ò×éÖÆ¶¨µÄ¡¶ÐÂÐÍ¹Ú×´²¡¶¾·ÎÑ×ÕïÁÆ¿ìËÙÖ¸ÄÏ¡·, ¾ÍÐÂÐÍ¹Ú×´²¡¶¾¸ÐÈ¾µÄ·ÎÑ×Ö¢×´¡¢¼ì²â·½·¨¡¢
°ÄÃÅÌØÇøÕþ¸®ÐÂÐÍ¹Ú×´²¡¶¾¸ÐÈ¾Ó¦±äÐ­µ÷ÖÐÐÄ22ÈÕ¾ÙÐÐÐÂÎÅ·¢²¼»á, ¹«²¼°ÄÃÅÈ·ÕïÊ×ÀýÐÂÐÍ¹Ú×´²¡¶¾¸ÐÈ¾µÄ·ÎÑ×²¡Àý¡£»¼ÕßÎªÒ»ÃûÀ´×ÔÎäººÂÃ¿Í, ÆäÍ¬ÐÐµÄÁ½ÃûÅóÓÑ(½ôÃÜ½Ó´¥Õß)Õý
½üÈÕ, È«¹ú¶àµØ·Ö±ðÍ¨±¨ÐÂÐÍ¹Ú×´²¡¶¾¸ÐÈ¾µÄ·ÎÑ×²¡ÀýÇé¿ö¡£ÁÙ½ü´º½Ú, ´ºÔË´ó³±ÖÐÈËÔ±¸ß¶ÈÁ÷¶¯, ¸öÈËÈçºÎ×ÔÎÒ·À»¤?
ÐÂ»ªÍø±±¾©1ÔÂ22ÈÕµç 21ÈÕ, ½ÌÓý²¿·¢³öÍ¨ÖªÒªÇó½ÌÓýÏµÍ³×öºÃÐÂÐÍ¹Ú×´²¡¶¾¸ÐÈ¾µÄ·ÎÑ×ÒßÇé·À¿Ø¹¤×÷¡£Í¨ÖªÇ¿µ÷, ¸÷µØºÍÑ§Ð£ÒªÍ¨¹ý¶àÖÖÐÎÊ½¿ªÕ¹Ðû´«½ÌÓý, ×öºÃÁôÐ£Ñ§Éú·À¿Ø
¾Ý½­ËÕÊ¡ÎÀÉú½¡¿µÎ¯Ô±»á¹Ù·½Î¢²©ÏûÏ¢, ½­ËÕÊ¡¹«²¼ÐÂÐÍ¹Ú×´²¡¶¾¸ÐÈ¾µÄ·ÎÑ×¶¨µãÊÕÖÎÒ½ÔºÃûµ¥¡£¾ßÌåÈçÏÂ:À´Ô´:½­ËÕÊ¡ÎÀÉú½¡¿µÎ¯Ô±»á¹Ù·½Î¢²©
¹ú¼ÒÎÀÉú½¡¿µÎ¯Ô±»á¸±Ö÷ÈÎÀî±ó22ÈÕÔÚ¹úÐÂ°ì¾ÙÐÐµÄÐÂÎÅ·¢²¼»áÉÏËµ, ½ØÖÁ1ÔÂ21ÈÕ24Ê±, ¹ú¼ÒÎÀ½¡Î¯ÊÕµ½¹úÄÚ13¸öÊ¡(Çø¡¢ÊÐ)ÀÛ¼Æ±¨¸æÐÂÐÍ¹Ú×´²¡¶¾¸ÐÈ¾µÄ·ÎÑ×È·Õï²¡Àý440
2020Äê1ÔÂ21ÈÕ12Ê±ÖÁ1ÔÂ22ÈÕ12Ê±, Õã½­Ê¡ÐÂÔöÐÂÐÍ¹Ú×´²¡¶¾¸ÐÈ¾µÄ·ÎÑ×È·Õï²¡Àý5Àý, ÆäÖÐÄþ²¨3Àý¡¢ÎÂÖÝ2Àý¡£ ½ØÖÁ2020Äê1ÔÂ22ÈÕ12Ê±, Õã½­Ê¡ÀÛ¼Æ±¨¸æÐÂÐÍ¹Ú×´²¡¶¾
ÈËÃñÍø±±¾©1ÔÂ22ÈÕµç½üÆÚ, ºþ±±Ê¡ÎäººÊÐµÈ¶à¸öµØÇø·¢ÉúÐÂÐÍ¹Ú×´²¡¶¾¸ÐÈ¾µÄ·ÎÑ×ÒßÇé¡£½ØÖÁ1ÔÂ21ÈÕ24Ê±, ¹ú¼ÒÎÀ½¡Î¯ÊÕµ½¹úÄÚ13Ê¡(Çø¡¢ÊÐ), ÀÛ¼Æ±¨¸æÐÂÐÍ¹Ú×´²¡¶¾¸ÐÈ¾
1ÔÂ20ÈÕ, ¹ú¼ÒÎÀÉú½¡¿µÎ¯·¢²¼1ºÅ¹«¸æ½«ÐÂÐÍ¹Ú×´²¡¶¾¸ÐÈ¾µÄ·ÎÑ×ÄÉÈë¡¶ÖÐ»ªÈËÃñ¹²ºÍ¹ú´«È¾²¡·ÀÖÎ·¨¡·¹æ¶¨µÄÒÒÀà´«È¾²¡¡£
ÐÂÐÍ¹Ú×´²¡¶¾·ÎÑ×¾¿¾¹ÓÐÊ²Ã´Ö¢×´, ÈçºÎ¼ì²â, ÈçºÎÈ·ÈÏ, ÈçºÎÖÎÁÆ, ÔõÑù×öºÃ¸öÈË·À»¤, ³öÔººóÐèÒª×¢ÒâÊ²Ã´?Í¬¼ÃÒ½Ôº×¨¼Ò×éÎªÄú½â´ð¡£
ÖÓÄÏÉ½³Æ, Èç¹û³öÏÖ¡°³¬¼¶´«²¥Õß¡±, ÐèÒª½øÐÐ¸üÑÏ¸ñµÄ¸ôÀëÒÔ¼°ÌØÊâÒ½ÁÆµÄ´¦ÀíºÍÕÕ¹Ë, ±ÜÃâÒßÇéÀ©´ó¡£ÖÓÄÏÉ½±íÊ¾, Ä¿Ç°ÐÂÐÍ¹Ú×´²¡¶¾¸ÐÈ¾·ÎÑ×ÒßÇéÐÎÊÆ±ä»¯ºÜ¿ì, ËûÌáÐÑÏà¹Ø
½«¹ú¼ÒÎÀÉú½¡¿µÎ¯¡¶ÐÂÐÍ¹Ú×´²¡¶¾¸ÐÈ¾µÄ·ÎÑ×ÕïÁÆ·½°¸¡·¸²¸ÇµÄÒ©Æ·ºÍÒ½ÁÆ·þÎñÏîÄ¿, È«²¿ÁÙÊ±ÄÉÈëÒ½±£»ù½ðÖ§¸¶·¶Î§¡£
¿¹»÷ÐÂÐÍ¹Ú×´²¡¶¾·ÎÑ×, ÖÓÄÏÉ½ÔºÊ¿Ò²ÊÇÆ´ÁË, ÏÈÊÇÈ¥ÁËÎäºº, ×òÌì½ø¾©¿ª»á, ½ñÌìÏÂÎçÓÖÂí²»Í£Ìã»Øµ½¹ã¶«, ²Î¼Ó¹ã¶«Ê¡Õþ¸®ÐÂÎÅ·¢²¼»á¡£»áÉÏ, ÖÓÄÏÉ½±íÊ¾, ¶Ô¸ÐÈ¾Õß½øÐÐÇ°¶Ë
2020-01-22 À´ÁË!ÐÂÐÍ·ÎÑ×ÒßÇé×îÐÂÊÂÊµ 2020-01-22 ¡°ÐÂÐÍ¹Ú×´²¡¶¾¡±ÊÖ²áÖ®ÁË½âÆª 
ÔÚ¡°²»Ã÷Ô­ÒòµÄ²¡¶¾ÐÔ·ÎÑ×¡±²¡Ô­Ìå³õ²½ÅÐ¶¨ÎªÐÂÐÍ¹Ú×´²¡¶¾Ö®ºó, ¹ú¼Ò¡¢Ê¡ÊÐ×¨¼Ò×éÁ¢¼´¶Ô²»Ã÷Ô­ÒòµÄ²¡¶¾ÐÔ·ÎÑ×ÕïÁÆ¡¢¼à²âµÈ·½°¸½øÐÐÁËÐÞ¶©ÍêÉÆ¡£Ò»·½Ãæ, ÊÐÃæ¿ÚÕÖ¡¢
ÐÂÐÍ¹Ú×´²¡¶¾¸ÐÈ¾µÄ·ÎÑ×½¡¿µ¿ÆÆÕÐ¡ÖªÊ¶×Ô2019Äê12ÔÂÒÔÀ´, ºþ±±Ê¡ÎäººÊÐ·¢ÏÖ¶àÆð²»Ã÷Ô­ÒòµÄ²¡¶¾ÐÔ·ÎÑ×²¡Àý¡£¹ú¼ÒÎÀ½¡Î¯Á¢¼´ÅÉ³ö¹ú¼Ò¹¤×÷×éºÍ×¨¼Ò×é¸Ï¸°Îäºº, °´ÕÕÊôµØ
¼ÇÕß´ÓÊ¡ÎÀÉú½¡¿µÎ¯»ñÏ¤, ¸ù¾ÝÈ«¹úÒßÇé·À¿Ø¹¤×÷°²ÅÅ, È«Ê¡¸÷¼¶ÎÀÉú½¡¿µÐÐÕþ²¿ÃÅ°ÑÐÂÐÍ¹Ú×´²¡¶¾¸ÐÈ¾µÄ·ÎÑ×·À¿Ø¹¤×÷×÷Îªµ±Ç°ÎÀÉú½¡¿µÁìÓòµÄÍ·µÈ´óÊÂÀ´×¥, Ã÷È·Ö°Ôð·Ö¹¤, ÖÆ¶¨
Ó¦¼±·À¿ØÒ©Îï¹¤³Ì¼¼ÊõÑÐ¾¿ÖÐÐÄÑÐ¾¿Ô±ÖÓÎä¡¢ÖÐ¿ÆÔº·Ö×ÓÖ²Îï¿ÆÑ§×¿Ô½´´ÐÂÖÐÐÄÑÐ¾¿Ô±ÀîÐùºÏ×÷, ÔÚ¡¶ÖÐ¹ú¿ÆÑ§:ÉúÃü¿ÆÑ§¡·ÔÚÏß·¢ÎÄ, ½ÒÊ¾ÁËÎäººÐÂÐÍ¹Ú×´²¡¶¾µÄ½ø»¯À´Ô´ºÍ´«È¾ÈË
ÈËÃñÍøÎäºº1ÔÂ22ÈÕµç(ÖÜö©)1ÔÂ22ÈÕÁè³¿, ºþ±±Ê¡ÈËÃñÕþ¸®·¢²¼¹ØÓÚ¼ÓÇ¿ÐÂÐÍ¹Ú×´²¡¶¾¸ÐÈ¾µÄ·ÎÑ×·À¿Ø¹¤×÷µÄÍ¨¸æ³Æ, ¸ù¾Ý¡¶ÖÐ»ªÈËÃñ¹²ºÍ¹ú´«È¾²¡·ÀÖÎ·¨¡·µÈÓÐ¹Ø·¨ÂÉ·¨¹æµÄ
±±¾©ÊÐÎÀÉú½¡¿µÎ¯Ô±»á¹Ù·½Î¢²©½ñÈÕÍ¨±¨, ±±¾©ÊÐÐÂÔö5ÀýÐÂÐÍ¹Ú×´²¡¶¾¸ÐÈ¾µÄ·ÎÑ×²¡Àý¡£½ØÖÁ1ÔÂ21ÈÕ18Ê±, ±±¾©ÊÐ¹²È·Õï10ÀýÐÂÐÍ¹Ú×´²¡¶¾¸ÐÈ¾µÄ·ÎÑ×²¡Àý, ÆäÖÐÎ÷³ÇÇø1Àý¡¢
½ØÖÁ1ÔÂ22ÈÕ7Ê±, ¹ØÓÚÐÂÐÍ¹Ú×´²¡¶¾¸ÐÈ¾µÄ·ÎÑ×ÐÅÏ¢»ã×ÜÈçÏÂ¡£±±¾©È·Õï²¡Àý10Àý ±±¾©ÊÐÈ·Õï10ÀýÐÂÐÍ¹Ú×´²¡¶¾¸ÐÈ¾µÄ·ÎÑ×²¡Àý, ÆäÖÐÎ÷³ÇÇø1Àý¡¢º£µíÇø2Àý¡¢·áÌ¨Çø1Àý¡¢
1. Ê²Ã´ÊÇÐÂÐÍ¹Ú×´²¡¶¾·ÎÑ×? ¸ÐÈ¾ÐÔ·ÎÑ×ÊÇÖ¸·Î²¿µÄÑ×Ö¢Ö÷ÒªÓÉ²»Í¬ÖÖ²¡Ô­Î¢ÉúÎï¸ÐÈ¾µ¼ÖÂµÄ¡£¸ÐÈ¾ÐÔ·ÎÑ×µÄ²¡Ô­Ìå¿É¸ù¾Ý²¡Ô­Î¢ÉúÎïÖÖÀà·ÖÎª, Ï¸¾ú¡¢²¡¶¾¡¢Õæ¾ú¡¢Ö§Ô­
±¾±¨±±¾©1ÔÂ21ÈÕµç                  ÎäººÐÂÐÍ¹Ú×´²¡¶¾¸ÐÈ¾µÄ·ÎÑ×²¡ÀýÈÔÔÚÂûÑÓ¡£½ñÌì, ÖÐ¹ú¿ÆÑ§¼Ò·¢±íµÄÒ»Æª×îÐÂÂÛÎÄ, Ê×´Î½ÒÊ¾ÐÂÐÍ¹Ú×´²¡¶¾½ø»¯À´Ô´, ÒÔ
ÈËÃñÍøÉòÑô1ÔÂ21ÈÕµç(Ð¢æÂ)1ÔÂ21ÈÕÏÂÎç, ÁÉÄþÊ¡Õþ¸®ÕÙ¿ªÈ«Ê¡ÐÂÐÍ¹Ú×´²¡¶¾¸ÐÈ¾µÄ·ÎÑ×ÒßÇé·À¿Ø¹¤×÷µçÊÓµç»°»áÒé¡£ÁÉÄþÊ¡Î¯Êé¼Ç¡¢Ê¡ÈË´ó³£Î¯»áÖ÷ÈÎ³ÂÇó·¢ÅúÊ¾ÒªÇóÈ«Ê¡¸÷
³ý°´ÒªÇóÊ×Àý²¡ÀýÐè¹ú¼ÒÎÀÉú½¡¿µÎ¯È·ÈÏÍâ, °´ÕÕ¡¶ÐÂÐÍ¹Ú×´²¡¶¾¸ÐÈ¾µÄ·ÎÑ×ÕïÁÆ·½°¸¡·(ÊÔÐÐµÚ¶þ°æ), ¾­ÊÐ¼²¿ØÖÐÐÄÊµÑéÊÒ¼ì²â, ÊÐÕï¶Ï×¨¼Ò×éÆÀ¹ÀÈ·ÈÏÐÂÐÍ¹Ú×´²¡¶¾¸ÐÈ¾µÄ·Î
ÐÂÎÅ [ºþ±±ÐÂÎÅ]Ï°½üÆ½¶ÔÐÂÐÍ¹Ú×´²¡¶¾¸ÐÈ¾µÄ·ÎÑ×ÒßÇé×÷³öÖØÒªÖ¸Ê¾ Ç¿µ÷Òª°ÑÈËÃñÈºÖÚÉúÃü°²È«ºÍÉíÌå½¡¿µ·ÅÔÚµÚÒ»Î» ¼á¾ö¶ôÖÆÒßÇéÂûÑÓÊÆÍ· ¼ò½é ÐÂÎÅÀ¸Ä¿ÍÆ¼ö 
ÖÐ¹úÈÕ±¨Íø1ÔÂ21ÈÕµç(¼ÇÕß ÍõÏþ¶«)Õë¶ÔÎäººµÈµØ±©·¢µÄÐÂÐÍ¹Ú×´²¡¶¾(2019-nCoV)·ÎÑ×ÒßÇé, ÊÀ½çÎÀÉú×éÖ¯×¤»ª°ì¹«ÊÒ½ñÌì±íÊ¾, ÏÖÓÐÇé¿öÏÔÊ¾´Ë²¡¶¾ÖÁÉÙÓÐÒ»¶¨³Ì¶ÈµÄÈË´«
ÎÊ:¾Ý±¨µÀ, ÊÀ½çÎÀÉú×éÖ¯ (WHO) Ðû²¼½«¾ÍÐÂÐÍ¹Ú×´²¡¶¾·ÎÑ×ÒßÇéÕÙ¿ª»áÒé, ÖÐ·½ÊÇ·ñ»áÅÉ´ú±í²Î¼Ó?½«ÅÉË­³öÏ¯? ´ð:ÐÂÐÍ¹Ú×´²¡¶¾¸ÐÈ¾µÄ·ÎÑ×ÒßÇé·¢Éúºó, ÖÐ¹úÕþ¸®¸ß¶ÈÖØÊÓ, ¶Ô
´º½ÚÁÙ½ü, ¶àµØ±¬³öÐÂÐÍ¹Ú×´²¡¶¾·ÎÑ×²¡Àý, Òý·¢¹úÈË¹Ø×¢¡£20ÈÕ, ÖÐ¹ú¹¤³ÌÔºÔºÊ¿ÖÓÄÏÉ½±íÊ¾, ÐÂÐÍ¹Ú×´²¡¶¾·ÎÑ×´æÔÚÈË´«ÈËÏÖÏó, ÐèÒªÌá¸ß¾¯Ìè, ¿ÚÕÖÐèÇóÒ²Òò´Ë´óÔö¡£
2019Äê12ÔÂÒÔÀ´, ºþ±±Ê¡ÎäººÊÐ·¢ÏÖ¶àÆðÐÂÐÍ¹Ú×´²¡¶¾·ÎÑ×²¡Àý¡£ÈçºÎ·À¿ØÐÂÐÍ¹Ú×´²¡¶¾? 1ÔÂ12ÈÕ, ÊÀ½çÎÀÉú×éÖ¯(WHO)·¢²¼ÁËÕë¶ÔÒÉËÆÐÂÐÍ¹Ú×´²¡¶¾¸ÐÈ¾Ôì³ÉµÄÑÏÖØ¼±ÐÔºôÎüµÀ
ÐÂÐÍ¹Ú×´²¡¶¾ÊÇÒÔÇ°´ÓÎ´ÔÚÈËÌåÖÐ·¢ÏÖµÄ¹Ú×´²¡¶¾ÐÂ¶¾Öê¡£  ÊÀ½çÎÀÉú×éÖ¯½«±¾´Î·¢ÏÖµÄÐÂÐÍ¹Ú×´²¡¶¾ÃüÃûÎª¡°201
¹ØÓÚÐÂÐÍ¹Ú×´²¡¶¾¸ÐÈ¾µÄ·ÎÑ×, ÏëÖªµÀµÄ¿´¹ýÀ´ À´Ô´:ÖÐ¹ú¼²¿ØÖÐÐÄÍøÕ¾2020-01-21 14:46 ¹ØÓÚÐÂÐÍ¹Ú×´²¡¶¾¸ÐÈ¾µÄ·ÎÑ×, ÏëÖªµÀµÄ¿´¹ýÀ´ 
Õë¶Ôºþ±±ÎäººµÈ¶àµØ±¨¸æµÄÐÂÐÍ¹Ú×´²¡¶¾¸ÐÈ¾µÄ·ÎÑ×²¡Àý, ¹ú¼ÒÎÀÉú½¡¿µÎ¯Ô±»áÈÕÇ°»ØÓ¦Ëµ, µ±Ç°ÒßÇéÈÔ¿É·À¿É¿Ø¡£
Ó¦¶ÔÐÂÐÍ¹Ú×´²¡¶¾, ÎÒÃÇ¸ÃÔõÃ´Ô¤·À?         ±ÜÃâÔÚÎ´¼Ó·À»¤Çé¿öÏÂÓë²¡ÈËÃÜÇÐ½Ó´¥, ±ÜÃâ´¥ÃþÆäÑÛ¡¢¿Ú¡¢±Ç¡£
¸ù¾ÝÎäººÊÐÎÀ½¡Î¯·¢²¼ÏûÏ¢, 2020Äê1ÔÂ18ÈÕ-19ÈÕ, ÎäººÊÐÐÂÔöÐÂÐÍ¹Ú×´²¡¶¾·ÎÑ×È·Õï»¼Õß136Àý, ËÀÍö1Àý;±±¾©ÉîÛÚ¹²ÐÂÔöÈ·Õï»¼Õß3Àý¡£¹Ú×´²¡¶¾ÊÇÒ»´óÀà²¡¶¾, ¸ÐÈ¾²¡¶¾µÄ
ÐÂÐÍ¹Ú×´²¡¶¾¸ÐÈ¾µÄ·ÎÑ×ÁÙ´²±íÏÖÓÐÄÄÐ©? »¼ÕßÖ÷ÒªÁÙ´²±íÏÖÎª·¢ÈÈ¡¢·¦Á¦, ºôÎüµÀÖ¢×´ÒÔ¸É¿ÈÎªÖ÷, ²¢Öð½¥³öÏÖºôÎüÀ§ÄÑ, ÑÏÖØÕß±íÏÖÎª¼±ÐÔºôÎü¾½ÆÈ×ÛºÏÕ÷¡¢
20ÈÕ, ÎäººÊÐ³ÉÁ¢ÐÂÐÍ¹Ú×´²¡¶¾¸ÐÈ¾µÄ·ÎÑ×ÒßÇé·À¿ØÖ¸»Ó²¿¡£¾¡Á¿¼õÉÙ»òÈ¡ÏûÒ»ÇÐ²»±ØÒªµÄ´óÐÍ¹«ÖÚ¼¯»á, Ð­µ÷¸÷·½×ÊÔ´¼ÓÇ¿Îï×Ê´¢±¸ºÍ¹©Ó¦, È·±£ÒßÇé¡°Ôç·¢ÏÖ¡¢Ôç±¨¸æ¡¢Ôç¸ôÀë
³ý±¾´Î·¢ÏÖµÄÐÂÐÍ¹Ú×´²¡¶¾(ÊÀ½çÎÀÉú×éÖ¯ÒÑ½«ÆäÃüÃûÎª¡°2019-nCoV, ¼´2019ÐÂÐÍ¹Ú×´²¡¶¾¡±)Íâ, ÒÑÖª¸ÐÈ¾ÈËµÄ¹Ú×´²¡¶¾»¹ÓÐ6ÖÖ¡£ÆäÖÐ4ÖÖÔÚÈËÈºÖÐ½ÏÎª³£¼û, ÖÂ²¡ÐÔ½ÏµÍ
½ØÖÁ1ÔÂ20ÈÕ18Ê±, ¾³ÄÚÀÛ¼Æ±¨¸æÐÂÐÍ¹Ú×´²¡¶¾¸ÐÈ¾µÄ·ÎÑ×²¡Àý224Àý, ÆäÖÐÈ·Õï²¡Àý217Àý(ÎäººÊÐ198Àý, ±±¾©ÊÐ5Àý, ¹ã¶«Ê¡14Àý);ÒÉËÆ²¡Àý7Àý(ËÄ´¨Ê¡2Àý, ÔÆÄÏÊ¡1Àý, ÉÏ
1ÔÂ20ÈÕÍí¼ä, Õë¶Ô¡°ÐÂÐÍ¹Ú×´²¡¶¾¸ÐÈ¾µÄ·ÎÑ×ÒßÇé¡±ÓÐ¹Ø·À¿ØÇé¿ö, ¹ú¼ÒÎÀ½¡Î¯¸ß¼¶±ð×¨¼Ò×é×é³¤ÖÓÄÏÉ½ÔºÊ¿½ÓÊÜÁË°×ÑÒËÉ²É·Ã, »ØÓ¦ÁËÃñÖÚµÄ¹ØÇÐ¡£ Ò» °×ÑÒËÉ:ÐÂÐÍ¹Ú×´
ÐÂÐÍ¹Ú×´²¡¶¾¸ÐÈ¾·ÎÑ×ÒßÇé:ÒÑÈ·ÈÏ´æÔÚÈË´«ÈËºÍÒ½ÎñÈËÔ±¸ÐÈ¾¡£ ½ØÖÁ20ÈÕ, ¾³ÄÚÀÛ¼ÆÈ·ÕïÐÂÐÍ¹Ú×´²¡¶¾¸ÐÈ¾²¡Àý218Àý¡£
ÐÂ»ªÉç±±¾©1ÔÂ20ÈÕµç (¼ÇÕßÇüæÃ¡¢Íõ±üÑô)Õë¶Ôºþ±±ÎäººµÈ¶àµØ±¨¸æµÄÐÂÐÍ¹Ú×´²¡¶¾¸ÐÈ¾µÄ·ÎÑ×²¡Àý, ¹ú¼ÒÎÀÉú½¡¿µÎ¯Ô±»áÈÕÇ°»ØÓ¦Ëµ, µ±Ç°ÒßÇéÈÔ¿É·À¿É¿Ø¡£ ¼ÇÕß´ÓÖÐ¹ú¼²
1ÔÂ20ÈÕÏÂÎç, ¾Í¡°ÐÂÐÍ¹Ú×´²¡¶¾¸ÐÈ¾µÄ·ÎÑ×ÒßÇé¡±ÓÐ¹Ø·À¿ØÇé¿ö, ÒÔ¹ú¼ÒºôÎüÏµÍ³¼²²¡ÁÙ´²ÑÐ¾¿ÖÐÐÄÖ÷ÈÎÖÓÄÏÉ½ÔºÊ¿Îª×é³¤µÄ¹ú¼ÒÎÀ½¡Î¯¸ß¼¶±ð×¨¼Ò×é¾Í¹«ÖÚ¹ØÐÄµÄÎÊÌâÔÚ±±¾©
½ØÖÁ1ÔÂ20ÈÕ18Ê±, ÎÒ¹ú¾³ÄÚÀÛ¼Æ±¨¸æÐÂÐÍ¹Ú×´²¡¶¾¸ÐÈ¾µÄ·ÎÑ×²¡Àý224Àý, ÆäÖÐÈ·Õï²¡Àý217Àý(ÎäººÊÐ198Àý, ±±¾©ÊÐ5Àý, ¹ã¶«Ê¡14Àý);ÒÉËÆ²¡Àý7Àý(ËÄ´¨Ê¡2Àý, ÔÆÄÏÊ¡1
¡¾½âËµ¡¿1ÔÂ20ÈÕ, Ïã¸ÛÌØÇøÕþ¸®Ê³Îï¼°ÎÀÉú¾Ö¾Ö³¤³ÂÕØÊ¼¾ÍÐÂÐÍ¹Ú×´²¡¶¾¸ÐÈ¾µÄ·ÎÑ×²¡ÀýÈº×é¸ö°¸µÄ×îÐÂÇé¿ö¼°·À¿Ø´ëÊ©¾ÙÐÐ¼ÇÕß»á¡£Ëý±íÊ¾, ÌØÇøÕþ¸®½«ÊµÊ©Èý·½Ãæ´ëÊ©, Îª
½üÈÕ, ÐÂÐÍ¹Ú×´²¡¶¾ÒßÇé±¸ÊÜ¹Ø×¢¡£ÐÂÔö²¡ÀýÊÇÈçºÎ·¢ÏÖºÍÈ·ÕïµÄ?Ä¿Ç°ÊÇÈçºÎÊµÊ©·À¿ØµÄ, ÒßÇé¿É·À¿É¿ØÂð?¹ä³ÔÖØÒªÌáÊ¾!ÐÂÐÍ¹Ú×´²¡¶¾ÎÞ¡°¹ú½ç¡±, Ó¦¾´Î·×ÔÈ»¡°±ß½ç¡±!
¹ú¼Ò¡¢Ê¡ÊÐ×¨¼Ò×é½áºÏÁÙ´²±íÏÖ¡¢Á÷ÐÐ²¡Ñ§Ê·ºÍ²¡Ô­Ñ§¼ì²â½á¹û½øÐÐ×ÛºÏÑÐÅÐ, 1ÔÂ18ÈÕÐÂÈÏ¶¨ÐÂÐÍ¹Ú×´²¡¶¾¸ÐÈ¾µÄ·ÎÑ×È·Õï²¡Àý59Àý, 1ÔÂ19ÈÕÐÂÈÏ¶¨ÐÂÐÍ¹Ú×´²¡¶¾¸ÐÈ¾µÄ·ÎÑ×
×¨¼ÒÑÐÅÐÈÏÎª, µ±Ç°ÒßÇéÈÔ¿É·À¿É¿Ø¡£µ«ÐÂÐÍ¹Ú×´²¡¶¾´«È¾À´Ô´ÉÐÎ´ÕÒµ½, ÒßÇé´«²¥Í¾¾¶ÉÐÎ´ÍêÈ«ÕÆÎÕ, ²¡¶¾±äÒìÈÔÐèÑÏÃÜ¼à¿Ø¡£
ÎäººÊÐÎÀ½¡Î¯¸Õ¸Õ·¢²¼ÏûÏ¢, Í¨±¨ÐÂÐÍ¹Ú×´²¡¶¾¸ÐÈ¾µÄ·ÎÑ××îÐÂÇé¿ö:2020Äê1ÔÂ18ÈÕ0¡ª24Ê±, ÖÎÓú³öÔº5Àý, ÐÂÔö²¡Àý59Àý, ËÀÍö1Àý;1ÔÂ19ÈÕ0¡ª22Ê±, ÖÎÓú³öÔº1Àý, ÐÂÔö
½üÈÕ, ÎäººÊÐ¾ÍÐÂÐÍ¹Ú×´²¡¶¾¸ÐÈ¾µÄ·ÎÑ××ÛºÏ·À¿Ø»Ø´ð¼ÇÕßÌáÎÊÊ±±íÊ¾, Ä¿Ç°×ÛºÏÅÐ¶Ï, ¶Ô´Ë´ÎÒßÇéµÄ³õ²½Ó¡ÏóÊÇÐÂÐÍ¹Ú×´²¡¶¾µÄ´«È¾Á¦²»Ç¿, ²»ÅÅ³ýÓÐÏÞÈË´«ÈËµÄ¿ÉÄÜ, µ«³ÖÐøÈË
ÐÂ»ªÉçÈÕÄÚÍß1ÔÂ16ÈÕµç(¼ÇÕßÁõÇú)ÊÀ½çÎÀÉú×éÖ¯16ÈÕ·¢±íÉùÃ÷Ëµ, ÒÑÊÕµ½ÈÕ±¾È·ÕïÒ»ÀýÐÂÐÍ¹Ú×´²¡¶¾²¡ÀýµÄ±¨¸æ¡£ÕâÊÇ¼ÌÌ©¹úÈ·ÕïÒ»ÀýÐÂÐÍ¹Ú×´²¡¶¾²¡Àýºó, ÓÚÖÐ¹ú¾³Íâ·¢ÏÖ
ÎäººÊÐÎÀÉú½¡¿µÎ¯Ô±»á¹Ù·½ÍøÕ¾½ØÍ¼ÍøÒ³½ØÍ¼ÎäººÊÐÎÀÉú½¡¿µÎ¯Ô±»á16ÈÕÍí·¢²¼Í¨±¨: 2020Äê1ÔÂ15ÈÕ0¡ª24Ê±, ¸ÃÊÐÎÞÐÂÔöÐÂÐÍ¹Ú×´²¡¶¾¸ÐÈ¾µÄ·ÎÑ×²¡Àý, ÖÎÓú³öÔº5Àý, ÐÂÔö
ÎäººÊÐÎÀÉú½¡¿µÎ¯Ô±»á¹Ù·½ÍøÕ¾½ØÍ¼ÍøÒ³½ØÍ¼ÎäººÊÐÎÀÉú½¡¿µÎ¯Ô±»á16ÈÕÍí·¢²¼Í¨±¨: 2020Äê1ÔÂ15ÈÕ0¡ª24Ê±, ¸ÃÊÐÎÞÐÂÔöÐÂÐÍ¹Ú×´²¡¶¾¸ÐÈ¾µÄ·ÎÑ×²¡Àý, ÖÎÓú³öÔº5Àý, ÐÂÔö
ÎäººÊÐÎÀÉú½¡¿µÎ¯Ô±»á16ÈÕÔÚÆä¹Ù·½ÍøÕ¾ÉÏÍ¨±¨ÐÂÐÍ¹Ú×´²¡¶¾¸ÐÈ¾µÄ·ÎÑ×Çé¿ö, È«ÎÄÈçÏÂ: ÎäººÊÐÎÀÉú½¡¿µÎ¯Ô±»á¹ØÓÚÐÂÐÍ¹Ú×´²¡¶¾¸ÐÈ¾µÄ·ÎÑ×Çé¿öÍ¨±¨
ÓÉÓÚÁ÷¸Ð¼¾½ÚÀ´ÁÙ, ¼ÓÉÏÅ©ÀúÐÂÄêÂÃ¿Í·Ã¸Û½«¸üÆµ·±, ÒÑÒªÇó¸÷ÓÐ¹Ø²¿ÃÅ¼ÓÇ¿·À¿Ø¹¤×÷, °üÀ¨¼ÓÇ¿Çå½à¸Û¿ÚÎÀÉúÉèÊ©ÒÔ¼°ÆäËûÕþ¸®¹«¹²ÉèÊ©µÈ, ÒÔ¼õµÍÐÂÐÍ¹Ú×´²¡¶¾´«ÈëÏã¸ÛºÍÉçÇø
ÐÂ»ªÉç±±¾©2020Äê1ÔÂ14ÈÕµç ×ÛºÏÐÂ»ªÉç×¤ÈÕÄÚÍß¼ÇÕßÁõÇú¡¢×¤Âü¹È¼ÇÕßÍôèª±¨µÀ:ÊÀ½çÎÀÉú×éÖ¯13ÈÕ·¢±íÒ»·ÝÉùÃ÷Ëµ, ÒÑÊÕµ½ÔÚÌ©¹úÈ·ÕïÒ»ÃûÖÐ¹úÂÃ¿Í¸ÐÈ¾ÐÂÐÍ¹Ú×´²¡¶¾µÄ±¨¸æ
ÈËÃñÍø±±¾©1ÔÂ12ÈÕµç¾ÝÎäººÊÐÎÀÉú½¡¿µÎ¯Ô±»áÍøÕ¾ÏûÏ¢, 2020Äê1ÔÂ11ÈÕ0¡ª24Ê±, ÎäººÊÐÎÞÐÂÔöÐÂÐÍ¹Ú×´²¡¶¾¸ÐÈ¾µÄ·ÎÑ×²¡Àý, ÖÎÓú³öÔº4Àý, ÎÞÐÂÔöËÀÍö²¡Àý±¨¸æ¡£½ØÖ¹Ä¿Ç°
Î¯Ô±»áÁË½âµ½, Îäºº²»Ã÷Ô­ÒòµÄ²¡¶¾ÐÔ·ÎÑ×ÒßÇéÊÜµ½¸÷½ç¹ã·º¹Ø×¢, ÎªÎ¬»¤È«ÇòÎÀÉú°²È«, ÖÐ¹ú½«ÓëÊÀ½çÎÀÉú×éÖ¯·ÖÏíÎäºº²»Ã÷Ô­ÒòµÄ²¡¶¾ÐÔ·ÎÑ×²¡ÀýÖÐ¼ì²âµ½µÄÐÂÐÍ¹Ú×´²¡¶¾»ùÒò
ÐÂ»ªÉçÎäºº1ÔÂ11ÈÕµç(¼ÇÕßÁÎ¾ý¡¢Àè²ýÕþ)ÎäººÊÐÎÀÉú½¡¿µÎ¯11ÈÕ³¿·¢²¼Í¨±¨³Æ, ÔÚ¡°²»Ã÷Ô­ÒòµÄ²¡¶¾ÐÔ·ÎÑ×¡±²¡Ô­Ìå³õ²½ÅÐ¶¨ÎªÐÂÐÍ¹Ú×´²¡¶¾Ö®ºó, ÎäººÎÀ½¡Î¯×éÖ¯¶ÔÏÖÓÐ
Éú»î²»Ò×, ½¡¿µ×î¹ó¡£×î½üµÄÒ»¸öÈÈµã»°Ìâ¡ª¡ªÐÂÐÍ¹Ú×´²¡¶¾(Coronavirus), ½ÁºÍµÃÉúÎïÈ¦²»µÃ°²Äþ¡£½ñÄê¾Í°ÇÒ»°Çòùòð¡¢¹û×ÓÀê¡¢ÂæÍÕºÍÐÂÐÍ¹Ú×´²¡¶¾µÄ¡°Ïà°®ÏàÉ±¡±¡£
Õë¶ÔÎäºº²»Ã÷Ô­ÒòµÄ²¡¶¾ÐÔ·ÎÑ×ÒßÇé²¡Ô­Ñ§¼ø¶¨½øÕ¹ÎÊÌâ, ×¨¼Ò×éÈÏÎª, ±¾´Î²»Ã÷Ô­ÒòµÄ²¡¶¾ÐÔ·ÎÑ×²¡ÀýµÄ²¡Ô­Ìå³õ²½ÅÐ¶¨ÎªÐÂÐÍ¹Ú×´²¡¶¾;ÏÂÒ»²½Ðè½áºÏ²¡Ô­Ñ§ÑÐ¾¿¡¢Á÷ÐÐ²¡
Õë¶ÔÎäºº²»Ã÷Ô­ÒòµÄ²¡¶¾ÐÔ·ÎÑ×ÒßÇé²¡Ô­Ñ§¼ø¶¨½øÕ¹ÎÊÌâ, ×¨¼Ò×éÈÏÎª, ±¾´Î²»Ã÷Ô­ÒòµÄ²¡¶¾ÐÔ·ÎÑ×²¡ÀýµÄ²¡Ô­Ìå³õ²½ÅÐ¶¨ÎªÐÂÐÍ¹Ú×´²¡¶¾;ÏÂÒ»²½Ðè½áºÏ²¡Ô­Ñ§ÑÐ¾¿¡¢Á÷ÐÐ²¡
×¨¼Ò×éÈÏÎª, ±¾´Î²»Ã÷Ô­ÒòµÄ²¡¶¾ÐÔ·ÎÑ×²¡ÀýµÄ²¡Ô­Ìå³õ²½ÅÐ¶¨ÎªÐÂÐÍ¹Ú×´²¡¶¾¡£Ðì½¨¹ú:×éÖ¯ÊµÑéÊÒ²ÉÓÃ»ùÒò×é²âÐò¡¢ºËËá¼ì²â¡¢²¡¶¾·ÖÀëµÈ·½·¨¶Ô²¡ÈËµÄ·ÎÅÝ¹àÏ´Òº¡¢ÑÊÊÃ
×¨¼Ò×éÈÏÎª, ±¾´Î²»Ã÷Ô­ÒòµÄ²¡¶¾ÐÔ·ÎÑ×²¡ÀýµÄ²¡Ô­Ìå³õ²½ÅÐ¶¨ÎªÐÂÐÍ¹Ú×´²¡¶¾¡£ ×¨¼Ò³ÆÏµÐÂÐÍ¹Ú×´²¡¶¾ Îäºº²»Ã÷Ô­ÒòµÄ²¡¶¾ÐÔ·ÎÑ×ÒßÇé²¡Ô­Ñ§¼ø¶¨È¡µÃ³õ²½½øÕ¹ ÐÂ»ªÉç
×¨¼Ò×éÈÏÎª, ±¾´Î²»Ã÷Ô­ÒòµÄ²¡¶¾ÐÔ·ÎÑ×²¡ÀýµÄ²¡Ô­Ìå³õ²½ÅÐ¶¨ÎªÐÂÐÍ¹Ú×´²¡¶¾¡£ Ò»ÖÖÐÂÐÍ¹Ú×´²¡¶¾, »ñµÃ¸Ã²¡¶¾µÄÈ«»ùÒò×éÐòÁÐ, ¾­ºËËá¼ì²â·½·¨¹²¼ì³öÐÂÐÍ¹Ú×´²¡¶¾ÑôÐÔ
