# Supplementary material for: The impact and management of internet-based public opinion dissemination during emergencies: A case study of Baidu News during the first wave of coronavirus disease 2019 (COVID-19)
Source: PLoS One. 2024 Apr 4;19(4):e0299374. doi: 10.1371/journal.pone.0299374 (PMC10994342; doi:10.1371/journal.pone.0299374)
Supplement: S1 File — (ZIP) [file pone.0299374.s001.zip › S1-Supporting information PONE-D-23-09860R1/Time-series visualization analysis/05.txt]

RT            
T1             
JF 1
YR 20200221
K1 Classics; Province; City; Expert group; Union; assessment; By; diagnosis; Is; COVID-19; Pneumonia; of Money; A; Conform; COVID-19; Pneumonia; diagnosis; Cases; relieve; Isolation; And; leave hospital; Standards; leave hospital; front; He; Recording; Has; I; Segment; Video; yes; medical matters; Personnel; express; thank; At the same time; He; surface
RT            
T1            
JF 2
YR 20200221
K1 Nanjing; February; 16; Day; Electricity; Phyllostachys pubescens; Rock; February; 16; On the day; Noon; Jiangsu Province; hygiene; healthy; Commission; Notification; 2020; Year; February; 15; Day; 0 24; Hour; Jiangsu Province; COVID-19; Pneumonia; newly added; diagnosis; Cases; 13; Example; Including:; Light weight; Cases; 1; Example; Ordinary type
RT            
T1            
JF 3
YR 20200221
K1 Reporters; 15; Day; From; Sichuan university; West China; hospital; learn; The; hospital; Hand in hand; Sichuan nation; press; Sichuan Science and technology; press; introduction; whole country; First; Ben; Tibet; Han; Bilingual; Edition; And; Yi; Han; Bilingual; Edition; ; COVID-19; Public; Psychology; Protection; Manual; e-book; Assist
RT            
T1            
JF 4
YR 20200221
K1 Zhongqing.com; reporter; Huang Bo; reporter; From; Xi'an; Transportation; university; First; Ancillary; hospital; Understand; To; By; The Institute; Guo Youmin; Professor; Lead; of Anti epidemic; frontline; Image; Learn; diagnosis; Experts; Team; Only; Use; Short; 10; Days; Time; introduction; of Academic; Monographs; COVID-19
RT            
T1            
JF 5
YR 20200221
K1 Sichuan Province; COVID-19; Pneumonia; Treatment; Fixed point; Institutions; Information; publish; Chengdu; February; 16; Day; Electricity; According to; healthy; Sichuan Official micro blog; Message; Is; Enter one; Do a good job; whole province; COVID-19; Pneumonia; patient; medical care; Treatment; Work; According to; Concentration; patient; Concentration; expert
RT            
T1            
JF 6
YR 20200221
K1 by February; 15; Day; 24; Hour; Qinghai Province; Cumulative COVID-19; Pneumonia; diagnosis; Cases; 18; Example; Including:; Severe; Cases; 2; Example; Death; Cases; 0 case; leave hospital; Cases; 13; Example; Cumulative diagnosis; Cases; Medium; Xining City; 15; Example; Haibei; State; 3; Example; There are still; 5; example
RT            
T1            
JF 7
YR 20200221
K1 Current; positive; COVID-19; Infected; of Pneumonia; Epidemic situation; Prevention and control; Key; Period; Neijiang City; Comprehensive; Start up; Public health events; class a; Response; Neijiang; Public transport; Group; As; Services; a citizen; Travel; of Window; Company; Be resolute; Building; Prison; The whole city; vast; People; The masses; Body; healthy
RT            
T1            
JF 8
YR 20200221
K1 COVID-19; Infected; of Pneumonia; Epidemic situation; Disturbance; Has; majority; People; of life; Rhythm; About; COVID-19; of Dialogue; Screenshot; Photo; Etc; On; Network; Media; And; social contact; Platform; as one falls; 1 time; It is difficult to tell the true from the false; Epidemic situation; rumor; Why; emerge in an endless stream; large
RT            
T1            
JF 9
YR 20200221
K1 February; 15; Day; Henan Province; newly added; COVID-19; Pneumonia; diagnosis; Cases; 19; Example; Henan; Zhengzhou; Henan; Channel; February; 15; Day; Has; relieve; Observation; 6006; People; diagnosis; Is; Suspected; 63; People; share; 8136; People; Is; Accept; Medical Science; Observation;
RT            
T1            
JF 10
YR 20200221
K1 by February; 15; Day; 24; Hour; new type; Corona; virus Pneumonia; Epidemic situation; newest; Situation; February; 15; Day; 24; Hour; 31; Pieces; Province; Autonomous Region; municipality directly under the Central Government; And; Xinjiang; Production; Construction; corps; newly added; diagnosis; Cases; 2009; Example; newly added; Severe; Cases; 219; Example; newly added
RT            
T1            
JF 11
YR 20200221
K1 According to; Shanghai; health commission official; Micro; Bo; Message; 2020; Year; February; 15; Day; 24; Hour; Shanghai; exclude; COVID-19; Pneumonia; Suspected; Cases; 38; Example; newly added; diagnosis; Cases; 2; Example; Is; this city; Permanent residence; Population; 
RT            
T1            
JF 12
YR 20200221
K1 February; 15; Day; 24; Hour; Fujian Province; newly added; COVID-19; Pneumonia; diagnosis; Cases; 2; Example; Including:; Fuzhou City; 2; Example; Cangshan District; 1; Example; Jin'an District; 1; Example; newly added; cure; leave hospital; Cases; 11; Example; newly added; COVID-19; pneumonia
RT            
T1            
JF 13
YR 20200220
K1 Shenyang; February; 16; Day; Message; reporter; Xu Zhiqiang; 2020; Year; February; 15; Day; 10; To:; 24; Hour; Liaoning Province; newly added; 1; Example; COVID-19; Pneumonia; diagnosis; Cases; Is; Huludao City; Cases; Genus; Ordinary type; Cases; newly added; 3; Example; cure; leave hospital; Cases; at present
RT            
T1            
JF 14
YR 20200220
K1 Hohhot; February; 16; Day; Electricity; Chen Ligeng; February; 16; Day; reporter; From; Inner Mongolia; Autonomous Region; Health Committee; learn; 2020; Year; February; 15; Day; 9; To:; 16; Day; 9; Hour; Inner Mongolia; Autonomous Region; newly added; COVID-19 diagnosis; Cases; 2; Example; newly added
RT            
T1            
JF 15
YR 20200220
K1 Rat Year; of The first snow; Arrive at the scene; One; must; Don't; Go out; Play; snow; of Message; On; Wechat Moments Flood the screen; air Medium; of Coronavirus; By; Snowflakes; Bring to; Ground; 25℃; 5℃; Yes; Corona; virus Most; stable; of Status; Also; Yes; Infectivity; The strongest; of
RT            
T1            
JF 16
YR 20200220
K1 February; 16; Day; Ningxia; answer; COVID-19; Pneumonia; Epidemic situation; Work; headquarters; release; newest; The whole region; COVID-19; Pneumonia; Epidemic situation; Notification; 2020; Year; February; 15; Day; 0 24; Hour; The whole region; None; newly added; COVID-19; Pneumonia; diagnosis; Cases; newly added; leave hospital; case
RT            
T1            
JF 17
YR 20200220
K1 Today; 16; Day; reporter; From; Chongqing; City; hygiene; healthy; Commission; learn; 2020; Year; February; 15; Day; 12—; 24; Hour; Chongqing; COVID-19 newly added; diagnosis; Cases; 6; Example; newly added; cure; leave hospital; Cases; 18; Example; newly added; diagnosis; Cases; Medium; 10000; State District; 1; Example; Jiangbei District
RT            
T1            
JF 18
YR 20200220
K1 Harbin; February; 16; Day; Electricity; On; Suihua City; Infectious Diseases; hospital; Second; Inpatient Area; Medical care; Personnel; elaborate; Diagnosis and treatment; And; nursing; Next; 1; First name; COVID-19; Pneumonia; diagnosis; patient; Diagnosis and treatment; situation; Good; Conform; leave hospital; Standards; Heal; leave hospital;
RT            
T1            
JF 19
YR 20200220
K1 February; 16; Day; Electricity; According to; Jiangxi; health commission Website; Message; 2020; Year; February; 15; Day; 0 24; Hour; Jiangxi Province; COVID-19; Pneumonia; newly added; diagnosis; Cases; 12; Example; newly added; cure; leave hospital; Cases; 29; Example; Website; Screenshot; newly added; diagnosis; Cases; Medium;
RT            
T1            
JF 20
YR 20200220
K1 February; 15; Day; 0 24; Hour; My district; Total; newly added; COVID-19; Pneumonia; diagnosis; Cases; 2; Example; Including:; Nanning City; 1; Example; Fangchenggang City; 1; Example; newly added; Suspected; Cases; 49; Example; newly added; cure; leave hospital; Cases; 6; Example; Liuzhou City; 1; Example; Guilin City; 5; Example; None; newly added
RT            
T1            
JF 21
YR 20200220
K1 2020; February; 15; Day; 0 24; Hour; Anhui Province; newly added; diagnosis; Cases; 12; Example; newly added; Suspected; Cases; 6; Example; newly added; cure; leave hospital; Cases; 34; Example; newly added; diagnosis; Cases; Medium; Bengbu; 4; Example; Fuyang; 2 cases
RT            
T1            
JF 22
YR 20200220
K1 Xi'an; February; 15; Message; reporter; Wang Jiaai; reporter; From; Xi'an; High tech Zone; Epidemic situation; Prevention and control; headquarters; Understand; To; the near future; High tech Zone; I; First name; Seek medical attention; patient; By; determine; Is; COVID-19; Infected; of Pneumonia; diagnosis; Cases; The; patient; Zeng Yu; 1; Month; 19; Day; To; one
RT            
T1            
JF 23
YR 20200220
K1 Each; Enterprise; To; According to; Production; management; characteristic; combination; COVID-19 Epidemic situation; Prevention and control; situation; Be serious; Do a good job; Resumption of work; Reply; Prenatal; And; Production; Process; Medium; Protection; Epidemic situation; answer; Individual; Protection; Etc; Epidemic situation; Prevention and control; measures; 01; improve air circulation Ventilation; strengthen; Work; Place; improve air circulation change
RT            
T1            
JF 24
YR 20200220
K1 Each; Enterprise; To; According to; Production; management; characteristic; combination; COVID-19 Epidemic situation; Prevention and control; situation; Be serious; Do a good job; Resumption of work; Reply; Prenatal; And; Production; Process; Medium; Protection; Epidemic situation; answer; Individual; Protection; Etc; Epidemic situation; Prevention and control; measures; 01; Establishment; Return; Post; Employees; healthy; Card; System; Be practical; palm
RT            
T1            
JF 25
YR 20200219
K1 On; Work; of Time; because; Work; of characteristic; probably; To; Contact; Dust; probably; To; Contact; Poison; need; Wearing; Dust prevention; Poison prevention; Mask; In this way; Type; of Mask; Can; No; Prevention; Live; COVID-19
RT            
T1            
JF 26
YR 20200219
K1 Hereby:; Notice; Ningxia; Hui nationality; Autonomous Region; answer; New coronal; virus Pneumonia; Epidemic situation; Work; headquarters; 2020; Year; February; 15; Day; China; Daily newspaper; Ningxia; Press station; Hu Dongmei; China; Daily newspaper; Web; all-weather; Communication; Authority; International; Domestic; real-time info
RT            
T1            
JF 27
YR 20200219
K1 Wang Peng; reporter; 15; Day; From; Sichuan university; West China; hospital; learn; The; hospital; Hand in hand; Sichuan nation; press; Sichuan Science and technology; press; introduction; whole country; First; Ben; Tibet; Han; Bilingual; Edition; And; Yi; Han; Bilingual; Edition; COVID-19; public; psychology; Protection; manual
RT            
T1            
JF 28
YR 20200219
K1 reporter; 15; Day; from among; Country; Medicine; Group; limited company; Chinese medicine; Group; Understand; To; COVID-19 Epidemic situation; happen; since; Enterprise; Has; Cumulative Production; COVID-19; testing; Reagents; Box; 100; 10000 people; Copies;
RT            
T1            
JF 29
YR 20200219
K1 Xi'an; February; 15; Day; Electricity; reporter; plum blossom; Ytterbium; Long; correspondent; Wen; Wang Ni; Shaanxi Province; first case; COVID-19; Pneumonia; Maternity; Classics; Two; Times; COVID-19; Nucleic acid; testing; result; Average; Display; Negative; Conform; leave hospital; Standards; On; 15; Day; On; Xi'an Jiaotong University; two
RT            
T1            
JF 30
YR 20200219
K1 February; 15th; the State Council answer; COVID-19; Pneumonia; Epidemic situation; joint defence; Joint control; Mechanism; On; Beijing; Held; Journalism; release conference; Transportation; Transportation; Department deputy; minister; Liu Xiaoming; Civil Aviation Administration; Vice-; Director; Li Jian; National Railway; Group; Vice President; Manager; Li Wenxin; National Health Commission disease
RT            
T1            
JF 31
YR 20200219
K1 8 minutes; Quick screen; Results; 3; Hours; Gene; testing; Results; today; reporter; From; Nanjing City; Pukou; High tech Zone; learn; be located; On; This area; of Nanjing; Tracing; Far; Gene; Science and technology; limited company; success; R&D; Out; new type; Corona; virus Fast; Fluorescence; Immunization; Analyzer; This one
RT            
T1            
JF 32
YR 20200219
K1 Gongyi City; 2; Example; COVID-19; Pneumonia; diagnosis; Cases; Heal; Henan; Zhengzhou; Henan; Channel; Connect; Zhengzhou City; CDC; Notice; Gongyi City; COVID-19 patient; Chen; Zhang; so-and-so; Classics; Zhengzhou City; CDC; twice; New Coronary
RT            
T1            
JF 33
YR 20200219
K1 China; Youth Daily; client; Information; China Youth Daily; Zhongqing.com; reporter; Fan Xue; 2; Month; 14; Day; By; Same as; Economy; university; Team; plan; introduction; of Colleges and universities; Edition; ; COVID-19; Pneumonia protection; Manual; Colleges and universities; Edition; whole book; electronic; go online; First round; Assistance; Colleges and universities; teachers and students
RT            
T1            
JF 34
YR 20200219
K1 Gongyi City; 2 cases; COVID-19; Pneumonia; diagnosis; Cases; Heal; Henan; Zhengzhou; Henan; Channel; Connect; Zhengzhou City; CDC; Notice; Gongyi City; COVID-19 patient; Chen; Zhang; so-and-so; Classics; Zhengzhou City; CDC; twice; New Coronary
RT            
T1            
JF 35
YR 20200219
K1 Wuhan; COVID-19; Pneumonia epidemic situation; happen; After; 1; Month; 7; Day; I; host; Convening; Central; the Political Bureau; Standing Committee; meeting; Hour; On; yes; COVID-19; Pneumonia; Epidemic prevention and control; Work; Propose; Has; requirement; 1; Month; 20; Day; I; Specialized; On; Epidemic situation; Prevention and control; Work; Make; Written instructions; finger
RT            
T1            
JF 36
YR 20200219
K1 Union; Experts; Investigation team; Will; And; the State Council answer; COVID-19; Pneumonia; Epidemic situation; joint defence; Joint control; Mechanism; relevant; Department; conduct; In depth; communication; After; Will; yes; Three; Province; City; conduct; investigate; Understand; urban and rural; Prevention and control; measures; of implementation; situation; And; effect; visit; relevant; popular
RT            
T1            
JF 37
YR 20200219
K1 Original title; COVID-19; Infected; of Pneumonia; Epidemic situation; Prevention and control; receive; Donation; Notice; I; COVID-19 Epidemic situation; happen; since; The whole region; Up and down; Be serious; Implementation; to implement; the central committee of the communist of China(CPC); the State Council Epidemic situation; Prevention and control; of Items; policy decision; Deployment; And; Autonomous Region; Party committee; Government; of work
RT            
T1            
JF 38
YR 20200219
K1 Is; pertinence; Guidance; market; And; supermarket; Etc; crowd; concentrated; Place; Do a good job; Hygiene and prevention; Protection; prevent; COVID-19; Pneumonia; Spread; And; Diffusion; We; Organization; organization; Has; COVID-19; Pneumonia; popular; period; market; And; supermarket; hygiene; Protection; Guidelines; Now; Printed and distributed; To; You; For
RT            
T1            
JF 39
YR 20200219
K1 On; A series; Powerful; measures; of Promote; Next; our country; Epidemic situation; Overall; Situation; appear; Has; Some; Active; Change; Daily; diagnosis; Number of people; From; 2; Month; 4; Day; From; Large; Decrease; According to; National Health Commission release; of newest; Epidemic situation; data Statistics; February; 13th; 0 24; Hour; whole country; except
RT            
T1            
JF 40
YR 20200218
K1 2020; February; 14th; 0 24; Hour; Qinghai Province; COVID-19; Pneumonia; newly added; diagnosis; Cases; 0 Example; newly added; Severe; Cases; 0 Example; newly added; Death; Cases; 0 Example; newly added; leave hospital; Cases; 0 Example; same day; None; newly added; diagnosis; Cases; And; Suspected; Cases; by February
RT            
T1            
JF 41
YR 20200218
K1 Haikou; February; 15th; Message; reporter; Zhu Yong; 2020; February; 14th; 0 Hour; 24; Hour; Hainan Province; COVID-19; Pneumonia; newly added; diagnosis; Cases; 5; Example; newly added; Severe; Cases; 0 Example; newly added; Death; Cases; 0 Example; newly added; Severe; Cases; Transfer; Mild disease
RT            
T1            
JF 42
YR 20200218
K1 Shaanxi Daily; Information; February; 14th; reporter; From; Shaanxi Province; Health Committee; learn; Is; Further; Advance; COVID-19; Nucleic acid; testing; Work; Province; hygiene; healthy; Commission; Organization; Experts; yes; Proposed; develop; COVID-19; Nucleic acid; testing; of medical care; Institutions; And; Third party
RT            
T1            
JF 43
YR 20200218
K1 by February; 14th; 24; Hour; Henan Province; COVID-19; Pneumonia; Epidemic situation; newest; situation; newly added; 28; Example; cure; 45; Example; Henan; Zhengzhou; Henan; Channel; newly added; diagnosis; Cases; Medium; Xinyang City; 9; Example; Nanyang City; 4; Example; Puyang City; 4; Example;
RT            
T1            
JF 44
YR 20200218
K1 newly added; COVID-19; Pneumonia; suspected case 6 cases; Including:; Fuzhou City; 3 cases; Gulou District; 1 case; Taijiang District; 1 case; Jin'an District; 1 case; Quanzhou City; 2 cases; Hui'an County; 1 case; Dehua County; 1 case; Sanming City; 1 case; Ninghua County; 1 case;
RT            
T1            
JF 45
YR 20200218
K1 9.; Employees; By; diagnosis; Is; COVID-19; Pneumonia; Cases; After; By; Location; Disease; prevention; Control; Department; yes; It; All; Live; room; And; To; Too; of Place; All; Contact; goods; conduct; Comprehensive; disinfect And; Will; It; Close; Contact; Person; Send; Government; appoint; Close; Contact; Person; Concentration; quarantine
RT            
T1            
JF 46
YR 20200218
K1 Hohhot; February; 15th; Electricity; Chen Ligeng; February; 15th; reporter; From; Inner Mongolia; Autonomous Region; Health Committee; learn; 2020; February; 14th; 9; To:; 15th; 9; Hour; Inner Mongolia; Autonomous Region; newly added; COVID-19 diagnosis; Cases; 3 cases; newly added
RT            
T1            
JF 47
YR 20200218
K1 2020; February; 14th; 0 24; Hour; Anhui Province; newly added; diagnosis; Cases; 16 cases; newly added; suspected case 13 cases; newly added; cure; leave hospital; Cases; 32 cases; newly added; diagnosis; Cases; Medium; Bengbu; 4 cases; Fuyang; 4 cases
RT            
T1            
JF 48
YR 20200218
K1 Shandong Province; leader; Yu Xiaoming; Wang Suilian; Ling Wen; On; National security; Ren Airong; Yu Jie; Fan Huaping; Liu Qiang; Respectively; Lead the team; Go to; part; City; yes; COVID-19; Pneumonia; Epidemic situation; Prevention and control; Work; conduct; Supervision; February; 12th; To; 13th; Shandong Province; National People's Congress
RT            
T1            
JF 49
YR 20200218
K1 by February; 14th; 24; Hour; Jiangsu Province; Cumulative COVID-19; Pneumonia; diagnosis; Cases; 604 cases; Including:; Light weight; Cases; 47 cases; Ordinary type; Cases; 547 cases; heavy; Cases; 6 cases; Dangerous; heavy; Cases; 4 cases; leave hospital; Cases; 160 cases; diagnosis; Cases; Central South
RT            
T1            
JF 50
YR 20200218
K1 February; 14th; 0 24; Hour; My district; Total; newly added; COVID-19; Pneumonia; diagnosis; Cases; 9 cases; Including:; Nanning City; 2 cases; Liuzhou City; 2 cases; Beihai City; 3 cases; Yulin City; 1 case; Hechi City; 1 case; newly added; suspected case 44 cases; newly added; cure; leave hospital; Cases; 5 cases
RT            
T1            
JF 51
YR 20200218
K1 by February; 14th; 24; Hour; new type; Corona; virus Pneumonia; Epidemic situation; newest; Situation; February; 14th; 0—; 24; Hour; 31; Pieces; Province; Autonomous Region; municipality directly under the Central Government; And; Xinjiang; Production; Construction; corps; newly added; diagnosis; Cases; 2641 cases; newly added; Severe; Cases; 849 cases; newly added
RT            
T1            
JF 52
YR 20200218
K1 2020; February; 14th; 12—; 24; Hour; Shanghai; exclude; COVID-19; Pneumonia; suspected case 47 cases; newly added; diagnosis; Cases; 8 cases; Including:; 7 cases; Is; Field; Come; Shanghai; Personnel; 1 case; Is; this city; Permanent residence; Population;
RT            
T1            
JF 53
YR 20200218
K1 International; on-line; reporter; Sun Muning; 14; number; 4; Name; Nationality; COVID-19; Pneumonia; patient; On; Malaysia; snow; Blue; Zedoary; Sound; Same as; Goose; State; Shuangxi; Hair; Glutinous; hospital; Heal; leave hospital; Malaysia; hygiene; Department deputy; minister; Li Wencai; China; Resident; Malaysia
RT            
T1            
JF 54
YR 20200218
K1 Shenyang; February; 14th; Message; reporter; Xu Zhiqiang; 2020; February; 14th; 10; To:; 22; Hour; Liaoning Province; newly added; 2 cases; COVID-19; Pneumonia; diagnosis; Cases; Including:; Dalian City; 1 case; Anshan City; 1 case; Average; Is; Ordinary type; Cases; newly added; 5 cases; cure
RT            
T1            
JF 55
YR 20200218
K1 Dalian; February; 14th; Message; reporter; Zhang; Siqing; correspondent; Zhang Lixia; 2020; February; 14th; 10; To:; 22; Hour; Liaoning Province; newly added; 2 cases; COVID-19; Pneumonia; diagnosis; Cases; Including:; Dalian City; 1 case; Anshan City; 1 case; Average; Is; Ordinary type; case
RT            
T1            
JF 56
YR 20200217
K1 Dalian; February; 14th; Message; reporter; Zhang; Siqing; correspondent; Zhang Lixia; 2020; February; 14th; 10; To:; 22; Hour; Liaoning Province; newly added; 2 cases; COVID-19; Pneumonia; diagnosis; Cases; Including:; Dalian City; 1 case; Anshan City; 1 case; Average; Is; Ordinary type; case
RT            
T1            
JF 57
YR 20200217
K1 Is; support; Do a good job; COVID-19; Pneumonia; Epidemic situation; Prevention and control; Work; Safeguards; People; The masses; Body; healthy; And; Life; Safety; Province; Department of Finance; Province; tax bureau; Province; development; Reform; Commission; Province; Department of Civil Affairs; Will; of taxation; Discount; Policy; conduct; Has; Concentration; carding; And; On; legal
RT            
T1            
JF 58
YR 20200217
K1 COVID-19; meeting; People; Infected; People; And; Exist; certain; Range; of community; Communication; Ben; Set; Will; And; Everyone; Share; Epidemic situation; This; Segment; Time; We; Yes? Eat; Talent; Be reassured; I; Don't; Edible; already; be ill; of animal; And; Products; To; From; Normal; Channel; buy Iced fresh food
RT            
T1            
JF 59
YR 20200217
K1 Chongqing Daily; reporter; February; 13th; From; City; Knowledge; Property Office; learn; Chongqing; to fight; COVID-19; Pneumonia; Patent; database At present; Has; Formal; Complete; Deployment; free To; society The public; to open up; Is; On; Chongqing; Enterprise; Scientific Research Institute; All; And; society The public; Science; develop; Control; epidemic situation
RT            
T1            
JF 60
YR 20200217
K1 According to Japan; Kyodo; Hokkaido; Government; 14th; announce; New; diagnosis; 1; People; Infected; Has; COVID-19; February; 14th; Electricity; According to Japan; Kyodo; Hokkaido; Government; 14th; announce; New; diagnosis; 1; People; Infected; Has; COVID-19
RT            
T1            
JF 61
YR 20200217
K1 Information; reporter; Wu Jiajia; Following; Zhong Nanshan; Li Lanjuan academician; Team; Respectively; announce; patient; faeces; Samples; success; Separation; virus February; 13th; China; CDC; Team; From; Two; Province; of COVID-19 diagnosis; Cases; Stool; Specimen; Medium; success; Separation; To; Has; Two; COVID-19
RT            
T1            
JF 62
YR 20200217
K1 February; 12th; 20; To:; February; 13th; 20; Hour; Gansu Province; newly added; 3 cases; COVID-19; Pneumonia; diagnosis; Cases; February; 13th; appear; Discontinuities; cough Chest tightness; Dry mouth; symptom; Chest; CT; Display; Right lung; Upper lobe; Anterior segment; Posterior segment; And; Left lung; Lower lobe; Inflammatory
RT            
T1            
JF 63
YR 20200217
K1 support; COVID-19; Infected; of Pneumonia; Epidemic situation; Prevention and control; Work; Now; On; of Personal Office; Get; Taxes; Policy; Notice; As follows:; I; yes; Participation; Epidemic situation; prevention and cure; Work; of medical matters; Personnel; And; Epidemic prevention; worker; According to; Government; regulations; Standards; obtain; of Temporary; Work; subsidy; And; prize
RT            
T1            
JF 64
YR 20200217
K1 2019; end of the year; Sudden; of COVID-19 Epidemic situation; Not only; Influence; With; millions upon millions; countrymen; of Heart; Also; Cause; Has; The world; Attention; January; 30 days; world health organization; Will; COVID-19; Infected; of Pneumonia; Epidemic situation; Listed as; International; Attention; of Sudden; Public health events; This time; epidemic situation
RT            
T1            
JF 65
YR 20200217
K1 Jakarta; February; 14th; Electricity; reporter; Xu Wei; February; 14th; China; Resident; ASEAN ambassador; Deng Xijun; On; ASEAN secretariat; Meeting; ASEAN Secretary; Changlin; Jade; Hui; Deng Xijun; Xiang Linyu; Hui; Notification; Has; COVID-19; Pneumonia; of situation; And; On; China; And
RT            
T1            
JF 66
YR 20200217
K1 Beijing; February; 14th; Electricity; February; 14th; Shanghai; Cooperation; Organization; publish; Declaration; support; China; Is; to fight; COVID-19; Pneumonia; Epidemic situation; All; Do; of strive; Declaration; Notes that; Shanghai; Cooperation; Organization; Member States; welcome; China; Government; And; People; Is; to fight; novel coronavirus
RT            
T1            
JF 67
YR 20200217
K1 diagnosis; Cases; Has; Revenue; Fixed point; hospital; conduct; Treatment; residential quarters; resident; no need; worry; And; Anxiety; Hope; Everyone; On; Epidemic situation; period; be careful; Diligence; wash hands; wear a mask Often; improve air circulation Diligence; physical exercise; no Huddle together; Speak; ceremony; Stable; Mentality; Trees; Confidence; Disbelief; Rumor; no
RT            
T1            
JF 68
YR 20200217
K1 COVID-19; Pneumonia; Epidemic situation; Situation; Severe; diagnosis; And; Suspected; Number of cases; Still; On; rise; Clinical; Diagnosis and treatment; Pressure; Huge; let All; patient; As soon as possible; Accept; testing; And; diagnosis; It is imminent!; On; This; Field; No, smoke of gunpowder; of battle; Medium; yes; Suspected; patient; conduct
RT            
T1            
JF 69
YR 20200217
K1 Sichuan Province; Science City; Health Committee; Organization; Experts; yes; Sichuan Province; Science City; hospital; Clinical Laboratory; laboratory; conduct; Site; check; And; yes; relevant; Personnel; conduct; Technology; train; agree Sichuan Province; Science City; hospital; develop; COVID-19; Nucleic acid; testing; diagnosis;
RT            
T1            
JF 70
YR 20200217
K1 2020; February; 13th; 0 24; Hour; Henan Province; newly added; COVID-19; Pneumonia; diagnosis; Cases; 15 cases; newly added; diagnosis; Cases; Medium; Xinyang City; 3 cases; February; 13th; Xinyang; newly added; cure; patient; 11 cases; Including:; Xinyang City; Fifth; People; hospital; newly added; cure
RT            
T1            
JF 71
YR 20200217
K1 February; 13th; 11; Hour; corps; first case; COVID-19; Pneumonia; diagnosis; patient; Through; Autonomous Region; medical care; Treatment; Expert group; corps; medical care; Treatment; Expert group; of Science; Guidance; And; 7; Division; hospital; of Comprehensive; Diagnosis and treatment; Conform; country; Health Committee; COVID-19; pneumonia
RT            
T1            
JF 72
YR 20200217
K1 At present; novel coronavirus of Primary; Communication; Approach; Or; With; Respiratory tract; droplet; Communication; And; Contact; Communication; Mainly; For; COVID-19; Cause; of Infectious Diseases; because; It; Yes; Newly issued; Infectious Diseases; We; yes; It; of Cognition; Yes; One; constantly; perfect
RT            
T1            
JF 73
YR 20200217
K1 Research; Discovery; Corona; virus probably; meeting; Adoption; Attack; expression; blood vessel; nervous; Prime; Transformation; Enzymes; 2; ACE2; of II; Type; Alveolar; epithelium; Cells; develop; Pathogenesis; effect; have Views; Considers that; ACEI; Class; Drugs; meeting; Reflection; Sex; Increase; ACE2; Increase; virus Infected; Probability; And; have other
RT            
T1            
JF 74
YR 20200217
K1 On; COVID-19 popular; Period; unavoidable; Also; meeting; have not a few; friend; Inner heart; nervous; I; be like; fall ill; Has; Yes; no appear; cough fever namely; COVID-19; Pneumonia?; actually; Infected; COVID-19; And; Common; cold; Influenza; of Clinical; performance
RT            
T1            
JF 75
YR 20200216
K1 by 2020; February; 14th; 10; Hour; Liaoning Province; Cumulative COVID-19; Pneumonia; diagnosis; Cases; 117 cases; cure; leave hospital; 24 cases; Death; 1 case; 117 cases; diagnosis; Cases; Medium; Shenyang City; 28 cases; Dalian City; 17 cases; Anshan City; 3 cases; Benxi City; 3 cases
RT            
T1            
JF 76
YR 20200216
K1 COVID-19; Infected; initiation; of Pneumonia; On; China; Many; To; Spread; situation; Severe; Toshiba; Group; decision; To; relevant; Charity; Institutions; Donation; 100; 10000 yuan; RMB; Support; China; to fight; this; Epidemic situation; In addition; Toshiba also; In Japan; Urgent; raise; Mask; 10000; Pieces; through
RT            
T1            
JF 77
YR 20200216
K1 2020; February; 13th; 0 24; Hour; Zhejiang Province; COVID-19; Pneumonia; newly added; diagnosis; Cases; 10 cases; newly added; leave hospital; Cases; 40 cases; Including:; newly added; diagnosis; Cases; Medium; Hangzhou City; 3 cases; Wenzhou City; 6 cases; Shaoxing City; 1 case; newly added; leave hospital; Cases; in
RT            
T1            
JF 78
YR 20200216
K1 Shenzhen; February; 13th; Message; reporter; Li Qiang; correspondent; Deep; Weixin; February; 13th; afternoon; Classics; Expert group; group consultation; Shenzhen; Again; 13; First name; COVID-19; Pneumonia; diagnosis; patient; leave hospital; Cumulative Da; 94; People; Through; Shenzhen City; Third; People; hospital; south
RT            
T1            
JF 79
YR 20200216
K1 COVID-19; vaccines of R&D; It; Road; Go; To; Where? Yes?; what; Yes; vaccines vaccines Yes; Means; Is; prevention; Control; Disease; of happen; popular; be used for; Human body; Immunization; Inoculation; of preventive; Biological products; include; Immunization; plan; vaccines And; Not; Immunization; plan; vaccines 
RT            
T1            
JF 80
YR 20200216
K1 January; 21; Double double; Accept; hospitalization; Isolation; treatment; And; diagnosis; COVID-19; Infected; Exert force; think; Very; Surprise; Because; Here; Before; He; Always; Considers that; own; Yes; Safety; of original; He; From; January; 3 days; From; Successively; Two; Times; Go to; Wuhan; Business,
RT            
T1            
JF 81
YR 20200216
K1 Nanjing; February; 13th; Electricity; Zhang Xin; February; On the 13th; Noon; Jiangsu Province; hygiene; healthy; Commission; Notification; 2020; February; 12th; 0 24; Hour; Jiangsu Province; COVID-19; Pneumonia; newly added; diagnosis; Cases; 27 cases; Including:; Light weight; Cases; 6 cases; Ordinary type
RT            
T1            
JF 82
YR 20200216
K1 existing; COVID-19; Pneumonia; suspected case Total; 69 cases; Including:; Fuzhou City; 20 cases; Gulou District; 3 cases; Taijiang District; 1 case; Cangshan District; 4 cases; Jin'an District; 3 cases; Changle; Zone; 1 case; Minhou County; 3 cases; Lianjiang County; 2 cases; Minqing County; 2 cases; 
RT            
T1            
JF 83
YR 20200216
K1 Interval; 24; Hours; Two; Times; Respiratory tract; pathogeny; Nucleic acid; testing; Average; Is; Negative; At the same time; Classics; Image; Learn; Inspection; Display; lungs; Inflammation; Obvious; Absorption; Classics; Tibet; Autonomous Region; medical care; Treatment; Expert group; assessment; Conform; COVID-19; Pneumonia; diagnosis; Cases; relieve; Isolation; And; leave hospital; Standards;
RT            
T1            
JF 84
YR 20200216
K1 According to; Tibet; health commission Website; Message; February; 12th; Tibet; first case; COVID-19; Pneumonia; diagnosis; patient; From; Autonomous Region; Third; People; hospital; cure; leave hospital; patient; Zhang; so-and-so; Through; 18; Days; of elaborate; treatment; Body temperature; Recovery; Normal; 1; Weeks; above; Respiratory tract; symptom
RT            
T1            
JF 85
YR 20200216
K1 COVID-19; Infected; of Pneumonia; Epidemic situation; Influence; With; 14; 100 million; People; of Heart; whole country; People; Both; Join; Has; This; Field; to fight; Epidemic situation; of Snipe warfare; Chinese family; Learn; Technology; university; First; Ancillary; hospital; China University of Science and Technology; press; Organization; relevant; Experts; Is; Fight hard; stay
RT            
T1            
JF 86
YR 20200216
K1 According to; world health organization; WHO; February; 11th; release; of One copy; COVID-19; 2019-nCoV; situation; Display; More and more; Many; of Evidence; indicate; novel coronavirus And; On; bat; Medium; Communication; of Corona; virus CoV; between; Exist; Contact; More specific
RT            
T1            
JF 87
YR 20200216
K1 According to; Anhui Province; health commission release; of Message; Anhui Province; Vigorously; Promote; Traditional Chinese Medicine; Diagnosis and treatment; COVID-19; Pneumonia; Work; Anhui Province; requirement; Fixed point; Admission; hospital; yes; Common; diagnosis; patient; On; First; Time; take; By; National Health Commission country; Traditional Chinese Medicine; administration; union
RT            
T1            
JF 88
YR 20200216
K1 2020; February; 11th; 0 24; Hour; Qinghai Province; COVID-19; Pneumonia; newly added; diagnosis; Cases; 0 case; newly added; Severe; Cases; 0 case; newly added; Death; Cases; 0 case; newly added; leave hospital; Cases; 2 cases; same day; None; newly added; diagnosis; Cases; And; suspected case by February
RT            
T1            
JF 89
YR 20200216
K1 Chongqing; February; 12th; Message; reporter; Liu Zhan; Chongqing; hygiene; healthy; Commission; Notification; February; 11th; 12—; 24; Hour; Chongqing; COVID-19 newly added; diagnosis; Cases; 16 cases; newly added; heavy; Cases; 2 cases; heavy; Cases; Transfer; Ordinary type; Cases; 7 cases; heavy
RT            
T1            
JF 90
YR 20200216
K1 Corona; Means; virus of Unique; Shape; As; I; Species; Large scale; virus Family; Corona; virus Common in; Mammals; And; Birds; Medium; On; 2019-nCoV; Genome; Medium; Most; Long; Gene; code; 4405; Pieces; amino acid; This; Protein; Right and wrong; Structural; Polyprotein; include; Many; individual
RT            
T1            
JF 91
YR 20200216
K1 by 2020; February; 11th; 24; Hour; Liaoning Province; Cumulative COVID-19; Pneumonia; diagnosis; Cases; 116 cases; cure; leave hospital; 19 cases; 116 cases; diagnosis; Cases; Medium; Shenyang City; 28 cases; Dalian City; 16 cases; Anshan City; 3 cases; Benxi City; 3 cases; Dandong City
RT            
T1            
JF 92
YR 20200216
K1 Guangming; Information; February; 11th; WHO; Total; Officers; Tan; Desai; On; Global; Research; And; Innovation; Forum; Press conference; Up; announce; Will; COVID-19; Naming; Is; COVID; 19”; Including:; Co”; Representative; Corona; virus Vi”; Is; virus
RT            
T1            
JF 93
YR 20200215
K1 WHO; Total; Officers; Tan De; Plug; 11th; express; COVID-19; vaccines hopeful; On; 18; Pieces; Month; Inside; prepare be ready; At present; Still; Need; strain every nerve; Prevention and control; virus 
RT            
T1            
JF 94
YR 20200215
K1 news flash; WHO; Total; Officers; Tan De; Plug; 11th; express; COVID-19; vaccines hopeful; On; 18; Pieces; Month; Inside; prepare be ready; At present; Still; Need; strain every nerve; Prevention and control; virus
RT            
T1            
JF 95
YR 20200215
K1 local; Time; 11th; WHO; In Geneva; Convening; release conference; announce; Will; COVID-19; Formal; Naming; Is; COVID; 19; This; english; abbreviation; symbolize; With; 19; Year; Discovery; of Corona; virus Disease; WHO; Total; Officers; Tan De; Plug; express; choice; This one
RT            
T1            
JF 96
YR 20200215
K1 news flash; world health organization; Total; Officers; Tan De; Plug; 11th; On; Geneva, Switzerland; announce; Will; COVID-19; Infected; of Pneumonia; Naming; Is; Covid; 19”; February; 11th; On; Geneva, Switzerland; world health organization; Total; Officers; Tan; Desai; attend; new
RT            
T1            
JF 97
YR 20200215
K1 COVID-19; Global; Research; And; Innovation; Forum; In Geneva; open; Geneva; February; 11th; Electricity; reporter; Nie Xiaoyang; Liu Qu; Ling Xin; world health organization; And; Global; Infectious Diseases; Prevention and control; Research; Cooperation; Organization; 11th; On; Geneva, Switzerland
RT            
T1            
JF 98
YR 20200215
K1 Lanzhou; February; 11th; Electricity; reporter; Silver swallow; reporter; Today; From; Gansu Province; Science and technology; Hall; learn; ; Gansu Province; COVID-19; infection; disease; pneumonia; epidemic situation; psychology; protection; guidance; manual; recently; Formal; Publication; The book; Divided into; Disease; Article; Basics; nursing; Article; Body and mind
RT            
T1            
JF 99
YR 20200215
K1 Say; The; Flight; Is; February; 3 days; From; Kenya; Capital; Nairobi; Fly to; Guangzhou; of CZ634; Flight; because; Cargo hold; Has; Full; Work; Personnel; Urgent; Will; passenger cabin; Forebay; Qing Dynasty; Empty; Will; donation; To; Domestic; to fight; COVID-19; of Materials; Put on; passenger cabin; transport; Return to China;
RT            
T1            
JF 100
YR 20200215
K1 Fruits and vegetables; Surface; meeting; Attachment; COVID-19; ?; no wear a mask Driving; By; Buckle; 6; Minute?; rumor; To make mischief; no Panic; 2020; February; 11th; 16; 51; Source; internet; Union; Refute rumors; Platform; Participation; interaction
RT            
T1            
JF 101
YR 20200215
K1 COVID-19; Epidemic situation; constantly; Extension; Burning; yes; Taiwan Port; Two places; of Economics; Cause; no Small; of to attack;
RT            
T1            
JF 102
YR 20200215
K1 2020; February; 10 days; 0 Hour; 24; Hour; Hainan Province; COVID-19; Pneumonia; newly added; diagnosis; Cases; 6 cases; newly added; Severe; Cases; 0 case; newly added; Death; Cases; 0 case; newly added; Severe; Cases; Transfer; Light; Symptoms; Cases; 1 case; newly added; leave hospital; Cases; 0 case; newly added; diagnosis
RT            
T1            
JF 103
YR 20200215
K1 popularization of science; Pangolin; probably; Yes; COVID-19; Setter; Do; have Research; Considers that; Pangolin; probably; Yes; COVID-19; of Potential; middle; host; This; initiation; Has; Some; Disputes; And; Discussion; That; what; Yes; virus middle; Host?; This item; Research
RT            
T1            
JF 104
YR 20200215
K1 reporter; today; From; Shandong Province; Health Committee; Understand; To; 2020; February; 10 days; 12; 24; Hour; Shandong Province; COVID-19; Pneumonia; newly added; diagnosis; Cases; 20 cases; Cumulative diagnosis; Cases; 486 cases; Including; Severe; Cases; 18 cases; Dangerous; Severe; Cases; 9 cases,
RT            
T1            
JF 105
YR 20200215
K1 to fight; COVID-19 Inner Mongolia; None; newly added; COVID-19; Pneumonia; diagnosis; Cases; Hohhot; February; 11th; Electricity; reporter; Zhang Wei; 11th; Inner Mongolia; Autonomous Region; Health Committee; official; release; Message; Say; 2020; February; 10 days; 10; Hour
RT            
T1            
JF 106
YR 20200215
K1 About; COVID-19; We; Exactly? Understand; How many? Including:; Which? Problems; already; On; The scientific community; And; medical community; reach; Consensus; Which? Science; Knowledge; And; Medical Science; Common sense; Also; Can; help; people; Hit; Good; This; Field; epidemic situation
RT            
T1            
JF 107
YR 20200215
K1 Is; Be resolute; to implement; the central committee of the communist of China(CPC); the State Council policy decision; Deployment; Full strength; Support; Hubei Province; develop; COVID-19; Pneumonia; prevention and cure; Work; Be resolute; Hit; Win; Epidemic situation; Prevention and control; A war of resistance; country; hygiene; healthy; Commission; Lift; whole country; It; power; Set; High quality; resources; Establishment; Inter provincial; Counterpart; Support; Hubei province
RT            
T1            
JF 108
YR 20200215
K1 Is; Be resolute; to implement; the central committee of the communist of China(CPC); the State Council policy decision; Deployment; Full strength; Support; Hubei Province; develop; COVID-19; Pneumonia; prevention and cure; Work; Be resolute; Hit; Win; Epidemic situation; Prevention and control; A war of resistance; country; hygiene; healthy; Commission; Lift; whole country; It; power; Set; High quality; resources; Establishment; Inter provincial; Counterpart; Support; Hubei province
RT            
T1            
JF 109
YR 20200215
K1 Nanjing; February; 11th; Electricity; Zhang Xin; Jiangsu Province; health commission February; 11th; release; 2020; February; 10 days; 0 24; Hour; Jiangsu Province; COVID-19; Pneumonia; newly added; diagnosis; Cases; 23 cases; Including:; Light weight; Cases; 7 cases; Ordinary type; Cases; 16 cases;
RT            
T1            
JF 110
YR 20200215
K1 Nanjing; February; 11th; Electricity; Zhang Xin; Jiangsu Province; health commission February; 11th; release; 2020; February; 10 days; 0 24; Hour; Jiangsu Province; COVID-19; Pneumonia; newly added; diagnosis; Cases; 23 cases; Including:; Light weight; Cases; 7 cases; Ordinary type; Cases; 16 cases;
RT            
T1            
JF 111
YR 20200215
K1 2020; February; 10 days; 0 24; Hour; Henan Province; newly added; COVID-19; Pneumonia; diagnosis; Cases; 32 cases; newly added; leave hospital; Cases; 29 cases; newly added; Death; Cases; 1 case; newly added; diagnosis; Cases; Medium; Xinyang City; 8 cases; Including; Gushi County; 4 cases; Zhumadian City; 3 cases; 
RT            
T1            
JF 112
YR 20200214
K1 February; 10 days; 0; 24; Hour; 31; Pieces; Province; Autonomous Region; municipality directly under the Central Government; And; Xinjiang; Production; Construction; corps; newly added; diagnosis; Cases; 2478 cases; Hubei; 2097 cases; newly added; Severe; Cases; 849 cases; Hubei; 839 cases; newly added; Death; Cases; 108 cases; Hubei; 103 cases
RT            
T1            
JF 113
YR 20200214
K1 According to; Shanxi Province; Health Committee; Website; Message; 2020; February; 10 days; 0 To:; 24; Hour; Shanxi Province; newly added; COVID-19; Pneumonia; diagnosis; Cases; 3 cases; Including:; Taiyuan City; 1 case; 10000; Berlin; Zone; 1 case; Jinzhong; City; 1 case; Pingyao County; 1 case;
RT            
T1            
JF 114
YR 20200214
K1 According to; Gansu; health commission Website; Message; by February; 10 days; 20; Hour; Gansu; newly added; 3 cases; COVID-19; Pneumonia; diagnosis; Cases; On; Gansu; Bao; Stone flower; hospital; hospitalization; Isolation; Even; have Dry cough; February; 7 days later; Suspected; COVID-19; Pneumonia; transport; to
RT            
T1            
JF 115
YR 20200214
K1 According to; Gansu; health commission Website; Message; by February; 10 days; 20; Hour; Gansu; newly added; 3 cases; COVID-19; Pneumonia; diagnosis; Cases; On; Gansu; Bao; Stone flower; hospital; hospitalization; Isolation; Even; have Dry cough; February; 7 days later; Suspected; COVID-19; Pneumonia; transport; to
RT            
T1            
JF 116
YR 20200214
K1 Is; According to law; punish; Nuisance; COVID-19; Pneumonia; Epidemic situation; Prevention and control; Illegality; Crime; Behavior; Safeguards; People; The masses; Life; Safety; And; Body; healthy; Safeguards; society stable; Order; Safeguards; Epidemic situation; Prevention and control; Work; Smooth; develop; According to; of law; Justice; Interpretation; of regulations;
RT            
T1            
JF 117
YR 20200214
K1 COVID-19; meeting; can't; Adoption; Fecal orifice; Communication; Experts; express; At present; Look; novel coronavirus Primary; of Communication; Approach; Or; Adoption; Respiratory tract; Fly; Foam; Communication; And; Contact; Communication;
RT            
T1            
JF 118
YR 20200214
K1 CNTV Message; COVID-19; Pneumonia; Epidemic situation; Still; Influence; With; The public; of Heart; On; Clinical; Performance; Look; gross; By; Infected; of crowd; not; meeting; appear; symptom; Or; symptom; Comparison; slight; But; There are also; not a few; Severe; patient; even to the extent that; By; virus take; Has; life
RT            
T1            
JF 119
YR 20200214
K1 Wuhan; February; 9 days; Electricity; China; Engineering Institute; academician; Hubei Province; COVID-19 Epidemic situation; Prevention and control; Scientific research; Research group; Experts; Central China; Agriculture; university; Professor; Chen Huanchun; 9 days; Late; Accept; reporter; interview; Hour; Say; COVID-19; no SARS; Corona; virus this
RT            
T1            
JF 120
YR 20200214
K1 February; 10 days; Electricity; According to; Fujian Province; health commission Website; Message; February; 9 days; 0—; 24; Hour; Fujian Province; newly added; COVID-19; Pneumonia; diagnosis; Cases; 11 cases; Including:; Fuzhou City; 1 case; Jin'an District; 1 case; Xiamen City; 3 cases; Thinking; Ming; Zone; one
RT            
T1            
JF 121
YR 20200214
K1 February; 9 days; 0—; 24; Hour; 31; Pieces; Province; Autonomous Region; municipality directly under the Central Government; And; Xinjiang; Production; Construction; corps; newly added; diagnosis; Cases; 3062 cases; Hubei; 2618 cases; newly added; Severe; Cases; 296 cases; Hubei; 258 cases; newly added; Death; Cases; 97 cases; Hubei; 91 cases,
RT            
T1            
JF 122
YR 20200214
K1 Liaoning; Erection; whole country; First; Pieces; Provincial level; COVID-19; Pneumonia; Image; group consultation; Platform; Beijing; must not; Rejection; Recruitment; Or; Dismissal; Epidemic situation; Serious; Region; worker; Inner Mongolia; Enable; Flow; Population; self-help; Registration; System; requirement; All; return journey; Personnel; Adoption; Online; autonomy; Filling
RT            
T1            
JF 123
YR 20200214
K1 Convening; of Section; Nineteen; Epidemic situation; Prevention and control; Routine; release conference; Up; China; Engineering Institute; academician; Hubei Province; COVID-19 Epidemic situation; Prevention and control; Scientific research; Research group; Experts; Central China; Agriculture; university; Professor; Chen Huanchun; express; Research; analysis; Discovery; COVID-19; Of; SARS; Corona; virus
RT            
T1            
JF 124
YR 20200214
K1 in the light of; net friend; care of novel coronavirus whether; Exist; Aerosol; Communication; China; Disease; prevention; Control; Center; Infectious Diseases; prevention; Control; Place; In addition; agriculture products; On; Sale; Transportation; of Process; Medium; Yes; no meeting; Attachment; COVID-19; ?; agriculture products; Buy; Go home; After; how
RT            
T1            
JF 125
YR 20200214
K1 air; COVID-19; ?; Also; Can; Opening windows; improve air circulation Do; From; This; Angle; Speak; In daily life; improve air circulation environment Next; air Medium; General; can't; have COVID-19; So; Suggestions; Every day; At least; Two; Times; Opening windows; improve air circulation Yes; Reduce; Infected; Risk; of Valid
RT            
T1            
JF 126
YR 20200214
K1 PLA; General Hospital; Fifth; Medical Science; Center; Obtained; Batch; COVID-19; Nucleic acid; testing; Unit; PLA; General Hospital; Fifth; Medical Science; Center; Clinical; Inspection; Medical Science; Center; Smooth; Adoption; Beijing; Health Committee; to examine; And; Beijing; CDC; testing; result
RT            
T1            
JF 127
YR 20200214
K1 Autonomous Region; Party committee; Secretary; Autonomous Region; COVID-19; Pneumonia; Epidemic situation; Prevention and control; Work; leader; Group; group leader; Chen Guoguo; attend; meeting; And; Speech; Autonomous Region; chairman; Autonomous Region; COVID-19; Pneumonia; Epidemic situation; Prevention and control; Work; leader; Group; Vice-; group leader; snow; G; Come; Propose;
RT            
T1            
JF 128
YR 20200214
K1 At present; COVID-19; Primary; of Communication; Approach; Or; Respiratory tract; Fly; Foam; Communication; And; Contact; Communication; Aerosol; And; Fecal; -; Mouth; Etc; Communication; Approach; Shang; To be; Further; to make clear; Adoption; Epidemics; Learn; Investigation; Display; Cases; Many; sure; track; To; And; diagnosis; of Cases; have too
RT            
T1            
JF 129
YR 20200213
K1 February; 9 days; Electricity; According to; Shaanxi Province; health commission Website; Message; by February; 9 days; 10; Hour; Shaanxi newly added; 13 cases; COVID-19 diagnosis; Cases; newly added; suspected case 73 cases; newly added; diagnosis; Cases; Medium; Xi'an City; 8 cases; Baoji City; 1 case; Weinan City; four
RT            
T1            
JF 130
YR 20200213
K1 February; 9 days; Electricity; According to; Shandong Province; health commission Website; Message; 2020; February; 8 days; 12; 24; Hour; Shandong Province; COVID-19; Pneumonia; newly added; diagnosis; Cases; 19 cases; Cumulative diagnosis; Cases; 435 cases; Including; Severe; Cases; 26 cases; Dangerous; Severe; Cases; 6 cases
RT            
T1            
JF 131
YR 20200213
K1 February; 9 days; Electricity; According to; Guizhou Province; health commission Website; Message; 2020; February; 8 days; 12—; 24; Hour; whole province; COVID-19; Infected; of Pneumonia; newly added; diagnosis; Cases; 7 cases; newly added; cure; leave hospital; Cases; 0 case; Including:; newly added; diagnosis; Cases; Medium; Guiyang City; four
RT            
T1            
JF 132
YR 20200213
K1 by February; 8 days; 24; Hour; new type; Corona; virus Pneumonia; Epidemic situation; newest; Situation; February; 8 days; 0—; 24; Hour; 31; Pieces; Province; Autonomous Region; municipality directly under the Central Government; And; Xinjiang; Production; Construction; corps; newly added; diagnosis; Cases; 2656 cases; Hubei; 2147 cases; newly added; Severe
RT            
T1            
JF 133
YR 20200213
K1 Beijing; February; 9 days; Electricity; According to; Hubei Province; Health Committee; official; Website; Message; February; 8 days; Hubei Province; newly added; COVID-19; Pneumonia; Cases; 2147 cases; newly added; Death; 81 cases; newly added; leave hospital; 324 cases; According to; Understand; 2020; February; 8 days; 0 hours
RT            
T1            
JF 134
YR 20200213
K1 the State Council answer; COVID-19; Pneumonia; Epidemic situation; joint defence; Joint control; Mechanism; Members; Now; decision; Will; COVID-19; Infected; of Pneumonia; Temporary; Naming; Is; COVID-19; Pneumonia; abbreviation; COVID-19 english; abbreviation; NCP
RT            
T1            
JF 135
YR 20200213
K1 COVID-19; Epidemic situation; Next; of Common; psychology; Reaction; Yes; what; COVID-19; Epidemic situation; namely; One; Significant; Crisis; and; Accompanied by; We; of Tradition; Festivals; Spring Festival; And; Come; It; influence; More; Serious;
RT            
T1            
JF 136
YR 20200213
K1 Although; At present; Corona; virus On; China; of Communication; yes; China; society healthy; Composition; Has; Challenge; But; New; of To date; None; cure; Mode; of pathogen; of appear; actually; Yes; Global; Challenge; Early 2020; world health organization; forecast; Global; healthy; of Primary; Threats; one of
RT            
T1            
JF 137
YR 20200213
K1 Zhengzhou; February; 8 days; Message; reporter; Li Fan; According to; Henan Province; health commission Message; 2020; February; 7 days; 0 24; Hour; Henan Province; newly added; COVID-19; Infected; of Pneumonia; diagnosis; Cases; 67 cases; newly added; leave hospital; Cases; 29 cases; newly added; Death; Cases; 1 case;
RT            
T1            
JF 138
YR 20200213
K1 Lanzhou; February; 8 days; Message; reporter; Meng Yonghui; Zhang Lei; Wang Yan; by February; 7 days; 20; Hour; Gansu; newly added; 4 cases; COVID-19; Infected; of Pneumonia; diagnosis; Cases; newly added; diagnosis; Cases; Medium; Dingxi; City; 3 cases; Pingliang City; 1 case; newly added; death
RT            
T1            
JF 139
YR 20200213
K1 2020; January; 12th; National Health Commission And; The world; hygiene; Organization; Share; Discovery; of COVID-19; Gene; Sequence; Information; world health organization; Formal; Will; Cause; Wuhan; Pneumonia; Epidemic situation; of COVID-19; Naming; Is; 2019; COVID-19; HCoV
RT            
T1            
JF 140
YR 20200213
K1 February; 8 days; Electricity; According to; National Health Commission Website; Message; February; 7 days; 0—; 24; Hour; 31; Pieces; Province; Autonomous Region; municipality directly under the Central Government; And; Xinjiang; Production; Construction; corps; newly added; diagnosis; Cases; 3399 cases; Hubei; 2841 cases; newly added; Severe; Cases; 1280 cases; lake
RT            
T1            
JF 141
YR 20200213
K1 Shandong; health commission Micro; Letter; The public; number; Message; 7 days; 12; 24; Hour; Shandong Province; COVID-19; Infected; of Pneumonia; newly added; diagnosis; Cases; 21 cases; Cumulative diagnosis; Cases; 407 cases; Including; Severe; Cases; 25 cases; Dangerous; Severe; Cases; 7 cases; leave hospital; 38 cases; None; death
RT            
T1            
JF 142
YR 20200213
K1 Shanxi Province; health commission Website; Message; 2020; February; 7 days; 0 To:; 24; Hour; Shanxi Province; COVID-19; Infected; of Pneumonia; newly added; diagnosis; Cases; 8 cases; 6; First name; Dangerous; Severe; Cases; Jincheng City; 2 cases; Taiyuan City; 1 case; Changzhi City; 1 case; xinzhou
RT            
T1            
JF 143
YR 20200213
K1 Chongqing; health commission Website; Message; 2020; February; 7 days; 12—; 24; Hour; Chongqing; COVID-19; Infected; of Pneumonia; newly added; diagnosis; Cases; 11 cases; newly added; heavy; Cases; 5 cases; heavy; Cases; Transfer; Ordinary type; Cases; 3 cases; newly added; Dangerous; heavy; Cases; 1 case
RT            
T1            
JF 144
YR 20200212
K1 by February; 7 days; 24; Hour; new type; Corona; virus Pneumonia; Epidemic situation; newest; Situation; February; 7 days; 0 24; Hour; 31; Pieces; Province; Autonomous Region; municipality directly under the Central Government; And; Xinjiang; Production; Construction; corps; newly added; diagnosis; Cases; 3399 cases; Hubei; 2841 cases; newly added; Severe
RT            
T1            
JF 145
YR 20200212
K1 On; Be practical and detailed; Epidemic situation; Prevention and control; Items; Work; of Basics; Up; unified; Thought; take into consideration both needs of the state and the interests of the collectives; Issue; Real move; Hard; Recruitment; support; Enterprise; start; Resumption of work; Full strength; Maintain; Economic cooperative; meeting; Stable; healthy; development; Economy; COVID-19; Infected; of Pneumonia; Epidemic situation; Prevention and control; headquarters
RT            
T1            
JF 146
YR 20200212
K1 Up to; 3 minutes; of Sand painting; Video; Medium; of COVID-19; Pneumonia; of Science; to guard against; Knowledge; 11; present; COVID-19; Pneumonia; Epidemic situation; happen; After; Is; the republic of korea; Study; Doctor; of Hunan; Industry; university; packing; Design; Art; College; teacher; Li Li; first
RT            
T1            
JF 147
YR 20200212
K1 Question; Wuhan; community; Pull net type; Troubleshooting; Direct hit; -; -; COVID-19; Infected; of Pneumonia; Epidemic situation; Prevention and control; Focus; Scanning; It; IX; reporter; 7 days; afternoon; Wuhan City; Caidian District; Caidian; Street; Leap forward; community; Grid member; High wave; hurriedly; Go out; office; go through; road
RT            
T1            
JF 148
YR 20200212
K1 Foreign countries; Dignitaries; Active; Evaluation; And; support; China; to fight; COVID-19; Pneumonia; Epidemic situation; Also; have Some; country; leader; And; International; Organization; person in charge; continue; Adoption; various; Mode; yes; China; to fight; Epidemic situation; express; Condolences; And; support; 
RT            
T1            
JF 149
YR 20200212
K1 Public Security; Organ; According to law; Be strict; Strike; Rejection; Isolation; treatment; Communication; COVID-19; of Illegality; Crime; Behavior; part; Personnel; Deliberately; Conceal; situation; Rejection; Isolation; treatment; Cause; virus Communication; Diffusion; harm; Public; Safety; all places; Public Security; Organ; Height; importance
RT            
T1            
JF 150
YR 20200212
K1 Foreign countries; Political parties; leader; Active; Evaluation; And; support; China; to fight; COVID-19; Pneumonia; Epidemic situation; of Effort; In recent days; Also; have Some; country; Political parties; leader; Call; Letter; CPC Central Committee; External; Liaison Department; support; China; Is; to fight; COVID-19
RT            
T1            
JF 151
YR 20200212
K1 reporter; From; release conference; Up; learn; Lingnan; Modern; Agriculture; Science; And; Technology; Guangdong Province; laboratory; South China; Agriculture; university; Professor; Shen Yongyi; Xiao Lihua; Etc; Scientific research; Personnel; Adoption; Union; Tackling key problems; On; COVID-19; Potential; middle; host; of Traceability; Up; obtain; Significant; Breach;
RT            
T1            
JF 152
YR 20200212
K1 On; National Health Commission And; country; Traditional Chinese Medicine; administration; publish; of ; COVID-19; infection; pneumonia; diagnosis and treatment; scheme; trial; fourth; edition; Middle mentioned; To; COVID-19; Communication; Approach; Is; Classics; Respiratory tract; Fly; Foam; Communication; Yes; Primary; of Communication; Approach; It can also be; through
RT            
T1            
JF 153
YR 20200212
K1 At the end of last month; Yunnan Province; Health Committee; Confirmation; Kunming City; First; People's Hospital; Is; Yunnan Province; Section; a batch; develop; COVID-19; Nucleic acid; testing; Work; of 5; Home; medical care; Institutions; one of; 
RT            
T1            
JF 154
YR 20200212
K1 Third parties; Institutions; Etc; testing; power; Accelerate; laboratory; reform; Upgrade; to configure; testing; Required; Equipment; make every attempt; Improve; COVID-19; Pneumonia; diagnosis; Efficiency; Ensure that; Suspected; patient; First; Time; Get; Timely; testing; maximum; Degree; Is; Clinical; treatment; And; joint defence
RT            
T1            
JF 155
YR 20200212
K1 WHO; Coordination; Global; power; Promote; Accelerate; COVID-19; Research; world health organization; 6 days; announce; Will; On; This month; 11th; And; 12th; In Geneva; Hold in the light of; COVID-19; of Global; Research; And; Innovation theory; Altar; With; Coordination; Global; Scientific research; Power
RT            
T1            
JF 156
YR 20200212
K1 On; The former post; unknown; of COVID-19; Attack; Come here; International; Global; The scientific community; Hand in hand; Confront; This; human beings; Common; of enemy; France; Pasteur; graduate school; Experts; Vincent; Angstrom; Nu; A few days ago; express; The world; Range; Inside; Has; have 20; Many; Pieces; COVID-19; Genome; sequence
RT            
T1            
JF 157
YR 20200212
K1 Beijing; February; 6 days; Electricity; by February; 6 days; noon; 12; Hour; Belarus; Pakistan; North Korea; Korea Japan; Thailand; Malaysia; Indonesia; Maldives; Myanmar; Germany; britain; France; Italy; Austria; Hungary;
RT            
T1            
JF 158
YR 20200212
K1 Original; title; Wang Dongfeng; host; Convening; Hebei Province; answer; COVID-19; Pneumonia; Epidemic situation; Work; leader; Group meeting; Discussion; In depth; Implementation; Xi Jinping; General Secretary; Important; instructions; And; the central committee of the communist of China(CPC); policy decision; Deployment; go to all lengths; Advance; Epidemic situation; Prevention and control; Work; Put it into practice; obtain; actual effect
RT            
T1            
JF 159
YR 20200212
K1 Hubei Province; health commission Website; Message; 2020; February; 6 days; 0 Hour; 24; Hour; Hubei Province; newly added; COVID-19; Infected; of Pneumonia; Cases; 2447 cases; whole province; newly added; Death; 69 cases;
RT            
T1            
JF 160
YR 20200211
K1 Henan Province; health commission official; Micro; Bo; Message; 2020; February; 6 days; 0 24; Hour; Henan Province; newly added; COVID-19; Infected; of Pneumonia; diagnosis; Cases; 63 cases; newly added; leave hospital; Cases; 14 cases; newly added; Death; Cases; 1 case;
RT            
T1            
JF 161
YR 20200211
K1 Province; health commission Message; by February; 5 days; 24; Hour; Jiangsu Province; COVID-19; Infected; of Pneumonia; leave hospital; Cases; Increase to; 26 cases; Including:; Nanjing; 11 cases; Suzhou; 4 cases; Xuzhou; 3 cases; Changzhou; 2 cases; Yancheng; 2 cases; Huai'an; 1 case; Lianyungang; 1 case; Wuxi; 1 case,
RT            
T1            
JF 162
YR 20200211
K1 International; society support; China; Prevention and control; COVID-19; Pneumonia; Epidemic situation; by February; 6 days; noon; 12; Hour; Belarus; Pakistan; North Korea; Korea Japan; Thailand; Malaysia; Indonesia; Maldives; Myanmar; Germany; britain;
RT            
T1            
JF 163
YR 20200211
K1 the near future; COVID-19; Pneumonia; Epidemic situation; Cause; Greece; Government; And; society all circles; Height; Attention; Greece; Dignitaries; And; all circles; Friendly; personage; One after another; Adoption; Different; Mode; To; China; express; support; And; Condolences; Greece; President Office; Secretary general; yeah; fuck; Tass; On; President Office; To; China
RT            
T1            
JF 164
YR 20200211
K1 these two days; One; must; Don't; Go out; Play; snow; of Message; On; Online; Communication; Message; Say; air Medium; of Corona; virus meeting; By; Snowflakes; Bring to; Ground; If; No; Guarantee; 3; Hours; Inside; no Contact; Mouth; Nose; Clothing; All; Alcohol; disinfect On; Don't; Go out; Play with snow
RT            
T1            
JF 165
YR 20200211
K1 February; 5 days; In Japan; Yokohama Port; Epidemic prevention; Personnel; Will; Diamonds; Princess; number; liner; Up; diagnosis; of COVID-19; Infected; patient; Move; To; Ambulance Japan; Health care; Labor; Province; 5 days; Say; stop; On; Yokohama Port; Outside; of liner; Diamonds; Princess; There are; ten
RT            
T1            
JF 166
YR 20200211
K1 February; 6 days; CPC Central Committee; the Political Bureau; member of the standing committee; the State Council The Prime Minister; Central; answer; COVID-19; Pneumonia; Epidemic situation; Work; leader; Group; group leader; Li Keqiang; host; Convening; leader; Group meeting; Discussion; CPC Central Committee; the Political Bureau; member of the standing committee; Central; answer; COVID-19; Infected
RT            
T1            
JF 167
YR 20200211
K1 International; on-line; Guangdong; Channel; Message; reporter; Zhu Zirong; reporter; February; 6 days; From; Guangdong Province; Government; Information Office; On; Guangzhou; Held; of Journalism; release conference; Up; learn; by February; 6 days; 12; Hour; Guangdong Province; Cumulative COVID-19; Infected; of Pneumonia; diagnosis; Cases; increase
RT            
T1            
JF 168
YR 20200211
K1 reporter; Yang Yi; February; 6 days; afternoon; Hubei Province; Xiantao City; First; People; hospital; Infected; Section; A disease; Zone; II; Inpatient Area; 11; Bit; COVID-19; Infected; of Pneumonia; diagnosis; patient; leave hospital; This; Yes; Xiantao City; The first batch; cure; of patient;
RT            
T1            
JF 169
YR 20200211
K1 Original title; She; And; COVID-19; Pneumonia; Struggle; of 28; Days; This; Yes; China; Industrial and Commercial Bank of China; Wuhan Branch; Employees; Yang Lan; Share; of overcome; COVID-19; Infected; of Pneumonia; of Authenticity; Experience; Epidemic situation; In front of; She; Optimism; And; Active; final; overcome; Has; Illness; 
RT            
T1            
JF 170
YR 20200211
K1 the central committee of the communist of China(CPC); the State Council Height; Attach importance to; COVID-19; Pneumonia; Epidemic situation; Prevention and control; And; a key; Group; obtain employment; Work; Line; Up; occupation; skill; train; Both; promote; worker; occupation; skill; Horizontal; of Important; Approach; Also; Yes; Decrease; Epidemic situation; period; Personnel; gather; of Effective; mode
RT            
T1            
JF 171
YR 20200211
K1 Special; Draft; And; virus Race; -; -; Global; COVID-19; Scientific research; Scanning; On; COVID-19; vaccines Research; Medium; More; need; This; understand; Because; vaccines development; Generally; need; Compare; Long; of Time;
RT            
T1            
JF 172
YR 20200211
K1 Shanghai; Full strength; Safeguards; COVID-19; testing; Reagents; Box; Enterprise; Full load; Production; "; On; Shanghai; Caohejing; area for development; Pujiang; High-tech; park Inside; of High voltage; Power distribution room; Li; State Grid; Shanghai; Shinan; Power supply; Company; customer; engineer; Xu Zhefei; Positive; Be careful; inspect
RT            
T1            
JF 173
YR 20200211
K1 Beijing; February; 6 days; Message; reporter; Qin Yong; country; Health Committee; February; 2 days; publish; Notice on; Doing Well; Children; and; Pregnant Women; COVID-19; Infection; Pneumonia; Epidemic Situation; Prevention and Control; Work; to make clear; Children; And; Pregnant and lying in women; Yes; New Coronary
RT            
T1            
JF 174
YR 20200211
K1 Shanghai; 2020; February; 6 days; AP; Geng Chen; Spring Festival; COVID-19; Infected; of Pneumonia; Epidemic situation; Influence; whole country; People's hearts; As; Domestic; lead; of TMC; Ctrip; Business travel; Always; Close; Attention; Epidemic situation; development; And; With; actual; get some action; support; to fight; new type; pneumonia
RT            
T1            
JF 175
YR 20200211
K1 Via; Medical Science; Experts; Peking University; Tumor; hospital; Severe; Department of Medicine; Director; Wang Hongzhi; Check; CCTV; Web; Tencent; Union; make; of COVID-19; Rumor; Words must be spoken; Examination paper; Has; Formal; release; Test questions; Not only; Collect; Has; the moment; Online; of High heat; rumor; More; Inclusion
RT            
T1            
JF 176
YR 20200211
K1 Via; Medical Science; Experts; Peking University; Tumor; hospital; Severe; Medicine; Discipline; Director; Wang Hongzhi; Check; CCTV; Web; Tencent; Union; make; of COVID-19; Rumor; Words must be spoken; Examination paper; Has; Formal; release; Test questions; Not only; Collect; Has; the moment; Online; of High; degree of heat; rumor; More; Inclusion
RT            
T1            
JF 177
YR 20200210
K1 Geneva; February; 5 days; Electricity; reporter; Ling Xin; Chen Junxia; world health organization; 5 days; In Geneva; Headquarters; announce; Start up; answer; COVID-19; Epidemic situation; of Strategy; prepare And; answer; Programme; Purpose:; Is; Different; country; Or; Region; Level; formulate; Epidemic situation; answer
RT            
T1            
JF 178
YR 20200210
K1 Sri Lanka; The Prime Minister; Ma Xinda; Raja; Pa; G; Sa; lead; Many; First name; Cabinet; minister; an mp; And; Near; Thousands; First name; all circles; People; gather; On; here; Common; Is; China; People; to fight; COVID-19; Pneumonia; Epidemic situation; Chanting sutras; pray for auspiciousness Ma Xinda; To; Invited; Participation; Activities; of
RT            
T1            
JF 179
YR 20200210
K1 2020; Spring Festival; On; Fast; past times; But; On; Years ago; On; already; happen; of COVID-19; Epidemic situation; Still; On; Spread; Tumor; patient; Because; oneself; Has; have Tumor; This; Basics; Problems; oneself; of Resistance; More; One to one; Some; By; Infected; of Risk; Also; Larger; tumour
RT            
T1            
JF 180
YR 20200210
K1 Beijing; January; 23rd; Electricity; Proximity; 2020; Rat; Year; Spring Festival; COVID-19; Pneumonia; Influence; With; Party and; Government; And; ordinary people; of Heart; COVID-19; Exactly? Yes; What?; probably; of Incidence; reason; Yes; What?; Corona; virus Infected; After; have what; symptom
RT            
T1            
JF 181
YR 20200210
K1 Zhengzhou; February; 6 days; Message; reporter; Li Fan; Henan Province; Xinyang City; COVID-19; Infected; of Pneumonia; Epidemic situation; Prevention and control; Work; headquarters; Message; Say; February; 5 days; Henan; Xinyang City; Center; hospital; diagnosis; One case; newborn; Infected; COVID-19; Pneumonia; Children
RT            
T1            
JF 182
YR 20200210
K1 Yinchuan; February; 6 days; Electricity; Yang Di; reporter; 6 days; From; Ningxia; answer; COVID-19; Pneumonia; Epidemic situation; Work; headquarters; learn; 2020; February; 5 days; 0 Hour; -; 24; Hour; Ningxia; newly added; diagnosis; Cases; 6 cases; Cumulative 40 cases; newly added; suspected case
RT            
T1            
JF 183
YR 20200210
K1 Ask; COVID-19; Disease; Yes; I; Species; what; Disease; how; Communication; And; Infection?; Infected; patient; have what; Symptoms?; Answer:; 2019; end of the year; On; Hubei Province; Wuhan City; appear; of Corona; virus world health organization; Will; It; Naming; Is; 2019; COVID-19; 2019; n
RT            
T1            
JF 184
YR 20200210
K1 In recent days; International; society continued; Attention; China; to fight; COVID-19; Pneumonia; Epidemic situation; Active; Evaluation; China; To this end; Made; strive; And; yes; China; Hit; Win; This; Field; Anti epidemic; It; War; full; Confidence; Chile; Speaker of the House of Representatives; Ivan; F; Lo; thunder; S; express; China; government
RT            
T1            
JF 185
YR 20200210
K1 Hohhot; February; 6 days; Message; reporter; Bao; Sound; Inner Mongolia; health commission release; Inner Mongolia; Autonomous Region; Single day; newly added; COVID-19; Infected; of Pneumonia; diagnosis; Cases; 4 cases; Including:; Baotou City; Soil; Right; Flag; 2 cases; Hulun Buir; City; Molidawa; Flag; 2 cases;
RT            
T1            
JF 186
YR 20200210
K1 Lanzhou; February; 6 days; Electricity; Wang Wenjia; According to; Gansu Province; health commission Message; by February; 5 days; 20; Hour; Gansu; newly added; 5 cases; COVID-19; Infected; of Pneumonia; diagnosis; Cases; newly added; Cases; Medium; Dingxi; City; 2 cases; Silver City; 1 case; Qingyang; City; 1 case;
RT            
T1            
JF 187
YR 20200210
K1 cozy; Tips; On; COVID-19; Infected; of Pneumonia; popular; period; Is; Guidance; Different; crowd; Science; Reasonable; To; choice; And; use; Mask; National system; Definite; Science; divide; high-risk; Compare; high-risk; Medium; Risk; Compare; Low; Risk; Low risk; expose; Five categories
RT            
T1            
JF 188
YR 20200210
K1 February; 6 days; Electricity; According to; Chongqing; health commission Website; Message; February; 5 days; 12—; 24; Hour; Chongqing; COVID-19; Infected; of Pneumonia; newly added; diagnosis; Cases; 13 cases; Cumulative COVID-19; Infected; of Pneumonia; diagnosis; Cases; 389 cases; eliminate
RT            
T1            
JF 189
YR 20200210
K1 COVID-19; Infected; of Pneumonia; Epidemic situation; Outbreak; After; National Health Commission release; Has; COVID-19; Infected; of Pneumonia; Diagnosis and treatment; Programme; And; Adoption; analysis; Epidemic situation; Situation; And; Research; progress; Organization; Experts; On; yes; early stage; medical care; Treatment; Work; conduct; analysis; Research and judgment;
RT            
T1            
JF 190
YR 20200210
K1 ; COVID-19; Epidemic situation; Cause; Broad; Attention; February; 5 days; Immunology; Experts; Yellow wave; Accept; Zhongxin; Society; reporter; interview; Hour; express; People; enhance; oneself; immunity; yes; Resistance; COVID-19; have certain; help;
RT            
T1            
JF 191
YR 20200210
K1 Beijing; February; 5 days; Electricity; In recent days; At home and abroad; Overseas Chinese; Heart; Department; motherland; Response; China; Overseas Chinese Federation; Initiative; Donation; Donations; Is; China; to fight; COVID-19; Pneumonia; Epidemic situation; Output; Motivation; January; 26th; China; Overseas Chinese Federation; To the sea; domestic and foreign; Overseas Chinese; issue; Is; hit
RT            
T1            
JF 192
YR 20200210
K1 Shenyang; February; 5 days; Message; reporter; Xu Zhiqiang; 2020; February; 4 days; 21; Hour; 30; To; February; 5 days; 15; Hour; 30; Points; Liaoning Province; newly added; 7 cases; Input; Sex; COVID-19; Infected; of Pneumonia; diagnosis; Cases; Including:; Shenyang City; 4 cases; Dalian City; 1 case; 
RT            
T1            
JF 193
YR 20200210
K1 February; 4 days; China; Resident; Australia; ambassador; Into; Competition; Industry; On; ; Australia; Finance; Review; Newspaper; publish; Signature; article; Say; On; to fight; COVID-19; Pneumonia; Epidemic situation; aspect; China; have Capability; The world; Have faith; Heart; Into; Competition; Industry; Say; face; This one; Huge; Challenge,
RT            
T1            
JF 194
YR 20200210
K1 diagnosis; Or; Suspected; COVID-19; Infected; of Pneumonia; of pregnant woman; Exist; Mother and baby; Communication; Risk; newborn; birth; After; Shall; Immediately; Press; COVID-19; Infected; of Pneumonia; Isolation; Observation; Diagnosis and treatment; And; give; Nucleic acid test; Measurement; Temporary; not grant; Breast milk; feed;
RT            
T1            
JF 195
YR 20200209
K1 In recent days; Also; have Some; country; Political parties; leader; Call; Letter; CPC Central Committee; External; Liaison Department; Height; Evaluation; China; Is; to fight; COVID-19; Pneumonia; Epidemic situation; Made; of strive; And; expression; yes; China; of Active; support;
RT            
T1            
JF 196
YR 20200209
K1 same day; Classics; elaborate; Diagnosis and treatment; Guizhou; 3; First name; COVID-19; Infected; of Pneumonia; patient; achieve; country; hygiene; healthy; Commission; ; COVID-19; infection; pneumonia; diagnosis and treatment; scheme; trial; fifth; edition; relieve; Isolation; treatment; Standards; At the same time; leave hospital; So far; Guizhou Province; Cumulative
RT            
T1            
JF 197
YR 20200209
K1 be vigilant; COVID-19; Mother and baby; Communication; Risk; Central China; Science and technology; university; Same as; Economy; Medical school; Ancillary; Same as; Economy; hospital; 5 days; publish; Has; One; case I; First name; Infected; COVID-19; of pregnant woman; Cesarean section; Next; of newborn; Also; By; Discovery; Infected; COVID-19;
RT            
T1            
JF 198
YR 20200209
K1 vast; a citizen; friend; February; 5 days; According to; ; COVID-19; infection; pneumonia; diagnosis and treatment; scheme; trial; fifth; edition; Classics; Province; Expert group; Confirmation; Our city; newly added; 1 case; Input; Sex; COVID-19; Infected; of Pneumonia; diagnosis; Cases; Genus; Ordinary type; Cases;
RT            
T1            
JF 199
YR 20200209
K1 February; 5 days; According to; Province; hygiene; healthy; Commission; Notification; Taizhou; Jingjiang City; 1; First name; COVID-19; Infected; of Pneumonia; diagnosis; patient; Treatment; Effective; Recovery; Good; Classics; Expert group; Confirmation; Conform; leave hospital; Standards; February; 4 days; afternoon; cure; leave hospital; reporter; From; Taizhou City; Health
RT            
T1            
JF 200
YR 20200209
K1 February; 4 days; ICBC; Wuhan; Branch; first case; COVID-19; Infected; of Pneumonia; patient; Yang Lan leaves; Out; Isolation; Inpatient Ward; Handling; Good; leave hospital; Formalities; After; go back to; At home; Rest; She; At present; Body temperature; Normal; cough Etc; symptom; Obvious; to become better; Classics; twice; nucleic acid
RT            
T1            
JF 201
YR 20200209
K1 February; On the 5th day; Noon; 10; Point; Half; Yancheng City; Second; People; hospital; Our city; The first batch; 2 cases; COVID-19; Infected; of Pneumonia; diagnosis; patient; cure; leave hospital; Embrace; Medical care; Personnel; Is; They; Send; Up; of Flowers; Continuous sound; thank; February; On the 5th day; Noon; 10; Point; Half; Our city
RT            
T1            
JF 202
YR 20200209
K1 China; Law Society; 4 days; Printed and distributed; Notice on; Doing Well; COVID-19; Infection; Pneumonia; Epidemic Situation; Prevention and Control; Work; Full text; As follows:; To; According to; On; Do a good job; Prevention and control; Work; of Premises; Next; Full strength; support; And; Organization; Promote; All kinds; Production; Enterprise; Resumption of work; Reply; Production; of
RT            
T1            
JF 203
YR 20200209
K1 Fuzhou; February; 5 days; Message; reporter; All living creatures; reporter; From; Fujian Province; Convening; of relevant; Journalism; release conference; Up; learn; COVID-19; Infected; of Pneumonia; Epidemic situation; Outbreak; After; Fujian Province; Science and technology; Hall; Quickly; Organization; Mobilization; Fujian Province; Scientific research; Team; enlarge; new type
RT            
T1            
JF 204
YR 20200209
K1 Hangzhou; February; 5 days; Electricity; Zhang Yuhuan; 5 Diary; Person; From; Zhejiang Province; hygiene; healthy; Commission; learn; 2020; February; 4 days; 0 24; Hour; Zhejiang Province; COVID-19; Infected; of Pneumonia; newly added; diagnosis; Cases; 66 cases; newly added; leave hospital; Cases; 15 cases; by
RT            
T1            
JF 205
YR 20200209
K1 Wuhan City; CDC; Yes; Wuhan City; The first batch; Approved; develop; COVID-19; Nucleic acid; testing; of Institutions; one of; be located; The; Center; pathogeny; biology Inspection institute; of biology Safety; Level II; laboratory; P2; laboratory; Then; Yes; absolutely; penalty zone; On; here; 20; polynomial
RT            
T1            
JF 206
YR 20200209
K1 meeting; Considers that; COVID-19; Pneumonia; Epidemic situation; happen; After; Bank wide; Up and down; Be serious; Implementation; Central; Head Office; Party committee; And; Autonomous Region; Deployment; Do; Has; of large number; very fruitful; of Work; Zone; Branch; Establishment; Has; Epidemic situation; Prevention and control; leader; Group; timely
RT            
T1            
JF 207
YR 20200209
K1 meeting; Considers that; COVID-19; Pneumonia; Epidemic situation; happen; After; Bank wide; Up and down; Be serious; Implementation; Central; Head Office; Party committee; And; Autonomous Region; Deployment; Do; Has; of large number; very fruitful; of Work; Zone; Branch; Establishment; Has; Epidemic situation; Prevention and control; leader; Group; timely
RT            
T1            
JF 208
YR 20200209
K1 According to; country; Health Committee; Website; February; 5 days; Message; ; Prevention; COVID-19; Infection; Respirator; Selection; and; Use; Technology; Guidance; Printed and distributed; Full text; As follows:; Different; crowd; prevention; COVID-19; Infected; Mask; choice; And; use; Technology; Guidance; stay
RT            
T1            
JF 209
YR 20200209
K1 COVID-19; Yes; Before; Never; On; Human body; Medium; Discovery; of Corona; virus New; Poison; Strains; From; Wuhan City; Unknown; reason; Pneumonia; patient; Next; Respiratory tract; Separation; Out; of Corona; virus Is; I; Species; COVID-19; WHO; Naming; 2019-nCoV。; 2、; New coronary disease
RT            
T1            
JF 210
YR 20200209
K1 Qingdao; February; 5 days; Message; reporter; Wang Wei; Qingdao; health commission February; 5 days; Notification; February; 4 days; 12—; 24; Hour; Qingdao; newly added; 2 cases; COVID-19; Infected; of Pneumonia; diagnosis; Cases; Notification; Say; newly added; 2 cases; diagnosis; patient; I; Is; 60; year
RT            
T1            
JF 211
YR 20200209
K1 Different; crowd; prevention; COVID-19; Infected; Mask; choice; And; use; Technology; Guidance; On; COVID-19; Infected; of Pneumonia; popular; period; Suggestions; choice; Suitable; of Mask; Type; no Excessive; Protection;
RT            
T1            
JF 212
YR 20200209
K1 Nanjing; February; 5 days; Electricity; Tang Lulu; 2020; February; 4 days; 0 24; Hour; Jiangsu Province; COVID-19; Infected; of Pneumonia; newly added; diagnosis; Cases; 33 cases; Including:; Nanjing City; 3 cases; Wuxi City; 1 case; Xuzhou City; 6 cases; Changzhou City; 5 cases;
RT            
T1            
JF 213
YR 20200209
K1 COVID-19; Pneumonia; Common; Early stage; Performance; Is; Fear; Cold; Fever; pharynx Pain; weakness Muscle; Pain; Some; patient; Performance; Is; Chest tightness; Hold your breath; Dry cough; a few; patient; Performance; Is; Nausea; vomit; Diarrhea;
RT            
T1            
JF 214
YR 20200208
K1 this newspaper; Wuhan; February; 4 days; Electricity; reporter; Chen Guoquan; Special agreement; reporter; Wang Xuechao; Through; The army; Support; Hubei; medical team; Solid; Meticulous; nervous; Order; of prepare Work; Wuhan; Fire; Kamiyama; COVID-19; Pneumonia; specialty; hospital; Start; Formal; Reception; New Coronary
RT            
T1            
JF 215
YR 20200208
K1 Beijing; February; 5 days; Electricity; According to; country; Health Committee; official; Website; Message; February; 4 days; 0—; 24; Hour; 31; Pieces; Province; Autonomous Region; municipality directly under the Central Government; And; Xinjiang; Production; Construction; corps; newly added; diagnosis; Cases; 3887 cases; Hubei Province; 3156 cases; newly added
RT            
T1            
JF 216
YR 20200208
K1 by February; 3 days; 24; Hour; National Health Commission received; 31; Pieces; Province; Autonomous Region; municipality directly under the Central Government; And; Xinjiang; Production; Construction; corps; Cumulative COVID-19; Pneumonia; diagnosis; Cases; 20438 cases; existing; Severe; Cases; 2788 cases; Cumulative Death; Cases; 425 cases; tired
RT            
T1            
JF 217
YR 20200208
K1 support; Colleges and universities; Scientific Research Institute; All; Enterprise; in the light of; COVID-19; Pneumonia; prevention and cure; On; treatment; method; Drugs; R&D; testing; Technology; And; medical care; Equipment; Etc; Direction; develop; Science and technology; coordination; Tackling key problems; Epidemic situation; frontline; Prevention and control; Personnel; combination; Epidemic situation; Clinical; Prevention and control; develop; of science and technology
RT            
T1            
JF 218
YR 20200208
K1 February; 4 days; CPC Central Committee; the Political Bureau; member of the standing committee; the State Council The Prime Minister; Central; answer; COVID-19; Pneumonia; Epidemic situation; Work; leader; Group; group leader; Li Keqiang; host; Convening; leader; Group meeting; Discussion;
RT            
T1            
JF 219
YR 20200208
K1 Comprehensive; Message; Singapore; First; Now; COVID-19; community; Communication; Cases; Belgium; first case; Cases; Many; Country; Ministry of Health; Door; 4 days; Home country; newly added; COVID-19; Infected; Cases; Including:; Singapore; First time; appear; community; Communication; Cases; Belgium; report
RT            
T1            
JF 220
YR 20200208
K1 Harbin; February; 4 days; Message; 4 days; Late; 21; Hour; Harbin City; publish; Has; February; 3 days; zero hour; To; February; 4 days; zero hour; newly added; 18 cases; COVID-19; Pneumonia; diagnosis; patient; Activities; Track; Tips; vast; a citizen; Do a good job; Protection; work
RT            
T1            
JF 221
YR 20200208
K1 2019; end of the year; From; Unknown; reason; Pneumonia; patient; Next; Respiratory tract; Separation; Out; of Corona; virus Yes; I; Species; COVID-19; world health organization; Will; It; Naming; Is; 2019-nCoV; Through; Experts; appraisal; This; virus meeting; People; Infected; People; And; Exist; certain; Range; of
RT            
T1            
JF 222
YR 20200208
K1 Comprehensive; Resident; Outside; reporter; In recent days; China; Full strength; to fight; COVID-19; Pneumonia; Epidemic situation; Influence; common people; eye; Kyrgyzstan; Stan; foreign minister; Aidar; Bekov; On; Meeting; China; Resident; Chittagong; Make; Du Dewen; Hour; express; He; Complete; support; and
RT            
T1            
JF 223
YR 20200208
K1 Yunnan; I; new type; Corona; virus Infected; of Pneumonia; patient; Suspected; With; danger method; harm; Public; Safety; Crime; By; Public Security; Organ; Filing a case; Investigation; Yunnan Province; Jinghong City; answer; COVID-19; Pneumonia; Epidemic situation; Work; leader; Group; headquarters; 4 days; Notification; Jinghong City; view
RT            
T1            
JF 224
YR 20200208
K1 Epidemic disease; Current; China; Medical Science; Academy of Sciences; Beijing; Xie; And; Medical school; of relevant; Experts; First; Time; Organization; to write; Has; ; Xie; He; COVID-19; Pneumonia; Protection; Manual; Interpretation; And; COVID-19; Pneumonia; of of Major; Problems; And; doubt; Purpose:; Promotion; public; and
RT            
T1            
JF 225
YR 20200208
K1 From; today; Start; Guangming; Painting and Calligraphy; Channel; Union; Beijing; Kim Jong Tak; Academy of painting and calligraphy; launch; our wills unite like a fortress; to fight; COVID-19; Pneumonia; Epidemic situation; Theme; Painting and Calligraphy Exhibition; Works; Solicitation; Activities; Call; whole country; Calligrapher and painter; And; Painting and Calligraphy; amateur; Use; paint brush; Description; Anti epidemic; moving
RT            
T1            
JF 226
YR 20200208
K1 COVID-19; Infected; of Pneumonia; The earliest; On; 2019; Year; December; On; our country; Wuhan; Discovery; Yes; By; 2019; COVID-19; Cause; of Second; symptom; Different; Common; cold; Clinical; symptom; Lighter; Upper respiratory tract; Card; He; symptom; Obvious; For example:; nasal congestion flow
RT            
T1            
JF 227
YR 20200208
K1 Jiang Xiaofeng; Introduction; February; 3 days; erdos; City; Darat Banner; Convening; of Prevention and control; COVID-19; Infected; of Pneumonia; Epidemic situation; Third; Times; situation; Briefing; Has; publish; This example; Cases; of Epidemics; Learn; Investigation; result; Jiang Xiaofeng; Say; According to; country; Health Commission; Printed and distributed
RT            
T1            
JF 228
YR 20200208
K1 treatment; COVID-19; Infected; of Pneumonia; chinese medicine; Western medicine; each one has his good points; Each; Focus on; Advantages; Complementarity; coordination; Take; Effectiveness; This one; project To; strengthen; Scientific research; Tackling key problems; Services; Clinical; Treatment;
RT            
T1            
JF 229
YR 20200207
K1 February; 4 days; Through; Changzhou City; medical care; Treatment; Expert group; assessment; Two; First name; patient; Conform; country; hygiene; healthy; Commission; COVID-19; Infected; of Pneumonia; diagnosis; Cases; relieve; Isolation; And; leave hospital; Standards; Changzhou City; New Coronary
RT            
T1            
JF 230
YR 20200207
K1 Diagram; ; Epidemic prevention; Disease; Three character Classic; -; -; COVID-19; Public; Protection; Guide; Publication; free Publicity; We; Believe; On; With; Xi Jinping; Comrades; Is; Core; of the central committee of the communist of China(CPC); firm; leader; Next; We; firm; Belief; Science; prevention and cure; to pull together in times of trouble; Group defense
RT            
T1            
JF 231
YR 20200207
K1 virus Most; Multiple storage; Live; Several; Day?; Can; Take medicine; prevention; Do?; Pets; With people; whether; meeting; Mutual; Infection?; About; COVID-19; Pneumonia; This; Several; Pieces; Problems; have newest; Interpretation;
RT            
T1            
JF 232
YR 20200207
K1 how; distinguish; cold; Influenza; And; COVID-19; Pneumonia?; what; Yes; Common; Cold?; what; Yes; Influenza?; COVID-19; Infected; of Pneumonia; Also; What do you have; symptom
RT            
T1            
JF 233
YR 20200207
K1 For; Defeat; break in in full fury; of COVID-19; Global; net friend; Think; Out; Has; all kinds of; of indigenous method; Child; For; Epidemic situation; of worry; Also; Yes; every kind of; have Fear; Pets; Band; Poison; of also; even to the extent that; worry; receive; China; Come; of Express delivery; meeting; Infected; virus
RT            
T1            
JF 234
YR 20200207
K1 Current; China; People; Is; And; COVID-19; Pneumonia; Epidemic situation; conduct; Serious; of struggle; People; The masses; Life; Safety; And; Body; healthy; throughout; Yes; first place; of
RT            
T1            
JF 235
YR 20200207
K1 COVID-19; Primary; Yes; Through; Respiratory tract; Fly; Foam; Communication; Also; May; Adoption; Contact; Communication; At present; Shenzhen City; Third; People; hospital; Etc; medical care; Institutions; On; Some; COVID-19; Infected; of Pneumonia; diagnosis; Cases; patient; of faeces; Intermediate inspection; Out; new type; Corona; virus nucleic acid
RT            
T1            
JF 236
YR 20200207
K1 If; Nearby; residential quarters; Or; Yes; own; Residence; of residential quarters; appear; COVID-19; Infected; of Pneumonia; Suspected; Or; diagnosis; Cases; You; To; how; Protection; own; And; Family members?; have Which? worth; be careful; of place Going out; Article; 1.; Take the lift; meeting; have Infected; Risk; Is it
RT            
T1            
JF 237
YR 20200207
K1 Guiyang; February; 3 days; Electricity; Wang Xiufang; February; 3 days; reporter; From; Guizhou Province; hygiene; healthy; Commission; learn; Current; Guizhou Province; COVID-19; Infected; of Pneumonia; patient; Treatment; Work; Positive; Powerful; Advance; Treatment; medical care; Institutions; Also; Active; Exploration; treatment; New; Method,
RT            
T1            
JF 238
YR 20200207
K1 Cairo; February; 4 days; Electricity; reporter; Qu; Xiang; Yu; Comprehensive; The United Arab Emirates; News agency; Following; The United Arab Emirates; Abu Dhabi; Crown Prince; Mohammed; virtue; January; 26th; Publicity; State; support; China; to fight; COVID-19; Infected; of Pneumonia; Epidemic situation; After; The United Arab Emirates; all circles; With; actual; get some action
RT            
T1            
JF 239
YR 20200207
K1 Hainan Province; health commission 4 days; release; of Message; February; 3 days; 0 24; Hour; Hainan Province; COVID-19; Infected; of Pneumonia; newly added; diagnosis; Cases; 9 cases; newly added; Severe; Cases; 1 case; newly added; Death; Cases; 0 case; newly added; relieve; Severe; 1 case; newly added; leave hospital; case
RT            
T1            
JF 240
YR 20200207
K1 Infected; Yes; One; Comprehensive; of factor; Follow; Contact; of Follow; virus Status; of Also; Follow; Body; Status; of Body; Some; People; Every day; On; Online; Look; popularization of science article; But; Also; No; determine; own; of symptom; Yes; no new type; Pneumonia; This will; let
RT            
T1            
JF 241
YR 20200207
K1 Wuhan; February; 4 days; Electricity; Chinese family; College; Wuhan; virus Research Institute; biology Safety; Large; Science; Research; Center; Wuhan City; Gold and silver; Tan; hospital; And; Hubei Province; Disease; prevention; Control; Center; Cooperation; in the light of; Cause; Wuhan; Pneumonia; Epidemic situation; of 2019; COVID-19
RT            
T1            
JF 242
YR 20200207
K1 February; 3 days; 24; Hour; new type; Corona; virus Infected; of Pneumonia; Epidemic situation; newest; Situation; by February; 3 days; 24; Hour; country; hygiene; healthy; Commission; received; 31; Pieces; Province; Autonomous Region; municipality directly under the Central Government; And; Xinjiang; Production; Construction; corps; Cumulative diagnosis; Cases; 20438 cases;
RT            
T1            
JF 243
YR 20200207
K1 On; here; They; Through; Anti; virus treatment; And; He; Symptomatic; treatment; psychology; Dredging; elaborate; nursing; Disease condition; to become better; None; fever None; Body; Discomfort; Classics; repeatedly; Continuous; Nucleic acid; testing; Average; Is; Negative; Classics; Expert group; assessment; Conform; country; hygiene; healthy; Commission; COVID-19
RT            
T1            
JF 244
YR 20200207
K1 February; 4 days; Electricity; correspondent; Lian Xiaohua; Is; In depth; Implementation; to implement; Zone; City; County; Township Party Committee; About; Do a good job; New coronal; Pneumonia; virus of Epidemic situation; prevention; Work; Effective; Improve; to guard against; Work; And; Village; Home; Household; security
RT            
T1            
JF 245
YR 20200207
K1 CPC Central Committee; the Political Bureau; Standing members; meeting; February; 3 days; Convening; meeting; Listening; Central; answer; COVID-19; Pneumonia; Epidemic situation; Work; leader; Group; And; of Department; About; Epidemic situation; Prevention and control; Work; situation; of Reporting; Research; Next; a step; Epidemic situation; Prevention and control; Work;
RT            
T1            
JF 246
YR 20200207
K1 Beijing; February; 3 days; Electricity; reporter; Wu Yue; cozy; Ministry of Foreign Affairs; spokesman; Hua Chunying; 3 days; express; China; Hope; International; society can; Rationality; chill; To; Cognition; COVID-19; Infected; of Pneumonia; Epidemic situation; In addition; Out; Science; Appropriate; Local response; yes; same day
RT            
T1            
JF 247
YR 20200206
K1 On; Like; Chongqing; first case; cure; leave hospital; of COVID-19; Infected; of Pneumonia; patient; of This; Sentence; Words; That way; Epidemic situation; must not; Fear; hold still; We; Can win
RT            
T1            
JF 248
YR 20200206
K1 Beijing; February; 3 days; Electricity; CPC Central Committee; the Political Bureau; Standing members; meeting; February; 3 days; Convening; meeting; Listening; Central; answer; COVID-19; Pneumonia; Epidemic situation; Work; leader; Group; And; of Department; About; Epidemic situation; Prevention and control; Work; situation; of Reporting; Research; next step
RT            
T1            
JF 249
YR 20200206
K1 Beijing; February; 3 days; Electricity; reporter; Maryan; 3 days; afternoon; Held; of Beijing; COVID-19; Infected; of Pneumonia; Epidemic situation; Prevention and control; Work; Journalism; release conference; Up; Beijing; Xicheng District; Vice-; District head; Miao Jianhong; Introduction; revival; hospital; Heart; internal medicine; Severe; custody; Room; appear; new
RT            
T1            
JF 250
YR 20200206
K1 popularization of science WHO; in the light of; COVID-19; release; New; a batch; Ask; And; Answer; in the light of; Current; of COVID-19; Epidemic situation; world health organization; 3 days; On; It; Stationed in China; Representative Office; official; Micro; Letter; official account to update; Has; a batch; people; care of Q&A e.g
RT            
T1            
JF 251
YR 20200206
K1 February; 3 days; the State Council answer; COVID-19; Infected; of Pneumonia; Epidemic situation; joint defence; Joint control; Mechanism; Held; Journalism; release conference; Industry; And; promotion of information technology; Party Leadership Group of the Ministry; Members; Chief Engineer; Tian; Jade Dragon; sir; express; To; February; 1 day; COVID-19; nucleic acid test Reagent Day
RT            
T1            
JF 252
YR 20200206
K1 February; 3 days; the State Council answer; COVID-19; Infected; of Pneumonia; Epidemic situation; joint defence; Joint control; Mechanism; Held; Journalism; release conference; Industry; And; promotion of information technology; Party Leadership Group of the Ministry; Members; Chief Engineer; Tian; Jade Dragon; sir; express; To; February; 1 day; COVID-19; nucleic acid test Reagent Day
RT            
T1            
JF 253
YR 20200206
K1 Harbin; I; new type; Corona; virus Infected; of Pneumonia; patient; Production; Next; healthy; Baby girl; 3 days; Harbin City; Section; VI; hospital; Held; Journalism; Briefing; Say; January; 30 days; 23; Hour; 32; Points; Harbin; I; new type; Corona; virus Infected; of Pneumonia; patient; Classics; Cesarean section; operation;
RT            
T1            
JF 254
YR 20200206
K1 Is; Further; strengthen; COVID-19; Pneumonia; Epidemic situation; Prevention and control; Work; Effective; Cut off; virus Communication; Approach; Decrease; Personnel; Flow; Infection; Risk; maximum; Limits; To; Containment; Epidemic situation; Spread; Be practical; Safeguards; People; The masses; Body; healthy; And; Life; Safety; combination; Current; My district; epidemic situation
RT            
T1            
JF 255
YR 20200206
K1 Chongqing; February; 3 days; Electricity; Liu Lei; Yang Luo; February; 2 days; Chongqing; Jiangbei District; Convening; COVID-19; Infected; of Pneumonia; Epidemic situation; Prevention and control; Work; Journalism; Ventilation meeting; yes; the near future; The whole region; COVID-19; Infected; of Pneumonia; Epidemic situation; prevention and control
RT            
T1            
JF 256
YR 20200206
K1 Beijing; February; 2 days; Electricity; reporter; Shen; Front; China; CCPIT; 2 days; To; Zhejiang; Huzhou; A; manufacture; Enterprise; Issue; whole country; First; Copies; COVID-19; Infected; of Pneumonia; Epidemic situation; Force majeure; fact; Sex; prove; Assistance; Enterprise; maximum; Limits; ease; Cause; Epidemic situation; Cause; No
RT            
T1            
JF 257
YR 20200206
K1 On; Current; Prevention and control; COVID-19; Pneumonia; of Severe; struggle; Medium; all or different levels; Party organization; And; vast; party member; Cadres; must; remember well; People; Interests; higher than; Everything; no Forget; Primordial; remember well; mission; unite; Lead; vast; People; The masses; Be resolute; Implementation; to implement; the central committee of the communist of China(CPC); policy decision
RT            
T1            
JF 258
YR 20200206
K1 Beijing; Clothing; College; Art; Design; College; Teachers and students; make; of Many; Language; edition; Prevention and control; COVID-19; Children; Draw; Ben; On the 2nd day; Line; And; to open up; Global; Download;
RT            
T1            
JF 259
YR 20200206
K1 Tianjin; health commission Website; Message; February; 2 days; 0 24; Hour; Tianjin; COVID-19; Infected; of Pneumonia; newly added; diagnosis; Cases; 7 cases; newly added; Dangerous; heavy; Cases; 0 case; newly added; heavy; Cases; 2 cases; newly added; Death; Cases; 0 case; newly added; leave hospital; Cases; 1 case;
RT            
T1            
JF 260
YR 20200206
K1 Economic Daily; China; Economic network; reporter; February; 2 days; From; Wuhan; university; People; hospital; learn; Wuhan; university; People; hospital; And; Chinese Academy of Sciences; Wuhan; virus graduate school; Union; develop; Research; Discovery; On; part; COVID-19; Infected; patient; of Stool; And; Anal swab; Zhongfa
RT            
T1            
JF 261
YR 20200206
K1 Wuhan; February; 3 days; Message; reporter; Li Xingjian; According to; Central broadcasting; TV master station; Voice of China; ; News Horizontally; February; 1 day; Wuhan University; People; hospital; Shenzhen; Third; People's Hospital; do or think the same without prior consulation; publish; Information; COVID-19; stay
RT            
T1            
JF 262
YR 20200206
K1 Han Bingzhi; reporter; February; 2 days; From; Wuhan University; People; hospital; learn; Wuhan; university; People; hospital; And; Chinese Academy of Sciences; Wuhan; virus graduate school; Union; develop; Research; Discovery; On; part; COVID-19; Infected; patient; of Stool; And; Anal swab; Medium; Discovery; virus
RT            
T1            
JF 263
YR 20200206
K1 Beijing; February; 2 days; Electricity; Comprehensive; Resident; Outside; reporter; China; to fight; COVID-19; Pneumonia; Epidemic situation; The whole world; Attention; In recent days; Many; National politics; To; Height; Evaluation; China; Is; to fight; Epidemic situation; Take; of Strong; measures; express; firm; support; China
RT            
T1            
JF 264
YR 20200206
K1 According to; Gansu Province; health commission Website; Message; by February; 2 days; 20; Hour; Gansu; newly added; 11 cases; COVID-19; Infected; of Pneumonia; diagnosis; Cases; whole province; Cumulative diagnosis; 51 cases; Notification; Means; by February; 2 days; 20; Hour; Gansu; newly added; 11 cases; COVID-19; Infected
RT            
T1            
JF 265
YR 20200205
K1 Hong Kong; COVID-19; Pneumonia; diagnosis; Cases; Increase to; 15 cases; Hong Kong; special zone; Government; hygiene; Department; hygiene; Protection; Center; February; 2 days; Notification; Hong Kong; newly added; 1 case; COVID-19; Infected; of Pneumonia; diagnosis; Cases; At present; Hong Kong; diagnosis; Cases; Cumulative total; increase
RT            
T1            
JF 266
YR 20200205
K1 Germany; ; Le Monde; local; Time; February; 2 Daily report; Avenue; The first batch; From; Wuhan; Withdrawal; of Germany; Overseas Chinese; Medium; Two; People; diagnosis; Infected; COVID-19; At present; Has; By; To; Frankfurt; university; hospital; Isolation; February; 1 day; 130; First name; Germany; Overseas Chinese; From; Wuhan; return
RT            
T1            
JF 267
YR 20200205
K1 Figure; Is; Lipkin; And; Zhong Nanshan; On; Guangzhou; Meet? Discussion; Epidemic situation; New York; February; 1 day; Electricity; reporter; Li Xiaohong; comparison; The current year; of SARS; Prevention and control; this; China; to fight; COVID-19; Pneumonia; Epidemic situation; have The second largest; Obvious; Progress; First; virus testing; standard
RT            
T1            
JF 268
YR 20200205
K1 Li Keqiang; host; Convening; Central; answer; COVID-19; Pneumonia; Epidemic situation; Work; leader; Group meeting; Discussion; Deployment; place Cause; Prevention and control; Work; need; Flexible; Arrangement; Work; Further; Do a good job; Epidemic situation; Prevention and control; And; Market; protect; For; Etc; February; 2 days; CPC Central Committee; the Political Bureau; member of the standing committee
RT            
T1            
JF 269
YR 20200205
K1 Guangzhou; February; 2 days; Electricity; reporter; Xiao Sisi; Wang Pan; COVID-19; 2019-nCoV; Infected; of Pneumonia; Epidemic situation; happen; since; whole country; to pull together in times of trouble; our wills unite like a fortress; Sound; Has; One; No, smoke of gunpowder; of Epidemic situation; A war of resistance; China; Engineering Institute; academician;
RT            
T1            
JF 270
YR 20200205
K1 From; New coronal; virus Pneumonia; Outbreak; since; Not only; Influence; With; whole country; People; of Heart; Also; Influence; With; Shanghai; Chaoting; advertisement; Shanghai; Yongcheng; Public welfare; promote; Center; colleagues; of Heart; Shanghai; Chaoting; advertisement; And; Shanghai; Yongcheng; Public welfare; promote; Center; As; One family; be engaged in; advertisement
RT            
T1            
JF 271
YR 20200205
K1 Ensure that; the elderly; Master; prevention; COVID-19; Infected; of Pneumonia; of Individuals; Protection; measures; Hand; hygiene; requirement; hygiene; And; healthy; habit; Avoid; share; Individuals; goods; be careful; improve air circulation to implement; disinfect measures; Advocacy; the elderly; cultivate; often; wash hands; of Good; habit; 2020-
RT            
T1            
JF 272
YR 20200205
K1 popularization of science WHO; About; COVID-19; of IV; Ask; IV; Answer; face; Current; COVID-19; Pneumonia; Epidemic situation; world health organization; On; It; official; Website; answer; Has; The public; Universal; care of antibiotic; On; prevention; And; treatment; New Coronary
RT            
T1            
JF 273
YR 20200205
K1 popularization of science WHO; About; COVID-19; of Four questions; Four answers; face; Current; COVID-19; Pneumonia; Epidemic situation; world health organization; On; It; official; Website; answer; Has; The public; Universal; care of antibiotic; On; prevention; And; treatment; New Coronary
RT            
T1            
JF 274
YR 20200205
K1 If; appear; suspicious; symptom; of the elderly; By; diagnosis; Is; COVID-19; Infected; of Pneumonia; It; Close; Contact; Person; It shall be connected; Receive; 14; Days; Medical Science; Observation; patient; Leave; After; For example:; hospitalization; Death; Etc; Shall; Timely; yes; Residence; conduct; The end; disinfect Specific; disinfect mode
RT            
T1            
JF 275
YR 20200205
K1 Hebei Province; The first batch; 3; First name; COVID-19; Infected; of Pneumonia; patient; Through; elaborate; treatment; Has; Conform; cure; Standards; Formal; leave hospital; reporter; Qin Jing; reporter; From; Hebei Province; hygiene; healthy; Commission; Understand; To; today; Hebei Province; The first batch; 3; COVID-19; Infected
RT            
T1            
JF 276
YR 20200205
K1 Guizhou; CCTV News; COVID-19; Infected; of Pneumonia; Epidemic situation; society Prevention and control; Work; Video; dispatch; meeting; Convening; Introduction; 95; Journalism; Column; recommend; home page Total station; Map; Central; radio broadcast; Television; reception desk; Central; Video network; Copyright; place
RT            
T1            
JF 277
YR 20200205
K1 Beijing; February; 2 days; Electricity; Yang Qiaohuang; Yu; Seats; Li; Li; According to; Shenzhen; health commission official; Micro; Bo; February; 1 day; Shenzhen City; Third; People; hospital; disclose; The Institute; Liver disease; graduate school; Research; Discovery; On; Some; COVID-19; Infected; of Pneumonia; diagnosis; patient; of faeces
RT            
T1            
JF 278
YR 20200205
K1 According to; Media; University of Hong Kong; Research; Personnel; On; January; 31 days; publish; The first batch; COVID-19; On; Cells; Inside; Copy; Process; of Image; Research; Personnel; express; Each; Receive; virus Infected; of Cells; meeting; Derivation; Out; Exceeding; 1000 grains; virus Particles; On; Scientific research; Personnel; strive
RT            
T1            
JF 279
YR 20200205
K1 In recent days; Is; Do a good job; COVID-19; Pneumonia; Epidemic prevention; China; Railway; Kunming; Bureau; Group; limited company; On; a key; station; Add; Pie; Work; Personnel; strengthen; prevention; Knowledge; train; propaganda; Do a good job; Enter; Yunnan; passenger; Body temperature; testing; Work; Assistance; Hit; Good; Epidemic prevention; To fight against difficulties;
RT            
T1            
JF 280
YR 20200205
K1 Be resolute; Hit; Win; Epidemic situation; Prevention and control; A war of resistance; Be resolute; Ensure that; People; The masses; Life; Safety; And; Body; healthy; Municipal Party Committee; The municipal government recently; Printed and distributed; ; Nanchong City; Response; COVID-19; Pneumonia; Epidemic situation; Prevention and control; Ten; Common; Ten; Achieving; Work; Measures; requirement
RT            
T1            
JF 281
YR 20200205
K1 Mr. Sun; On; January; 22nd; appear; Fever; cough Etc; symptom; Subsequently; go to; Fengdu County; People; hospital; Just treat; And be; diagnosis; Is; COVID-19; Infected; of Pneumonia; patient; At present; Mr. Sun; Body temperature; Recovery; Normal; 5; Days; above; None; Respiratory tract; symptom; be apart; One day; of
RT            
T1            
JF 282
YR 20200205
K1 According to; Shenzhen; February; 1 day; Electricity; reporter; Bai Yu; be responsible for; Admission; Shenzhen City; All; COVID-19; Infected; diagnosis; Cases; of Shenzhen City; Third; People; hospital; February; 1 day; 21; Hour; 30; Points; Convening; Journalism; release conference; Say; On; diagnosis; patient; of faeces; Intermediate inspection; measure
RT            
T1            
JF 283
YR 20200205
K1 February; 1 day; Autonomous Region; COVID-19; Pneumonia; Epidemic situation; Prevention and control; Work; headquarters; release; Message; From; Epidemic situation; development; since; Autonomous Region; COVID-19; Pneumonia; Prevention and control; Work; headquarters; Transportation; Safeguards; Group; Be resolute; Implementation; Falling; internship; Near; Flat; General Secretary; About; epidemic situation
RT            
T1            
JF 284
YR 20200205
K1 Italy; Russia; britain; Sweden; Spain; Etc; Country; First time; COVID-19; Pneumonia; Cases; U.S.A; diagnosis; Case 8; COVID-19; Pneumonia; Cases; patient; By; Wuhan; return; boston; The United Arab Emirates; Notification; Case 5; COVID-19
RT            
T1            
JF 285
YR 20200204
K1 January; 30 days; CPC Central Committee; the Political Bureau; member of the standing committee; the State Council The Prime Minister; Central; answer; COVID-19; Pneumonia; Epidemic situation; Work; leader; Group; group leader; Li Keqiang; Go to; China; CDC; investigate; Epidemic situation; Prevention and control; Scientific research; Tackling key problems; situation; Listening; Experts; And; medical matters; Personnel; yes; epidemic situation
RT            
T1            
JF 286
YR 20200204
K1 reporter; Peng Dawei; Germany; Bavaria; State; Ministry of Health; 1 day; Evening; publish; of Information; Display; The country; diagnosis; COVID-19; Infected; Cases; Has; Litres; To; 8; People;
RT            
T1            
JF 287
YR 20200204
K1 by February; 1 day; 24; Hour; new type; Corona; virus Infected; of Pneumonia; Epidemic situation; newest; Situation; February; 1 day; 0; 24; Hour; 31; Pieces; Province; Autonomous Region; municipality directly under the Central Government; And; Xinjiang; Production; Construction; corps; newly added; diagnosis; Cases; 2590 cases; Hubei Province; 1921 cases; newly added
RT            
T1            
JF 288
YR 20200204
K1 Washington; February; 1 day; Electricity; reporter; Zhang Mengxu; U.S.A; Massachusetts; State; Public Health; Hall; February; 1 day; confirm; I; First name; 20; Many; Years old; of boston; Men; By; confirm; Infected; COVID-19; U.S.A; Disease; Control; And; prevention; Center; January; 31 days; Late; Will; testing
RT            
T1            
JF 289
YR 20200204
K1 CNTV Message; Journalism; Unicast; In recent days; Also; have Some; country; Dignitaries; Adoption; various; Mode; One after another; Height; Evaluation; China; Is; to fight; Epidemic situation; Made; strive; And; expression; yes; China; of support; Russia; president; Putin; Call; Xi Jinping; chairman; yes; Epidemic situation; to
RT            
T1            
JF 290
YR 20200204
K1 January; 30 days; To; 31 days; Italy; Russia; britain; Sweden; Spain; Etc; Country; First time; COVID-19; Pneumonia; Cases; Make; include; China; included; of COVID-19; Infected; Cases; country; Increase to; 24; Pieces; At the same time,
RT            
T1            
JF 291
YR 20200204
K1 2019; Year; December; Wuhan; happen; COVID-19; 2019-nCoV; Epidemic situation; Is; Block; Epidemic situation; Further; Spread; China; Government; On; 2020; January; 23rd; yes; Wuhan; Take; Has; Isolation; measures; include; Beijing; Shanghai; Etc; 31; Pieces; Province and city; also
RT            
T1            
JF 292
YR 20200204
K1 yesterday; January; 31 days; night; Shanghai; Drugs; All; And; Wuhan; virus All; Union; release; Say; Research; Discovery; Double; Coptis chinensis; Oral liquid; May; inhibition; COVID-19; 1 time; Message; Adoption; social contact; Media; Communication; Brush; Screen; whole country; Many; To; a citizen; same night; on-line; Next; Pharmacy; line up
RT            
T1            
JF 293
YR 20200204
K1 Video; Source; Loong; Seeing; Journalism; Unicast; Harbin; Electricity; February; 1 day; Yang Xuenan; February; 1 day; Harbin City; Health Committee; release; Message; Harbin City; Two; First name; COVID-19; Infected; of Pneumonia; diagnosis; patient; Through; Active; Science; treatment; After; through
RT            
T1            
JF 294
YR 20200204
K1 Current; COVID-19; Infected; of Pneumonia; Epidemic situation; Prevention and control; Work; At the right place; On; Key; Period; Epidemic situation; happen; since; Province; The Federation of Trade Unions; Be resolute; Implementation; Falling; internship; Near; Flat; General Secretary; Important; instructions; And; Speech; Spirit; Be serious; to implement; Central; And; Provincial Party Committee; General Manager; policy decision; Deployment; height
RT            
T1            
JF 295
YR 20200204
K1 This; vacation; New Area; Generation; And; Gene; biology Technology; limited company; Chief; Executive Officer; Shaoyang; Always; Lead; He; of Team; And; Time; race; Generation; And; Gene; R&D; of COVID-19; testing; Reagents; Box; On; January; 27th; introduction; And; Is; apply
RT            
T1            
JF 296
YR 20200204
K1 our country; scientist; development; Out; Transcription group; Fast; Build database; new method; hopeful; Assistance; COVID-19; Sequencing; Peking University; And; Tsinghua University; Union; research group; the near future; On; International; Authority; Academic; periodical; ; United States; Academy of Sciences; Journal of the Academy; publish; paper Say; development; Out; Has
RT            
T1            
JF 297
YR 20200204
K1 Beijing; February; 1 day; Message; reporter; Che Lishun; Lu Jin; According to; Central; radio broadcast; Television; reception desk; China; It; Sound; ; News; and; Newspaper; Abstract; National Health Commission yesterday; January; 31 days; Convening; Journalism; release conference; Introduction; COVID-19; Infected; pneumonia
RT            
T1            
JF 298
YR 20200204
K1 Chinanet; Information; February; 1 day; afternoon; Beijing; Medical Association; Convening; release conference; Formal; announce; Opening; Beijing; COVID-19; Pneumonia; on-line; doctor; consulting service Platform; According to; Beijing; Medical Association; president; Feng Guosheng; Introduction; The; Platform; use; 5G、; artificial intelligence; video
RT            
T1            
JF 299
YR 20200204
K1 this newspaper; Information; reporter; Ma Xiaofang; January; 31 days; Autonomous Region; Party committee; answer; COVID-19; Pneumonia; Epidemic situation; Work; leader; Group; Convening; meeting; Autonomous Region; Party committee; Secretary; Autonomous Region; Party committee; answer; COVID-19; Pneumonia; Epidemic situation; Work; leader; Group; group leader
RT            
T1            
JF 300
YR 20200204
K1 before dawn; five o'clock a string; Urgency; Ring tones; Scratch; Night; silent; Lights; brightly lit; Longnan City; Wudu District; COVID-19; Infected; Pneumonia; joint defence; Joint control; Work; leader; Group; office; Atmosphere; Sudden; nervous; Get up; Is; be on duty; I; First name; Work; Personnel; One; Walking briskly; punching
RT            
T1            
JF 301
YR 20200204
K1 Washington; January; 31 days; Electricity; reporter; Zhou Zhou; U.S.A; New England Journal of Medicine; January; 31 days; on-line; publish; I; Article; paper Say; U.S.A; first case; diagnosis; COVID-19; Pneumonia; patient; Accept; I; Species; Is; Research; Drugs; treatment; After; It; clinical
RT            
T1            
JF 302
YR 20200203
K1 Nanjing; February; 1 day; Electricity; Zhao Yahui; January; 31 days; Nanjing City; COVID-19; Infected; Pneumonia; The first batch; Two; First name; diagnosis; patient; cure; leave hospital; patient; 1; Male; 42 years old; January; 3 days; 8th
RT            
T1            
JF 303
YR 20200203
K1 January; On the 27th day; Noon; Suqian City; Hospital of Traditional Chinese Medicine; 27; First name; Medical care; Personnel; Sign; Has; to fight; COVID-19; A letter of invitation; One page; Press; Full red; fingerprint; A letter of invitation; One sound; sonorous and forceful; oath; harvest; Has; countless; net friend; Point; fabulous; And; Blessing; For several days
RT            
T1            
JF 304
YR 20200203
K1 The day before; country; hygiene; healthy; Commission; to work in an office; Hall; release; ; About; Printed and distributed; COVID-19; Infection; Pneumonia; Diagnosis and treatment; Scheme; Trial; Fourth; Edition; Perfection; chinese medicine; treatment; Programme; Xinjiang; Organization; Experts; combination; Xinjiang; Climate; And; Territory; Features; formulate; And; Printed and distributed; Has; Xinjiang
RT            
T1            
JF 305
YR 20200203
K1 January; 31 days; reporter; From; Urumqi; Qishi; medical care; Safeguards; Bureau; Understand; To; Is; Full strength; answer; Epidemic situation; Urumqi; Qishi; medical care; Safeguards; Department; Is; Autonomous Region; Three; COVID-19; Infected; Pneumonia; Fixed point; medical care; Institutions; Urgent; to configure; Has; society Security card; Business card printing; Equipment; and
RT            
T1            
JF 306
YR 20200203
K1 reporter; From; Same as; Economy; university; Ancillary; East; hospital; learn; Same as; Economy; university; Ancillary; East; hospital; Transformation; Medical Science; Platform; And; S; Micro; Shanghai; biology Science and technology; limited company; Cooperation; Fast; Promote; COVID-19; mRNA; vaccines R&D; the near future; project Has; Urgent; Complete; Project initiation
RT            
T1            
JF 307
YR 20200203
K1 Is; Win; COVID-19; Pneumonia; Epidemic situation; Prevention and control; A war of resistance; Be practical; Safeguards; People; Body; healthy; He Sheng; Generation; Live; Order; Comply with; the central committee of the communist of China(CPC); instructions; And; country; hygiene; healthy; Commission; Deployment; Chinese; Mouth; Publication; Society; On; healthy; popularization of science Experts; committee; Guidance; Next,
RT            
T1            
JF 308
YR 20200203
K1 Is; Win; COVID-19; Pneumonia; Epidemic situation; Prevention and control; A war of resistance; Be practical; Safeguards; People; Body; healthy; He Sheng; Generation; Live; Order; Comply with; the central committee of the communist of China(CPC); instructions; And; country; hygiene; healthy; Commission; Deployment; Chinese; Mouth; Publication; Society; On; healthy; popularization of science Experts; committee; Guidance; Next,
RT            
T1            
JF 309
YR 20200203
K1 2020; January; 30 days; Heilongjiang Province; Health Committee; Heilongjiang Province; Disease; prevention; Control; Center; Union; Heilongjiang; Publication; Group; Belonging to; Heilongjiang; Science and technology; press; Publication; whole country; First; Ben; With; mapping; Text; Form; Introduction; COVID-19; Protection; popularization of science
RT            
T1            
JF 310
YR 20200203
K1 Whether it is; Common; cold; Influenza; Or; COVID-19; Infected; Pneumonia; In addition to; Drugs; Symptomatic; treatment; still more; Improve; oneself; Resistance; be careful; Rest; Avoid; catch cold; Drenching; Rain; Excessive; Fatigue; Be resolute; quit smoking; quit drinking; Every day; At least; Drinking; 2000; milliliter; water
RT            
T1            
JF 311
YR 20200203
K1 January; 25th; face; COVID-19; Infected; Pneumonia; Epidemic situation; Our province; Comprehensive; Mobilization; Quickly; get some action; Timely; Start up; Significant; Sudden; Public health events; class a; Response; Organization; The Parties; power; develop; Prevention and control; Many; Measures; Develop simultaneously; Cut off; virus Communication; Chain; And; Channel; firm
RT            
T1            
JF 312
YR 20200203
K1 Hubei; COVID-19; Infected; Pneumonia; newly added; diagnosis; 1347 cases; newly added; Death; 45 cases; Hubei Province; Health Committee; 1 day; release; Notification; Say; 2020; January; 31 days; 0 Hour; 24; Hour; Hubei Province; newly added; COVID-19; Infected; Pneumonia; case
RT            
T1            
JF 313
YR 20200203
K1 January; 31 days; Sichuan Province; COVID-19; Infected; Pneumonia; Cases; Confirmation; Expert group; Confirmation; Our province; newly added; COVID-19; Infected; Pneumonia; Cases; 36 cases; Including:; 4 cases; appear; On; Guang'an; So far; Guang'an; Accumulation; diagnosis; Cases; 13 cases;
RT            
T1            
JF 314
YR 20200203
K1 Rome; January; 31 days; Electricity; reporter; Kong Ge; Italy; Government; 31 days; announce; get into; country; state of emergency; And; Appropriation; 500; 10000; euro; answer; COVID-19; Epidemic situation; The; state of emergency; estimate; Will; continued; VI; Pieces; Month; Italy; The Prime Minister; Kongtzai; yesterday; of
RT            
T1            
JF 315
YR 20200203
K1 first; Corona; virus need; On; Body fluid; environment Medium; can; Survival; The more; fierce; virus yes; Communication; Conditions; requirement; The more; Demanding; For; COVID-19; Result in; Respiratory tract; And; lungs; Disease; Most; Universal; Yes; droplet; Communication; Has; in other words; Saliva; Medium; contain
RT            
T1            
JF 316
YR 20200203
K1 brand new; Network; Prevention; Resistance; COVID-19; ; face; Severe; Epidemic situation; Situation; need; From; Discovery; Infectious source; Cut off; Communication; Approach; Protection; Susceptibility; crowd; Three; Primary; Link; set out; Build; One; brand new; Peacetime; Timely; Urgent; of
RT            
T1            
JF 317
YR 20200203
K1 Through; treatment; Wuhan City; Has; have 103 cases; COVID-19; Infected; Pneumonia; patient; cure; leave hospital; This; Yes; Wuhan City; mayor; Zhou Xianwang 31 days; On; Hubei; COVID-19; Infected; Pneumonia; Epidemic situation; Prevention and control; Work routine; Journalism; release conference; Up; disclose; Message;
RT            
T1            
JF 318
YR 20200202
K1 China News Service; San Francisco; January; 31 days; Electricity; Global; Many; Scientific research; Institutions; Research; Personnel; Is; yes; COVID-19; conduct; Research; Hope; Can be in; short-term; Inside; R&D; Out; Available; On; Clinical; Test; vaccines ; New York; Times; Say; January; 10 days; China
RT            
T1            
JF 319
YR 20200202
K1 Original; title; Leave; COVID-19; lately; People; Figure; Is; COVID-19; Nucleic acid; testing; Medium; Li Yiping; Photograph; Clinical Laboratory; Comrades; Yes; Distance; COVID-19; lately; People; Knowingly; virus Dangerous; But; celebrate the Spring Festival
RT            
T1            
JF 320
YR 20200202
K1 January; 31 days; 0 24; Hour; 31; Pieces; Province; Autonomous Region; municipality directly under the Central Government; And; Xinjiang; Production; Construction; corps; newly added; diagnosis; Cases; 2102 cases; newly added; Severe; Cases; 268 cases; newly added; Death; Cases; 46 cases; Hubei Province; 45 cases; Chongqing; 1 case; newly added; cure; leave hospital
RT            
T1            
JF 321
YR 20200202
K1 National Health Commission Domestic; COVID-19; Infected; Pneumonia; Cases; diagnosis; 11791 cases; 31 days; newly added; diagnosis; Cases; 2102 cases; reporter; 1 day; From; National Health Commission learn; January; 31 days; 0—; 24; Hour; 31; Pieces; Province; Autonomous Region; municipality directly under the Central Government; And; Xinjiang
RT            
T1            
JF 322
YR 20200202
K1 据; Shanghai; Health Committee; Micro; Letter; The public; number; Message; 2020; January; 31 days; 12—; 24; Hour; Shanghai; exclude; COVID-19; Infected; Pneumonia; suspected case 51 cases; newly added; diagnosis; Cases; 18 cases; Including:; Field; Come; Shanghai; Personnel; 6 cases; Shanghai; Permanent residence
RT            
T1            
JF 323
YR 20200202
K1 Zhejiang Province; CDC; And; Guangdong Province; CDC; Also; Respectively; On; January; 24 days; And; January; 27th; Separation; Out; The province; First; Strains; COVID-19; Poison; Strains; Is; follow-up; virus Research; Drugs; vaccines R&D; And; Fast; testing; Reagents; development; Provide; Has; Science; Support;
RT            
T1            
JF 324
YR 20200202
K1 Shanghai; January; 31 days; Electricity; Shabin; Zheng Yingying; According to; Chinese family; College; January; 31 days; Late; release; Shuanghuanglian Oral liquid; May; inhibition; COVID-19; Chinese family; College; Shanghai; Drugs; All; And; Wuhan; virus All; Through; Union; Research; Preliminary; Discovery; Chinese patent medicine
RT            
T1            
JF 325
YR 20200202
K1 Beijing; January; 31 days; Electricity; January; 31 days; CPC Central Committee; the Political Bureau; member of the standing committee; the State Council The Prime Minister; Central; answer; COVID-19; Pneumonia; Epidemic situation; Work; leader; Group; group leader; Li Keqiang; host; Convening; leader; Group meeting; Discussion; CPC Central Committee; the Political Bureau; member of the standing committee
RT            
T1            
JF 326
YR 20200202
K1 2020; February; 1 day; 0 24; Hour; Xinjiang; Including; corps; COVID-19; Infected; Pneumonia; newly added; diagnosis; Cases; 3 cases; newly added; Severe; Cases; 0 case; newly added; Dangerous; Severe; Cases; 0 case; newly added; Death; Cases; 0 case; newly added; leave hospital; Cases; 0 case; Including:;
RT            
T1            
JF 327
YR 20200202
K1 Xuzhou; January; 31 days; Electricity; Example; Peak; According to; Jiangsu; Xuzhou City; CDC; newest; release; Epidemic situation; Notification; 8; number; Display; From; January; 30 days; 10; To:; 31 days; 17; Hour; Xuzhou City; newly added; COVID-19; pathogeny; Learn; testing; Positive; 19 cases; To be; Province; to review
RT            
T1            
JF 328
YR 20200202
K1 Chen Huanchun; Say; relevant; Research; Discovery; COVID-19; And; SARS; Corona; virus Exist; relevance; But; not; Same; COVID-19; no SARS; Corona; virus Retrograde; youth; Dan; mission; Company; Line; frontline; War; Epidemic disease; youth; COVID-19 epidemic situation
RT            
T1            
JF 329
YR 20200202
K1 country; hygiene; healthy; Commission; scheduled to; February; 1 day; afternoon; 15; Hour; On; Commission; Organ; Xizhimen; Administrative Area; Journalism; Publishing hall; Convening; Journalism; release conference; Introduction; COVID-19; Infected; Pneumonia; Epidemic situation; Prevention and control; Work; Medium; Pregnant and lying in women; baby; And; Nurseries; Institutions; healthy; Protection; situation
RT            
T1            
JF 330
YR 20200202
K1 According to; Russia; Satellite; Web; 31 Daily report; Avenue; Russia; vice-premier; express; Russia; Discovery; Two cases; COVID-19; Infected; Cases; January; 31 days; Electricity; According to; Russia; Satellite; Web; 31 Daily report; Avenue; Russia; Vice-; The Prime Minister; express; Russia; Discovery; Two cases; New coronary disease
RT            
T1            
JF 331
YR 20200202
K1 Is; prevent; COVID-19; Infected; Pneumonia; Epidemic situation; continue; Communication; And; Diffusion; Safeguards; People; The masses; healthy; Maintenance; Normal; Production; life; And; Transportation; Order; China; Disease; prevention; Control; Center; First; Time; investment; To; Anti epidemic; frontline; conduct; Technology; Guidance;
RT            
T1            
JF 332
YR 20200202
K1 And; these Both; Yes; because; 2019; Year; December; appear; I; Species; Virus; -; -; 2019; COVID-19; 2019; novel; coronavirus; 2019-nCoV; Perhaps; Everyone; Now? hear; virus already; Unconscious; Get; Strange; But; In fact; until; nineteen
RT            
T1            
JF 333
YR 20200202
K1 January; 31 days; afternoon; 5; Hour; 15; Points; Lianyungang; COVID-19; Infected; Pneumonia; patient; Liu; leave hospital; He; Yes; Jiangsu Province; The third case; leave hospital; Cases; same day; afternoon; Liu Moudai; With; Mask; appear; On; hospital; In front of the door; Hold; With; I; Bundle; Flowers; Liu
RT            
T1            
JF 334
YR 20200202
K1 Convergence; From; overcome; Epidemic disease; Demon; infinite; Power; -; -; Liaoning; Admission; COVID-19; Infected; Pneumonia; patient; Fixed point; hospital; what one see and hears Sound; Hoarseness; Blood filament; Eyeful; Emaciated; It; Torso; Unexpectedly; So; firm; Charge; On; Anti epidemic; front; 5 days; 5 nights; I didn't sleep much; forty-five
RT            
T1            
JF 335
YR 20200201
K1 January; 31 days; Qinghai Province; COVID-19; Infected; Pneumonia; Epidemic situation; Prevention and control; management; Work; headquarters; On; Xining; Convening; Second; Field; Journalism; release conference; meeting; Notification; Has; the near future; Xining City; COVID-19; Infected; Pneumonia; diagnosis; Cases; Investigation; management; situation; Qinghai Province
RT            
T1            
JF 336
YR 20200201
K1 these project Medium; have quite a lot; Hard; Nuclear; Content; Very; High; Science and technology; Tackling key problems; Tasks; Will; yes; Prevention and control; COVID-19; Pneumonia; Start; Important; Science and technology; Support; 
RT            
T1            
JF 337
YR 20200201
K1 reporter; interview; Anhui; medical courses; university; school of pharmacy; Union; Anhui; medical courses; university; First; Ancillary; hospital; Pharmacy Department; Clinical; Pharmacist; Help; You; arrangement; carding; Has; COVID-19; Pneumonia; prevention and cure; Medium; involve; Those; Drugs; And; probably; Exist; Some; Medication; Misunderstandings; one
RT            
T1            
JF 338
YR 20200201
K1 Autonomous Region; hygiene; healthy; Commission; newest; Notification; January; 30 days; 0 To:; 24; Hour; Autonomous Region; COVID-19; Infected; Pneumonia; newly added; diagnosis; Cases; 3 cases; Including:; Urumqi; Qishi; diagnosis; Cases; 1 case; Ili; State; diagnosis; Cases; 1 case; Aksu; Region; diagnosis
RT            
T1            
JF 339
YR 20200201
K1 Beijing; January; 31 days; Electricity; According to; Shaanxi Province; health commission Website; Message; by January; 31 days; 10; Hour; Shaanxi newly added; 24 cases; COVID-19; Infected; Pneumonia; diagnosis; Cases; newly added; suspected case 47 cases; newly added; diagnosis; Cases; Medium; Xi'an City; 10 cases; Xianyang
RT            
T1            
JF 340
YR 20200201
K1 National Health Commission Domestic; COVID-19; Infected; Pneumonia; Cases; diagnosis; 9692 cases; 30 days; newly added; diagnosis; Cases; 1982 cases; reporter; 31 days; From; National Health Commission learn; January; 30 days; 0 24; Hour; 31; Pieces; Province; Autonomous Region; municipality directly under the Central Government; And; Xinjiang
RT            
T1            
JF 341
YR 20200201
K1 whole country; newly added; COVID-19; Infected; Pneumonia; diagnosis; Cases; 1982 cases; 2020; January; 31 days; 07; 54; Source; Beijing; January; 31 days; Electricity; According to; country; Health Committee; official; Website; Message; January; 30 days; 0 24; Hour; 31
RT            
T1            
JF 342
YR 20200201
K1 COVID-19; break in in full fury; We; should; how; Do a good job; Self; to guard against; What?; Please; Look; About; COVID-19; Infected; Pneumonia; 100; Article; Science; Information;
RT            
T1            
JF 343
YR 20200201
K1 Beijing; January; 30 days; Electricity; reporter; Li Jiarui; reporter; From; 30 days; Held; Beijing; COVID-19; Infected; Pneumonia; Epidemic situation; Prevention and control; Work; Journalism; release conference; Up; Understand; To; Beijing; already; Complete; yes; 334; Pieces; Respiratory tract; symptom; Cases; testing; Samples; branch
RT            
T1            
JF 344
YR 20200201
K1 Beijing; January; 31 days; Electricity; According to; Ministry of Foreign Affairs; Website; Message; Ministry of Foreign Affairs; spokesman; Hua Chunying; On the 31st day; world health organization; release; COVID-19; Infected; Pneumonia; Epidemic situation; Is; International; Attention; Sudden; Public health events; answer; reporter; put questions to; Ask;
RT            
T1            
JF 345
YR 20200201
K1 Beijing; January; 31 days; Electricity; Ministry of Foreign Affairs; spokesman; Hua Chunying; On the 31st day; world health organization; release; COVID-19; Infected; Pneumonia; Epidemic situation; Is; International; Attention; Sudden; Public health events; answer; reporter; put questions to; have reporter; Before asking; world
RT            
T1            
JF 346
YR 20200201
K1 January; 30 days; the Philippines; Ministry of Health; DOH; Convening; Journalism; release conference; confirm; the Philippines; appear; first case; Confirmation; COVID-19; infected individual patient; Is; I; Name comes; From; Wuhan; 38; Years old; China; female sex; Citizens; Is; prevent; Infected; Manila; Street; people; One after another; wear
RT            
T1            
JF 347
YR 20200201
K1 local; Time; January; 30 days; Late; world health organization; announce; Will; COVID-19; Epidemic situation; Listed as; International; Attention; Sudden; Public health events; world health organization; Total; Officers; Tan De; Plug; announce; Primary; be based on; China; infected individual quantity Increase; Multiple; country; all
RT            
T1            
JF 348
YR 20200201
K1 This is; One; No, smoke of gunpowder; Warfare; COVID-19; Infected; Pneumonia; Epidemic situation; Rampant; Epidemic prevention; Anti epidemic; most urgent; This; Yes; I; Branches; Reverse; And; that 's ok; ranks; Key; Time; They; Courageously; Forward; go to all lengths; Be resolute; Carry; From; Epidemic situation; Prevention and control; Heavy responsibilities; they
RT            
T1            
JF 349
YR 20200201
K1 Restaurant; Services; Provider; COVID-19; Pneumonia; Epidemic situation; Prevention and control; Guidelines; Is; Guidance; Restaurant; Services; Provider; Do a good job; COVID-19; Infected; Pneumonia; Epidemic situation; Prevention and control; Work; Special; Propose; As follows:; Prevention and control; Guidelines; Strict; to implement; Employees; Individuals; hygiene; And; Protection; measures;
RT            
T1            
JF 350
YR 20200201
K1 China News Service; Sydney; January; 30 days; Electricity; reporter; Tao Shelan; Australia; diagnosis; COVID-19; infected individual 30 day increase; To; 8 cases; Including:; Xinnan; Wales; State; 4 cases; victoria; State; 3 cases; Queensland; 1 case; in the light of; New State; also; 6 cases; suspected case Is
RT            
T1            
JF 351
YR 20200201
K1 Attention; official; treatment; Medium; Prescription; Come; Now!; COVID-19; Infected; Pneumonia; sure; So; Governance; 
RT            
T1            
JF 352
YR 20200201
K1 this newspaper; Information; January; 29; Provincial Party Committee; Convening; Standing Committee; meeting; And; Provincial Party Committee; answer; COVID-19; Pneumonia; Epidemic situation; Work; leader; Group meeting; Discussion; convey; Learn; breezy; Near; Flat; General Secretary; the near future; yes; all or different levels; Party organization; And; vast; party member; Cadres; Make; Important; instructions; And; Chinese Communist Party
RT            
T1            
JF 353
YR 20200201
K1 Based on; Discipline inspection; supervision; duty; location; Central; Commission for Discipline Inspection; country; Supervisor; Commission; Printed and distributed; ; About; Implementation; CPC Central Committee; Deployment; Requirements; Do a good job; COVID-19; Pneumonia; Epidemic situation; Prevention and control; Supervision; Work; Notice; yes; Do a good job; COVID-19; Pneumonia; Epidemic situation; prevention and control
RT            
T1            
JF 354
YR 20200131
K1 ; Central; Organization Department; From; On behalf of; Central; Administration; party membership dues; Medium; To; 31; Pieces; Provinces and regions; City; Central; of Department; System; Allocation; Special projects; Funds; 10800; 10000 yuan; be used for; support; Each; Region; Each; of Department; System; develop; COVID-19; Infected; Pneumonia; Epidemic situation; prevention and control
RT            
T1            
JF 355
YR 20200131
K1 According to; the near future; Clinical; Information; Look; virus Communication; power; it seems that; Have; enhance; 4; At present; COVID-19; Infectious source; not yet; Find; 5; At present; Also; No; Discovery; virus happen; Variation; 6; COVID-19; And; SARS; Homologous; Sex; Da; 85%; 7; new type
RT            
T1            
JF 356
YR 20200131
K1 110; minute; Inside; Results; Guangdong; COVID-19; testing; Reagents; Classics; meet an emergency; Approval; Listing; Guangdong Province; drugs; Regulatory Authority; Will; continue; carding; Guangdong Province; Under research; Under inspection; Under trial; project According to; Epidemic situation; need; Active; to implement; meet an emergency; Approval; duty; Guarantee; Products; security
RT            
T1            
JF 357
YR 20200131
K1 U.S.A; east; Time; Morning; 11; Point; world health organization; In Geneva; WHO; Headquarters; Notification; COVID-19; Infected; Pneumonia; situation; WHO; Sudden; hygiene; event; plan; Executor; Ren; Advanced; Consultants; Michael; Ryan; Doctor; publish; Speech; Praise
RT            
T1            
JF 358
YR 20200131
K1 According to; the near future; Clinical; Information; Look; virus Communication; power; it seems that; Have; enhance; 4; At present; COVID-19; Infectious source; not yet; Find; 5; At present; Also; No; Discovery; virus happen; Variation; 6; COVID-19; And; SARS; Homologous; Sex; Da; 85%; seven
RT            
T1            
JF 359
YR 20200131
K1 According to; the near future; Clinical; Information; Look; virus Communication; power; it seems that; Have; enhance; 4; At present; COVID-19; Infectious source; not yet; Find; 5; At present; Also; No; Discovery; virus happen; Variation; 6; COVID-19; And; SARS; Homologous; Sex; Da; 85%; seven
RT            
T1            
JF 360
YR 20200131
K1 January; 29; Chongqing; Weiss; Teng; biology Medicine; Science and technology; limited company; receive; City; COVID-19; Infected; Pneumonia; Epidemic situation; Prevention and control; medical care; Materials; Safeguards; Work; testing; Reagents; Box; Make; Group; to work in an office; Room; relevant; Notice; agree Production; COVID-19
RT            
T1            
JF 361
YR 20200131
K1 Tibet; Autonomous Region; Health Committee; 30 days; release; Message; Say; Tibet; diagnosis; first case; COVID-19; Infected; Pneumonia; Cases; Wang Zehao; Tibet; Autonomous Region; Health Committee; 30 days; release; Message; Say; Tibet; diagnosis; first case; COVID-19; Infected
RT            
T1            
JF 362
YR 20200131
K1 this newspaper; Information; reporter; Chen Weideng; January; 29; On; 10000; State District; Chongqing; Three Gorges; Center; hospital; Medical care; Personnel; elaborate; Diagnosis and treatment; And; nursing; Next; The Institute; I; First name; diagnosis; COVID-19; Infected; Pneumonia; patient; Treatment; situation; Good; Conform; leave hospital; Standards; On; same day
RT            
T1            
JF 363
YR 20200131
K1 Wuhan; January; 29; Electricity; Chinese family; College; Wuhan; virus graduate school; On; COVID-19; Research; aspect; obtain; Breach; Has; Screening; Out; Several; Species; Can; On; Cells; Level; Compare; Good; inhibition; This one; virus Drugs; have; Potential; Clinical; Application; Value; This; Yes; reporter
RT            
T1            
JF 364
YR 20200131
K1 Geneva; January; 29; Electricity; reporter; Nie Xiaoyang; Chen Junxia; In recent days; world health organization; official; And; Experts; Adoption; Video; release; Press conference; And; Accept; interview; Etc; Form; Successively; On; At present; Global; People; Widely; Attention; COVID-19; Some; problem
RT            
T1            
JF 365
YR 20200131
K1 COVID-19; Infection; Pneumonia; Diagnosis and Treatment; Scheme; Trial; Fourth Edition; Release the healthy spirit of agastache; Etc; Many; Of them; Patent medicine; Obtained; Recommendation; January; 27th; country; hygiene; healthy; Commission; to work in an office; Hall; country; Traditional Chinese Medicine; administration; office; release; About; Printed and distributed; new type
RT            
T1            
JF 366
YR 20200131
K1 Epidemic situation; Yes; One; imminent; Crisis; We; Use; wartime; Status; answer; Current; At the right place; On; One; Tight; State; Epidemic situation; can't; Yes; One; Protracted war; As long as; Sufficient; Be serious; answer; Perhaps; future; Soon; On; Can; Welcome; Transfer; This; Two; Days; Zhong Nanshan
RT            
T1            
JF 367
YR 20200131
K1 lately; COVID-19; Pneumonia; break in in full fury; Influence; With; whole country; People; Heart; On; On; 27th; Morning; Minhang District; District level; Organ; Party Working Committee; And; Youth League District Committee; release; Has; Minhang; Prevention and control; COVID-19; Pneumonia; volunteer; Recruitment; proposal; Active; Participation; prevention and control
RT            
T1            
JF 368
YR 20200131
K1 January; 30 days; Electricity; According to Japan; Kyodo Japan; Health care; Labor; Province; 30 days; release; Message; Say; Take Japan; Government; All; Pie; full-time; Empty package; Machine; 29; Return to Japan; Day of; Overseas Chinese; Medium; have 3; People; Detect out; Infected; COVID-19; Including:; 2; People; No,
RT            
T1            
JF 369
YR 20200131
K1 Is; Strict; Control; COVID-19; Infected; Pneumonia; Epidemic situation; Adoption; road; Transportation; Approach; Communication; Further; Do a good job; Prevention; Input; Prevention; Output; Non proliferation; Work; Now; Will; of matter; Notice; As follows:; I; From; Today; From; Each; of City; province
RT            
T1            
JF 370
YR 20200131
K1 Tibet; Autonomous Region; first case; suspected case Zhang;  Cases; Samples; Classics; Autonomous Region; Disease; prevention; Control; Center; testing; China; Disease; prevention; Control; Center; laboratory; to review; testing; And; According to; Clinical; Performance; And; Autonomous Region; Expert group; group consultation; Research; Judgment; Confirmation; Is; COVID-19
RT            
T1            
JF 371
YR 20200131
K1 This; a batch; patient; Clinical; symptom; Both; Get; Effective; Control; And; Two; Times; virus Nucleic acid; testing; Average; Is; Negative; achieve; leave hospital; Standards; Similarly; On; January; 28 days; Wuhan City; Department of Lung; hospital; 5; First name; COVID-19; Infected; Pneumonia; patient; Through; treatment; After; recovery; leave hospital
RT            
T1            
JF 372
YR 20200131
K1 National Health Commission Domestic; COVID-19; Infected; Pneumonia; Cases; 7711 cases; New on the 29th; Increase; 1737 cases; January; 29; 0 24; Hour; 31; Pieces; Province; Autonomous Region; municipality directly under the Central Government; And; Xinjiang; Production; Construction; corps; newly added; diagnosis; Cases; 1737 cases; Tibet
RT            
T1            
JF 373
YR 20200130
K1 January; 29; Sichuan News Network; reporter; From; Guang'an; City; hygiene; healthy; Commission; official; Website; learn; Today; Sichuan university; West China; Guang'an; hospital; Guang'an; City; People; hospital; Coming; hot wire; Through; Medical care; Personnel; elaborate; Treatment; Guang'an; first case; COVID-19; Infected; of
RT            
T1            
JF 374
YR 20200130
K1 Question; to be isolated; Epidemic situation; Not separated; Truth; -; -; COVID-19; Infected; Pneumonia; Epidemic situation; Prevention and control; Focus; Scanning; It; VI; Ministry of Civil Affairs; requirement; Be practical; Do a good job; Epidemic situation; Prevention and control; period; of society rescue; Work; enlarge; COVID-19; Infected; Pneumonia; patient; Temporary; rescue; intensity
RT            
T1            
JF 375
YR 20200130
K1 January; 29; CPC Central Committee; the Political Bureau; member of the standing committee; the State Council The Prime Minister; Central; answer; COVID-19; Pneumonia; Epidemic situation; Work; leader; Group; group leader; Li Keqiang; host; Convening; leader; Group meeting; Discussion; Further; Research; Epidemic situation; Prevention and control; Situation; Deployment; have pertinence; strengthen; prevention and control
RT            
T1            
JF 376
YR 20200130
K1 Lhasa; January; 30 days; Electricity; reporter; Bai Shaobo; Wang Zehao; Tibet; Autonomous Region; Health Committee; 30 days; release; Message; Say; Tibet; diagnosis; first case; COVID-19; Infected; Pneumonia; Cases; according to
RT            
T1            
JF 377
YR 20200130
K1 Through; hospital; elaborate; Treatment; And; nursing; 29; Anhui; Shandong; Chongqing; Guizhou; Hainan; Shanxi; Etc; Province and city; Multi bit; COVID-19; Infected; Pneumonia; patient; cure; leave hospital;
RT            
T1            
JF 378
YR 20200130
K1 Beijing; 2020; January; 29; Electricity; Comprehensive; Resident; Outside; reporter; China; COVID-19; Pneumonia; Epidemic situation; Influence; With; all countries; Friends; And; Overseas; Overseas Chinese; Chinese; Heart; They; One after another; Donation; Funds; Or; medical care; Materials; Support; China; Epidemic situation; Prevention and control; work
RT            
T1            
JF 379
YR 20200130
K1 January; 28 days; National Health Commission High; Level; Expert group; Members; China; Engineering Institute; academician; Li Lanjuan leader; country; a key; laboratory; Separation; To; III; Strains; COVID-19; Poison; Strains; This; signify; What?; still more; How long? can; Out; vaccines Li Lanjuan academician; In this way; answer;
RT            
T1            
JF 380
YR 20200130
K1 From; COVID-19; Pneumonia; Epidemic situation; happen; since; The public; yes; Epidemic situation; Dynamic; situation; Time; Attention; Wuhan; Epidemic situation; situation; More; Yes; Influence; People's hearts; Is; Active; Prevention and control; new type; Pneumonia; virus Decrease; Crossing; Infected; ease; The public; Panic; Emotion; Shenzhen City; health commission
RT            
T1            
JF 381
YR 20200130
K1 Yinchuan; January; 29; Electricity; Liang Hongxin; today; afternoon; Ningxia; answer; COVID-19; Infected; Pneumonia; Epidemic situation; Work; headquarters; office; release; Notice; Is; Further; standard; Elderly care; Institutions; Etc; civil administration; Services; Institutions; Epidemic situation; Prevention and control; Effective; prevent; virus spread
RT            
T1            
JF 382
YR 20200130
K1 China News Service; Beijing; January; 29; Electricity; by Beijing; Time; January; 29; 14; Hour; China; outside; share; 15; Pieces; country; Cumulative diagnosis; COVID-19; Infected; Cases; 66 cases; include; Thailand; 14 cases in Japan; Singapore; Malaysia; Each; 7 cases; U.S.A; and
RT            
T1            
JF 383
YR 20200130
K1 Chinese Academy of Sciences; Wuhan; Branch; 29; release; article; Say; Wuhan; virus All; Positive; develop; COVID-19; Infected; disease-resistant; Poison; Drugs; Screening; vaccines R&D; Etc; Work;
RT            
T1            
JF 384
YR 20200130
K1 29; afternoon; National Health Commission publish; Has; family; public place; Public transportation; Etc; Multiple; edition; COVID-19; Pneumonia; prevention; Guidelines;
RT            
T1            
JF 385
YR 20200130
K1 Hami Municipal Party Committee; municipal government; Be resolute; Implementation; to implement; Xi Jinping; General Secretary; About; COVID-19; Epidemic situation; Prevention and control; Work; Important; Speech; And; Important; instructions; Spirit; Implementation; to implement; Autonomous Region; Party committee; Work Department; Department; According to; Significant; Sudden; Public health events; class a; Response; Mechanism; requirement
RT            
T1            
JF 386
YR 20200130
K1 reporter; From; Ningxia; Hui nationality; Autonomous Region; of Department; learn; COVID-19; Infected; Pneumonia; Epidemic situation; Prevention and control; Work; Start up; since; Ningxia; all places; Each; of Department; Company; Hold fast; no happen; Second generation; Cases; no happen; Medical care; Personnel; Infected; no happen; death
RT            
T1            
JF 387
YR 20200130
K1 At present; Research; Evidence; indicate; COVID-19; More; Fear; Heat; Or; More; Fear; Cold?; Corona; virus yes; Heat; relatively; sensitive; 60℃; May; preservation; Number; Year; virus On; 4℃; Suitable; Maintenance; Liquid; Medium; Is; Medium; stable; But; With; Temperature; rise; virus Resistance; lower
RT            
T1            
JF 388
YR 20200130
K1 hygiene; Clinical; Center; Scientific research; Department; Coming; hot wire; By; New and; Reproduction; Infectious Diseases; graduate school; director of an institute; Xu Jianqing; Lead; Scientific research; Team; Through; 6; Year; Make unremitting efforts; development; Out; I; Clause; Anti; virus Spray; Agent; Available; On; COVID-19; Pneumonia; meet an emergency; Inpatient Ward; occupation; Protection,
RT            
T1            
JF 389
YR 20200130
K1 January; 28 days; Provincial Party Committee; Vice-; Secretary; Governor; headquarters; Commander; Yin Li; host; Convening; Province; answer; COVID-19; Pneumonia; Epidemic situation; meet an emergency; headquarters; Section; secondary; meeting; Listening; Each; Working group; And; Chengdu; relevant; Work; develop; situation; Reporting; Arrangement; Deployment; current
RT            
T1            
JF 390
YR 20200130
K1 U.S.A; Disease; Control; And; prevention; Center; 28 days; announce; Is; answer; COVID-19; Will; Put; conduct; Entry; Troubleshooting; U.S.A; airport; number; From; At present; 5; expand; To; 20;
RT            
T1            
JF 391
YR 20200129
K1 France; newly added; 1 case; COVID-19; Infected; Pneumonia; diagnosis; Cases; Cumulative diagnosis; 4 cases; Germany; newly added; 3 cases; COVID-19; Infected; Pneumonia; Cases; Cumulative 4 cases in Japan; Government; 28 days; Formal; Will; COVID-19; initiation; Pneumonia; Listed as; appoint
RT            
T1            
JF 392
YR 20200129
K1 Province; This level; Fixed point; Medicine; Institutions; For; diagnosis; COVID-19; Infected; Pneumonia; Off site; Seek medical attention; patient; First; Treatment; After; settlement; Reimbursement; no Implementation; Off site; Transfer; Outside; Seek medical attention; Payment; proportion; Adjustment and reduction; regulations; 
RT            
T1            
JF 393
YR 20200129
K1 by January; 28 days; 24; Hour; new type; Corona; virus Infected; Pneumonia; Epidemic situation; newest; Situation; January; 28 days; 0 24; Hour; 31; Pieces; Province; Zone; City; newly added; diagnosis; Cases; 1459 cases; newly added; Severe; Cases; 263 cases; newly added; Death; Cases; 26 cases; Hubei province
RT            
T1            
JF 394
YR 20200129
K1 Beijing; January; 29; Electricity; According to; Hubei Province; health commission Website; Message; 2020; January; 28 days; 0 Hour; 24; Hour; Hubei Province; newly added; COVID-19; Infected; Pneumonia; Cases; 840 cases; Wuhan City; newly added; 315 cases; Huangshi City; newly added; 33 cases; Shiyan City
RT            
T1            
JF 395
YR 20200129
K1 2020; January; 29; 0 24; Hour; Autonomous Region; COVID-19; Infected; Pneumonia; newly added; diagnosis; Cases; 1 case; newly added; Severe; Cases; 0 case; newly added; Death; Cases; 0 case; newly added; leave hospital; Cases; 0 case; Including:; newly added; diagnosis; Cases; Medium; Urumqi; City; one
RT            
T1            
JF 396
YR 20200129
K1 how; Protection; own; far from; COVID-19; Pneumonia; Infection?; 1; Diligence; wash hands; use; Soap; Or; wash hands; Liquid; Combined use; Flow; Water washing; Hand; Use; disposable; Paper; Towel; Or; Clean; towel; Wipe; Hand; both hands; Contact; Respiratory tract; Secretion; Things; After; For example:; sneeze; After; answer
RT            
T1            
JF 397
YR 20200129
K1 Chinanet; January; 28 days; Before the date of information; meet an emergency; General Hospital; release; ; COVID-19; Infection; Pneumonia; Prevention and control; Knowledge; Manual; Points; Work; Region; Protection; Individuals; Protection; Home; Protection; At the same time; Introduction; Has; COVID-19; Infected; Pneumonia; relevant; Knowledge; And; Get medical attention
RT            
T1            
JF 398
YR 20200129
K1 COVID-19; popularization of science Knowledge; twenty-three Experts; Say; virus Yes; how; Communication?; Central; Radio and TV; reception desk; International; on-line; 2020; 01; 28; 22; 14; 23; ; Source; healthy; China fever; Li Yunlong; 58; Years old; Forced; Suicide; leave behind; six
RT            
T1            
JF 399
YR 20200129
K1 National Health Commission On; COVID-19; Infected; Pneumonia; Epidemic situation; Prevention and control; Work; Held; Journalism; release conference; National Health Commission On; COVID-19; Infected; Pneumonia; Epidemic situation; Prevention and control; Work; Held; Journalism; release conference; 2020; 02; 03; 15; 05; Hefei; strengthen; transit
RT            
T1            
JF 400
YR 20200129
K1 National Health Commission 28 days; Notification; 27th; 30; Pieces; Province; Zone; City; newly added; COVID-19; Infected; Pneumonia; diagnosis; Cases; 1771 cases; newly added; Death; Cases; 26 cases; face; Epidemic situation; Accelerate; Spread; Serious; Situation; all places; Sound; district and county; Street; Town; urban and rural; agency
RT            
T1            
JF 401
YR 20200129
K1 Heilongjiang Province; COVID-19; Infected; Pneumonia; Epidemic situation; joint defence; Joint control; Work; Journalism; release conference; Focal photography; Harbin; January; 28 days; Electricity; January; 28 days; Heilongjiang Province; Government; Information Office; Held; COVID-19; Infected; Pneumonia; Epidemic situation; joint defence; Link
RT            
T1            
JF 402
YR 20200129
K1 Singapore; newly added; 2 cases; COVID-19; Infected; Pneumonia; diagnosis; Cases; Cumulative diagnosis; 7 cases; announce; Will; Prohibition; Hubei; Nationality; passenger; Entry; Thailand; newly added; 6 cases; COVID-19; Infected; Pneumonia; diagnosis; Cases; Cumulative diagnosis; 14 cases; the republic of korea; decision; arrange
RT            
T1            
JF 403
YR 20200129
K1 January; On the 28th; Noon; Autonomous Region; Convening; COVID-19; Infected; Pneumonia; Epidemic situation; Prevention and control; Work; Video; meeting; Further; convey; study; Implementation; Xi Jinping; General Secretary; Important; Speech; And; Important; instructions; Spirit; Research; Deployment; Epidemic situation; Prevention and control; Work; Autonomous Region; Party committee; Secretary; since
RT            
T1            
JF 404
YR 20200129
K1 Suzhou; January; 28 days; Electricity; reporter; Wang Jiliang; 28 days; Jiangsu Province; health commission Notification; by 2020; January; 27th; 24; Hour; Suzhou City; Cumulative COVID-19; Infected; Pneumonia; diagnosis; Cases; 12 cases; Subsequently; Suzhou City; health commission yes; relevant
RT            
T1            
JF 405
YR 20200129
K1 January; 26th; Liaoning Province; COVID-19; Infected; Pneumonia; Epidemic situation; Prevention and control; headquarters; meeting; On; Shenyang; Convening; meeting; decision; According to; Central; requirement; Liaoning Province; Commission; provincial government; Establishment; Province; COVID-19; Infected; Pneumonia; Epidemic situation; Prevention and control; headquarters; On; Provincial Party Committee
RT            
T1            
JF 406
YR 20200129
K1 Foreign media; local; Time; 26th; world health organization; WHO; express; Will; COVID-19; Epidemic situation; On; Global; Range; Inside; Risk; Change; Is; high-risk; And; admit; The; Organization; This; Forefinger; Risk; Medium; statement; incorrect; According to; On; New on the 26th
RT            
T1            
JF 407
YR 20200129
K1 Shanghai; January; 28 days; Electricity; Xuan; Call; Strong; face; COVID-19; Pneumonia; Epidemic situation; Spread; whole country; Up and down; develop; joint defence; Joint control; Work; At the same time; yes; COVID-19; vaccines R&D; Work; Also; Propose; On the agenda; reporter; Today; learn; Tongji University
RT            
T1            
JF 408
YR 20200129
K1 27th; 9; Hour; Autonomous Region; CDC; COVID-19; Nucleic acid; testing; result; Is; Positive; Classics; Autonomous Region; COVID-19; Infected; Pneumonia; Diagnosis and treatment; Expert group; assessment; Confirmation; Is; COVID-19; Infected; Pneumonia; diagnosis; Cases; 27th; Late; By; Wuzhong City
RT            
T1            
JF 409
YR 20200129
K1 If; appear; COVID-19; Infected; suspicious; symptom; include; Fever; cough sore throat Chest tightness; Breathing; Difficulties; light; Na; Poor; weakness Spirit; Slightly poor; Nausea; vomit; Diarrhea; Headache; Panic; conjunctivitis; light; Limbs; Or; Lumbar back; Muscle; Soreness
RT            
T1            
JF 410
YR 20200129
K1 From; At present; situation; Look; 95%; above; COVID-19; Pneumonia; Cases; Both; And; Wuhan; of China; Medical Science; Academy of Sciences; Breathing; Disease; Learn; Research Institute; Executive; Vice-; President; China and Japan; hospital; Vice-; President; Breathing; Center; Executive; Vice-; Director; Cao Bin; express; 
RT            
T1            
JF 411
YR 20200129
K1 Provinces; Autonomous Region; municipality directly under the Central Government; And; Xinjiang; Production; Construction; corps; hygiene; healthy; Commission; Traditional Chinese Medicine; Management Department; Door; Is; Further; Do a good job; COVID-19; Infected; Pneumonia; Cases; diagnosis; And; medical care; Treatment; Work; We; Organization; Experts; yes; Diagnosis and treatment; Programme; conduct; Revision;
RT            
T1            
JF 412
YR 20200128
K1 All districts; People's government; municipal government; Each; Commission; Office; Bureau; Each; municipal; Institutions; Is; Implementation; to implement; ; Beijing; People's Government; About; Further; Clarify; Responsibility; Strengthen; COVID-19; Infection; Pneumonia; Prevention; Control; Work; Notice; Beijing administration; Hair;
RT            
T1            
JF 413
YR 20200128
K1 Current; COVID-19; Epidemic situation; get into; Compare; Complex; Period; January; 27th; China; Medical Science; Academy of Sciences; Special; Organization; China; Medical Science; Academy of Sciences; pathogeny; biology; graduate school; director of an institute; Jinqi; China; Medical Science; Academy of Sciences; Basics; Medical Science; graduate school; Epidemics; Learn; And; hygiene; statistics; system
RT            
T1            
JF 414
YR 20200128
K1 COVID-19; Communication; Approach; And; prevention; Guidelines; Disease; prevention; Control; Bureau; 2020; January; 27th; 22; 09; Original; title; COVID-19; Communication; Approach; And; prevention; Guidelines; Edit; Tian Hong; Responsibility; Edit; Liu Liang; COVID-19; Communication; channel
RT            
T1            
JF 415
YR 20200128
K1 COVID-19; Infected; Pneumonia; patient; Every day; Both; On; Increase; by January; 26th; 24; Hour; Domestic; COVID-19; Infected; Pneumonia; Cases; diagnosis; 2744 cases; 26th; newly added; diagnosis; Cases; 769 cases; face; Epidemic situation; Take strict precautions; Strictly control; Important; measures
RT            
T1            
JF 416
YR 20200128
K1 today; January; 27th; Zhejiang Province; External; announce; Zhejiang Province; CDC; biology Safety; Level III; laboratory; already; success; Separation; Out; new type; Corona; virus; Virus strain; This; Yes; Following; country; CDC; After; our country; Second; Pieces; success; Separation; Out; new type; Corona; virus; Virus strain; 
RT            
T1            
JF 417
YR 20200128
K1 Is; Be resolute; Effective; Containment; COVID-19; Infected; Pneumonia; Epidemic situation; On; The whole city; happen; And; Diffusion; Ensure that; vast; People; The masses; Life; Safety; And; Body; healthy; basis; ; China; People; Republic; Infectious Diseases; Prevention and Control Law; ; China; People; Republic; Emergency; Incident; Response
RT            
T1            
JF 418
YR 20200128
K1 Shanghai; January; 27th; Electricity; I; Sign up; Please; let I; Go!; COVID-19; Pneumonia; Epidemic situation; throughout; Influence; All; People; seize every minute and second; battlefield; Up; Jiaotong University; People; Active; Invite a tassel; Flushing; Up; frontline; And; Time; race; Assistance; Epidemic situation; prevention and cure; Work; New Year's Eve
RT            
T1            
JF 419
YR 20200128
K1 January; 27th; Electricity; According to; Qingdao; Health Committee; official; Micro; Bo; Message; Shandong Province; Qingdao; newly added; 5 cases; COVID-19; Infected; Pneumonia; diagnosis; Cases; Micro; Bo; Screenshot; January; 26th; Late; diagnosis; 2; First name; patient; I; Is; 44; Years old; female sex;
RT            
T1            
JF 420
YR 20200128
K1 COVID-19; Infected; Pneumonia; Epidemic situation; happen; After; have net friend; Turn over; Out; 2018; Year; scientist; Discovery; COVID-19; Old news; Suspicion; whether; Two; Years ago; On; Has; Discovery; Today; Is; Rampant; COVID-19; reporter; today; To; Chinese Academy of Sciences; Verification
RT            
T1            
JF 421
YR 20200128
K1 26th; 5 hours; Yinchuan City; CDC; laboratory; COVID-19; Nucleic acid; testing; result; Is; Positive; 7; Hour; 30; Points; Autonomous Region; CDC; laboratory; to review; result; Is; Positive; Classics; Autonomous Region; Diagnosis and treatment; Expert group; Confirmation; Is; diagnosis; Cases; After; By; Yinchuan City; first
RT            
T1            
JF 422
YR 20200128
K1 Yinchuan; January; 27th; Electricity; tolerant; COVID-19; Infected; Pneumonia; Epidemic situation; Prevention and control; Work; Start up; since; Ningxia; all places; Each; of Department; Company; Hold fast; no happen; II; On behalf of; Cases; no happen; Medical care; Personnel; Infected; no happen; Death; Cases; baseline;
RT            
T1            
JF 423
YR 20200128
K1 Current; COVID-19; Pneumonia; Epidemic situation; get into; Has; Comparison; Serious; Complex; Period; For; Full strength; to fight; Epidemic situation; January; 26th; Yili; decision; continued; investment; 1; 100 million; Yuan; be used for; COVID-19; Pneumonia; Prevention and control; treatment; This; Also; Yes; Yili; Following; Donation; 2; 10000; box
RT            
T1            
JF 424
YR 20200128
K1 January; 26th; reporter; From; Province; hygiene; healthy; Commission; learn; Our province; newly added; 3 cases; COVID-19; Infected; Pneumonia; suspected case January; 26th; reporter; From; Province; hygiene; healthy; Commission; learn; Our province; newly added; 3 cases; COVID-19; Infected
RT            
T1            
JF 425
YR 20200128
K1 January; 26th; Vice-; Governor; Kuang Chong; Province; Fourth; People; hospital; And; Province; People; hospital; Inspection; Guidance; COVID-19; Infected; Pneumonia; Epidemic situation; Prevention and control; Work; Condolences; frontline; medical matters; Personnel; He; emphasize; To; Put; Epidemic situation; Prevention and control; Work; Falling; Fine; to implement; Fall to; Bit; Full strength
RT            
T1            
JF 426
YR 20200128
K1 January; On the 25th; Noon; whole province; COVID-19; Pneumonia; Epidemic situation; management; Work; Video; meeting; On; Jinan; Held; Provincial Party Committee; Secretary; Province; COVID-19; Pneumonia; Epidemic situation; management; Work; leader; Group; group leader; Liu Family; Meaning; host; meeting; Listening; whole province; Epidemic situation; management; work
RT            
T1            
JF 427
YR 20200128
K1 Understand; From; January; 21; Our city; diagnosis; The first case; COVID-19; Infected; Pneumonia; Cases; since; by January; 25th; 24; Hour; The whole city; Cumulative diagnosis; Cases; 75 cases; involve; 24; Pieces; district and county; Tang Wenge; analysis; Say; the near future; Our city; Cases; rise; Faster;
RT            
T1            
JF 428
YR 20200127
K1 Experts; Talk about; new type; Pneumonia; Epidemic situation; Prevention and control; Rumor; rumor; III; Use; Light; Salt water; Rinse mouth; sure; prevention; COVID-19; Web; Transmit; Zhong Nanshan; academician; Suggestions; Salt water; Rinse mouth; Disease prevention; Poison; 
RT            
T1            
JF 429
YR 20200127
K1 reporter; 26th; From; China; CDC; virus Disease; All; Understand; To; The Institute; On; COVID-19; Traceability; Research; Medium; obtain; Phased; progress; First time; From; Wuhan; South China; Seafood; Market; 585; Copies; environment Samples; Medium; testing; To; 33; Copies; Samples; contain; COVID-19; nucleic acid
RT            
T1            
JF 430
YR 20200127
K1 Comprehensive; Resident; Outside; reporter; past times; Two; Days; the republic of korea; Singapore; Australia; Etc; Country; hygiene; Department; release; Message; Say; Domestic; Discovery; COVID-19; Infected; Cases;
RT            
T1            
JF 431
YR 20200127
K1 appear; above; symptom; no certain; Infected; COVID-19; Shall; Timely; To; Normal; medical care; Institutions; Visit a doctor; Detailed; Inform; Individuals; symptom; And; the near future; Activities; situation; But; If; Incidence; front; 14; Days; Inside; Once in; Wuhan; Travel; Residence; Or; Contact; come here; From; Wuhan; Fever; companion
RT            
T1            
JF 432
YR 20200127
K1 2020; January; 26th; 0 24; Hour; Hubei Province; COVID-19; Infected; Pneumonia; newly added; diagnosis; Cases; 371 cases; newly added; Death; Cases; 24 cases; newly added; leave hospital; Cases; 2 cases;
RT            
T1            
JF 433
YR 20200127
K1 reporter; From; China; CDC; Understand; To; From; new type; Corona; virus Epidemic situation; happen; since; The; Center; virus Disease; All; continued; Tackle difficulties; On; virus Traceability; Research; Medium; obtain; Phased; progress;
RT            
T1            
JF 434
YR 20200127
K1 Nantong; January; 26th; Electricity; reporter; Wang Jiliang; 26th; Evening; According to; Jiangsu Province; People's government; About; Start up; Sudden; Public health events; class a; Response; decision; Is; Effective; Containment; COVID-19; Infected; Pneumonia; Epidemic situation; Diffusion; And; Spread; Be practical; guarantee
RT            
T1            
JF 435
YR 20200127
K1 how; Judgment; own; Yes; cold; Has; Or; Infected; COVID-19; ?; Home; need; Sterilization; disinfect Do?; how; correct; To; Wearing; Mask?; Jiangsu Province; health commission COVID-19; Infected; Lung; prevention and cure; Expert group; group leader; Jiangsu Province; People; hospital; Breathing and; Dangerous; Severe; Medical Science
RT            
T1            
JF 436
YR 20200127
K1 January; 26th; 8; To:; 18; Hour; Beijing; newly added; 9 cases; COVID-19; Infected; Pneumonia; Cases; Including:; 3; First name; Is; Previously; diagnosis; Cases; Close; Contact; Person; 1; First name; Is; Initial; Sieve; Positive; To be; diagnosis; Cases; Close; Contact; Person; At present; Average; Has; Send; To; Fixed point; medical care
RT            
T1            
JF 437
YR 20200127
K1 Autonomous Region; COVID-19; Infected; Pneumonia; Prevention and control; Work; leader; Group; headquarters; Epidemic situation; Prevention and control; Group; Comprehensive; Coordination group; Vice-; group leader; Autonomous Region; hygiene; healthy; Commission; meet an emergency; Office; Vice-; Director; Wu Xing; Hua; Autonomous Region; COVID-19; Infected; Pneumonia; Prevention and control; Work; leader; group
RT            
T1            
JF 438
YR 20200127
K1 China and Japan; Friendly; hospital; Breathing and; Dangerous; Severe; Medicine; Discipline; One; Director; Famous; Breathing; Disease; Learn; Experts; Forest; Jiang Tao; Professor; Former post; 2003; Year; SARS; country; Expert group; Members; host; Complete; Has; The world; Up; first; SARS; Extinguish; Live vaccine; And; People; Avian influenza; H5N1; All; virus Inactivation
RT            
T1            
JF 439
YR 20200127
K1 suspicious; expose; Person; Yes; Means; expose; On; COVID-19; testing; Positive; Wild; animal; goods; And; environment And; expose; Hour; Not; Take; Effective; Protection; Processing; Sale; carry; Distribution; Or; Administration; Etc; Personnel; Incidence; front; Two; Weeks; Inside; have Wuhan City; Travel history
RT            
T1            
JF 440
YR 20200127
K1 On; Food preparation; And; dinner party; Process; Medium; crowd; Between each other; Both; Yes; Close; Contact; Person; cough sneeze; Generation; Fly; Foam; May; Direct; Communication; To; whole; party; crowd; Pole; Easy; Cause; Disease; Communication; Therefore; For; prevent; COVID-19; Communication; Please; Everyone; Try to; no
RT            
T1            
JF 441
YR 20200127
K1 China News Service; Seoul; January; 26th; Electricity; the republic of korea; Disease; Administration; Headquarters; 26th; Say; Also; newly added; One case; COVID-19; Infected; Pneumonia; diagnosis; Cases; At present; Cumulative diagnosis; 3 cases; the republic of korea; Disease; Administration; Headquarters; Notification; Say; One; Over 50
RT            
T1            
JF 442
YR 20200127
K1 China; Disease prevention and control; Center; January; 26th; On; Beijing; Convening; Work; Introduction meeting; Introduction; new type; Pneumonia; Epidemic situation; happen; since; The; Center; yes; COVID-19; Series; Research; Li Yanan; Photograph; Beijing; January; 26th; Electricity; reporter; Li Yanan; China; disease
RT            
T1            
JF 443
YR 20200127
K1 Health Committee; release; Message; 2020; January; 21; 16; Hour; 54; Points; By; Yangquan; North Station; To; Yangquan; Station; Vehicle; Brand; Is; Jin; C06600D; bus; Up; Discovery; 1; First name; By; Wuhan; return; Yangquan; Personnel; Zhao; already; diagnosis; Is; COVID-19; Infected; of
RT            
T1            
JF 444
YR 20200127
K1 25th; afternoon; Autonomous Region; Convening; The whole region; COVID-19; Infected; Pneumonia; Epidemic situation; Prevention and control; Work; Video; meeting; Further; study; Implementation; Xi Jinping; General Secretary; Important; instructions; Spirit; analysis; Research; Judgment; Epidemic situation; Situation; On; Prevention and control; Work; conduct; Again; Arrangement; Again; Deployment; Autonomous Region
RT            
T1            
JF 445
YR 20200127
K1 reporter; From; Province; Medical Insurance Bureau; learn; Province; medical care; Safeguards; Fund; Center; Has; Do a good job; Medical insurance; Information; System; maintain; Ensure that; COVID-19; Infected; Pneumonia; diagnosis; patient; Medicine; Premium; Use; Timely; settlement; According to; Understand; Our province; Has; On; Medicine; protect; Information; System; Inside; Temporary; Increase; new type
RT            
T1            
JF 446
YR 20200127
K1 As; whole province; Infectious Diseases; Fixed point; Admission; hospital; Province; Fourth; People; hospital; Active; develop; Personnel; train; management; Drill; strengthen; Materials; Reserves; Etc; Work; Is; COVID-19; Infected; Pneumonia; Epidemic situation; Prevention and control; Work; Do a good job; Items; prepare medical matters; Personnel; Height; be vigilant; strengthen
RT            
T1            
JF 447
YR 20200126
K1 ; Four; Consciousness; Be resolute; Implementation; Falling; internship; Near; Flat; General Secretary; Important; instructions; Written instructions; Spirit; And; Li Keqiang; The Prime Minister; Important; Written instructions; requirement; According to; the central committee of the communist of China(CPC); the State Council Near; Segment; Period; since; About; COVID-19; Infected; Pneumonia; Epidemic situation; Prevention and control; Work; Series; Deployment;
RT            
T1            
JF 448
YR 20200126
K1 Nantong; January; 26th; Electricity; 25th; Evening; Nantong City; COVID-19; Infected; Pneumonia; Epidemic situation; Prevention and control; headquarters; release; About; Urgent; Diffusion; seek; relevant; passenger; Notice; Say; On; Troubleshooting; Medium; Discovery; I; First name; Suspected; COVID-19
RT            
T1            
JF 449
YR 20200126
K1 ; reporter; Yang Yongqin; Cui Yao; Chongqing Daily; reporter; January; 25th; learn; Is; Be practical; Cut off; COVID-19; Infectious source; get into; Our city; The whole city; train station; expressway; And; airport; Etc; Transportation; Transportation; Field; Has; Take; Multiple items; Initiatives; Full strength; to implement; Epidemic situation; prevention and control
RT            
T1            
JF 450
YR 20200126
K1 reporter; Yang Fan; Zhang; Jun; January; 25th; Late; Municipal Party Committee; Convening; Standing Committee; expand; meeting; And; City; COVID-19; Infected; Pneumonia; Epidemic situation; Prevention and control; Work; leader; Group meeting; Discussion; First; Time; convey; study; Implementation; Xi Jinping; General Secretary; On; Central; Politics; Bureau; Standing members; meeting
RT            
T1            
JF 451
YR 20200126
K1 center; hospital; City; Third; hospital; City; Gold and silver; Tan; hospital; City; Department of Lung; hospital; 2; Home; Major; Institutions; Chinese Academy of Sciences; Wuhan; virus All; Shenzhen; Huada; Gene; Science and technology; limited company; develop; new type; Pneumonia; pathogeny; Learn; testing; virus Nucleic acid day; Inspection; Measurement; estimate; May; reach
RT            
T1            
JF 452
YR 20200126
K1 all places; Active; Take; varied; measures; strengthen; yes; COVID-19; Infected; Pneumonia; Epidemic situation; Prevention and control; At the same time; Do a good job; Public; Services; And; Items; Safeguards; all places; Active; Take; varied; measures; strengthen; yes; COVID-19; Infected; Pneumonia; Epidemic situation; Prevention and control; with
RT            
T1            
JF 453
YR 20200126
K1 the State Council Journalism; office; scheduled to; 2020; January; 26th; Sunday; afternoon; 3; Hour; Held; Journalism; release conference; country; Health Committee; Director; Party group; Secretary; Ma Xiaowei; Vice-; Director; Li Bin et al; Introduction; COVID-19; Infected; Pneumonia; Epidemic situation; joint defence; Joint control; work
RT            
T1            
JF 454
YR 20200126
K1 Beijing; January; 25th; Electricity; reporter; Filial piety; Jinbo; January; On the 25th; Noon; 9; Hour; meet an emergency; Management Department; Convening; Video; dispatch; meeting; Again; Deployment; Full strength; Do a good job; COVID-19; Infected; Pneumonia; Epidemic situation; Prevention and control; Work; meet an emergency; Management Department; Party group; Secretary; Huang Ming; host; meeting
RT            
T1            
JF 455
YR 20200126
K1 From; Global Network; See; China; nation; Medicine; meeting; International; communication; And; Cooperation; Branch; Organization; ; Fight; COVID-19; Epidemic situation; TCM; Duty bound; After; I; Considers that; Liu Jingyuan; Professor; Propose; As soon as possible; Erection; chinese medicine; treatment; Platform; Reference; Very; pertinent
RT            
T1            
JF 456
YR 20200126
K1 by January; 24 days; 24; Hour; All; Kuomintang Communist Party; diagnosis; COVID-19; Pneumonia; 1287 cases; Death; 41 cases; Epidemic situation; whether; meeting; Spread; Cases; whether; meeting; continue; large-scale; Increase; become; The public; The most; care Problems; Zhong Nanshan; express; To; At present; until; epidemic situation
RT            
T1            
JF 457
YR 20200126
K1 Beijing; January; 25th; Electricity; Comprehensive; Resident; Outside; reporter; Many; Country; hygiene; Department; release; Message; Say; Domestic; Discovery; newly added; COVID-19; Infected; Cases; Australia; diagnosis; first case; COVID-19; Cases; Victoria; Ministry of Health
RT            
T1            
JF 458
YR 20200126
K1 cough; sneeze; Paper; Towel; handkerchief; Or; Arm; Elbow; Etc; Masking; Mouth; Nose; Not following; To; Vomiting; Phlegm; About; COVID-19; Infected; Pneumonia; Think; Know; Look; come here; I; About; COVID-19
RT            
T1            
JF 459
YR 20200126
K1 January; 23rd; Xinjiang; radio broadcast; Television; Set; reporter; From; Autonomous Region; Health Committee; Understand; To; My district; First time; Confirmation; 2 cases; Input; Sex; COVID-19; Infected; Pneumonia; diagnosis; Cases; Autonomous Region; Health Committee; Etc; Department; Quickly; get some action; Take; Powerful
RT            
T1            
JF 460
YR 20200126
K1 January; 24 days; 24; Hour; hygiene; healthy; Commission; received; 29; Pieces; Province; Zone; City; Cumulative COVID-19; Infected; Pneumonia; diagnosis; Cases; 1287 cases; Including:; Severe; 237 cases; Death; 41 cases; Hubei Province; 39 cases; Hebei Province; 1 case; Heilongjiang; 1 case;
RT            
T1            
JF 461
YR 20200126
K1 January; 24 days; lunar calendar; the Chinese new year's eve; Zhongxin; Society; reporter; come; Fixed point; Admission; COVID-19; Infected; Pneumonia; patient; Hospital; Chengdu; Public Health; Clinical; medical care; Center; conduct; Visits; Through; Layer by layer; disinfect After; Body; Wear; Full set; Protection; Equipment; reporter
RT            
T1            
JF 462
YR 20200126
K1 2020; January; 16th; Hubei Province; Traditional Chinese and Western Medicine; combination; hospital; Otolaryngology; doctor; Liang Wudong; Suspected; Infected; COVID-19; Pneumonia; 18th; It; Transfer; To; Jinyin Pond; hospital; Visit a doctor; On; January; 25th; morning; 7; Hour; May misfortune; Death; Enjoy one's old age; 62 years old;
RT            
T1            
JF 463
YR 20200126
K1 National Health Commission Domestic; COVID-19; Infected; Pneumonia; diagnosis; Cases; 1287 cases; New on the 24th; Increase; 444 cases; reporter; From; National Health Commission learn; January; 24 days; 0 24; Hour; 29; Pieces; Province; Zone; City; newly added; diagnosis; Cases; 444 cases; newly added
RT            
T1            
JF 464
YR 20200126
K1 Is; Be practical; Do a good job; Our province; COVID-19; Infected; Pneumonia; Epidemic situation; Prevention and control; Work; Effective; prevent; Epidemic situation; Communication; maintain; vast; People; The masses; Body; healthy; And; Life; Safety; According to; ; China; People; Republic; Infectious Diseases; Prevention and Control Law; Etc; of law; Regulations; Provisions,
RT            
T1            
JF 465
YR 20200125
K1 January; 24 days; Yunnan Province; COVID-19; Infected; Pneumonia; newly added; diagnosis; Cases; 3 cases; by At present; diagnosis; 5 cases; For; Deepen; a citizen; yes; COVID-19; Understand; answer; people; yes; COVID-19; Confusion; Science; Prevention and control; Safety; Festivals; 
RT            
T1            
JF 466
YR 20200125
K1 Is; Promotion; At home and abroad; yes; China; Government; to fight; COVID-19; Pneumonia; And; Traditional Chinese Medicine; All; develop; effect; situation; Understand; Highlight; China; Government; Responsibility; And; Traditional Chinese Medicine; Responsibility; Classics; China; nation; Medicine; meeting; International; communication; And; Cooperation; Branch; Organization; Coordination; yes; country; in
RT            
T1            
JF 467
YR 20200125
K1 this newspaper; Information; Containment; COVID-19; Pneumonia; Epidemic situation; Spread; Can; Fast; testing; virus Reagents; Very; Important; But; On; At present; Market; Up; This; a block; Face; Huge; Gap; yesterday; Morning; 10; Point; newest; R&D; COVID-19; nucleic acid
RT            
T1            
JF 468
YR 20200125
K1 Beijing; January; 24 days; Electricity; CPC Central Committee; the Political Bureau; committee member; the State Council Vice-; The Prime Minister; Sun Chunlan; 20 days; 23rd; 24 days; Continuous; Convening; the State Council answer; COVID-19; Infected; Pneumonia; Epidemic situation; joint defence; Joint control; Work; Mechanism; meeting; In depth; Implementation; Xi Jinping; General Secretary
RT            
T1            
JF 469
YR 20200125
K1 Jiangsu; Cumulative COVID-19; Pneumonia; diagnosis; Cases; 9 cases; None; Severe; Cases; Nanjing; January; 24 days; Electricity; Gu Shushu; On the 24th; Noon; Jiangsu Province; health commission newest; Notification; January; 23rd; 18; 24; Hour; Jiangsu Province; COVID-19; Infected
RT            
T1            
JF 470
YR 20200125
K1 COVID-19; Infected; Pneumonia; Epidemic situation; already; Come; Attack; At present; Our province; Has; Discovery; 2 cases; Input; Sexual cases; In accordance with; ; China; People; Republic; Infectious Diseases; Prevention and Control Law; Is; to the full; develop; The whole society; meeting; joint defence; Joint control; effect; Co building; to fight; Epidemic situation; New Great Wall; prevent
RT            
T1            
JF 471
YR 20200125
K1 COVID-19; Pneumonia; Knowledge; complete works of; Source; Responsibility; Edit; Song Lili; 2020; 01; 24; 13; 040; China Military Network; WeChat; official account PLA Daily; client; National defense; on-line; client; PLA Daily; Microblog; official account pla daily
RT            
T1            
JF 472
YR 20200125
K1 Wuhan; university; People; hospital; Research group; January; 24 days; release; ; Highly; Pay attention to; Non; Respiratory system; First episode; Symptoms; -; -; New coronary disease; Toxicity; Pneumonia; 2019 nCoV; Patients; Identification; and; Protection; Reminder; Medical care; Personnel; And; The public; Height; be vigilant; With; Not; breathing
RT            
T1            
JF 473
YR 20200125
K1 Urumqi; January; 24 days; Electricity; From; Wuhan; COVID-19; Infected; Pneumonia; Epidemic situation; happen; since; by January; 24 days; 0 Hour; Xinjiang; COVID-19; Infected; Pneumonia; newly added; diagnosis; Cases; 2 cases; newly added; Severe; Cases; 0 case; newly added; Death; case
RT            
T1            
JF 474
YR 20200125
K1 23rd; afternoon; Autonomous Region; Convening; Party committee; member of the standing committee; expand; meeting; And; The whole region; Video; meeting; Again; convey; Learn; breezy; Near; Flat; General Secretary; yes; COVID-19; Infected; Pneumonia; Epidemic situation; Make; Important; instructions; Spirit; Further; Arrangement; Deployment; The whole region; Epidemic situation; Prevention and control; Work; since
RT            
T1            
JF 475
YR 20200125
K1 far from; COVID-19; To; learn; Science; Protection; Common; Veil; Mask; sure; stop; 30%; Bacteria; unable; prevention; Infected; Medical; Surgery; Mask; sure; stop; 70%; Bacteria; If; no And; patient; Contact; sure; Wearing; Medical; Protection; Mask; that is
RT            
T1            
JF 476
YR 20200125
K1 the near future; Hubei Province; Wuhan City; Etc; Many; Pieces; Region; happen; COVID-19; Infected; Pneumonia; Epidemic situation; According to; National Health Commission Statistics; by January; 22nd; 24; Hour; received; Domestic; 25; Pieces; Province; Zone; City; Cumulative COVID-19; Infected; Pneumonia; diagnosis
RT            
T1            
JF 477
YR 20200125
K1 secretary of the provincial Party committee; Liu Cigui; January; 23rd; Morning; On; Sanya; Inspection; COVID-19; Infected; Pneumonia; Epidemic situation; Prevention and control; Work; And; Convening; Special session; Discussion; Research; Deployment; Specific; Prevention and control; opinion; emphasize; To; Be resolute; Implementation; to implement; Xi Jinping; General Secretary; yes; COVID-19; Infected; pneumonia
RT            
T1            
JF 478
YR 20200125
K1 Also; stitch; yes; COVID-19; Research; result; Out; Furnace; Has; Will; The; virus Source; Again; Point to; bat; China Youth Daily; client; Beijing; January; 24 days; Electricity; China Youth Daily; Zhongqing.com; reporter; Qiu Chenhui; Also; stitch; yes; COVID-19; Research
RT            
T1            
JF 479
YR 20200125
K1 On the 23rd; Noon; provincial government; Urgent; Convening; whole province; COVID-19; Infected; Pneumonia; Epidemic situation; Prevention and control; Work; Video; meeting; Governor; Province; COVID-19; Infected; Pneumonia; Epidemic situation; Prevention and control; Work; leader; Group; group leader; Yuan Jiajun; attend; meeting; And; Speech; Cheng Yuechong; host;
RT            
T1            
JF 480
YR 20200124
K1 Chongqing; January; 24 days; Electricity; Chen Qi; January; 24 days; reporter; From; Chongqing; City; hygiene; healthy; Commission; learn; January; 23rd; 0—; 24; Hour; Chongqing; COVID-19; Infected; Pneumonia; newly added; diagnosis; Cases; 18 cases; newly added; Severe; 3 cases; newly added; Criticality; 1 case
RT            
T1            
JF 481
YR 20200124
K1 in the light of; the near future; Hubei Province; Wuhan City; Etc; Many; Pieces; Region; happen; COVID-19; Infected; Pneumonia; Epidemic situation; Chongqing; Market; Supervision; Bureau; January; 22nd; night; Issued; Urgent; Notice; Take; VIII; Item; measures; Do a good job; Epidemic situation; joint defence; Joint control; Work;
RT            
T1            
JF 482
YR 20200124
K1 23rd; Morning; Heilongjiang Province; health commission Held; new type; Pneumonia; Epidemic situation; Journalism; Briefing; reporter; Understand; To; At present; Our province; share; 2 cases; COVID-19; Infected; Pneumonia; diagnosis; Cases; first case; Input; COVID-19; Infected; Pneumonia; diagnosis; patient; Condition
RT            
T1            
JF 483
YR 20200124
K1 January; 23rd; reporter; From; Province; Health Committee; learn; Is; to the full; develop; Traditional Chinese Medicine; On; answer; COVID-19; Infected; Pneumonia; Medium; effect; Active; develop; Traditional Chinese Medicine; prevention and cure; Respiratory tract; Infectious Diseases; of Work; Province; health commission Organization; Traditional Chinese Medicine; Treatment; expert
RT            
T1            
JF 484
YR 20200124
K1 far from; COVID-19; To; learn; Science; Protection; Mask; how; Select; what; Yes; wash hands; correct; Method?; sneeze; The; Yes? Shelter?; For; family; And; friend; let We; Science; Protection; From; own; Do; From;
RT            
T1            
JF 485
YR 20200124
K1 COVID-19; Infected; Pneumonia; Has; appear; None; Wuhan; Travel history; diagnosis; Cases; According to; country; Health Committee; 23rd; release; ; COVID-19; Infection; Pneumonia; Diagnosis and Treatment; Scheme; Trial; Third Edition; by At present; Collect; To; case
RT            
T1            
JF 486
YR 20200124
K1 COVID-19; Pneumonia; Cases; all places; On; constantly; Increase; Super; Disseminators; whether; meeting; Appears?; Web; Transmit; Hoard; Radix Isatidis; Fumigation; Vinegar; Etc; prevention; measures; whether; Useful?; Children; whether; really Not easy; cold; Fever; After; how; conduct; COVID-19
RT            
T1            
JF 487
YR 20200124
K1 Is; Be practical; strengthen; COVID-19; Infected; Pneumonia; relevant; Prevention and control; Work; Hubei; Provincial Party Committee; General Office; provincial government; General Office; 22nd; issue; Notice; Hubei; Establishment; By; Provincial Party Committee; Secretary; Governor; Ren; Commander; Hubei Province; COVID-19; Infected; Pneumonia; Epidemic situation; prevention and control
RT            
T1            
JF 488
YR 20200124
K1 Beijing; January; 23rd; Electricity; by January; 23rd; 18; Hour; about; Domestic; COVID-19; Infected; Pneumonia; diagnosis; Cases; Cumulative achieve; 620 cases; Epidemic situation; Influence; People's hearts; Also; Therefore; Outbreak; of large number; rumor; Seeking truth; Column; On; introduction; These
RT            
T1            
JF 489
YR 20200124
K1 Beijing; January; 23rd; Electricity; According to; National Health Commission official; Website; Message; January; 23rd; Is; Further; Guidance; whole country; Science; standard; Do a good job; COVID-19; Infected; Pneumonia; Cases; diagnosis; And; medical care; Treatment; Work; National Health Commission Organization; Experts; yes; Diagnosis and treatment; programme
RT            
T1            
JF 490
YR 20200124
K1 Beijing; January; 23rd; Electricity; reporter; Bao Congying; According to; National Health Commission Website; Message; country; hygiene; Health Committee; General Office; country; Traditional Chinese Medicine; administration; office; 22nd; release; About; Printed and distributed; COVID-19; Infected; Pneumonia; Diagnosis and treatment; Programme; Trial implementation; Third edition
RT            
T1            
JF 491
YR 20200124
K1 Harbin; January; 23rd; Electricity; Yang Xuenan; January; 23rd; Heilongjiang Province; health commission Notification; The province; COVID-19; Infected; Pneumonia; Epidemic situation; situation; COVID-19; Infected; Pneumonia; Yes; One; Acute; Infectivity; Pneumonia; It; pathogen; Yes; One; not
RT            
T1            
JF 492
YR 20200124
K1 Chongqing; January; 23rd; Electricity; Chen Qi; According to; Chongqing; hygiene; healthy; Commission; Official; Web; Message; 2020; January; 22nd; 12—; 24; Hour; Chongqing; COVID-19; Infected; Pneumonia; newly added; diagnosis; Cases; 3 cases; newly added; Severe; Cases; 1 case; Including:; Fuling
RT            
T1            
JF 493
YR 20200124
K1 how; prevention; COVID-19; Infection?; This; Several; Point; You; should; Know; Shandong; Traditional Chinese Medicine; university; Ancillary; hospital; Vice President; lung disease; Section; Deputy Director; Jia Xinhua; Is; Everyone; Explanation; COVID-19; Communication; Approach; Clinical; Performance; And; how; prevention;
RT            
T1            
JF 494
YR 20200123
K1 For; Do a good job; whole country; COVID-19; Infected; Pneumonia; Prevention and control; Work; Be practical; maintain; People; The masses; Body; healthy; And; Life; Safety; According to; Epidemic situation; Situation; And; Research; progress; Specially made; Final version; Programme; all or different levels; All kinds; medical care; Institutions; be responsible for; Cases; Discovery; And; Isolation; 
RT            
T1            
JF 495
YR 20200123
K1 January; 22nd; On; Geneva, Switzerland; world health organization; Headquarters; WHO; Sudden; event; committee; On; of China; COVID-19; Epidemic situation; Urgent; meeting; After; Convening; Journalism; release conference; reporter; Liu Qu; Photograph; WHO; same day; Convening; Urgent; committee
RT            
T1            
JF 496
YR 20200123
K1 Journalism; Journalism; Night bus; Shijiazhuang; COVID-19; To; Do a good job; Prevention!; Introduction; Journalism; Column; recommend; home page Total station; Map; Central; radio broadcast; Television; reception desk; CNTV Copyright; All
RT            
T1            
JF 497
YR 20200123
K1 Journalism; Journalism; Night bus; Shijiazhuang; COVID-19; To; Do a good job; Prevention!; Introduction; Journalism; Column; recommend; home page Total station; Map; China Media Group ( CCTV) CNTV Copyright; All
RT            
T1            
JF 498
YR 20200123
K1 And; Cause; At present; Pneumonia; Epidemic situation; Most; Good morning! On; Wuhan; Discovery; By; Naming; Is; 2019-nCoV; COVID-19; probably; come from; Snake; Following; Zhong Nanshan; And; Gao Fuliang; Bit; academician; express; Wuhan; Pneumonia; virus come from; Wild; animal; After; January; 22nd; China; scholar; newest
RT            
T1            
JF 499
YR 20200123
K1 COVID-19; Manual; It; prevention; Article; Edit; Chen Shen; Design; Zhang Zhen; 2020; January; 23rd; Source; COVID-19; Manual; It; prevention; Article; Family reunion;
RT            
T1            
JF 500
YR 20200123
K1 Hubei Province; Vice-; Governor; Cao Guangjing; 8 days; On; Hubei; COVID-19; Infected; Pneumonia; Epidemic situation; Prevention and control; Work routine; Journalism; release conference; Up; disclose; Hubei Province; Primary; Protection; Product; Production; Enterprise; Resumption of work; Rate; Has; Da; 100%; Protection; Daily output; stable; On; 30000 yuan; Pieces; above; 
RT            
T1            
JF 501
YR 20200123
K1 Body temperature; testing; Train; disinfect joint defence; Joint control; Many; To; Full strength; Prevention and control; COVID-19; Pneumonia; Epidemic situation; Is; Be resolute; Containment; COVID-19; Infected; Pneumonia; Epidemic situation; Spread; InMomentum; On; Spring Festival transportation peak; At that time; Hubei; Beijing; Shanghai; Hainan
RT            
T1            
JF 502
YR 20200123
K1 January; 22nd; country; hygiene; healthy; Commission; Confirmation; Hebei Province; first case; COVID-19; Infected; Pneumonia; diagnosis; Cases; patient; Mr. Li; Male; 72; Years old; Wuhan City; People; January; 18th; Come; Shijiazhuang; visit family; 19th; Cause; Fever; cough be hospitalized; Isolation; treatment;
RT            
T1            
JF 503
YR 20200123
K1 Kunming City; first case; Input; Sex; COVID-19; Infected; Pneumonia; diagnosis; After; The; patient; At present; Status; How to?; And; patient; Close; Contact; Group; have How many?; these People have; None; Infected; 22nd; Yunnan Province; Disease; prevention; Control; Center; Vice-; Director; Zhao Shiwen; And; Yunnan
RT            
T1            
JF 504
YR 20200123
K1 According to; Current; Epidemic situation; Situation; And; Research; progress; National health; Organization; formulate; Has; COVID-19; Infected; Pneumonia; Cases; monitor; Programme; Epidemics; Learn; Investigation; Programme; suspicious; expose; Person; And; Close; Contact; Person; Administration; Programme; And; laboratory; testing; Technology; Guidelines; Propose; plus
RT            
T1            
JF 505
YR 20200123
K1 On the 22nd; Noon; The Institute; Infected; Section; Director; Ning Qin; Breathing; Section; Director; Zhao Jianping; Emergency Department; ICU; Director; Plum tree; Health; yes; ; Guide; conduct; Understand; Reading; According to; Ning Qin; Introduction; From; Clinical; Performance; Look; COVID-19; Pneumonia; Onset; With; Fever; Mainly; To; Performance; can
RT            
T1            
JF 506
YR 20200123
K1 January; 22nd; 24; Hour; National Health Commission received; Domestic; 25; Pieces; Province; Zone; City; Cumulative COVID-19; Infected; Pneumonia; diagnosis; Cases; 571 cases; Including:; Severe; 95 cases; Death; 17 cases; Average; come from; Hubei Province; 13; Pieces; Province; Zone; City; Cumulative
RT            
T1            
JF 507
YR 20200123
K1 January; 22nd; Wuhan; Tongji; hospital; Expert group; Held; ; COVID-19; Pneumonia; Diagnosis and treatment; Fast; Guide; explain; meeting; treasury department; And; Medical Insurance Bureau; Union; Printed and distributed; Notice; requirement; all places; Medical insurance; And; Finance; Department; To; Ensure that; diagnosis; COVID-19; Pneumonia; patient
RT            
T1            
JF 508
YR 20200123
K1 Beijing; January; 23rd; Electricity; According to; National Health Commission Website; Message; by January; 22nd; 24; Hour; National Health Commission received; Domestic; 25; Pieces; Province; Zone; City; Cumulative COVID-19; Infected; Pneumonia; diagnosis; Cases; 571 cases; Including:; Severe; 95 cases,
RT            
T1            
JF 509
YR 20200123
K1 COVID-19; Sudden; Come; Attack; Not yet; Specific drug; sure; treatment; how; correct; Do a good job; Individuals; Protection; Cause; society Universal; Attention; In business; Field; Metro; bus; High speed railway, etc; Public field; Combined; wear a mask People; Obvious; Increase; Near; Three days
RT            
T1            
JF 510
YR 20200123
K1 Wuhan; January; 22nd; Electricity; CPC Central Committee; the Political Bureau; committee member; the State Council Vice-; The Prime Minister; Sun Chunlan; 22nd; On; Hubei Province; Wuhan City; Inspection; Guidance; COVID-19; Infected; Pneumonia; Epidemic situation; Prevention and control; Work; Condolences; frontline; Prevention and control; Personnel; She; emphasize; To; In depth; Implementation; Xi
RT            
T1            
JF 511
YR 20200122
K1 Changsha; January; 22nd; Electricity; reporter; Lin Luofu; reporter; From; Hunan Province; health commission learn; January; 22nd; Hunan Province; newly added; 3 cases; COVID-19; Infected; Pneumonia; diagnosis; Cases; patient; Average; Is; Huaihua City; Crane; city proper; People; patient; Yang; Female; 35; year
RT            
T1            
JF 512
YR 20200122
K1 Municipal Party Committee; municipal government; Establishment; COVID-19; Pneumonia; Epidemic situation; Prevention and control; Work; leader; Group; Subordinate; medical care; Safeguards; Transportation; Safeguards; Commodity; Supply; Significant; Activities; Services; Safeguards; public sentiment; answer; society stable; Colleges and universities; Work; Etc; Seven; Group; The whole city; rapid
RT            
T1            
JF 513
YR 20200122
K1 Huazhong University of Science and Technology; Same as; Economy; Medical school; Ancillary; Same as; Economy; hospital; following; abbreviation; Same as; Economy; hospital; 22nd; release; The Institute; Expert group; formulate; ; COVID-19; Pneumonia; Diagnosis and treatment; Fast; Guide; On; COVID-19; Infected; Pneumonia; symptom; testing; method;
RT            
T1            
JF 514
YR 20200122
K1 Macao; special zone; Government; COVID-19; Infected; Strain; Coordination; Center; 22nd; Held; Journalism; release conference; publish; Macao; diagnosis; first case; COVID-19; Infected; Pneumonia; Cases; patient; Is; I; Name comes; From; Wuhan; passenger; It; Peer; Two; First name; friend; close together; Contact; Person; just
RT            
T1            
JF 515
YR 20200122
K1 whole country; Many; To; Respectively; Notification; COVID-19; Infected; Pneumonia; Cases; situation; Proximity; Spring Festival; Spring Festival travel rush spring tide; Medium; Personnel; Height; Flow; Individuals; how; Self; Protection;
RT            
T1            
JF 516
YR 20200122
K1 Beijing; January; 22nd; Electricity; 21; ministry of education; issue; Notice; requirement; education System; Do a good job; COVID-19; Infected; Pneumonia; Epidemic situation; Prevention and control; Work; Notice; emphasize; all places; And; school; To; Adoption; varied; Form; develop; propaganda; education Do a good job; Stay in school; student; prevention and control
RT            
T1            
JF 517
YR 20200122
K1 Jiangsu Province; Health Committee; official; Microblog; Message; Jiangsu Province; publish; COVID-19; Infected; Pneumonia; Fixed point; Admission; hospital; name list; Specific; As follows:; Source; Jiangsu Province; Health Committee; official; micro-blog
RT            
T1            
JF 518
YR 20200122
K1 country; Health Committee; Vice-; Director; Li Bin; 2 days; On; State Reform Office; Held; Journalism; release conference; Up; Say; by January; 21; 24; Hour; National Health Commission received; Domestic; 13; Pieces; Province; Zone; City; Cumulative COVID-19; Infected; Pneumonia; diagnosis; Cases;
RT            
T1            
JF 519
YR 20200122
K1 2020; January; 21; 12; To:; January; 22nd; 12; Hour; Zhejiang Province; newly added; COVID-19; Infected; Pneumonia; diagnosis; Cases; 5 cases; Including:; Ningbo; 3 cases; Wenzhou; 2 cases; by 2020; January; 22nd; 12; Hour; Zhejiang Province; Cumulative;  COVID-19
RT            
T1            
JF 520
YR 20200122
K1 Beijing; January; 22nd; Electricity; the near future; Hubei Province; Wuhan City; Etc; Many; Pieces; Region; happen; COVID-19; Infected; Pneumonia; Epidemic situation; by January; 21; 24; Hour; National Health Commission received; Domestic; 13; Province; Zone; City; Cumulative COVID-19; Infected
RT            
T1            
JF 521
YR 20200122
K1 January; 20 days; country; hygiene; healthy; Commission; release; 1; number; Notice; Will; COVID-19; Infected; Pneumonia; bring into; ; China; People; Republic; Infectious Diseases; Prevention and Control Law; regulations; Category B; Infectious Diseases;
RT            
T1            
JF 522
YR 20200122
K1 COVID-19; Pneumonia; Exactly? have what; symptom; how; testing; how; Confirmation; how; treatment; how; Do a good job; Individuals; Protection; leave hospital; After; need; be careful; What?; Same as; Economy; hospital; Expert group; Is; You; answer;
RT            
T1            
JF 523
YR 20200122
K1 Zhong Nanshan; Say; If; appear; Super; Disseminators; need; conduct; More; Strict; Isolation; And; Special; medical care; handle; And; Care; Avoid; Epidemic situation; expand; Zhong Nanshan; express; At present; COVID-19; Pneumonia; Epidemic situation; Situation; Change; Soon; He; Reminder; relevant
RT            
T1            
JF 524
YR 20200122
K1 Will; country; hygiene; healthy; Commission; ; COVID-19; Infection; Pneumonia; Diagnosis and treatment; Scheme; Coverage; drugs; And; medical care; Services; project All; Temporary; bring into; Medicine; protect; Fund; Payment; Range;
RT            
T1            
JF 525
YR 20200122
K1 to fight; COVID-19; Pneumonia; Zhong Nanshan; academician; Also; Yes; Spell; Has; First; Go; Has; Wuhan; yesterday; Entering Beijing; attend a meeting; today; afternoon; Also; make a hurried journey without stop; go back to; Guangdong; Participation; Guangdong Province; Government; Journalism; release conference; At the meeting; Zhong Nanshan; express; yes; infected individual conduct; front end
RT            
T1            
JF 526
YR 20200121
K1 2020; January; 22nd; Come; Now!; new type; Pneumonia; Epidemic situation; newest; fact; 2020; 01; 22; COVID-19; Manual; It; Understand; piece
RT            
T1            
JF 527
YR 20200121
K1 On; Unknown; reason; Virality; Pneumonia; pathogen; Preliminary; Judgment; Is; COVID-19; After; country; Province and city; Expert group; Immediately; yes; Unknown; reason; Virality; Pneumonia; Diagnosis and treatment; monitor; Etc; Programme; conduct; Has; Revision; Perfection; one side; market condition; Mask;
RT            
T1            
JF 528
YR 20200121
K1 COVID-19; Infected; Pneumonia; healthy; popularization of science Small; Knowledge; From; 2019; Year; December; since; Hubei Province; Wuhan City; Discovery; Many; From; Unknown; reason; Virality; Pneumonia; Cases; National Health Commission Immediately; Dispatch; country; Working group; And; Expert group; Rush to; Wuhan; According to; Territory
RT            
T1            
JF 529
YR 20200121
K1 reporter; From; Province; hygiene; healthy; Commission; learn; According to; whole country; Epidemic situation; Prevention and control; Work; Arrangement; whole province; all or different levels; hygiene; healthy; Administrative departments; Put; COVID-19; Infected; Pneumonia; Prevention and control; Work; As; Current; hygiene; healthy; Field; first-class; Major events; Come; Grab; to make clear; duty; Division of labor; formulate
RT            
T1            
JF 530
YR 20200121
K1 meet an emergency; Prevention and control; Drugs; Engineering; Technology; Research; Center; researcher; Zhong Wu; Chinese Academy of Sciences; Molecules; Botany; Science; excellent; Innovation; Center; researcher; Li Xuan; Cooperation; On; Keywords Chinese Science; Science; Life; Science; on-line; Sending documents; Reveal; Has; Wuhan; COVID-19; Evolution; Source; And; Infection; people
RT            
T1            
JF 531
YR 20200121
K1 Wuhan; January; 22nd; Electricity; Zhou Wen; January; 22nd; before dawn; Hubei Province; People's government; release; About; strengthen; COVID-19; Infected; Pneumonia; Prevention and control; Work; announcement; Say; According to; ; China; People; Republic; Infectious Diseases; Prevention and Control Law; Etc; of law; Regulations; of
RT            
T1            
JF 532
YR 20200121
K1 Beijing; Health Committee; official; Microblog; Today; Notification; Beijing; newly added; 5 cases; COVID-19; Infected; Pneumonia; Cases; by January; 21; 18; Hour; Beijing; Total; diagnosis; 10 cases; COVID-19; Infected; Pneumonia; Cases; Including:; Xicheng District; 1 case;
RT            
T1            
JF 533
YR 20200121
K1 by January; 22nd; 7; Hour; About; COVID-19; Infected; Pneumonia; Information; Summary; As follows:; Beijing; diagnosis; Cases; 10 cases; Beijing; diagnosis; 10 cases; COVID-19; Infected; Pneumonia; Cases; Including:; Xicheng District; 1 case; Haidian District; 2 cases; Fengtai District; 1 case; 
RT            
T1            
JF 534
YR 20200121
K1 what; Yes; COVID-19; Pneumonia?; Infectivity; Pneumonia; Yes; Means; lungs; Inflammation; Primary; By no; Homologous; pathogeny; microorganism; Infected; Result in; Infectivity; Pneumonia; pathogen; May; According to; pathogeny; microorganism; Category; Divided into; Bacteria; virus fungus; Branches
RT            
T1            
JF 535
YR 20200121
K1 this newspaper; Beijing; January; 21; Electricity; Wuhan; COVID-19; Infected; Pneumonia; Cases; Still; On; Spread; today; Chinese family; Scientist; publish; I; Article; newest; paper First time; Reveal; COVID-19; Evolution; Source; with
RT            
T1            
JF 536
YR 20200121
K1 Shenyang; January; 21; Electricity; Filial piety; Yuan; January; 21; afternoon; Liaoning Province; Government; Convening; whole province; COVID-19; Infected; Pneumonia; Epidemic situation; Prevention and control; Work; Telephones; meeting; Liaoning; Provincial Party Committee; Secretary; Provincial People's Congress; Standing Committee; Director; Chen Qiufa; Written instructions; requirement; whole province; various
RT            
T1            
JF 537
YR 20200121
K1 Division; Press; requirement; first case; Cases; Need; country; hygiene; healthy; Commission; Confirmation; Outside; According to; ; COVID-19; Infection; Pneumonia; Diagnosis and treatment; Scheme; Trial implementation; Second; Edition; Classics; City; CDC; laboratory; testing; City; diagnosis; Expert group; assessment; Confirmation; COVID-19; Infected; lung
RT            
T1            
JF 538
YR 20200121
K1 Journalism; Hubei; Journalism; Xi Jinping; yes; COVID-19; Infected; Pneumonia; Epidemic situation; Make; Important; instructions; emphasize; To; Put; People; The masses; Life; Safety; And; Body; healthy; Put on; First; Bit; Be resolute; Containment; Epidemic situation; Spread; InMomentum; Introduction; Journalism; Column; recommend
RT            
T1            
JF 539
YR 20200121
K1 China Daily; Web; January; 21; Electricity; reporter; Wang Xiaodong; in the light of; Wuhan; Etc; To; Outbreak; COVID-19; 2019-nCoV; Pneumonia; Epidemic situation; world health organization; Stationed in China; office; today; express; existing; situation; Display; This; virus At least; have certain; Degree; Biography
RT            
T1            
JF 540
YR 20200121
K1 Ask; According to; world health organization; WHO; announce; Make amends; COVID-19; Pneumonia; Epidemic situation; Convening; meeting; China; whether; Association; Representative; Attend?; Will; Pie; Who; Attend?; Answer:; COVID-19; Infected; Pneumonia; Epidemic situation; happen; After; China; Government; Height; Attach importance to; yes
RT            
T1            
JF 541
YR 20200121
K1 Spring Festival; Proximity; Many; To; Burst; COVID-19; Pneumonia; Cases; initiation; countrymen; Attention; 20 days; China; Engineering Institute; academician; Zhong Nanshan; express; COVID-19; Pneumonia; Exist; human to human transmission Phenomenon; need; Improve; be vigilant; Mask; Demand; Also; Therefore; Great increase;
RT            
T1            
JF 542
YR 20200120
K1 2019; December; since; Hubei Province; Wuhan City; Discovery; Multiple occurrences; COVID-19; Pneumonia; Cases; how; Prevention and control; COVID-19; ?; January; 12th; world health organization; WHO; release; Has; in the light of; Suspected; COVID-19; Infected; Cause; Serious; Acute; respiratory tract
RT            
T1            
JF 543
YR 20200120
K1 COVID-19; Yes; Before; Never; On; Human body; Medium; Discovery; Corona; virus New; Poison; Strains; world health organization; Will; This time; Discovery; COVID-19; Naming; Is; COVID-19
RT            
T1            
JF 544
YR 20200120
K1 About; COVID-19; Infected; Pneumonia; Think; Know; Look; come here; Source; China; CDC; Website; About; COVID-19; Infected; Pneumonia; Think; Know; Look; come here
RT            
T1            
JF 545
YR 20200120
K1 in the light of; Hubei; Wuhan; Etc; Many; To; COVID-19; Infected; Pneumonia; Cases; country; Health Committee; respond; Say; Current; Epidemic situation; Still; Preventable; Controllable; 
RT            
T1            
JF 546
YR 20200120
K1 answer; COVID-19; We; The; Yes? prevention; Avoid; On; Not; Add; Protection; situation; Next; And; patient; Close; Contact; Avoid; Touch; It; Eye; Mouth; Nose; 
RT            
T1            
JF 547
YR 20200120
K1 According to; Wuhan City; health commission release; Message; 2020; January; 18th; 19th; Wuhan City; newly added; COVID-19; Pneumonia; diagnosis; patient; 136 cases; Death; 1 case; Beijing; Shenzhen; Total; newly added; diagnosis; patient; 3 cases; Corona; virus Yes; One big; Class; virus Infected; virus of
RT            
T1            
JF 548
YR 20200120
K1 COVID-19; Infected; Pneumonia; Clinical; Performance; have Which? patient; Primary; Clinical; Performance; Is; Fever; weakness Respiratory tract; symptom; With; Dry cough; Mainly; And; Gradually; appear; Breathing; Difficulties; Serious; Performance; Is; Acute; Breathing; embarrassed; Syndrome;
RT            
T1            
JF 549
YR 20200119
K1 20 days; Wuhan City; Establishment; COVID-19; Infected; Pneumonia; Epidemic situation; Prevention and control; headquarters; Try to; Decrease; Or; Cancel; Everything; No need; To; Large scale; The public; Assembly; Coordination; The Parties; resources; strengthen; Materials; Reserves; And; Supply; Ensure that; Epidemic situation; Good morning! Discovery; Early reporting; Good morning! quarantine
RT            
T1            
JF 550
YR 20200119
K1 Division; This time; Discovery; COVID-19; world health organization; Has; Will; It; Naming; Is; 2019-nCoV; That is; 2019; COVID-19; Outside; Known; Infected; People; Corona; virus also; 6; Species; Including:; 4; Species; On; crowd; Medium; relatively; Common; Pathogenesis; Sex; Compare; low
RT            
T1            
JF 551
YR 20200119
K1 by January; 20 days; 18; Hour; Domestic; Cumulative COVID-19; Infected; Pneumonia; Cases; 224 cases; Including:; diagnosis; Cases; 217 cases; Wuhan City; 198 cases; Beijing; 5 cases; Guangdong Province; 14 cases; suspected case 7 cases; Sichuan Province; 2 cases; Yunnan Province; 1 case; upper
RT            
T1            
JF 552
YR 20200119
K1 January; 20 days; Evening; in the light of; COVID-19; Infected; Pneumonia; Epidemic situation; of Prevention and control; situation; National Health Commission High; Level; Expert group; group leader; Zhong Nanshan; academician; Accept; Has; Bai Yansong; interview; respond; Has; People; with concern; I; Bai Yansong; New Coronary
RT            
T1            
JF 553
YR 20200119
K1 COVID-19; Pneumonia; Epidemic situation; Has; Confirmation; Exist; human to human transmission And; medical matters; Personnel; Infected; by 20 days; Domestic; Cumulative diagnosis; COVID-19; Infected; Cases; 218 cases; 
RT            
T1            
JF 554
YR 20200118
K1 Beijing; January; 20 days; Electricity; reporter; Qu Ting; Wang Bingyang; in the light of; Hubei; Wuhan; Etc; Many; To; COVID-19; Infected; Pneumonia; Cases; country; Health Committee; respond; Say; Current; Epidemic situation; Still; Preventable; Controllable; reporter; From; China; disease
RT            
T1            
JF 555
YR 20200118
K1 January; 20 days; afternoon; On; COVID-19; Infected; Pneumonia; Epidemic situation; of Prevention and control; situation; With; country; respiratory system; Disease; Clinical; Research; Center; Director; Zhong Nanshan; academician; Is; group leader; National Health Commission High; Level; Expert group; On; The public; care Problems; On; Beijing
RT            
T1            
JF 556
YR 20200118
K1 January; 20 days; 18; Hour; our country; Domestic; Cumulative COVID-19; Infected; Pneumonia; Cases; 224 cases; Including:; diagnosis; Cases; 217 cases; Wuhan City; 198 cases; Beijing; 5 cases; Guangdong Province; 14 cases; suspected case 7 cases; Sichuan Province; 2 cases; Yunnan Province; one
RT            
T1            
JF 557
YR 20200117
K1 January; 20 days; Hong Kong; special zone; Government; Food; And; health bureau; Director; Chen Zhaoshi; On; COVID-19; Infected; Pneumonia; Cases; Group; Group; individual case; newest; situation; And; Prevention and control; measures; Held; Press conference; She; express; special zone; Government; Will; implementation; III; aspect; measures; by
RT            
T1            
JF 558
YR 20200117
K1 COVID-19; Epidemic situation; Be favored; Attention; newly added; Cases; Yes; how; Discovery; And; diagnosis; At present; Yes; how; implementation; Prevention and control; Epidemic situation; Preventable; Controllable; ; Wandering; Be heavy; To; Tips; COVID-19; None; the border; Shall; to fear; Nature; Boundary;
RT            
T1            
JF 559
YR 20200117
K1 country; Province and city; Expert group; combination; Clinical; Performance; Epidemics; Learn; History and; pathogeny; Learn; testing; result; conduct; Comprehensive; Research; Judgment; January; New on the 18th; Identification; COVID-19; Infected; Pneumonia; diagnosis; Cases; 59 cases; January; New on the 19th; Identification; COVID-19; Infected; pneumonia
RT            
T1            
JF 560
YR 20200117
K1 Experts; Research; Recognition; Is; Current; Epidemic situation; Still; Preventable; Controllable; But; COVID-19; Infection; Source; not yet; Find; Epidemic situation; Communication; Approach; not yet; Complete; Master; virus Variation; Still; Need; Tight; monitor; 
RT            
T1            
JF 561
YR 20200116
K1 Wuhan City; health commission Just now; release; Message; Notification; COVID-19; Infected; Pneumonia; newest; situation; 2020; January; 18th; 0 24; Hour; cure; leave hospital; 5 cases; newly added; Cases; 59 cases; Death; 1 case; January; 19th; 0 22; Hour; cure; leave hospital; 1 case; newly added
RT            
T1            
JF 562
YR 20200116
K1 ; Wuhan City; On; COVID-19; Infected; Pneumonia; Comprehensive; Prevention and control; answer; reporter; put questions to; Hour; express; At present; Comprehensive; Judgment; yes; this; Epidemic situation; Preliminary; Impression; Yes; COVID-19; Infection; No force; Strong; no exclude; Limited; human to human transmission probably; But; continued; people
RT            
T1            
JF 563
YR 20200116
K1 Geneva; January; 16th; Electricity; reporter; Liu Qu; world health organization; 16th; publish; Declaration; Say; Has; Received from Japan; diagnosis; One case; COVID-19; Cases; This; Yes; Following; Thailand; diagnosis; One case; COVID-19; Cases; After; On; China; abroad; find
RT            
T1            
JF 564
YR 20200115
K1 Wuhan City; Health Committee; official; Website; Screenshot; Webpage; Screenshot; Wuhan City; Health Committee; 16th; Late; release; Notification; 2020; January; 15th; 0 24; Hour; The city; None; newly added; COVID-19; Infected; Pneumonia; Cases; cure; leave hospital; 5 cases; newly added
RT            
T1            
JF 565
YR 20200115
K1 Wuhan City; Health Committee; official; Website; Screenshot; Webpage; Screenshot; Wuhan City; Health Committee; 16th; Late; release; Notification; 2020; January; 15th; 0; 24; Hour; The city; None; newly added; COVID-19; Infected; Pneumonia; Cases; cure; leave hospital; 5 cases; newly added
RT            
T1            
JF 566
YR 20200114
K1 Wuhan City; Health Committee; 16th; On; It; official; Website; Up; Notification; COVID-19; Infected; Pneumonia; situation; Full text; As follows:; Wuhan City; Health Committee; About; COVID-19; Infected; Pneumonia; situation; Notification
RT            
T1            
JF 567
YR 20200114
K1 because; Influenza; season; coming; add; lunar calendar; New Year; passenger; Interview; Port; Will; More; Frequent; Has; requirement; Each; of Department; strengthen; Prevention and control; Work; include; strengthen; Cleaning; Port; hygiene; Facilities; And; other; Government; Public; Facilities; Etc; With; Decrease; COVID-19; Incoming; Hong Kong; And; community
RT            
T1            
JF 568
YR 20200113
K1 Beijing; 2020; January; 14th; Electricity; Comprehensive; Geneva; reporter; Liu Qu; Resident; Bangkok; reporter; Wang Jin; world health organization; 13th; publish; One copy; Declaration; Say; Has; received; On; Thailand; diagnosis; One; China; passenger; Infected; COVID-19; report
RT            
T1            
JF 569
YR 20200112
K1 Beijing; January; 12th; Electricity; According to; Wuhan City; Health Committee; Website; Message; 2020; January; 11th; 0—; 24; Hour; Wuhan City; None; newly added; COVID-19; Infected; Pneumonia; Cases; cure; leave hospital; 4 cases; None; newly added; Death; Cases; at present
RT            
T1            
JF 570
YR 20200111
K1 committee; Understand; To; Wuhan; Unknown; reason; Virality; Pneumonia; Epidemic situation; suffer; all circles; Broad; Attention; Is; maintain; Global; hygiene; Safety; China; Will; And; The world; hygiene; Organization; Share; Wuhan; Unknown; reason; Virality; Pneumonia; Cases; Medium; testing; To; COVID-19; gene
RT            
T1            
JF 571
YR 20200111
K1 Wuhan; January; 11th; Electricity; reporter; Liao; Jun; Li Changzheng; Wuhan City; hygiene; healthy; Commission; 11th; Morning; release; Notification; Say; On; Unknown; reason; Virality; Pneumonia; pathogen; Preliminary; Judgment; Is; COVID-19; After; Wuhan; health commission Organization; yes; existing
RT            
T1            
JF 572
YR 20200110
K1 life; Not easy; healthy; The most expensive; lately; One; hotspot; topic of conversation; COVID-19; Coronavirus; Mixing; Get; Biosphere; must not; peaceful; this year; On; Grill it; bat; Paguma larvata; Camels; And; COVID-19; be in love with each other; Kill each other;
RT            
T1            
JF 573
YR 20200110
K1 in the light of; Wuhan; Unknown; reason; Virality; Pneumonia; Epidemic situation; pathogeny; Learn; appraisal; progress; Problems; Expert group; Considers that; This time; Unknown; reason; Virality; Pneumonia; Cases; pathogen; Preliminary; Judgment; Is; COVID-19; Next; a step; Need; combination; Etiology; Research; epidemic
RT            
T1            
JF 574
YR 20200110
K1 in the light of; Wuhan; Unknown; reason; Virality; Pneumonia; Epidemic situation; pathogeny; Learn; appraisal; progress; Problems; Expert group; Considers that; This time; Unknown; reason; Virality; Pneumonia; Cases; pathogen; Preliminary; Judgment; Is; COVID-19; Next; a step; Need; combination; pathogeny; Learn; Research; epidemic
RT            
T1            
JF 575
YR 20200109
K1 Expert group; Considers that; This time; Unknown; reason; of Virality; Pneumonia; Cases; of pathogen; Preliminary; Judgment; Is; COVID-19; Xu; The founding of the People's Republic of China; Organization; laboratory; use; Genome; Measurement; Sequence; Nucleic acid test; Measurement; virus Separation; Etc; method; yes; patient; of Alveolar; Irrigation; Lotion; pharynx Swab
RT            
T1            
JF 576
YR 20200109
K1 Expert group; Considers that; This time; Unknown; reason; of Virality; Pneumonia; Cases; of pathogen; Preliminary; Judgment; Is; COVID-19; Experts; Say; Department; COVID-19; Wuhan; Unknown; reason; of Virality; Pneumonia; Epidemic situation; pathogeny; Learn; appraisal; obtain; Preliminary; progress; Xinhua News Agency
RT            
T1            
JF 577
YR 20200109
K1 Expert group; Considers that; This time; Unknown; reason; of Virality; Pneumonia; Cases; of pathogen; Preliminary; Judgment; Is; COVID-19; I; Species; COVID-19; get; The; virus of All; Genome; Sequence; Classics; Nucleic acid; testing; Party; French Communist Party; Detect out; COVID-19; positive
