# Supplementary material for: The impact and management of internet-based public opinion dissemination during emergencies: A case study of Baidu News during the first wave of coronavirus disease 2019 (COVID-19)
Source: PLoS One. 2024 Apr 4;19(4):e0299374. doi: 10.1371/journal.pone.0299374 (PMC10994342; doi:10.1371/journal.pone.0299374)
Supplement: S1 File — (ZIP) [file pone.0299374.s001.zip › S1-Supporting information PONE-D-23-09860R1/Time-series visualization analysis/Baidu News internet headlines.txt]

经省、市专家组联合评估, 被确诊为新型冠状病毒肺炎的钱某, 符合新型冠状病毒肺炎确诊病例解除隔离和出院标准。出院前, 他录制了一段视频对医务人员表示感谢。同时, 他表  
人民网南京2月16日电(黄竹岩)2月16日上午, 江苏省卫生健康委通报:2020年2月15日0-24时, 江苏省报告新型冠状病毒肺炎新增确诊病例13例。其中, 轻型病例1例, 普通型
记者15日从四川大学华西医院获悉, 该医院携手四川民族出版社、四川科学技术出版社推出全国首本藏汉双语版和彝汉双语版《新型冠状病毒大众心理防护手册》电子书, 助力
中青网记者黄博)记者从西安交通大学第一附属医院了解到, 由该院郭佑民教授带领的抗疫一线影像学诊断专家团队, 仅用短短10天时间推出的学术专著《新型冠状病毒
四川省新型冠状病毒肺炎救治定点机构信息公布!人民网成都2月16日电据健康四川官微消息, 为进一做好全省新型冠状病毒感染肺炎患者医疗救治工作, 按照集中患者、集中专家
截至2月15日24时, 青海省累计报告新型冠状病毒肺炎确诊病例18例, 其中:重症病例2例, 死亡病例0例, 出院病例13例。累计确诊病例中, 西宁市15例, 海北州3例。尚有5例
当前, 正值新型冠状病毒感染的肺炎疫情防控关键时期, 内江市全面启动公共卫生事件一级响应。内江公交集团作为服务市民出行的窗口单位, 坚决筑牢全市广大人民群众身体健康和
新型冠状病毒感染的肺炎疫情打乱了大多数人的生活节奏, 关于新型冠状病毒的对话截图、照片等在网络媒体和社交平台此起彼伏, 一时间真假难辨。疫情谣言为何层出不穷, 大
2月15日河南省新增新型冠状病毒肺炎确诊病例19例 河南, 郑州, 新华网, 新华网河南频道, 2月15日已解除观察6006人, 诊断为疑似63人, 共有8136人正在接受医学观察。
截至2月15日24时新型冠状病毒肺炎疫情最新情况 ---2月15日0—24时, 31个省(自治区、直辖市)和新疆生产建设兵团报告新增确诊病例2009例, 新增重症病例219例, 新增
据上海市卫健委官方微博消息, 2020年2月15日12—24时, 上海市排除新型冠状病毒肺炎疑似病例38例;新增确诊病例2例, 为本市常住人口。
2月15日0—24时, 福建省报告新增新型冠状病毒肺炎确诊病例2例。其中: 福州市2例(仓山区1例、晋安区1例)。 新增治愈出院病例11例。 报告新增新型冠状病毒肺炎
央广网沈阳2月16日消息(记者徐志强)2020年2月15日10时至24时, 辽宁省新增1例新型冠状病毒肺炎确诊病例, 为葫芦岛市病例, 属普通型病例。新增3例治愈出院病例。目前
人民网呼和浩特2月16日电 (陈立庚)2月16日, 记者从内蒙古自治区卫生健康委员会获悉, 2020年2月15日9时至16日9时, 内蒙古自治区报告新增新冠肺炎确诊病例2例, 新增
鼠年的第一场雪翩然而至, 一条“千万别出门玩雪”的消息在朋友圈刷屏。“空气中的冠状病毒被雪花带到地面, -25℃~5℃是冠状病毒最稳定的状态, 也是感染性最强的
2月16日, 宁夏应对新型冠状病毒肺炎疫情工作指挥部发布最新全区新型冠状病毒肺炎疫情通报。 2020年2月15日0-24时, 全区无新增新型冠状病毒肺炎确诊病例。新增出院病例
今(16)日, 记者从重庆市卫生健康委获悉, 2020年2月15日12—24时, 重庆市报告新冠肺炎新增确诊病例6例, 新增治愈出院病例18例。 新增确诊病例中, 万州区1例、江北区
人民网哈尔滨2月16日电, 在绥化市传染病医院第二病区医护人员精心诊治和护理下, 1名新型冠状病毒肺炎确诊患者, 诊治情况良好, 符合出院标准, 痊愈出院。
中新网2月16日电 据江西卫健委网站消息, 2020年2月15日0-24时, 江西省报告新型冠状病毒肺炎新增确诊病例12例, 新增治愈出院病例29例。 网站截图 新增确诊病例中, 
2月15日0-24时, 我区共新增新型冠状病毒肺炎确诊病例2例, 其中南宁市1例、防城港市1例;新增疑似病例49例;新增治愈出院病例6例(柳州市1例、桂林市5例);无新增
2020年2月15日0-24时, 安徽省报告新增确诊病例12例, 新增疑似病例6例, 新增治愈出院病例34例。 新增确诊病例中, 蚌埠4例、阜阳2例
央广网西安2月15消息(记者王佳爱)记者从西安高新区疫情防控指挥部了解到, 近期高新区一名就医患者被确定为新型冠状病毒感染的肺炎确诊病例。该患者曾于1月19日至1
各企业要根据生产经营特点, 结合新冠肺炎疫情防控情况, 认真做好复工复产前以及生产过程中防护、疫情应对、个体防护等疫情防控措施。 01 通风换气 加强工作场所通风换
各企业要根据生产经营特点, 结合新冠肺炎疫情防控情况, 认真做好复工复产前以及生产过程中防护、疫情应对、个体防护等疫情防控措施。 01 建立返岗员工健康卡制度 切实掌
在工作的时候, 由于工作的特点可能要接触粉尘可能要接触毒物, 需要佩戴防尘防毒口罩, 这样类型的口罩能不能防住新型冠状病毒?
特此公告 宁夏回族自治区应对新型冠状 病毒感染肺炎疫情工作指挥部 2020年2月15日 (中国日报宁夏记者站 胡冬梅)中国日报网 全天候传播权威国际、国内资讯
(王鹏)记者15日从四川大学华西医院获悉, 该医院携手四川民族出版社、四川科学技术出版社推出全国首本藏汉双语版和彝汉双语版“新型冠状病毒大众心理防护手册”
记者15日从中国医药集团有限公司(国药集团)了解到, 新冠肺炎疫情发生以来, 企业已累计生产新型冠状病毒检测试剂盒100万人份。
中新网西安2月15日电 (记者 梅镱泷 通讯员 文王妮)陕西省首例新型冠状病毒肺炎产妇经两次新型冠状病毒核酸检测结果均显示阴性, 符合出院标准, 于15日在西安交大二
2月15日, 国务院应对新型冠状病毒感染肺炎疫情联防联控机制在北京举行新闻发布会, 交通运输部副部长刘小明、民航局副局长李健、国铁集团副总经理李文新、国家卫健委疾
8分钟“快筛”出结果、3小时基因检测出结果今天, 记者从南京市浦口高新区获悉, 坐落在该区的南京溯远基因科技有限公司成功研发出新型冠状病毒快速荧光免疫分析仪, 这一
巩义市2例新型冠状病毒肺炎确诊病例痊愈 河南, 郑州, 新华网, 新华网河南频道, 接郑州市疾控中心通知, 巩义市新冠肺炎患者陈某某、张某某经郑州市疾控中心两次新型冠状
中国青年报客户端讯(中青报·中青网记者 范雪)2月14日, 由同济大学团队策划推出的高校版《新型冠状病毒肺炎防护手册》(高校版)全书电子版上线首发, 助力高校师生
巩义市2例新型冠状病毒肺炎确诊病例痊愈 河南, 郑州, 新华网, 新华网河南频道, 接郑州市疾控中心通知, 巩义市新冠肺炎患者陈某某、张某某经郑州市疾控中心两次新型冠状
武汉新型冠状病毒肺炎疫情发生后, 1月7日, 我主持召开中央政治局常委会会议时, 就对新型冠状病毒肺炎疫情防控工作提出了要求。1月20日, 我专门就疫情防控工作作出批示, 指
联合专家考察组将与国务院应对新型冠状病毒感染肺炎疫情联防联控机制相关部门进行深入交流, 之后将对三个省(市)进行考察, 了解城乡防控措施的实施情况及效果, 访问相关流行
原标题:新型冠状病毒感染的肺炎疫情防控接收捐赠公告(一) 新冠肺炎疫情发生以来, 全区上下认真贯彻落实党中央、国务院疫情防控的各项决策部署及自治区党委、政府的工作
为针对性指导商场和超市等人群密集场所做好卫生防护, 防止新型冠状病毒肺炎蔓延和扩散, 我们组织编制了新型冠状病毒肺炎流行期间商场和超市卫生防护指南。现印发给你们, 供
在一系列有力措施的推动下, 我国疫情总体形势出现了一些积极变化。每日确诊人数自2月4日起大幅减少。据国家卫健委发布的最新疫情数据统计, 2月13日0—24时, 全国除
2020年2月14日0-24时, 青海省报告新型冠状病毒肺炎新增确诊病例0例, 新增重症病例0例, 新增死亡病例0例, 新增出院病例0例。当日无新增确诊病例和疑似病例。 截至2月
央广网海口2月15日消息(记者朱永)2020年2月14日0时-24时, 海南省报告新型冠状病毒肺炎新增确诊病例5例, 新增重症病例0例, 新增死亡病例0例, 新增重症病例转轻症
陕西日报讯 2月14日, 记者从陕西省卫生健康委员会获悉:为进一步推进新型冠状病毒核酸检测工作, 省卫生健康委组织专家对拟开展新型冠状病毒核酸检测的医疗机构和第三方
截至2月14日24时河南省新型冠状病毒肺炎疫情最新情况 新增28例 治愈45例 河南, 郑州, 新华网, 新华网河南频道, 新增确诊病例中, 信阳市9例、南阳市4例、濮阳市4例、
报告新增新型冠状病毒肺炎疑似病例6例。其中: 福州市3例(鼓楼区1例、台江区1例、晋安区1例); 泉州市2例(惠安县1例、德化县1例); 三明市1例(宁化县1例)。
9.员工被确诊为新型冠状病毒肺炎病例后, 由所在地疾病预防控制部门对其所住房间和到过的场所、所接触物品进行全面消毒, 并将其密切接触者送政府指定密切接触者集中隔离
人民网呼和浩特2月15日电 (陈立庚)2月15日, 记者从内蒙古自治区卫生健康委员会获悉, 2020年2月14日9时至15日9时, 内蒙古自治区报告新增新冠肺炎确诊病例3例。新增
2020年2月14日0-24时, 安徽省报告新增确诊病例16例, 新增疑似病例13例, 新增治愈出院病例32例。 新增确诊病例中, 蚌埠4例、阜阳4例
近日, 山东省领导于晓明、王随莲、凌文、于国安、任爱荣、于杰、范华平、刘强分别带队赴部分市, 对新型冠状病毒肺炎疫情防控工作进行督导。 2月12日至13日, 山东省人大
截至2月14日24时, 江苏省累计报告新型冠状病毒肺炎确诊病例604例。其中, 轻型病例47例, 普通型病例547例, 重型病例6例, 危重型病例4例。出院病例160例。确诊病例中, 南
2月14日0-24时, 我区共新增新型冠状病毒肺炎确诊病例9例, 其中南宁市2例、柳州市2例、北海市3例、玉林市1例、河池市1例;新增疑似病例44例;新增治愈出院病例5例
截至2月14日24时新型冠状病毒肺炎疫情最新情况 ---2月14日0—24时, 31个省(自治区、直辖市)和新疆生产建设兵团报告新增确诊病例2641例, 新增重症病例849例, 新增
2020年2月14日12—24时, 上海市排除新型冠状病毒肺炎疑似病例47例;新增确诊病例8例, 其中7例为外地来沪人员, 1例为本市常住人口。
国际在线报道(记者 孙牧宁):14号, 4名中国籍新型冠状病毒肺炎患者在马来西亚雪兰莪(音同“鹅”)州双溪毛糯医院痊愈出院。马来西亚卫生部副部长李文材、中国驻马来西亚
央广网沈阳2月14日消息(记者徐志强)2020年2月14日10时至22时, 辽宁省新增2例新型冠状病毒肺炎确诊病例, 其中大连市1例、鞍山市1例, 均为普通型病例。新增5例治愈
央广网大连2月14日消息(记者张四清 通讯员张丽霞)2020年2月14日10时至22时, 辽宁省新增2例新型冠状病毒肺炎确诊病例, 其中大连市1例、鞍山市1例, 均为普通型病例
央广网大连2月14日消息(记者张四清 通讯员张丽霞)2020年2月14日10时至22时, 辽宁省新增2例新型冠状病毒肺炎确诊病例, 其中大连市1例、鞍山市1例, 均为普通型病例
为支持做好新型冠状病毒肺炎疫情防控工作, 保障人民群众身体健康和生命安全, 省财政厅、省税务局、省发展改革委、省民政厅将有关税费优惠政策进行了集中梳理, 并在法定
新型冠状病毒会人感染人, 且存在一定范围的社区传播。本集将和大家分享疫情这段时间我们怎么吃才安心。 一、不要食用已经患病的动物及其制品;要从正规渠道购买冰鲜
重庆日报记者2月13日从市知识产权局获悉, 重庆抗击新型冠状病毒肺炎专利数据库, 目前已正式完成部署, 免费向社会公众开放, 为在渝企业、科研院所和社会公众科学开展控制疫
据日本共同社报道, 北海道政府14日宣布, 新确诊1人感染了新型冠状病毒。 中新网2月14日电 据日本共同社报道, 北海道政府14日宣布, 新确诊1人感染了新型冠状病毒。 
讯 (记者 吴佳佳)继钟南山、李兰娟院士团队分别宣布患者粪便样本成功分离病毒, 2月13日中国CDC团队从两省的新冠肺炎确诊病例便标本中成功分离到了两株新型冠状病毒
2月12日20时至2月13日20时, 甘肃省新增3例新型冠状病毒肺炎确诊病例。2月13日出现间断性咳嗽、胸闷、口干症状, 胸部CT显示:右肺上叶前段、后段及左肺下叶炎性
支持新型冠状病毒感染的肺炎疫情防控工作, 现就有关个人所得税政策公告如下: 一、对参加疫情防治工作的医务人员和防疫工作者按照政府规定标准取得的临时性工作补助和奖
2019年底突发的新冠肺炎疫情不仅牵动着亿万国人的心, 也引起了世界关注, 1月30日, 世界卫生组织将新型冠状病毒感染的肺炎疫情列为国际关注的突发公共卫生事件。这次疫情
人民网雅加达2月14日电(记者徐伟)2月14日, 中国驻东盟大使邓锡军在东盟秘书处会见东盟秘书长林玉辉。邓锡军向林玉辉通报了新型冠状病毒肺炎有关情况, 并就中国与
新华社北京2月14日电 2月14日, 上海合作组织发表声明, 支持中方为抗击新型冠状病毒肺炎疫情所做的努力。 声明指出, 上海合作组织成员国欢迎中国政府和人民为抗击新冠
确诊病例已收入定点医院进行救治, 小区居民不用担心和焦虑。希望大家在疫情期间注意“勤洗手、戴口罩、常通风、勤锻炼、不扎堆、讲礼仪、稳心态、树信心、不信谣、不
新型冠状病毒感染肺炎疫情形势严峻, 确诊和疑似病例数仍在上升, 临床诊治压力巨大, 让所有病人尽早接受检测和诊断, 迫在眉睫!在这场没有硝烟的战役中, 对疑似患者进行
近日, 四川省科学城卫生健康委员会组织专家, 对四川省科学城医院检验科实验室进行现场核查, 并对相关人员进行技术培训, 同意四川省科学城医院开展新型冠状病毒核酸检测确诊。
2020年2月13日0-24时, 河南省新增新型冠状病毒肺炎确诊病例15例。新增确诊病例中, 信阳市3例。 2月13日, 信阳新增治愈患者11例。其中, 信阳市第五人民医院新增治愈
2月13日11时, 兵团首例新型冠状病毒肺炎确诊患者经过自治区医疗救治专家组、兵团医疗救治专家组的科学指导和七师医院的综合诊治, 符合国家卫生健康委员会新型冠状病毒肺炎
目前新冠病毒的主要传播途径还是以呼吸道飞沫传播和接触传播为主。对于新型冠状病毒引起的传染病, 由于它是新发传染病, 我们对它的认识是一个不断完善
研究发现, 冠状病毒可能会通过攻击表达血管紧张素转化酶2(ACE2)的II型肺泡上皮细胞发挥致病作用。有观点认为, ACEI类药物会反射性增加ACE2, 增加病毒感染几率。而另有
在新冠肺炎流行时期, 难免还会有不少朋友内心紧张, “我好像生病了, 是不是出现咳嗽、发烧就是新型冠状病毒肺炎?”实际上, 感染新型冠状病毒和普通感冒、流感的临床表现
截至2020年2月14日10时, 辽宁省累计报告新型冠状病毒肺炎确诊病例117例, 治愈出院24例, 死亡1例。117例确诊病例中, 沈阳市28例、大连市17例、鞍山市3例、本溪市3例
新型冠状病毒感染引发的肺炎在中国多地蔓延, 情势严峻。东芝集团决定向相关慈善机构捐赠100万元人民币, 支援中国抗击此次疫情。此外, 东芝还在日本紧急筹措口罩10000枚, 经
2020年2月13日0-24时, 浙江省报告新型冠状病毒肺炎新增确诊病例10例, 新增出院病例40例。其中: 新增确诊病例中, 杭州市3例、温州市6例、绍兴市1例;新增出院病例中
央广网深圳2月13日消息(记者李强 通讯员深卫信)2月13日下午, 经专家组会诊, 深圳再有13名新型冠状病毒肺炎确诊患者出院, 累计达94人。 经过深圳市第三人民医院(南
新型冠状病毒疫苗的研发之路走到哪儿了? 什么是疫苗 疫苗是指为预防、控制疾病的发生、流行, 用于人体免疫接种的预防性生物制品, 包括免疫规划疫苗和非免疫规划疫苗。
1月21日双双接受住院隔离治疗, 并确诊新型冠状病毒感染。 施强觉得很惊讶, 因为在此之前, 他一直认为“自己是安全的”。 原来, 他从1月3日起, 先后两次赴武汉公干, 
人民网南京2月13日电(张鑫)2月13日上午, 江苏省卫生健康委通报:2020年2月12日0-24时, 江苏省报告新型冠状病毒肺炎新增确诊病例27例。其中, 轻型病例6例, 普通型
现有报告新型冠状病毒肺炎疑似病例共69例。其中: 福州市20例(鼓楼区3例、台江区1例、仓山区4例、晋安区3例、长乐区1例、闽侯县3例、连江县2例、闽清县2例、
间隔24小时两次呼吸道病原核酸检测均为阴性, 同时经影像学检查显示肺部炎症明显吸收, 经西藏自治区医疗救治专家组评估, 符合新型冠状病毒肺炎确诊病例解除隔离和出院标准。
据西藏卫健委网站消息, 2月12日, 西藏首例新型冠状病毒肺炎确诊患者从自治区第三人民医院治愈出院。 患者张某某经过18天的精心治疗, 体温恢复正常1周以上, 呼吸道症状
新型冠状病毒感染的肺炎疫情牵动着14亿人民的心, 全国人民都加入了这场抗击疫情的狙击战。中国科学技术大学第一附属医院、中国科学技术大学出版社组织相关专家为奋战在
据世界卫生组织(WHO)2月11日发布的一份新型冠状病毒(2019-nCoV)情况报告显示, 越来越多的证据表明, 新冠病毒和在蝙蝠中传播的冠状病毒(CoV)之间存在联系。更具体
根据安徽省卫健委发布的消息, 安徽省大力推动中医药诊治新型冠状病毒肺炎工作。安徽省要求定点收治医院对普通确诊患者在第一时间服用由国家卫健委、国家中医药管理局联合
2020年2月11日0-24时, 青海省报告新型冠状病毒肺炎新增确诊病例0例, 新增重症病例0例, 新增死亡病例0例, 新增出院病例2例。当日无新增确诊病例和疑似病例。 截至2月
央广网重庆2月12日消息(记者刘湛)重庆市卫生健康委通报:2月11日12—24时, 重庆市报告新冠肺炎新增确诊病例16例, 新增重型病例2例, 重型病例转普通型病例7例, 重型
冠状, 指病毒的独特形状, 作为一种大型病毒家族, 冠状病毒常见于哺乳类和鸟类中。在2019-nCoV基因组中, 最长基因编码4405个氨基酸, 这个蛋白是非结构性多蛋白, 包括多个
截至2020年2月11日24时, 辽宁省累计报告新型冠状病毒肺炎确诊病例116例, 治愈出院19例。116例确诊病例中, 沈阳市28例、大连市16例、鞍山市3例、本溪市3例、丹东市
光明网讯 2月11日, 世卫组织总干事谭德赛在全球研究与创新论坛记者会上宣布, 将新型冠状病毒命名为“COVID-19”, 其中“Co”代表“冠状病毒”, “Vi”为“病毒”, 
世卫组织总干事谭德塞11日表示, 新型冠状病毒疫苗有望在18个月内准备就绪, 目前仍需竭尽全力防控病毒。
新华社快讯:世卫组织总干事谭德塞11日表示, 新型冠状病毒疫苗有望在18个月内准备就绪, 目前仍需竭尽全力防控病毒。
当地时间11日, 世卫组织在日内瓦召开发布会, 宣布将新型冠状病毒正式命名为COVID-19,  此英文缩写象征着19年发现的冠状病毒疾病。世卫组织总干事谭德塞表示, 选择这一
新华社快讯:世界卫生组织总干事谭德塞11日在瑞士日内瓦宣布, 将新型冠状病毒感染的肺炎命名为“Covid-19”。 2月11日, 在瑞士日内瓦, 世界卫生组织总干事谭德赛出席新
新型冠状病毒全球研究与创新论坛在日内瓦开幕 --- 新华社日内瓦2月11日电(记者聂晓阳 刘曲 凌馨)世界卫生组织和“全球传染病防控研究合作组织”11日在瑞士日内瓦
人民网兰州2月11日电(记者银燕)记者今日从甘肃省科技厅获悉, 《甘肃省新型冠状病毒感染的肺炎疫情心理防护指导手册》日前正式出版, 该书分为疾病篇、基础护理篇、身心
报道称该航班为2月3日从肯尼亚首都内罗毕飞往广州的CZ634航班, “由于货舱已满, 工作人员紧急将客舱前舱清空, 将捐助给国内抗击新型冠状病毒的物资放在客舱运送回国”。
果蔬表面会附着新型冠状病毒?不戴口罩驾车被扣6分?谣言作怪莫慌张 2020年02月11日 16:51 来源:互联网联合辟谣平台参与互动 
新型冠状病毒疫情不断延烧, 对台港两地的经济造成不小的冲击。 
2020年2月10日0时-24时, 海南省报告新型冠状病毒肺炎新增确诊病例6例, 新增重症病例0例, 新增死亡病例0例, 新增重症病例转轻症病例1例, 新增出院病例0例;新增确诊
科普:穿山甲可能是新型冠状病毒“二传手”吗 ---近日有研究认为, 穿山甲可能是新型冠状病毒的潜在中间宿主, 这引发了一些争议和讨论。那什么是病毒中间宿主?这项研究
记者今天从山东省卫生健康委员会了解到, 2020年2月10日12-24时, 山东省报告新型冠状病毒肺炎新增确诊病例20例, 累计确诊病例486例(含重症病例18例, 危重症病例9例, 
(抗击新冠肺炎)内蒙古无新增新型冠状病毒肺炎确诊病例 中新网呼和浩特2月11日电 (记者 张玮)11日, 内蒙古自治区卫生健康委员会官方发布消息称, 2020年2月10日10时
关于新型冠状病毒, 我们究竟了解多少, 其中哪些问题已经在科学界和医学界达成共识, 哪些科学知识和医学常识又能帮助人们打好这场战疫?
为坚决落实党中央、国务院决策部署, 全力支援湖北省开展新型冠状病毒肺炎防治工作, 坚决打赢疫情防控阻击战, 国家卫生健康委举全国之力, 集优质资源, 建立省际对口支援湖北省
为坚决落实党中央、国务院决策部署, 全力支援湖北省开展新型冠状病毒肺炎防治工作, 坚决打赢疫情防控阻击战, 国家卫生健康委举全国之力, 集优质资源, 建立省际对口支援湖北省
人民网南京2月11日电(张鑫)江苏省卫健委2月11日发布, 2020年2月10日0-24时, 江苏省报告新型冠状病毒肺炎新增确诊病例23例。其中, 轻型病例7例, 普通型病例16例。
人民网南京2月11日电(张鑫)江苏省卫健委2月11日发布, 2020年2月10日0-24时, 江苏省报告新型冠状病毒肺炎新增确诊病例23例。其中, 轻型病例7例, 普通型病例16例。
2020年2月10日0-24时, 河南省新增新型冠状病毒肺炎确诊病例32例, 新增出院病例29例, 新增死亡病例1例。新增确诊病例中, 信阳市8例(含固始县4例)、驻马店市3例、
2月10日0—24时, 31个省(自治区、直辖市)和新疆生产建设兵团报告, 新增确诊病例2478例(湖北2097例), 新增重症病例849例(湖北839例), 新增死亡病例108例(湖北103例
据山西省卫生健康委员会网站消息, 2020年2月10日0时至24时, 山西省报告新增新型冠状病毒肺炎确诊病例3例, 其中:太原市1例(万柏林区1例)、晋中市1例(平遥县1例)
据甘肃卫健委网站消息,  截至2月10日20时, 甘肃新增3例新型冠状病毒肺炎确诊病例。 在甘肃宝石花医院住院隔离, 偶有干咳, 2月7日以“疑似新型冠状病毒肺炎”转运至
据甘肃卫健委网站消息,  截至2月10日20时, 甘肃新增3例新型冠状病毒肺炎确诊病例。 在甘肃宝石花医院住院隔离, 偶有干咳, 2月7日以“疑似新型冠状病毒肺炎”转运至
为依法惩治妨害新型冠状病毒感染肺炎疫情防控违法犯罪行为, 保障人民群众生命安全和身体健康, 保障社会安定有序, 保障疫情防控工作顺利开展, 根据有关法律、司法解释的规定, 
新型冠状病毒会不会通过粪口传播? ---专家表示, 目前来看, 新冠病毒主要的传播途径还是通过呼吸道飞沫传播和接触传播。
央视网消息:新型冠状病毒肺炎疫情仍然牵动着公众的心, 就临床表现来看, 大部分被感染的人群并不会出现症状或者症状比较轻微, 但也有不少重症患者, 甚至被病毒夺走了生命
新华社武汉2月9日电中国工程院院士、湖北省新冠肺炎疫情防控科研攻关组专家、华中农业大学教授陈焕春9日晚接受新华社记者采访时说, 新型冠状病毒不是SARS冠状病毒, 此
中新网2月10日电 据福建省卫健委网站消息, 2月9日0—24时, 福建省报告新增新型冠状病毒肺炎确诊病例11例。其中: 福州市1例(晋安区1例); 厦门市3例(思明区1
2月9日0—24时, 31个省(自治区、直辖市)和新疆生产建设兵团报告, 新增确诊病例3062例(湖北2618例), 新增重症病例296例(湖北258例), 新增死亡病例97例(湖北91例, 
辽宁搭建全国首个省级新型冠状病毒肺炎影像会诊平台。 北京:不得拒绝招录或解聘疫情严重地区劳动者。 内蒙古启用流动人口自助登记系统, 要求所有返程人员通过网上自主填报
召开的第十九场疫情防控例行发布会上, 中国工程院院士、湖北省新冠肺炎疫情防控科研攻关组专家、华中农业大学教授陈焕春表示, 研究分析发现, 新型冠状病毒属于SARS冠状病毒
针对网友关心的新冠病毒是否存在气溶胶传播, 中国疾病预防控制中心传染病预防控制处此外, 农产品在售卖、运输的过程中, 是不是会附着新型冠状病毒?农产品买回家后如何
空气中是否有新型冠状病毒?还能开窗通风吗? ---从这个角度讲, 在日常通风环境下, 空气中一般不会有新型冠状病毒。所以建议每天至少两次开窗通风, 是降低感染风险的有效
解放军总医院第五医学中心获批新型冠状病毒核酸检测单位 ---解放军总医院第五医学中心临床检验医学中心近日顺利通过北京市卫生健康委员会审核及北京市疾控中心检测结果
自治区党委书记、自治区新型冠状病毒肺炎疫情防控工作领导小组组长陈全国出席会议并讲话。自治区主席、自治区新型冠状病毒肺炎疫情防控工作领导小组副组长雪克来提 · 
目前, 新型冠状病毒主要的传播途径还是呼吸道飞沫传播和接触传播, 气溶胶和粪—口等传播途径尚待进一步明确。通过流行病学调查显示, 病例多可以追踪到与确诊的病例有过
中新网2月9日电 据陕西省卫健委网站消息, 截至2月9日10时, 陕西新增13例新冠肺炎确诊病例, 新增疑似病例73例。新增确诊病例中, 西安市8例、宝鸡市1例、渭南市4
人民网2月9日电据山东省卫健委网站消息, 2020年2月8日12-24时, 山东省报告新型冠状病毒肺炎新增确诊病例19例, 累计确诊病例435例(含重症病例26例, 危重症病例6例, 
人民网2月9日电据贵州省卫健委网站消息, 2020年2月8日12—24时, 全省新型冠状病毒感染的肺炎新增确诊病例7例, 新增治愈出院病例0例。其中:新增确诊病例中, 贵阳市4
截至2月8日24时新型冠状病毒肺炎疫情最新情况 ---2月8日0—24时, 31个省(自治区、直辖市)和新疆生产建设兵团报告, 新增确诊病例2656例(湖北2147例), 新增重症
人民网北京2月9日电据湖北省卫生健康委员会官方网站消息, 2月8日, 湖北省新增新型冠状病毒肺炎病例2147例, 新增死亡81例, 新增出院324例。据了解, 2020年2月8日0时-
国务院应对新型冠状病毒肺炎疫情联防联控机制成员现决定将新型冠状病毒感染的肺炎, 暂命名为新型冠状病毒肺炎, 简称新冠肺炎, 英文简称NCP。
一、新型冠状病毒疫情下的常见心理反应是什么 新型冠状病毒疫情就是一场重大危机, 而且伴随着我们的传统节日春节而来, 其影响更为严重。
尽管目前冠状病毒在中国的传播对中国社会健康构成了挑战, 但新的迄今无治愈方式的病原体的出现实际上是全球性挑战。2020年初, 世界卫生组织预测全球健康的主要威胁之一
央广网郑州2月8日消息(记者李凡)据河南省卫健委消息, 2020年2月7日0-24时, 河南省新增新型冠状病毒感染的肺炎确诊病例67例, 新增出院病例29例, 新增死亡病例1例。
央广网兰州2月8日消息(记者孟永辉 张磊 王妍)截至2月7日20时, 甘肃新增4例新型冠状病毒感染的肺炎确诊病例。新增确诊病例中, 定西市3例、平凉市1例。新增死亡
2020年1月12日, 国家卫健委与世界卫生组织分享发现的新型冠状病毒基因序列信息, 世界卫生组织正式将造成武汉肺炎疫情的新型冠状病毒命名为“2019新型冠状病毒”。HCoV-
中新网2月8日电据国家卫健委网站消息, 2月7日0—24时, 31个省(自治区、直辖市)和新疆生产建设兵团报告, 新增确诊病例3399例(湖北2841例), 新增重症病例1280例(湖
据山东卫健委微信公众号消息, 7日12-24时, 山东省报告新型冠状病毒感染的肺炎新增确诊病例21例, 累计确诊病例407例(含重症病例25例, 危重症病例7例, 出院38例, 无死亡
据山西省卫健委网站消息, 2020年2月7日0时至24时, 山西省报告新型冠状病毒感染的肺炎新增确诊病例8例。6名危重症病例(晋城市2例、太原市1例、长治市1例、忻州市
据重庆市卫健委网站消息, 2020年2月7日12—24时, 重庆市报告新型冠状病毒感染的肺炎新增确诊病例11例, 新增重型病例5例, 重型病例转普通型病例3例, 新增危重型病例1例
截至2月7日24时新型冠状病毒肺炎疫情最新情况 ---2月7日0—24时, 31个省(自治区、直辖市)和新疆生产建设兵团报告, 新增确诊病例3399例(湖北2841例), 新增重症
在做实做细疫情防控各项工作的基础上, 统一思想、统筹兼顾, 出台实招硬招, 支持企业开工复工, 全力保持经济社会平稳健康发展, 经省新型冠状病毒感染的肺炎疫情防控指挥部
长达3分多钟的沙画视频中, 有关新型冠状病毒肺炎的科学防范知识一一呈现。 新型冠状病毒肺炎疫情发生后, 正在韩国攻读博士的湖南工业大学包装设计艺术学院老师李丽, 第一
题:武汉社区“拉网式排查”直击——新型冠状病毒感染的肺炎疫情防控焦点扫描之九 新华社记者7日下午, 武汉市蔡甸区蔡甸街跃进社区网格员高波匆匆走出办公室, 穿过马路
外国政要积极评价和支持中国抗击新型冠状病毒肺炎疫情 ---近日, 又有一些国家领导人及国际组织负责人继续通过各种方式对中国抗击疫情表示慰问和支持。
公安机关依法严厉打击拒绝隔离治疗传播新型冠状病毒的违法犯罪行为 ---近日, 部分人员刻意隐瞒情况, 拒绝隔离治疗, 致使病毒传播扩散, 危害公共安全。各地公安机关高度重视, 
外国政党领导人积极评价和支持中国抗击新型冠状病毒感染肺炎疫情的努力 ---连日来, 又有一些国家政党领导人致电致函中共中央对外联络部, 声援中方为抗击新型冠状病毒
记者从发布会上获悉, 岭南现代农业科学与技术广东省实验室、华南农业大学教授沈永义、肖立华等科研人员通过联合攻关, 在新型冠状病毒潜在中间宿主的溯源上取得重大突破。
在国家卫健委与国家中医药管理局公布的《新型冠状病毒感染的肺炎诊疗方案(试行第四版)》中提到, 新型冠状病毒传播途径为:“经呼吸道飞沫传播是主要的传播途径, 亦可通
上月底, 云南省卫生健康委员会确认昆明市第一人民医院为云南省第一批开展新型冠状病毒核酸检测工作的5家医疗机构之一。
第三方机构等检测力量, 加快实验室改造升级, 配置检测必需设备, 千方百计提高新型冠状病毒感染肺炎诊断效率, 确保疑似病人第一时间得到及时检测, 最大程度为临床治疗和联防
世卫协调全球力量推动加快新型冠状病毒研究 ---世界卫生组织6日宣布, 将于本月11日和12日在日内瓦举办针对新型冠状病毒的全球研究与创新论坛, 以协调全球科研力量, 
在前所未知的新型冠状病毒袭来之际, 全球科学界携手迎战这个人类共同的敌人。法国巴斯德研究所专家文森特·埃努夫日前表示, 世界范围内已有20多个新型冠状病毒基因组测序
新华社北京2月6日电截至2月6日中午12时, 白俄罗斯、巴基斯坦、朝鲜、韩国、日本、泰国、马来西亚、印尼、马尔代夫、缅甸、德国、英国、法国、意大利、奥地利、匈牙利、
原标题:王东峰主持召开河北省应对新型冠状病毒感染肺炎疫情工作领导小组会议 深入贯彻习近平总书记重要指示和党中央决策部署 全力以赴推进疫情防控工作落到实处取得实效 
据湖北省卫健委网站消息, 2020年2月6日0时-24时, 湖北省新增新型冠状病毒感染的肺炎病例2447例, 全省新增死亡69例。
据河南省卫健委官方微博消息, 2020年2月6日0-24时, 河南省新增新型冠状病毒感染的肺炎确诊病例63例, 新增出院病例14例, 新增死亡病例1例。
省卫健委消息, 截至2月5日24时, 江苏省新型冠状病毒感染的肺炎出院病例增至26例, 其中南京11例, 苏州4例, 徐州3例, 常州2例, 盐城2例, 淮安1例, 连云港1例, 无锡1例, 
国际社会支持中国防控新型冠状病毒感染肺炎疫情 ---截至2月6日中午12时, 白俄罗斯、巴基斯坦、朝鲜、韩国、日本、泰国、马来西亚、印尼、马尔代夫、缅甸、德国、英国、
近期, 新型冠状病毒肺炎疫情引起希腊政府和社会各界高度关注, 希腊政要和各界友好人士纷纷通过不同方式, 向中方表示支持和慰问。希腊总统府秘书长耶尼玛塔斯在总统府向中国
这两天, 一条“千万别出门玩雪”的消息在网上传播, 消息称空气中的冠状病毒会被雪花带到地面, 如果不能保证3小时内不接触口鼻, 衣服全部酒精消毒, 就不要出门玩雪, 
2月5日, 在日本横滨港, 防疫人员将“钻石公主”号邮轮上确诊的新型冠状病毒感染患者移向救护车。日本厚生劳动省5日说, 停靠在横滨港外的邮轮“钻石公主”号上有10
2月6日, 中共中央政治局常委、国务院总理、中央应对新型冠状病毒感染肺炎疫情工作领导小组组长李克强主持召开领导小组会议。 中共中央政治局常委、中央应对新型冠状病毒感染
国际在线广东频道消息(记者朱子荣):记者2月6日从广东省政府新闻办在广州举行的新闻发布会上获悉, 截至2月6日12时, 广东省累计报告新型冠状病毒感染的肺炎确诊病例增
(记者 杨毅)2月6日下午, 湖北省仙桃市第一人民医院感染科一病区、二病区11位新型冠状病毒感染的肺炎确诊患者出院, 这是仙桃市首批治愈的患者。
原标题:她与新型冠状病毒肺炎抗争的28天 这是中国工商银行武汉分行员工杨岚分享的战胜新型冠状病毒感染的肺炎的真实经历。疫情面前, 她乐观而积极, 最终战胜了病魔。
党中央、国务院高度重视新型冠状病毒感染肺炎疫情防控和重点群体就业工作。线上职业技能培训, 既是提升劳动者职业技能水平的重要途径, 也是减少疫情期间人员聚集的有效方式
特稿:与病毒赛跑——全球新型冠状病毒科研扫描 --- 在新型冠状病毒疫苗研究中, 更需要这种理解, 因为疫苗开发通常需要较长的时间。
”上海全力保障新型冠状病毒检测试剂盒企业满负荷生产 ” 在上海漕河泾开发区浦江高科技园区内的高压配电房里, 国网上海市南供电公司客户工程师徐哲飞正仔细检查
央广网北京2月6日消息(记者覃勇)国家卫生健康委员会2月2日公布《关于做好儿童和孕产妇新型冠状病毒感染的肺炎疫情防控工作的通知》, 明确儿童和孕产妇是新型冠状
上海2020年2月6日 /美通社/ -- 庚子新春, 新型冠状病毒感染的肺炎疫情牵动全国人心。作为国内领先的TMC, 携程商旅一直密切关注疫情发展, 并以实际行动支持抗击新型肺炎
经由医学专家北京大学肿瘤医院重症医学科主任王宏志把关, 央视网、腾讯联合制作的“新型冠状病毒谣言必考卷”已正式发布。 试题不仅搜集了当下网上的高热度谣言,  更囊括
经由医学专家北京大学肿瘤医院重症医学科主任王宏志把关, 央视网、腾讯联合制作的“新型冠状病毒谣言必考卷”已正式发布。 试题不仅搜集了当下网上的高热度谣言,  更囊括
新华社日内瓦2月5日电(记者凌馨 陈俊侠)世界卫生组织5日在日内瓦总部宣布, 启动应对新型冠状病毒疫情的“战略准备和应对方案”, 旨在为不同国家或地区层面制定疫情应对
斯里兰卡总理马欣达·拉贾帕克萨率领多名内阁部长、议员和近千名各界民众聚集在这里, 共同为中国人民抗击新型冠状病毒感染肺炎疫情诵经、祈福。 马欣达向应邀参加活动的
2020年的春节就快过去, 但是在年前就已经发生的新型冠状病毒疫情仍在蔓延, 肿瘤患者因为自身已有肿瘤这个基础问题, 自身的抵抗力更差一些, 被感染的风险也更大。肿瘤
人民网北京1月23日电 临近2020年鼠年春节, 新型冠状病毒肺炎牵动着党和政府以及老百姓的心。新型冠状病毒究竟是什么?可能的发病原因是什么?冠状病毒感染后有什么症状
央广网郑州2月6日消息(记者李凡)河南省信阳市新型冠状病毒感染的肺炎疫情防控工作指挥部消息称, 2月5日, 河南信阳市中心医院确诊一例新生儿感染新型冠状病毒肺炎, 患儿
中新网银川2月6日电(杨迪)记者6日从宁夏应对新型冠状病毒感染肺炎疫情工作指挥部获悉, 2020年2月5日0时—24时, 宁夏报告新增确诊病例6例, 累计40例;新增疑似病例
问:新型冠状病毒病是一种什么疾病, 如何传播和感染?感染患者有什么症状?答:2019年底在湖北省武汉市出现的冠状病毒, 世界卫生组织将其命名为2019新型冠状病毒(2019-n
连日来, 国际社会持续关注中国抗击新型冠状病毒感染肺炎疫情, 积极评价中国为此所作努力, 并对中国打赢这场抗疫之战充满信心。智利众议长伊万·弗洛雷斯表示, 中国政府
央广网呼和浩特2月6日消息(记者宝音)内蒙古卫健委发布, 内蒙古自治区单日新增新型冠状病毒感染的肺炎确诊病例4例, 其中包头市土右旗2例, 呼伦贝尔市莫力达瓦旗2例。 
人民网兰州2月6日电(王文嘉)据甘肃省卫健委消息, 截至2月5日20时, 甘肃新增5例新型冠状病毒感染的肺炎确诊病例。新增病例中, 定西市2例、白银市1例、庆阳市1例、
温馨提示:在新型冠状病毒感染的肺炎流行期间, 为指导不同人群科学合理地选择和使用口罩, 国家制定, 科学划分高风险、较高风险、中等风险、较低风险、低风险暴露五类
中新网2月6日电 据重庆市卫健委网站消息, 2月5日12—24时, 重庆市报告新型冠状病毒感染的肺炎新增确诊病例13例, 累计报告新型冠状病毒感染的肺炎确诊病例389例。 消
新型冠状病毒感染的肺炎疫情暴发后, 国家卫健委发布了《新型冠状病毒感染的肺炎诊疗方案》, 并通过分析疫情形势和研究进展, 组织专家在对前期医疗救治工作进行分析、研判、
近日, 新型冠状病毒疫情引起广泛关注。2月5日, 免疫学专家黄波接受中新社记者采访时表示, 民众增强自身免疫力, 对抵抗新型冠状病毒有一定帮助。 
新华社北京2月5日电 连日来, 海内外侨胞心系祖国, 响应中国侨联倡议捐资捐物, 为中国抗击新型冠状病毒感染肺炎疫情出力鼓劲。 1月26日, 中国侨联向海内外侨胞发出为打
央广网沈阳2月5日消息(记者徐志强)2020年2月4日21时30分至2月5日15时30分, 辽宁省新增7例输入性新型冠状病毒感染的肺炎确诊病例, 其中沈阳市4例, 大连市1例, 
2月4日, 中国驻澳大利亚大使成竞业在《澳大利亚金融评论报》发表署名文章称, 在抗击新型冠状病毒感染肺炎疫情方面, 中国有能力, 世界有信心。成竞业说, 面对这一巨大挑战, 
确诊或疑似新型冠状病毒感染的肺炎的孕妇存在母婴传播风险, 新生儿出生后应立即按新型冠状病毒感染的肺炎隔离观察、诊治, 并予以核酸检测, 暂不予母乳喂养。
连日来, 又有一些国家政党领导人致电致函中共中央对外联络部, 高度评价中方为抗击新型冠状病毒感染肺炎疫情所作的努力, 并表达对中国的积极支持。
当日, 经精心诊治, 贵州3名新型冠状病毒感染的肺炎患者达到国家卫生健康委《新型冠状病毒感染的肺炎诊疗方案(试行第五版)》解除隔离治疗标准, 同时出院, 至此, 贵州省累计
警惕新型冠状病毒母婴传播风险 ---华中科技大学同济医学院附属同济医院5日公布了一个案例, 一名感染新型冠状病毒的孕妇剖宫产下的新生儿, 也被发现感染新型冠状病毒。
广大市民朋友:2月5日, 根据《新型冠状病毒感染的肺炎诊疗方案(试行第五版)》, 经省专家组确认, 我市新增1例输入性新型冠状病毒感染的肺炎确诊病例, 属普通型病例。
2月5日, 据省卫生健康委通报, 泰州靖江市1名新型冠状病毒感染的肺炎确诊患者救治有效, 恢复良好, 经专家组确认, 符合出院标准, 2月4日下午治愈出院。 记者从泰州市卫健
2月4日, 工行武汉分行首例新型冠状病毒感染的肺炎患者杨岚走出隔离病房, 办理好出院手续后回到家中静养。她目前体温正常, 咳嗽等症状明显好转, 经两次核酸
2月5日上午10点半, 盐城市第二人民医院, 我市首批2例新型冠状病毒感染的肺炎确诊患者治愈出院, 怀抱医护人员为他们送上的鲜花连声道谢。 △2月5日上午10点半, 我市
中国法学会4日印发《关于做好新型冠状病毒感染的肺炎疫情防控工作的通知》, 全文如下:要按照“在做好防控工作的前提下, 全力支持和组织推动各类生产企业复工复产”的
央广网福州2月5日消息(记者万存灵)记者从福建省召开的相关新闻发布会上获悉, 新型冠状病毒感染的肺炎疫情爆发后, 福建省科技厅迅速组织动员福建省科研团队, 加大新型
中新网杭州2月5日电(张煜欢)5日记者从浙江省卫生健康委获悉, 2020年2月4日0-24时, 浙江省报告新型冠状病毒感染的肺炎新增确诊病例66例, 新增出院病例15例。截至
武汉市疾控中心是武汉市首批获准开展新型冠状病毒核酸检测的机构之一。位于该中心病原生物检验所的生物安全二级实验室(P2实验室)则是“绝对禁区”。在这里, 20多名
会议认为, 新型冠状病毒感染肺炎疫情发生后, 全行上下认真贯彻中央、总行党委和自治区部署, 做了大量卓有成效的工作, 区分行成立了疫情防控领导小组, 及时
会议认为, 新型冠状病毒感染肺炎疫情发生后, 全行上下认真贯彻中央、总行党委和自治区部署, 做了大量卓有成效的工作, 区分行成立了疫情防控领导小组, 及时
据国家卫生健康委员会网站2月5日消息, 《预防新型冠状病毒感染口罩选择与使用技术指引》印发。 全文如下: 不同人群预防新型冠状病毒感染口罩选择与使用技术指引 在
新型冠状病毒是以前从未在人体中发现的冠状病毒新毒株。从武汉市不明原因肺炎患者下呼吸道分离出的冠状病毒为一种新型冠状病毒, WHO命名2019-nCoV。 2、新型冠状病
央广网青岛2月5日消息(记者王伟)青岛市卫健委2月5日通报, 2月4日12—24时, 青岛市新增2例新型冠状病毒感染的肺炎确诊病例。 通报称, 新增2例确诊患者, 一为60岁
不同人群预防新型冠状病毒感染口罩选择与使用技术指引 在新型冠状病毒感染的肺炎流行期间, 建议选择合适的口罩类型, 不过度防护。
人民网南京2月5日电(唐璐璐)2020年2月4日0-24时, 江苏省报告新型冠状病毒感染的肺炎新增确诊病例33例。其中, 南京市3例、无锡市1例、徐州市6例、常州市5例、
新型冠状病毒感染肺炎常见早期表现为:畏寒、发热、咽痛、乏力、肌痛, 有些患者表现为胸闷、憋气、干咳, 少量患者表现为恶心、呕吐、腹泻。
本报武汉2月4日电记者陈国全、特约记者汪学潮报道:经过军队支援湖北医疗队扎实细致、紧张有序的准备工作, 武汉火神山新型冠状病毒感染肺炎专科医院开始正式接诊新型冠状
人民网北京2月5日电 据国家卫生健康委员会官方网站消息, 2月4日0—24时, 31个省(自治区、直辖市)和新疆生产建设兵团报告新增确诊病例3887例(湖北省3156例), 新增
截至2月3日24时, 国家卫健委收到31个省(自治区、直辖市)和新疆生产建设兵团累计报告新型冠状病毒感染肺炎确诊病例20438例, 现有重症病例2788例, 累计死亡病例425例, 累
支持高校、科研院所、企业针对新型冠状病毒感染肺炎防治, 在治疗方法、药物研发、检测技术和医疗设备等方向开展科技协同攻关。疫情一线防控人员结合疫情临床防控开展的科技
2月4日, 中共中央政治局常委、国务院总理、中央应对新型冠状病毒感染肺炎疫情工作领导小组组长李克强主持召开领导小组会议。
综合消息:新加坡首现新型冠状病毒社区传播病例 比利时报告首例病例 ---多国卫生部门4日报告本国新增新型冠状病毒感染病例, 其中新加坡首次出现社区传播病例, 比利时报告
央广网哈尔滨2月4日消息    4日晚21时, 哈尔滨市公布了2月3日零时至2月4日零时新增18例新型冠状病毒感染肺炎确诊患者活动轨迹, 提示广大市民做好防护工作
2019年末, 从不明原因肺炎患者下呼吸道分离出的冠状病毒是一种新型冠状病毒, 世界卫生组织将其命名为2019-nCoV。经过专家鉴定, 这种病毒会人感染人, 且存在一定范围的
综合新华社驻外记者报道:连日来, 中国全力抗击新型冠状病毒感染肺炎疫情牵动世人目光。吉尔吉斯斯坦外交部长艾达尔别科夫在会见中国驻吉大使杜德文时表示, 他完全支持并
云南一新型冠状病毒感染的肺炎患者涉嫌以危险方法危害公共安全罪被公安机关立案侦查 ---云南省景洪市应对新型冠状病毒感染肺炎疫情工作领导小组指挥部4日通报, 景洪市景
大疫当前, 中国医学科学院北京协和医学院的相关专家第一时间组织编写了《协和新型冠状病毒肺炎防护手册》, 解读与新型冠状病毒肺炎有关的专业问题与疑惑, 旨在增进大众及
从今天开始, 光明网书画频道联合北京金正德书画院发起“众志成城抗击新型冠状病毒肺炎疫情主题书画展”作品征集活动, 号召全国书画家及书画爱好者用画笔描绘抗疫感人
新型冠状病毒感染的肺炎最早在2019年12月在我国武汉发现, 是由2019新型冠状病毒引起的。 二是症状不同。普通感冒临床症状较轻, 上呼吸道卡他症状明显, 如鼻塞、流
姜晓峰介绍, 2月3日, 鄂尔多斯市达拉特旗召开的防控新型冠状病毒感染的肺炎疫情第三次情况通报会, 已公布这例病例的流行病学调查结果。 姜晓峰说, 据国家卫生健康委印发
治疗新型冠状病毒感染的肺炎, 中医西医各有所长, 各有侧重, 优势互补, 协同取效。这一项目要加强科研攻关, 服务临床救治。
2月4日, 经过常州市医疗救治专家组评估, 两名患者符合国家卫生健康委新型冠状病毒感染的肺炎确诊病例解除隔离和出院标准。 常州市新型冠
图解|《防疫病 三字经——新型冠状病毒公众防护指南》出版(免费公开):我们相信, 在以习近平同志为核心的党中央坚强领导下, 我们坚定信念、科学防治、同舟共济、群防群
病毒最多存活几天?能吃药预防吗?宠物与人是否会互相传染?关于新型冠状病毒肺炎, 这几个问题有最新解释!
如何区分感冒、流感和新型冠状病毒感染肺炎?什么是普通感冒?什么是流感?新型冠状病毒感染的肺炎又有何症状?
为了抵御来势汹汹的新型冠状病毒, 全球网友想出了五花八门的“土法子”。 对于疫情的担忧也是各式各样, 有怕宠物带毒的, 还有甚至担心接到中国来的快递会感染病毒。
当前中国人民正在与新型冠状病毒感染肺炎疫情进行严肃的斗争。人民群众生命安全和身体健康始终是第一位的。
新型冠状病毒主要是经过呼吸道飞沫传播, 也可通过接触传播。目前深圳市第三人民医院等医疗机构在某些新型冠状病毒感染的肺炎确诊病例患者的粪便中检出新型冠状病毒核酸
如果附近小区或者是自己居住的小区, 出现新型冠状病毒感染的肺炎疑似或确诊病例, 你要如何保护自己和家人?有哪些值得注意的地方? 外出篇    1.坐电梯会有感染风险吗
人民网贵阳2月3日电(王秀芳)2月3日, 记者从贵州省卫生健康委获悉, 当前, 贵州省新型冠状病毒感染的肺炎患者救治工作正有力推进, 救治医疗机构也积极探索治疗新方法, 
人民网开罗2月4日电(记者曲翔宇)综合阿联酋通讯社报道, 继阿联酋阿布扎比王储穆罕默德1月26日公开表态, 支持中国抗击新型冠状病毒感染的肺炎疫情后, 阿联酋各界以实际行动
据海南省卫健委4日发布的消息, 2月3日0-24时, 海南省报告新型冠状病毒感染的肺炎新增确诊病例9例, 新增重症病例1例, 新增死亡病例0例, 新增解除重症1例, 新增出院病例
感染是一个综合的因素, 跟接触有关、跟病毒状况有关、也跟身体状况有关。身体有些人天天在网上看科普文章, 但又不能确定自己的症状是不是新型肺炎, 这会让
中新网武汉2月4日电 中国科学院武汉病毒研究所/生物安全大科学研究中心、武汉市金银潭医院及湖北省疾病预防控制中心合作, 针对引起武汉肺炎疫情的2019新型冠状病毒
截至2月3日24时新型冠状病毒感染的肺炎疫情最新情况 ---截至2月3日24时, 国家卫生健康委收到31个省(自治区、直辖市)和新疆生产建设兵团累计报告确诊病例20438例(
在这里他们经过抗病毒治疗及其他对症治疗, 心理疏导, 精心护理, 病情好转, 无发烧, 无身体不适, 经反复连续核酸检测均为阴性, 经专家组评估, 符合国家卫生健康委新型冠状病毒
新华网2月4日电(通讯员连小华)为深入贯彻落实区、市 、县、乡党委关于做好新型冠状肺炎病毒的疫情预防工作, 有效提高防范工作和村、居、户的安全
中共中央政治局常务委员会2月3日召开会议, 听取中央应对新型冠状病毒感染肺炎疫情工作领导小组和有关部门关于疫情防控工作情况的汇报, 研究下一步疫情防控工作。
新华社北京2月3日电(记者伍岳、温馨)外交部发言人华春莹3日表示, 中方希望国际社会能够理性、冷静地认识新型冠状病毒感染的肺炎疫情, 并作出科学、恰当地应对。 当日
就像重庆首例治愈出院的新型冠状病毒感染的肺炎患者的这句话那样。疫情不可怕, 稳住我们能赢!
新华社北京2月3日电 中共中央政治局常务委员会2月3日召开会议, 听取中央应对新型冠状病毒感染肺炎疫情工作领导小组和有关部门关于疫情防控工作情况的汇报, 研究下一步
新华社北京2月3日电(记者马岩)3日下午举行的北京市新型冠状病毒感染的肺炎疫情防控工作新闻发布会上, 北京市西城区副区长缪剑虹介绍, 复兴医院心内科重症监护室出现新
科普:世卫组织针对新型冠状病毒发布新一批“问与答” ---针对当前的新型冠状病毒疫情, 世界卫生组织3日在其驻华代表处官方微信公众号更新了一批人们关心的问答, 例如
2月3日, 国务院应对新型冠状病毒感染的肺炎疫情联防联控机制举行新闻发布会, 工业和信息化部党组成员、总工程师田玉龙先生表示, 到2月1日, 新型冠状病毒核酸检测试剂日
2月3日, 国务院应对新型冠状病毒感染的肺炎疫情联防联控机制举行新闻发布会, 工业和信息化部党组成员、总工程师田玉龙先生表示, 到2月1日, 新型冠状病毒核酸检测试剂日
哈尔滨一新型冠状病毒感染的肺炎患者产下健康女婴 ---3日, 哈尔滨市第六医院举行新闻通报会称, 1月30日23时32分, 哈尔滨一新型冠状病毒感染的肺炎患者经剖宫产手术, 
为进一步加强新型冠状病毒感染肺炎疫情防控工作, 有效切断病毒传播途径, 减少人员流动传染风险, 最大限度地遏制疫情蔓延, 切实保障人民群众身体健康和生命安全, 结合当前我区疫
新华网重庆2月3日电(刘磊 杨洛)2月2日, 重庆江北区召开新型冠状病毒感染的肺炎疫情防控工作新闻通气会, 对近期全区新型冠状病毒感染的肺炎疫情防控
新华社北京2月2日电(记者申铖)中国贸促会2日向浙江湖州某制造企业出具全国首份新型冠状病毒感染的肺炎疫情不可抗力事实性证明, 助力企业最大限度减轻因疫情造成不能
“在当前防控新型冠状病毒感染肺炎的严峻斗争中, 各级党组织和广大党员干部必须牢记人民利益高于一切, 不忘初心、牢记使命, 团结带领广大人民群众坚决贯彻落实党中央决策
北京服装学院艺术设计学院师生制作的多语言版本“防控新型冠状病毒儿童绘本”2日上线, 并开放全球下载。
据天津市卫健委网站消息, 2月2日0-24时, 天津市报告新型冠状病毒感染的肺炎新增确诊病例7例, 新增危重型病例0例, 新增重型病例2例, 新增死亡病例0例, 新增出院病例1例。
经济日报-中国经济网记者2月2日从武汉大学人民医院获悉, 近日, 武汉大学人民医院与中科院武汉病毒研究所联合开展研究发现, 在部分新型冠状病毒感染患者的大便和肛拭子中发
央广网武汉2月3日消息(记者李行健)据中央广播电视总台中国之声《新闻纵横》报道, 2月1日, 武汉大学人民医院、深圳第三人民医院不约而同公布信息:新型冠状病毒在
韩秉志) 记者2月2日从武汉大学人民医院获悉, 近日, 武汉大学人民医院与中科院武汉病毒研究所联合开展研究发现, 在部分新型冠状病毒感染患者的大便和肛拭子中发现病毒
新华社北京2月2日电综合新华社驻外记者报道:中国抗击新型冠状病毒感染肺炎疫情举世关注。连日来, 多国政要高度评价中国为抗击疫情采取的强有力措施, 表示坚定支持中国
据甘肃省卫健委网站消息, 截至2月2日20时, 甘肃新增11例新型冠状病毒感染的肺炎确诊病例, 全省累计确诊51例。通报指, 截至2月2日20时, 甘肃新增11例新型冠状病毒感染
香港新型冠状病毒感染肺炎确诊病例增至15例 ---香港特区政府卫生署卫生防护中心2月2日通报, 香港新增1例新型冠状病毒感染的肺炎确诊病例, 目前香港确诊病例累计总数增
德国《世界报》当地时间2月2日报道, 首批从武汉撤出的德国侨民中, 两人确诊感染新型冠状病毒, 目前已被送往法兰克福大学医院隔离。 2月1日, 130名德国侨民从武汉返回
图为利普金与钟南山在广州见面探讨疫情人民网纽约2月1日电(记者李晓宏)“相比当年的非典防控, 此次中国抗击新型冠状病毒感染肺炎疫情有二大明显进步:一是病毒检测水准
李克强主持召开中央应对新型冠状病毒感染肺炎疫情工作领导小组会议 部署地方因防控工作需要灵活安排工作进一步做好疫情防控和市场保供等 ---2月2日, 中共中央政治局常委
新华社广州2月2日电(记者肖思思王攀)新型冠状病毒(2019-nCoV)感染的肺炎疫情发生以来, 全国同舟共济、众志成城, 打响了一场没有硝烟的疫情阻击战。中国工程院院士、
自新型冠状病毒肺炎爆发以来, 不仅牵动着全国人民的心, 也牵动着上海潮廷广告、上海永丞公益促进中心同仁的心, 上海潮廷广告及上海永丞公益促进中心作为一家从事广告
确保老人掌握预防新型冠状病毒感染的肺炎的个人防护措施、手卫生要求、卫生和健康习惯, 避免共用个人物品, 注意通风, 落实消毒措施。倡导老人养成经常洗手的好习惯。, 2020-
科普:世卫组织关于新型冠状病毒的四问四答 ---面对当前新型冠状病毒感染肺炎疫情, 世界卫生组织近日在其官方网站, 回答了公众普遍关心的“抗生素在预防和治疗新型冠状
科普:世卫组织关于新型冠状病毒的四问四答 ---面对当前新型冠状病毒感染肺炎疫情, 世界卫生组织近日在其官方网站, 回答了公众普遍关心的“抗生素在预防和治疗新型冠状
(5)若出现可疑症状的老人被确诊为新型冠状病毒感染的肺炎, 其密切接触者应接受14天医学观察。病人离开后(如住院、死亡等), 应及时对住所进行终末消毒。具体消毒方式
河北省首批3名新型冠状病毒感染的肺炎患者经过精心治疗, 已符合治愈标准, 正式出院。 (记者秦婧)记者从河北省卫生健康委了解到, 今天, 河北省首批3名新型冠状病毒感染
[贵州新闻联播]新型冠状病毒感染的肺炎疫情社会防控工作视频调度会议召开简介95 新闻栏目推荐 首页|全站地图 中央广播电视总台央视网版权所有
人民网北京2月2日电(杨乔黄钰席莉莉)据深圳卫健委官方微博, 2月1日, 深圳市第三人民医院透露, 该院肝病研究所研究发现, 在某些新型冠状病毒感染的肺炎确诊患者的粪便
据媒体报道, 香港大学研究人员于1月31日公布首批新型冠状病毒在细胞内复制过程的图像。 研究人员表示, 每个受病毒感染的细胞会衍生出逾千粒病毒粒子。 在科研人员的努
连日来, 为做好新型冠状病毒感染肺炎防疫, 中国铁路昆明局集团有限公司在重点车站加派工作人员, 加强预防知识培训宣传, 做好入滇旅客体温检测工作, 助力打好防疫攻坚战。
坚决打赢疫情防控阻击战, 坚决确保人民群众生命安全和身体健康, 市委、市政府日前印发《南充市应对新型冠状病毒感染肺炎疫情防控“十个共同、十个做到”工作措施》, 要求
孙先生于1月22日出现发热咳嗽等症状, 随后前往丰都县人民医院就治并被确诊为新型冠状病毒感染的肺炎患者。 目前, 孙先生体温恢复正常5天以上, 无呼吸道症状, 相隔一天的
据新华社深圳2月1日电(记者白瑜)负责收治深圳市所有新型冠状病毒感染确诊病例的深圳市第三人民医院, 2月1日21时30分召开新闻发布会, 称在确诊患者的粪便中检测出
2月1日, 自治区新型冠状病毒感染肺炎疫情防控工作指挥部发布消息, 自疫情发展以来, 自治区新型冠状病毒感染肺炎防控工作指挥部交通保障组坚决贯彻落实习近平总书记关于疫情
意大利、俄罗斯、英国、瑞典、西班牙等国首次报告新型冠状病毒感染肺炎病例。 美国确诊第8例新型冠状病毒肺炎病例, 患者由武汉返回波士顿。 阿联酋通报第5例新型冠状病毒
1月30日, 中共中央政治局常委、国务院总理、中央应对新型冠状病毒感染肺炎疫情工作领导小组组长李克强赴中国疾控中心考察疫情防控科研攻关情况, 听取专家和医务人员对疫情
(记者 彭大伟)德国巴伐利亚州卫生部1日晚间公布的信息显示, 该国确诊新型冠状病毒感染病例已升至8人。
截至2月1日24时新型冠状病毒感染的肺炎疫情最新情况 ---2月1日0—24时, 31个省(自治区、直辖市)和新疆生产建设兵团报告新增确诊病例2590例(湖北省1921例), 新增
人民网华盛顿2月1日电(记者张梦旭)美国马萨诸塞州公共卫生厅2月1日证实, 一名20多岁的波士顿男子被证实感染新型冠状病毒, 美国疾病控制与预防中心1月31日晚将检测
央视网消息(新闻联播): 连日来, 又有一些国家政要通过各种方式, 纷纷高度评价中方为抗击疫情所作努力, 并表达对中国的支持。 俄罗斯总统普京致电习近平主席, 对疫情给
1月30日至31日, 意大利、俄罗斯、英国、瑞典、西班牙等国首次报告新型冠状病毒感染肺炎病例, 使包括中国在内的报告新型冠状病毒感染病例国家增至24个。与此同时, 
2019 年 12 月, 武汉发生新型冠状病毒(2019-nCoV)疫情, 为阻止疫情进一步蔓延, 中国政府于2020 年 1 月 23 日对武汉采取了隔离措施, 包括北京、上海等 31个省市也
昨天(1月31日)晚上, 上海药物所和武汉病毒所联合发布称, 研究发现双黄连口服液可抑制新型冠状病毒。一时间消息通过社交媒体传播刷屏, 全国多地市民连夜在线下药店排队
视频来源:龙视新闻联播人民网哈尔滨电2月1日(杨雪楠)2月1日, 哈尔滨市卫生健康委员会发布消息, 哈尔滨市两名新型冠状病毒感染的肺炎确诊患者经过积极科学治疗后, 经
当前, 新型冠状病毒感染的肺炎疫情防控工作正处于关键时期。疫情发生以来, 省总工会坚决贯彻落实习近平总书记重要指示和讲话精神, 认真落实中央和省委、全总决策部署, 高度
这个假期, 新区世和基因生物技术有限公司首席执行官邵阳一直带领他的团队与时间赛跑, 世和基因研发的新型冠状病毒检测试剂盒于1月27日推出, 并正在申请
我国科学家开发出转录组快速建库新方法 有望助力新型冠状病毒测序 ---北京大学与清华大学联合课题组近期在国际权威学术期刊《美国科学院院刊》发表论文, 称开发出了
央广网北京2月1日消息(记者车丽孙鲁晋)据中央广播电视总台中国之声《新闻和报纸摘要》报道, 国家卫健委昨天(1月31日)召开新闻发布会, 介绍新型冠状病毒感染的肺炎
中国网讯 2月1日下午, 北京医学会召开发布会, 正式宣布开通“北京市新型冠状病毒感染肺炎在线医生咨询平台”。据北京医学会会长封国生介绍, 该平台采用5G、人工智能、视频
本报讯(记者马晓芳)1月31日, 自治区党委应对新型冠状病毒感染肺炎疫情工作领导小组召开会议。自治区党委书记、自治区党委应对新型冠状病毒感染肺炎疫情工作领导小组组长
凌晨5点, 一串急促的铃声划破夜的寂静, 灯火通明的陇南市武都区新型冠状病毒感染的肺炎联防联控工作领导小组办公室气氛骤然紧张起来。正在值班的一名工作人员一个健步冲
新华社华盛顿1月31日电(记者周舟)美国《新英格兰医学杂志》1月31日在线发表的一篇论文说, 美国首例确诊新型冠状病毒感染肺炎患者接受一种正在研究的药物治疗后, 其临床
新华网南京2月1日电(赵雅惠)1月31日, 南京市新型冠状病毒感染的肺炎首批两名确诊患者治愈出院。 患者1, 男, 42岁, 1月3日、8日
1月27日上午, 宿迁市中医院27名医护人员签下了抗击新型冠状病毒请战书, 一页页摁满红手印的请战书, 一声声铿锵有力的誓言, 收获了无数网友的点赞和祝福。 连日
日前, 国家卫生健康委办公厅发布《关于印发新型冠状病毒感染的肺炎诊疗方案(试行第四版)》, 完善中医治疗方案。新疆组织专家结合新疆气候和地域特色, 制定并印发了“新疆
1月31日, 记者从乌鲁木齐市医疗保障局了解到, 为全力应对疫情, 乌鲁木齐市医疗保障部门为自治区三家新型冠状病毒感染的肺炎定点医疗机构, 紧急配置了社会保障卡制卡设备及
记者近日从同济大学附属东方医院获悉, 同济大学附属东方医院转化医学平台与斯微(上海)生物科技有限公司合作, 快速推动新型冠状病毒mRNA疫苗研发。近期, 项目已紧急完成立项
为打赢新型冠状病毒感染肺炎疫情防控阻击战、切实保障人民身体健康和生产生活秩序, 遵照党中央指示和国家卫生健康委部署, 中国人口出版社在健康科普专家委员会的指导下, 
为打赢新型冠状病毒感染肺炎疫情防控阻击战、切实保障人民身体健康和生产生活秩序, 遵照党中央指示和国家卫生健康委部署, 中国人口出版社在健康科普专家委员会的指导下, 
2020年1月30日, 黑龙江省卫生健康委员会、黑龙江省疾病预防控制中心联合黑龙江出版集团所属黑龙江科学技术出版社出版的全国首本以绘图文本形式介绍新型冠状病毒防护科普
无论是普通感冒、流感还是新型冠状病毒感染的肺炎, 除了药物对症治疗, 还要提高自身抵抗力:注意休息, 避免受凉、淋雨、过度疲劳;坚决戒烟、戒酒, 每天至少饮用2000毫升水;
1月25日, 面对新型冠状病毒感染的肺炎疫情, 我省全面动员, 迅速行动, 及时启动重大突发公共卫生事件一级响应, 组织各方力量开展防控, 多措并举切断病毒传播链条和渠道, 坚决
湖北新型冠状病毒感染的肺炎新增确诊1347例 新增死亡45例 ---湖北省卫生健康委员会1日发布通报说, 2020年1月31日0时-24时, 湖北省新增新型冠状病毒感染的肺炎病例
1月31日, 四川省新型冠状病毒感染的肺炎病例确认专家组确认我省新增新型冠状病毒感染的肺炎病例36例, 其中4例出现在广安。至此, 广安累积报告确诊病例13例。
人民网罗马1月31日电(记者孔歌)意大利政府31日宣布进入国家紧急状态, 并拨款500万欧元应对新型冠状病毒疫情。该紧急状态预计将持续六个月。意大利总理孔特在昨天的
首先, 冠状病毒需要在体液环境中才能存活。越厉害的病毒, 对传播条件的要求越苛刻。对于新型冠状病毒, 导致呼吸道和肺部疾病, 最普遍的是飞沫传播了, 也就是说, 唾液中含
全新“网络”防阻新型冠状病毒 ---面对严峻的疫情形势, 需要从发现传染源、切断传播途径、保护易感人群三个主要环节出发, 构建一种全新的“平时、适时、急时”的
经过治疗, 武汉市已有103例新型冠状病毒感染的肺炎患者治愈出院。这是武汉市市长周先旺31日在湖北新型冠状病毒感染的肺炎疫情防控工作例行新闻发布会上透露的消息。
中新社旧金山1月31日电 全球多家科研机构的研究人员正在对新型冠状病毒进行研究, 希望能在短期内研发出可用于临床试验的疫苗。 《纽约时报》报道称, 1月10日, 中国
原标题: 离新型冠状病毒最近的人 图为新型冠状病毒核酸检测中。李轶平摄 “检验科的同志, 是距离新型冠状病毒最近的人。明知病毒凶险, 但过年
1月31日0—24时, 31个省(自治区、直辖市)和新疆生产建设兵团报告新增确诊病例2102例, 新增重症病例268例, 新增死亡病例46例(湖北省45例、重庆市1例), 新增治愈出院
国家卫健委:国内新型冠状病毒感染的肺炎病例确诊11791例 31日新增确诊病例2102例 ---记者1日从国家卫健委获悉, 1月31日0—24时, 31个省(自治区、直辖市)和新疆
据上海市卫生健康委员会微信公众号消息, 2020年1月31日12—24时, 上海市排除新型冠状病毒感染的肺炎疑似病例51例, 新增确诊病例18例, 其中外地来沪人员6例, 上海市常住
浙江省疾控中心和广东省疾控中心也分别于1月24日和1月27日分离出该省的第一株新型冠状病毒毒株, 为后续病毒研究、药物疫苗研发和快速检测试剂研制提供了科学支撑。
中新网上海1月31日电 (夏宾 郑莹莹)据中国科学院1月31日晚发布, 双黄连口服液可抑制新型冠状病毒, 中国科学院上海药物所和武汉病毒所经过联合研究, 初步发现中成药
新华社北京1月31日电1月31日, 中共中央政治局常委、国务院总理、中央应对新型冠状病毒感染肺炎疫情工作领导小组组长李克强主持召开领导小组会议。 中共中央政治局常委
2020年2月1日0-24时, 新疆(含兵团)报告新型冠状病毒感染的肺炎新增确诊病例3例, 新增重症病例0例, 新增危重症病例0例, 新增死亡病例0例, 新增出院病例0例。其中: 
人民网徐州1月31日电(闫峰)据江苏徐州市疾控中心最新发布的疫情通报(8号)显示, 自1月30日10时至31日17时, 徐州市新增新型冠状病毒病原学检测阳性19例, 待省复核
陈焕春说, 相关研究发现, 新型冠状病毒与SARS冠状病毒存在相关性, 但并不相同, 新型冠状病毒不是SARS冠状病毒。 “逆行”青春担使命 连线一线“战疫”青年 新冠肺炎疫情
国家卫生健康委定于2月1日下午15时在委机关西直门办公区新闻发布厅召开新闻发布会, 介绍新型冠状病毒感染的肺炎疫情防控工作中孕产妇、婴幼儿和托育机构的健康防护情况
据俄罗斯卫星网31日报道, 俄副总理表示, 俄罗斯发现两例新型冠状病毒感染病例。 中新网1月31日电 据俄罗斯卫星网31日报道, 俄副总理表示, 俄罗斯发现两例新型冠状病
为防止新型冠状病毒感染的肺炎疫情继续传播和扩散, 保障人民群众的健康, 维持正常的生产、生活和交通秩序, 中国疾病预防控制中心第一时间投入到抗疫一线, 进行技术指导、
而这些, 都是由于2019年12月出现的一种病毒——2019新型冠状病毒(2019-novel coronavirus, 2019-nCoV)。 或许大家现在听到“病毒”, 已经不觉得陌生。但其实直到19
1月31日下午5时15分, 连云港新型冠状病毒感染的肺炎患者刘某出院。他是江苏省第三例出院的病例。 当天下午刘某戴着口罩, 出现在医院门前, 抱着一束鲜花。 刘某1
汇聚起战胜疫魔的无穷力量——辽宁收治新型冠状病毒感染的肺炎患者定点医院见闻 ---声音嘶哑, 血丝满眼, 瘦弱之躯竟如此坚强。冲锋在抗疫前线, 5天5夜没咋合眼--45
1月31日, 青海省新型冠状病毒感染的肺炎疫情防控处置工作指挥部在西宁召开第二场新闻发布会。会议通报了近期西宁市新型冠状病毒感染的肺炎确诊病例调查处置情况、青海省
这些项目中, 有很多“硬核”含量很高的科技攻关任务, 将对防控新型冠状病毒肺炎起到重要的科技支撑。
近日, 记者采访安徽医科大学药学院联合安徽医科大学第一附属医院药剂科临床药师, 帮您整理、梳理了新型冠状病毒肺炎防治中涉及的那些药, 以及可能存在的一些用药误区。 一
自治区卫生健康委最新通报, 1月30日0时至24时, 自治区报告新型冠状病毒感染的肺炎新增确诊病例3例。其中, 乌鲁木齐市确诊病例1例、伊犁州确诊病例1例、阿克苏地区确诊
人民网北京1月31日电据陕西省卫健委网站消息, 截至1月31日10时, 陕西新增24例新型冠状病毒感染的肺炎确诊病例, 新增疑似病例47例。新增确诊病例中, 西安市10例、咸阳
国家卫健委:国内新型冠状病毒感染的肺炎病例确诊9692例 30日新增确诊病例1982例 ---记者31日从国家卫健委获悉, 1月30日0-24时, 31个省(自治区、直辖市)和新疆
全国新增新型冠状病毒感染的肺炎确诊病例1982例2020年01月31日07:54 来源:人民网 人民网北京1月31日电 据国家卫生健康委员会官方网站消息, 1月30日0-24时, 31个
新型冠状病毒来势汹汹, 我们应当如何做好自我防范呢?请看关于新型冠状病毒感染的肺炎100条科学信息。
新华社北京1月30日电(记者李嘉瑞)记者从30日举行的北京市新型冠状病毒感染的肺炎疫情防控工作新闻发布会上了解到, 北京市已经完成对334个呼吸道症状病例检测样本的分
人民网北京1月31日电 据外交部网站消息, 外交部发言人华春莹31日就世界卫生组织发布新型冠状病毒感染的肺炎疫情为“国际关注的突发公共卫生事件”回答记者提问。问:
新华社北京1月31日电 外交部发言人华春莹31日就世界卫生组织发布新型冠状病毒感染的肺炎疫情为“国际关注的突发公共卫生事件”回答记者提问。 有记者问:日前, 世界
1月30日, 菲律宾卫生部(DOH)召开新闻发布会, 证实菲律宾出现首例确认“新型冠状病毒”感染者, 患者为一名来自武汉的38岁中国女性公民。为防止感染, 马尼拉街头人们纷纷戴
当地时间1月30日晚, 世界卫生组织宣布, 将新型冠状病毒疫情列为国际关注的突发公共卫生事件。世界卫生组织总干事谭德塞宣布, 主要基于中国感染者数量增加、多个国家都
这是一场没有硝烟的战争, 新型冠状病毒感染的肺炎疫情肆虐, 防疫抗疫十万火急;这是一支逆向而行的队伍, 关键时刻他们奋勇向前、全力以赴, 毅然扛起疫情防控重任。他们
餐饮服务提供者新型冠状病毒感染肺炎疫情防控指南 为指导餐饮服务提供者做好新型冠状病毒感染的肺炎疫情防控工作, 特提出如下防控指南。严格落实员工个人卫生及防护措施, 
中新社悉尼1月30日电(记者陶社兰)澳大利亚确诊新型冠状病毒感染者30日增至8例, 其中新南威尔士州4例, 维多利亚州3例, 昆士兰州1例。针对新州还有6例疑似病例正在
关注新华网    官方治疗的中药方来了!新型冠状病毒感染的肺炎可以这么治。 
本报讯1月29日, 省委召开常委会会议暨省委应对新型冠状病毒感染肺炎疫情工作领导小组会议, 传达学习习近平总书记近期对各级党组织和广大党员干部作出的重要指示和《中共
立足纪检监察职责定位, 中央纪委国家监委近日印发《关于贯彻党中央部署要求、做好新型冠状病毒感染肺炎疫情防控监督工作的通知》, 对做好新型冠状病毒感染肺炎疫情的防控
近日, 中央组织部从代中央管理党费中给31个省区市、中央有关部门(系统)划拨专项资金10800万元, 用于支持各地区各有关部门(系统)开展新型冠状病毒感染的肺炎疫情防控
3根据近期的临床资料看, 病毒的传播力似乎有所增强。 4目前新型冠状病毒传染源尚未找到。 5目前还没发现病毒发生变异。 6新型冠状病毒与SARS同源性达85%。 7新型
110分钟内出结果 粤新型冠状病毒检测试剂经应急审批上市 ---广东省药品监管局将继续梳理广东省在研在检在审项目, 根据疫情需要, 积极落实应急审批职责, 保证产品安全
美国东部时间上午11点, 世界卫生组织在日内瓦世卫组织总部通报新型冠状病毒感染的肺炎的情况。世卫组织突发卫生事件规划执行主任, 高级顾问迈克尔·瑞安博士发表讲话, 盛赞
根据近期的临床资料看, 病毒的传播力似乎有所增强。 4 目前新型冠状病毒传染源尚未找到。 5 目前还没发现病毒发生变异。 6 新型冠状病毒与SARS同源性达85%。 7 
根据近期的临床资料看, 病毒的传播力似乎有所增强。 4 目前新型冠状病毒传染源尚未找到。 5 目前还没发现病毒发生变异。 6 新型冠状病毒与SARS同源性达85%。 7 
1月29日, 重庆威斯腾生物医药科技有限公司接到市新型冠状病毒感染的肺炎疫情防控医疗物资保障工检测试剂盒作组办公室的相关通知, 同意生产新型冠状病毒
西藏自治区卫生健康委员会30日发布消息称, 西藏确诊首例新型冠状病毒感染的肺炎病例。 王泽昊)西藏自治区卫生健康委员会30日发布消息称, 西藏确诊首例新型冠状病毒感染
本报讯 (记者 陈维灯)1月29日, 在万州区重庆三峡中心医院医护人员的精心诊治和护理下, 该院一名确诊的新型冠状病毒感染的肺炎患者救治情况良好, 符合出院标准, 于当日
新华社武汉1月29日电 中国科学院武汉病毒研究所在新型冠状病毒研究方面取得突破, 已筛选出几种能在细胞层面较好抑制这一病毒的药物, 具有潜在临床应用价值。 这是记者
新华社日内瓦1月29日电(记者聂晓阳 陈俊侠)连日来, 世界卫生组织官员及专家通过视频发布、记者会及接受采访等形式, 陆续就目前全球民众广为关注的新型冠状病毒一些问题
《新型冠状病毒感染的肺炎诊疗方案(试行第四版)》发布 藿香正气等多个中成药获推荐 ---1月27日, 国家卫生健康委办公厅、国家中医药管理局办公室发布关于印发新型
疫情是一场迫在眉睫的危机, 我们用战时状态应对, 当前正处在一个紧绷态。 疫情不会是一场持久战, 只要足够认真应对, 也许未来不久就能迎来转机。 这两天, 钟南山
最近, 新型冠状病毒肺炎来势汹汹, 牵动着全国人民的心。就在27日上午, 闵行区区级机关党工委与团区委发布了闵行防控新型冠状病毒肺炎志愿者招募倡议书, 积极参与防控
中新网1月30日电 据日本共同社报道, 日本厚生劳动省30日发布消息称, 搭乘日本政府所派全日空包机29日返回日本的日侨中, 有3人检出感染新型冠状病毒。其中2人没有
为严格控制新型冠状病毒感染的肺炎疫情通过道路运输途径传播, 进一步做好“防输入、防输出、防扩散”工作, 现将有关事项公告如下: 一、从即日起, 各有关市(地)、省
西藏自治区首例疑似病例张某某, 病例样本经自治区疾病预防控制中心检测, 中国疾病预防控制中心实验室复核检测, 并根据临床表现和自治区专家组会诊研判, 确认为新型冠状病毒
“这一批病人的临床症状都得到有效控制, 且两次病毒核酸检测均为阴性, 达到出院标准。同样在1月28日, 武汉市肺科医院5名新型冠状病毒感染的肺炎患者经过治疗后康复出院
国家卫健委:国内新型冠状病毒感染的肺炎病例7711例 29日新增1737例 ---1月29日0-24时, 31个省(自治区、直辖市)和新疆生产建设兵团报告新增确诊病例1737例(西藏
1月29日, 四川新闻网记者从广安市卫生健康委官方网站获悉, 今日, 四川大学华西广安医院(广安市人民医院)传来好消息:经过医护人员的精心救治, 广安首例新型冠状病毒感染的
题:隔绝疫情, 不隔真情——新型冠状病毒感染的肺炎疫情防控焦点扫描之六 民政部要求切实做好疫情防控期间有关社会救助工作, 加大新型冠状病毒感染的肺炎患者临时救助力度;
1月29日, 中共中央政治局常委、国务院总理、中央应对新型冠状病毒感染肺炎疫情工作领导小组组长李克强主持召开领导小组会议, 进一步研究疫情防控形势, 部署有针对性加强防控
新华社拉萨1月30日电(记者白少波、王泽昊)西藏自治区卫生健康委员会30日发布消息称, 西藏确诊首例新型冠状病毒感染的肺炎病例。 据
经过医院精心救治和护理, 29日安徽、山东、重庆、贵州、海南、山西等省市多位新型冠状病毒感染的肺炎患者治愈出院。
新华社北京2020年1月29日电 综合新华社驻外记者报道:中国新型冠状病毒感染肺炎疫情牵动着各国友人和海外华侨华人的心, 他们纷纷捐献资金或医疗物资, 支援中国疫情防控工作
1月28日, 国家卫健委高级别专家组成员、中国工程院院士李兰娟领导的国家重点实验室分离到三株新型冠状病毒毒株。这意味着什么?还要多久才能出疫苗?李兰娟院士这样回答。
自“新型冠状病毒肺炎”疫情发生以来, 公众对疫情的动态情况时刻关注, 武汉的疫情情况更是牵动人心, 为积极防控新型肺炎病毒, 减少交叉感染, 减轻公众恐慌情绪, 深圳市卫健委
人民网银川1月29日电(梁宏鑫)今天下午, 宁夏应对新型冠状病毒感染的肺炎疫情工作指挥部办公室发布公告。为进一步规范养老机构等民政服务机构疫情防控, 有效防止病毒传播
中新社北京1月29日电 截至北京时间1月29日14时, 中国以外共有15个国家累计确诊新型冠状病毒感染病例66例, 包括泰国14例, 日本、新加坡、马来西亚各7例, 美国和
中国科学院武汉分院29日发布文章称, 武汉病毒所正开展新型冠状病毒感染的抗病毒药物筛选、疫苗研发等工作。
29日下午, 国家卫健委公布了家庭、公共场所、公共交通等多个版本的新型冠状病毒感染肺炎的预防指南。
哈密市委、市政府坚决贯彻落实习近平总书记关于新型冠状病毒疫情防控工作的重要讲话和重要指示精神, 贯彻落实自治区党委工作部署, 按照重大突发公共卫生事件一级响应机制要求
记者从宁夏回族自治区有关部门获悉, 新型冠状病毒感染的肺炎疫情防控工作启动以来, 宁夏各地、各有关部门单位, 坚守“不发生二代病例、不发生医护人员感染、不发生死亡
1.目前研究证据表明, 新型冠状病毒更怕热还是更怕冷? 冠状病毒对热较为敏感, -60℃可保存数年, 病毒在4℃合适维持液中为中等稳定, 但随着温度的升高, 病毒的抵抗力下
卫生临床中心科研部门传来好消息, 由新发与再现传染病研究所所长徐建青带领的科研团队, 经过6年不懈努力, 研制出一款抗病毒喷剂可用于新型冠状病毒肺炎应急病房职业防护, 
1月28日, 省委副书记、省长、指挥部指挥长尹力主持召开省应对新型冠状病毒感染肺炎疫情应急指挥部第二次会议, 听取各工作组和成都市相关工作开展情况汇报, 安排部署当前
美国疾病控制和预防中心28日宣布, 为应对新型冠状病毒, 将把进行入境排查的美国机场数目从目前的5个扩大至20个。
法国新增1例新型冠状病毒感染的肺炎确诊病例, 累计确诊4例。 德国新增3例新型冠状病毒感染的肺炎病例, 累计4例。 日本政府28日正式将新型冠状病毒引发的肺炎列为“指定
省本级定点医药机构对于确诊新型冠状病毒感染的肺炎的异地就医患者, 先救治后结算, 报销不执行异地转外就医支付比例调减规定。
截至1月28日24时新型冠状病毒感染的肺炎疫情最新情况 ---1月28日0-24时, 31个省(区、市)报告新增确诊病例1459例, 新增重症病例263例, 新增死亡病例26例(湖北省
人民网北京1月29日电 据湖北省卫健委网站消息, 2020年1月28日0时-24时, 湖北省新增新型冠状病毒感染的肺炎病例840例(武汉市新增315例、黄石市新增33例、十堰市
2020年1月29日0-24时, 自治区报告新型冠状病毒感染的肺炎新增确诊病例1例, 新增重症病例0例, 新增死亡病例0例, 新增出院病例0例。其中: 新增确诊病例中, 乌鲁木齐市1
1、如何保护自己远离新型冠状病毒的肺炎传染? (1)勤洗手。使用肥皂或洗手液并用流动水洗手, 用一次性纸巾或干净毛巾擦手。双手接触呼吸道分泌物后(如打喷嚏后)应
中国网1月28日讯 日前, 应急总医院发布《新型冠状病毒感染的肺炎防控知识手册》, 分工作区域防护、个人防护、居家防护, 同时介绍了新型冠状病毒感染的肺炎相关知识及就医
【新型冠状病毒科普知识】(二十三) 专家说:病毒是如何传播的?中央广电总台国际在线 2020-01-28 22:14:23  来源:健康中国热:李云龙58岁被逼自杀,  留下6
国家卫健委就新型冠状病毒感染的肺炎疫情防控工作举行新闻发布会 国家卫健委就新型冠状病毒感染的肺炎疫情防控工作举行新闻发布会 2020-02-03 15:05 合肥:加强公交
国家卫健委28日通报, 27日30个省(区、市)报告新增新型冠状病毒感染的肺炎确诊病例1771例, 新增死亡病例26例。面对疫情加快蔓延的严重形势, 各地健全区县、街镇、城乡社
黑龙江省新型冠状病毒感染的肺炎疫情联防联控工作新闻发布会。焦洋摄人民网哈尔滨1月28日电          1月28日, 黑龙江省政府新闻办举行新型冠状病毒感染的肺炎疫情联防联
新加坡新增2例新型冠状病毒感染的肺炎确诊病例, 累计确诊7例, 宣布将禁止湖北籍旅客入境。 泰国新增6例新型冠状病毒感染的肺炎确诊病例, 累计确诊14例。 韩国决定近日安排
1月28日上午, 自治区召开新型冠状病毒感染的肺炎疫情防控工作视频会议, 进一步传达学习贯彻习近平总书记重要讲话和重要指示精神, 研究部署疫情防控工作。自治区党委书记、自
人民网苏州1月28日电(记者王继亮)28日, 江苏省卫健委通报, 截至2020年1月27日24时, 苏州市累计报告新型冠状病毒感染的肺炎确诊病例12例。随后, 苏州市卫健委对相关
1月26日, 辽宁省新型冠状病毒感染的肺炎疫情防控指挥部会议在沈阳召开。会议决定, 按照中央要求, 辽宁省委、省政府成立省新型冠状病毒感染的肺炎疫情防控指挥部, 在省委
据外媒报道, 当地时间26日, 世界卫生组织(WHO)表示, 将新型冠状病毒疫情在全球范围内的风险改为高风险, 并承认该组织此前指风险中等的说法不正确。据报道, 在26日新
人民网上海1月28日电(轩召强)面对新型冠状病毒肺炎疫情的蔓延, 全国上下开展联防联控工作的同时, 对新型冠状病毒的疫苗研发工作也提上日程。记者今日获悉, 同济大学
27日9时, 自治区疾控中心新型冠状病毒核酸检测结果为阳性。经自治区新型冠状病毒感染的肺炎诊疗专家组评估, 确认为新型冠状病毒感染的肺炎确诊病例;27日晚, 由吴忠市
若出现新型冠状病毒感染可疑症状(包括发热、咳嗽、咽痛、胸闷、呼吸困难、轻度纳差、乏力、精神稍差、恶心呕吐、腹泻、头痛、心慌、结膜炎、轻度四肢或腰背部肌肉酸痛
“从目前的情况看, 95%以上的新型冠状病毒肺炎病例都与武汉有关。”中国医学科学院呼吸病学研究院常务副院长, 中日医院副院长、呼吸中心常务副主任曹彬表示。
各省、自治区、直辖市及新疆生产建设兵团卫生健康委、中医药管理部门: 为进一步做好新型冠状病毒感染的肺炎病例诊断和医疗救治工作, 我们组织专家对诊疗方案进行修订, 
各区人民政府, 市政府各委、办、局, 各市属机构: 为贯彻落实《北京市人民政府关于进一步明确责任加强新型冠状病毒感染的肺炎预防控制工作的通知》(京政发〔2020〕2号)
当前, 新型冠状病毒疫情进入较复杂时期, 1月27日, 中国医学科学院特组织中国医学科学院病原生物学研究所所长金奇, 中国医学科学院基础医学研究所流行病学与卫生统计学系
新型冠状病毒传播途径与预防指南疾病预防控制局 | 2020年01月27日 22:09原标题:新型冠状病毒传播途径与预防指南编辑:田宏 责任编辑:刘亮 新型冠状病毒 传播途径
现在, 新型冠状病毒感染的肺炎患者每天都在增加。截至1月26日24时,  国内新型冠状病毒感染的肺炎病例确诊2744例, 26日新增确诊病例769例。面对疫情, 严防严控是重要举措
今天(1月27日), 浙江省对外宣布, 浙江省疾控中心生物安全三级实验室已经成功分离出新型冠状病毒毒株, 这是继国家疾控中心之后我国第二个成功分离出新型冠状病毒毒株的
为坚决有效遏制新型冠状病毒感染的肺炎疫情在全市发生和扩散, 确保广大人民群众的生命安全和身体健康, 依据《中华人民共和国传染病防治法》《中华人民共和国突发事件应对
人民网上海1月27日电“我报名, 请让我去!”新型冠状病毒肺炎的疫情始终牵动所有人, 争分夺秒的战场上, 交大人主动请缨, 冲上一线与时间赛跑, 援助疫情防治工作, 除夕
中新网1月27日电 据青岛市卫生健康委员会官方微博消息, 山东省青岛市新增5例新型冠状病毒感染的肺炎确诊病例。 微博截图 1月26日晚确诊的2名患者, 一为44岁女性, 
新型冠状病毒感染的肺炎疫情发生后, 有网友翻出2018年“科学家发现新型冠状病毒”的旧闻, 怀疑“是否两年前就已发现如今正在肆虐的新型冠状病毒”。记者今天向中科院求证
26日5时, 银川市疾控中心实验室新型冠状病毒核酸检测结果为阳性, 7时30分自治区疾控中心实验室复核结果为阳性。经自治区诊疗专家组确认为确诊病例。后由银川市第一
人民网银川1月27日电(宽容)新型冠状病毒感染的肺炎疫情防控工作启动以来, 宁夏各地、各有关部门单位, 坚守不发生二代病例、不发生医护人员感染、不发生死亡病例底线, 
当前, 新型冠状病毒肺炎疫情进入了比较严重、复杂的时期。为了全力抗击疫情, 1月26日, 伊利决定持续投入1亿元, 用于新型冠状病毒肺炎的防控治疗, 这也是伊利继捐赠2万箱
1月26日, 记者从省卫生健康委获悉, 我省新增3例新型冠状病毒感染的肺炎疑似病例。 1月26日, 记者从省卫生健康委获悉, 我省新增3例新型冠状病毒感染
1月26日, 副省长匡湧赴省第四人民医院和省人民医院, 检查指导新型冠状病毒感染的肺炎疫情防控工作, 慰问一线医务人员。他强调, 要把疫情防控工作落细落实落到位, 全力
1月25日上午, 全省新型冠状病毒感染肺炎疫情处置工作视频会议在济南举行。省委书记、省新型冠状病毒感染肺炎疫情处置工作领导小组组长刘家义主持会议, 听取全省疫情处置工作
据了解, 自1月21日我市确诊第一例新型冠状病毒感染的肺炎病例以来, 截至1月25日24时, 全市累计确诊病例75例, 涉及24个区县。 唐文革分析说, 近期我市病例上升较快, 
专家谈新型肺炎疫情防控谣言 --- 谣言三:用淡盐水漱口可以预防新型冠状病毒 网传“钟南山院士建议盐水漱口防病毒”。
记者26日从中国疾控中心病毒病所了解到, 该所在新型冠状病毒溯源研究中取得阶段性进展, 首次从武汉华南海鲜市场的585份环境样本中, 检测到33份样品含有新型冠状病毒核酸
综合新华社驻外记者报道:过去两天, 韩国、新加坡、澳大利亚等国卫生部门发布消息说, 境内发现新型冠状病毒感染病例。
出现上述症状不一定感染新型冠状病毒, 应及时到正规医疗机构就诊, 详细告知个人症状和近期活动情况。但是, 如果发病前14天内曾在武汉旅行居住或接触过来自武汉的发热伴
2020年1月26日0-24时, 湖北省报告新型冠状病毒感染的肺炎新增确诊病例371例, 新增死亡病例24例, 新增出院病例2例。
记者从中国疾控中心了解到, 自新型冠状病毒疫情发生以来, 该中心病毒病所持续攻坚, 在病毒溯源研究中取得阶段性进展。
人民网南通1月26日电(记者王继亮)26日晚间, 根据江苏省人民政府关于启动突发公共卫生事件一级响应的决定, 为有效遏制新型冠状病毒感染的肺炎疫情扩散和蔓延, 切实保障
如何判断自己是感冒了还是感染新型冠状病毒?居家需要杀菌消毒吗?如何正确地佩戴口罩?江苏省卫健委新型冠状病毒感染的肺防治专家组组长、江苏省人民医院呼吸与危重症医学
1月26日8时至18时, 北京市新增9例新型冠状病毒感染的肺炎病例, 其中3名为此前确诊病例的密切接触者, 1名为初筛阳性待确诊病例的密切接触者。目前均已送至定点医疗
自治区新型冠状病毒感染的肺炎防控工作领导小组指挥部疫情防控组综合协调组副组长、自治区卫生健康委应急办副主任吴兴华, 自治区新型冠状病毒感染的肺炎防控工作领导小组
中日友好医院呼吸与危重症医学科一部主任、著名呼吸病学专家林江涛教授, 曾任2003年SARS国家专家组成员, 主持完成了世界上第一个SARS灭活疫苗和人禽流感H5N1全病毒灭活
可疑暴露者是指暴露于新型冠状病毒检测阳性的野生动物、物品和环境, 且暴露时未采取有效防护的加工、售卖、搬运、配送或管理等人员。发病前两周内有武汉市旅行史或
在备餐和聚餐过程中, 人群相互之间都是密切接触者, 咳嗽、打喷嚏产生的飞沫, 可直接传播给整个聚会人群, 极易造成疾病传播, 因此, 为了防止新型冠状病毒传播, 请大家尽量不
中新社首尔1月26日电                      韩国疾病管理本部26日称, 又新增一例新型冠状病毒感染的肺炎确诊病例, 目前累计确诊3例。 韩国疾病管理本部通报说, 一名50多岁
中国疾病预防控制中心1月26日在北京召开工作介绍会, 介绍新型肺炎疫情发生以来该中心对新型冠状病毒的系列研究。李亚南摄中新网北京1月26日电(记者李亚南)中国疾病
卫生健康委员会发布消息, 2020年1月21日16时54分由阳泉北站至阳泉站车牌号为晋C06600D的大巴车上, 发现1名由武汉返回阳泉人员赵某, 现已确诊为新型冠状病毒感染的
25日下午, 自治区召开全区新型冠状病毒感染的肺炎疫情防控工作视频会议, 进一步学习贯彻习近平总书记重要指示精神, 分析研判疫情形势, 就防控工作进行再安排、再部署。自治区
记者从省医保局获悉, 省医疗保障基金中心已做好医保信息系统维护, 确保新型冠状病毒感染的肺炎确诊患者医保费用及时结算。 据了解, 我省已在医保信息系统内临时增加新型
作为全省传染病定点收治医院, 省第四人民医院积极开展人员培训、处置演练, 加强物资储备等工作, 为新型冠状病毒感染的肺炎疫情防控工作做好各项准备。医务人员高度警惕, 加强
“四个意识”, 坚决贯彻落实习近平总书记重要指示批示精神和李克强总理重要批示要求, 按照党中央、国务院近段时期以来关于新型冠状病毒感染的肺炎疫情防控工作的系列部署, 
人民网南通1月26日电                25日晚间, 南通市新型冠状病毒感染的肺炎疫情防控指挥部发布《关于紧急扩散寻找相关乘客通知》, 称在排查中, 发现一名疑似新型冠状病毒
(记者 杨永芹 崔曜)重庆日报记者1月25日获悉, 为切实切断新型冠状病毒传染源进入我市, 全市火车站、高速公路和机场等交通运输领域已采取多项举措全力落实疫情防控
(记者 杨帆 张珺)1月25日晚, 市委召开常委会扩大会议暨市新型冠状病毒感染的肺炎疫情防控工作领导小组会议, 第一时间传达学习贯彻习近平总书记在中央政治局常务委员会
市中心医院、市第三医院、市金银潭医院、市肺科医院)、2家专业机构(中科院武汉病毒所、深圳华大基因科技有限公司)开展新型肺炎病原学检测, 病毒核酸日检测量预计可达
近日, 各地积极采取多种措施, 加强对新型冠状病毒感染的肺炎疫情防控, 同时做好公共服务和各项保障。近日, 各地积极采取多种措施, 加强对新型冠状病毒感染的肺炎疫情防控, 同
国务院新闻办公室定于2020年1月26日(星期日)下午3时举行新闻发布会, 国家卫生健康委员会主任、党组书记马晓伟, 副主任李斌等介绍新型冠状病毒感染的肺炎疫情联防联控工
人民网北京1月25日电(记者孝金波)1月25日上午9时, 应急管理部召开视频调度会, 再次部署全力做好新型冠状病毒感染的肺炎疫情防控工作。应急管理部党组书记黄明主持会议
从环球网看到中国民族医药学会国际交流与合作分会组织的《抗击新型冠状病毒疫情, 中医义不容辞》报道后, 我认为刘景源教授提出的尽快搭建中医治疗平台的提法非常中肯
截至1月24日24时, 全国共确诊新型冠状病毒肺炎1287例, 死亡41例。疫情是否会蔓延、病例是否会继续大规模增加, 成为公众最为关心的问题。 钟南山表示, 到目前为止, 疫情
新华社北京1月25日电 综合新华社驻外记者报道:多国卫生部门近日发布消息称, 境内发现新增新型冠状病毒感染病例。 澳大利亚确诊首例新型冠状病毒病例。维多利亚州卫生部
咳嗽打喷嚏时用纸巾、手绢或臂肘等遮掩口鼻, 不随地吐痰。   关于新型冠状病毒感染的肺炎, 想知道的看过来(一)   关于新型冠状病毒
1月23日, 新疆广播电视台记者从自治区卫生健康委员会了解到, 我区首次确认2例输入性新型冠状病毒感染的肺炎确诊病例, 自治区卫生健康委员会等部门迅速行动, 采取有力
截至1月24日24时, 卫生健康委收到29个省(区、市)累计报告新型冠状病毒感染的肺炎确诊病例1287例, 其中重症237例, 死亡41例(湖北省39例、河北省1例、黑龙江1例)。
1月24日, 农历大年三十, 中新社记者来到定点收治新型冠状病毒感染的肺炎患者的医院——成都市公共卫生临床医疗中心进行探访。经过层层消毒后, 身穿全套防护装备的记者
2020年1月16日, 湖北省中西医结合医院耳鼻喉科医生梁武东疑似感染新型冠状病毒肺炎, 18日, 其转到金银潭医院就诊, 于1月25日早上7时许不幸去世, 享年62岁。 
国家卫健委:国内新型冠状病毒感染的肺炎确诊病例1287例 24日新增444例 ---记者从国家卫健委获悉, 1月24日0-24时, 29个省(区、市)报告新增确诊病例444例, 新增
为切实做好我省新型冠状病毒感染的肺炎疫情防控工作, 有效防止疫情传播, 维护广大人民群众身体健康和生命安全, 根据《中华人民共和国传染病防治法》等有关法律法规规定, 
1月24日, 云南省报告新型冠状病毒感染的肺炎新增确诊病例3例, 截至目前确诊5例。为了加深市民对新型冠状病毒的了解, 解答人们对新型冠状病毒的困惑, 科学防控, 安全过节, 
为增进国内外对中国政府抗击新型冠状病毒感染肺炎及中医药所发挥作用情况的了解, 彰显中国政府责任及中医药责任, 经中国民族医药学会国际交流与合作分会组织协调, 对国家中
本报讯           遏制新型冠状病毒肺炎疫情蔓延, 能快速检测病毒的试剂很重要, 但在目前市场上, 这一块面临巨大缺口。昨天上午10点, 最新研发的2019新型冠状病毒核酸
新华社北京1月24日电 中共中央政治局委员、国务院副总理孙春兰20日、23日、24日连续召开国务院应对新型冠状病毒感染的肺炎疫情联防联控工作机制会议, 深入贯彻习近平总
江苏累计报告新型冠状病毒肺炎确诊病例9例 无重症病例 人民网南京1月24日电 (顾姝姝)24日上午, 江苏省卫健委最新通报, 1月23日18-24时, 江苏省报告新型冠状病毒感染
新型冠状病毒感染的肺炎疫情已经来袭, 目前我省已发现2例输入性病例。依照《中华人民共和国传染病防治法》, 为充分发挥全社会联防联控的作用, 共筑抗击疫情新长城, 防止
新型冠状病毒肺炎知识大全来源:中新网责任编辑:宋丽丽 2020-01-24 13:040中国军网微信公众号 解放军报客户端 国防在线客户端 解放军报微博公众号 解放军报
武汉大学人民医院研究组1月24日发布《高度重视非呼吸系统的首发症状——新型冠状病毒性肺炎(2019-nCOV)患者的识别与防护》, 提醒医护人员及公众, 高度警惕以非呼吸
人民网乌鲁木齐1月24日电自武汉新型冠状病毒感染的肺炎疫情发生以来, 截至1月24日0时, 新疆报告新型冠状病毒感染的肺炎新增确诊病例2例, 新增重症病例0例, 新增死亡病例
23日下午, 自治区召开党委常委(扩大)会议和全区视频会议, 再次传达学习习近平总书记对新型冠状病毒感染的肺炎疫情作出的重要指示精神, 进一步安排部署全区疫情防控工作。自
远离新型冠状病毒, 要学会科学防护。普通面纱口罩, 可以阻挡30%的细菌, 无法预防感染。医用外科口罩, 可以阻挡70%的细菌, 如果不与病人接触可以佩戴。医用防护口罩, 也就是
近期, 湖北省武汉市等多个地区发生新型冠状病毒感染的肺炎疫情。据国家卫健委统计, 截至1月22日24时, 收到国内25个省(区、市)累计报告新型冠状病毒感染的肺炎确诊
省委书记刘赐贵1月23日上午在三亚检查新型冠状病毒感染的肺炎疫情防控工作并召开专题会议, 研究部署具体防控意见, 强调要坚决贯彻落实习近平总书记对新型冠状病毒感染的肺炎
又一针对新型冠状病毒的研究结果出炉了, 将该病毒的来源再次指向蝙蝠。 中国青年报客户端北京1月24日电(中青报·中青网记者 邱晨辉)又一针对新型冠状病毒的研究
23日上午, 省政府紧急召开全省新型冠状病毒感染的肺炎疫情防控工作视频会议, 省长、省新型冠状病毒感染的肺炎疫情防控工作领导小组组长袁家军出席会议并讲话。成岳冲主持。
人民网重庆1月24日电(陈琦)1月24日, 记者从重庆市卫生健康委获悉, 1月23日0—24时, 重庆市报告新型冠状病毒感染的肺炎新增确诊病例18例, 新增重症3例;新增危重1例
针对近期湖北省武汉市等多个地区发生新型冠状病毒感染的肺炎疫情, 重庆市市场监管局1月22日晚上下发紧急通知, 采取八项措施做好疫情联防联控工作。
23日上午, 黑龙江省卫健委举行新型肺炎疫情新闻通报会。记者了解到, 目前, 我省共有2例新型冠状病毒感染的肺炎确诊病例。首例输入性新型冠状病毒感染的肺炎确诊患者病情
1月23日, 记者从省卫生健康委员会获悉:为充分发挥中医药在应对新型冠状病毒感染的肺炎中的作用, 积极开展中医药防治呼吸道传染病有关工作, 省卫健委组织中医药救治专家
远离新型冠状病毒, 要学会科学防护。口罩如何选?什么是洗手的正确方式?打喷嚏该怎么遮挡?为了家人和朋友, 让我们科学防护, 从自己做起。
新型冠状病毒感染的肺炎已出现无武汉旅行史确诊病例 ---根据国家卫生健康委员会23日发布的《新型冠状病毒感染的肺炎诊疗方案(试行第三版)》, 截至目前搜集到的病例
新型冠状病毒感染肺炎病例, 各地在不断增多。 超级传播者是否会出现? 网传的囤板蓝根、熏醋等预防措施是否有用?儿童是否真的不易感? 发热后如何进行新型冠状病毒
为切实强化新型冠状病毒感染的肺炎相关防控工作, 湖北省委办公厅、省政府办公厅22日发出通知, 湖北成立由省委书记、省长任指挥长的湖北省新型冠状病毒感染的肺炎疫情防控
人民网北京1月23日电截至1月23日18时左右, 国内新型冠状病毒感染的肺炎确诊病例累计达到620例。疫情牵动人心, 也因此爆发大量谣言。人民网“求真”栏目在推出《这些
人民网北京1月23日电据国家卫健委官方网站消息, 1月23日, 为进一步指导全国科学规范做好新型冠状病毒感染的肺炎病例诊断和医疗救治工作, 国家卫健委组织专家对诊疗方案
人民网北京1月23日电(记者鲍聪颖)据国家卫健委网站消息, 国家卫生健康委办公厅、国家中医药管理局办公室22日发布关于印发新型冠状病毒感染的肺炎诊疗方案(试行第三版
人民网哈尔滨1月23日电(杨雪楠)1月23日, 黑龙江省卫健委通报该省新型冠状病毒感染的肺炎疫情情况。新型冠状病毒感染的肺炎是一种急性感染性肺炎, 其病原体是一种未
人民网重庆1月23日电(陈琦)据重庆市卫生健康委官网消息, 2020年1月22日12—24时, 重庆市报告新型冠状病毒感染的肺炎新增确诊病例3例。新增重症病例1例。其中:涪陵
如何预防新型冠状病毒感染?这几点你应该知道 ---山东中医药大学附属医院副院长、肺病科副主任贾新华为大家讲解新型冠状病毒的传播途径、临床表现以及如何预防?
为做好全国新型冠状病毒感染的肺炎防控工作, 切实维护人民群众身体健康和生命安全, 根据疫情形势和研究进展, 特制定本方案。各级各类医疗机构负责病例的发现与报告、隔离、
1月22日, 在瑞士日内瓦世界卫生组织总部, 世卫组织突发事件委员会在有关中国新型冠状病毒疫情的紧急会议后召开新闻发布会。新华社记者刘曲 摄 世卫组织当天召开紧急委
新闻 [新闻夜班车-石家庄]新型冠状病毒 要做好预防!简介新闻栏目推荐 首页|全站地图 中央广播电视总台央视网版权所有
新闻 [新闻夜班车-石家庄]新型冠状病毒 要做好预防!简介新闻栏目推荐 首页|全站地图 中央广播电视总台央视网版权所有
而引起目前肺炎疫情、最早在武汉发现、被命名为2019-nCoV的新型冠状病毒可能来自蛇。 继钟南山和高福两位院士表示武汉肺炎病毒来自野生动物后, 1月22日, 中国学者最新
“新型冠状病毒”手册之预防篇 编辑: 陈伸 设计: 张桢 2020年01月23日 10:33:06 来源: 新华网 “新型冠状病毒”手册之预防篇 2020-01-23 万家团圆时, 
湖北省副省长曹广晶8日在湖北新型冠状病毒感染的肺炎疫情防控工作例行新闻发布会上透露, 湖北省主要的防护品生产企业复工率已达100%, 防护服日产量稳定在3万件以上。 
体温检测 列车消毒 联防联控——多地全力防控新型冠状病毒感染肺炎疫情 ---为坚决遏制新型冠状病毒感染的肺炎疫情蔓延势头, 在春运高峰之际, 湖北、北京、上海、海南
1月22日, 国家卫生健康委确认河北省首例新型冠状病毒感染的肺炎确诊病例。 患者李某, 男, 72岁, 武汉市人。1月18日来石家庄探亲, 19日因发热、咳嗽入院隔离治疗。
昆明市首例输入性新型冠状病毒感染的肺炎确诊后, 该患者目前的状况如何?与患者密切接触群体有多少?这些人有无感染……22日, 云南省疾病预防控制中心副主任赵世文与云南
根据当前疫情形势和研究进展, 国家卫健组织制定了新型冠状病毒感染的肺炎病例监测方案、流行病学调查方案、可疑暴露者和密切接触者管理方案以及实验室检测技术指南, 提出加
22日上午, 该院感染科主任宁琴、呼吸科主任赵建平、急诊科ICU主任李树生对《指南》进行了解读。据宁琴介绍, 从临床表现来看, 新型冠状病毒肺炎起病以发热为主要表现, 可
截至1月22日24时, 国家卫健委收到国内25个省(区、市)累计报告新型冠状病毒感染的肺炎确诊病例571例, 其中重症95例, 死亡17例(均来自湖北省);13个省(区、市)累计
1月22日, 武汉同济医院专家组举行《新型冠状病毒肺炎诊疗快速指南》说明会。 财政部与医保局联合印发通知, 要求各地医保及财政部门要确保确诊新型冠状病毒感染肺炎患者
人民网北京1月23日电 据国家卫健委网站消息, 截至1月22日24时, 国家卫健委收到国内25个省(区、市)累计报告新型冠状病毒感染的肺炎确诊病例571例, 其中重症95例, 
新型冠状病毒突然来袭, 尚无特效药可以治疗, 如何正确做好个人防护, 引起社会的普遍关注。 近日, 在商场、地铁、公交车、高铁等公共场合, 戴口罩的人明显增多。“近三天
新华社武汉1月22日电 中共中央政治局委员、国务院副总理孙春兰22日在湖北省武汉市检查指导新型冠状病毒感染的肺炎疫情防控工作, 慰问一线防控人员。她强调, 要深入贯彻习
人民网长沙1月22日电(记者林洛頫)记者从湖南省卫健委获悉, 1月22日, 湖南省新增3例新型冠状病毒感染的肺炎确诊病例, 患者均为怀化市鹤城区人。患者杨某某, 女, 35岁
市委市政府成立新型冠状病毒感染肺炎疫情防控工作领导小组, 下设医疗保障、交通保障、商品供应、重大活动服务保障、舆情应对、社会稳定、高校工作等七个小组。全市迅速
华中科技大学同济医学院附属同济医院(以下简称“同济医院”)22日发布该院专家组制定的《新型冠状病毒肺炎诊疗快速指南》, 就新型冠状病毒感染的肺炎症状、检测方法、
澳门特区政府新型冠状病毒感染应变协调中心22日举行新闻发布会, 公布澳门确诊首例新型冠状病毒感染的肺炎病例。患者为一名来自武汉旅客, 其同行的两名朋友(紧密接触者)正
近日, 全国多地分别通报新型冠状病毒感染的肺炎病例情况。临近春节, 春运大潮中人员高度流动, 个人如何自我防护?
新华网北京1月22日电 21日, 教育部发出通知要求教育系统做好新型冠状病毒感染的肺炎疫情防控工作。通知强调, 各地和学校要通过多种形式开展宣传教育, 做好留校学生防控
据江苏省卫生健康委员会官方微博消息, 江苏省公布新型冠状病毒感染的肺炎定点收治医院名单。具体如下:来源:江苏省卫生健康委员会官方微博
国家卫生健康委员会副主任李斌22日在国新办举行的新闻发布会上说, 截至1月21日24时, 国家卫健委收到国内13个省(区、市)累计报告新型冠状病毒感染的肺炎确诊病例440
2020年1月21日12时至1月22日12时, 浙江省新增新型冠状病毒感染的肺炎确诊病例5例, 其中宁波3例、温州2例。 截至2020年1月22日12时, 浙江省累计报告新型冠状病毒
人民网北京1月22日电近期, 湖北省武汉市等多个地区发生新型冠状病毒感染的肺炎疫情。截至1月21日24时, 国家卫健委收到国内13省(区、市), 累计报告新型冠状病毒感染
1月20日, 国家卫生健康委发布1号公告将新型冠状病毒感染的肺炎纳入《中华人民共和国传染病防治法》规定的乙类传染病。
新型冠状病毒肺炎究竟有什么症状, 如何检测, 如何确认, 如何治疗, 怎样做好个人防护, 出院后需要注意什么?同济医院专家组为您解答。
钟南山称, 如果出现“超级传播者”, 需要进行更严格的隔离以及特殊医疗的处理和照顾, 避免疫情扩大。钟南山表示, 目前新型冠状病毒感染肺炎疫情形势变化很快, 他提醒相关
将国家卫生健康委《新型冠状病毒感染的肺炎诊疗方案》覆盖的药品和医疗服务项目, 全部临时纳入医保基金支付范围。
抗击新型冠状病毒肺炎, 钟南山院士也是拼了, 先是去了武汉, 昨天进京开会, 今天下午又马不停蹄回到广东, 参加广东省政府新闻发布会。会上, 钟南山表示, 对感染者进行前端
2020-01-22 来了!新型肺炎疫情最新事实 2020-01-22 “新型冠状病毒”手册之了解篇 
在“不明原因的病毒性肺炎”病原体初步判定为新型冠状病毒之后, 国家、省市专家组立即对不明原因的病毒性肺炎诊疗、监测等方案进行了修订完善。一方面, 市面口罩、
新型冠状病毒感染的肺炎健康科普小知识自2019年12月以来, 湖北省武汉市发现多起不明原因的病毒性肺炎病例。国家卫健委立即派出国家工作组和专家组赶赴武汉, 按照属地
记者从省卫生健康委获悉, 根据全国疫情防控工作安排, 全省各级卫生健康行政部门把新型冠状病毒感染的肺炎防控工作作为当前卫生健康领域的头等大事来抓, 明确职责分工, 制定
应急防控药物工程技术研究中心研究员钟武、中科院分子植物科学卓越创新中心研究员李轩合作, 在《中国科学:生命科学》在线发文, 揭示了武汉新型冠状病毒的进化来源和传染人
人民网武汉1月22日电(周雯)1月22日凌晨, 湖北省人民政府发布关于加强新型冠状病毒感染的肺炎防控工作的通告称, 根据《中华人民共和国传染病防治法》等有关法律法规的
北京市卫生健康委员会官方微博今日通报, 北京市新增5例新型冠状病毒感染的肺炎病例。截至1月21日18时, 北京市共确诊10例新型冠状病毒感染的肺炎病例, 其中西城区1例、
截至1月22日7时, 关于新型冠状病毒感染的肺炎信息汇总如下。北京确诊病例10例 北京市确诊10例新型冠状病毒感染的肺炎病例, 其中西城区1例、海淀区2例、丰台区1例、
1. 什么是新型冠状病毒肺炎? 感染性肺炎是指肺部的炎症主要由不同种病原微生物感染导致的。感染性肺炎的病原体可根据病原微生物种类分为, 细菌、病毒、真菌、支原
本报北京1月21日电                  武汉新型冠状病毒感染的肺炎病例仍在蔓延。今天, 中国科学家发表的一篇最新论文, 首次揭示新型冠状病毒进化来源, 以
人民网沈阳1月21日电(孝媛)1月21日下午, 辽宁省政府召开全省新型冠状病毒感染的肺炎疫情防控工作电视电话会议。辽宁省委书记、省人大常委会主任陈求发批示要求全省各
除按要求首例病例需国家卫生健康委确认外, 按照《新型冠状病毒感染的肺炎诊疗方案》(试行第二版), 经市疾控中心实验室检测, 市诊断专家组评估确认新型冠状病毒感染的肺
新闻 [湖北新闻]习近平对新型冠状病毒感染的肺炎疫情作出重要指示 强调要把人民群众生命安全和身体健康放在第一位 坚决遏制疫情蔓延势头 简介 新闻栏目推荐 
中国日报网1月21日电(记者 王晓东)针对武汉等地暴发的新型冠状病毒(2019-nCoV)肺炎疫情, 世界卫生组织驻华办公室今天表示, 现有情况显示此病毒至少有一定程度的人传
问:据报道, 世界卫生组织 (WHO) 宣布将就新型冠状病毒肺炎疫情召开会议, 中方是否会派代表参加?将派谁出席? 答:新型冠状病毒感染的肺炎疫情发生后, 中国政府高度重视, 对
春节临近, 多地爆出新型冠状病毒肺炎病例, 引发国人关注。20日, 中国工程院院士钟南山表示, 新型冠状病毒肺炎存在人传人现象, 需要提高警惕, 口罩需求也因此大增。
2019年12月以来, 湖北省武汉市发现多起新型冠状病毒肺炎病例。如何防控新型冠状病毒? 1月12日, 世界卫生组织(WHO)发布了针对疑似新型冠状病毒感染造成的严重急性呼吸道
新型冠状病毒是以前从未在人体中发现的冠状病毒新毒株。  世界卫生组织将本次发现的新型冠状病毒命名为“201
关于新型冠状病毒感染的肺炎, 想知道的看过来 来源:中国疾控中心网站2020-01-21 14:46 关于新型冠状病毒感染的肺炎, 想知道的看过来 
针对湖北武汉等多地报告的新型冠状病毒感染的肺炎病例, 国家卫生健康委员会日前回应说, 当前疫情仍可防可控。
应对新型冠状病毒, 我们该怎么预防?         避免在未加防护情况下与病人密切接触, 避免触摸其眼、口、鼻。
根据武汉市卫健委发布消息, 2020年1月18日-19日, 武汉市新增新型冠状病毒肺炎确诊患者136例, 死亡1例;北京深圳共新增确诊患者3例。冠状病毒是一大类病毒, 感染病毒的
新型冠状病毒感染的肺炎临床表现有哪些? 患者主要临床表现为发热、乏力, 呼吸道症状以干咳为主, 并逐渐出现呼吸困难, 严重者表现为急性呼吸窘迫综合征、
20日, 武汉市成立新型冠状病毒感染的肺炎疫情防控指挥部。尽量减少或取消一切不必要的大型公众集会, 协调各方资源加强物资储备和供应, 确保疫情“早发现、早报告、早隔离
除本次发现的新型冠状病毒(世界卫生组织已将其命名为“2019-nCoV, 即2019新型冠状病毒”)外, 已知感染人的冠状病毒还有6种。其中4种在人群中较为常见, 致病性较低
截至1月20日18时, 境内累计报告新型冠状病毒感染的肺炎病例224例, 其中确诊病例217例(武汉市198例, 北京市5例, 广东省14例);疑似病例7例(四川省2例, 云南省1例, 上
1月20日晚间, 针对“新型冠状病毒感染的肺炎疫情”有关防控情况, 国家卫健委高级别专家组组长钟南山院士接受了白岩松采访, 回应了民众的关切。 一 白岩松:新型冠状
新型冠状病毒感染肺炎疫情:已确认存在人传人和医务人员感染。 截至20日, 境内累计确诊新型冠状病毒感染病例218例。
新华社北京1月20日电 (记者屈婷、王秉阳)针对湖北武汉等多地报告的新型冠状病毒感染的肺炎病例, 国家卫生健康委员会日前回应说, 当前疫情仍可防可控。 记者从中国疾
1月20日下午, 就“新型冠状病毒感染的肺炎疫情”有关防控情况, 以国家呼吸系统疾病临床研究中心主任钟南山院士为组长的国家卫健委高级别专家组就公众关心的问题在北京
截至1月20日18时, 我国境内累计报告新型冠状病毒感染的肺炎病例224例, 其中确诊病例217例(武汉市198例, 北京市5例, 广东省14例);疑似病例7例(四川省2例, 云南省1
【解说】1月20日, 香港特区政府食物及卫生局局长陈肇始就新型冠状病毒感染的肺炎病例群组个案的最新情况及防控措施举行记者会。她表示, 特区政府将实施三方面措施, 为
近日, 新型冠状病毒疫情备受关注。新增病例是如何发现和确诊的?目前是如何实施防控的, 疫情可防可控吗?逛吃重要提示!新型冠状病毒无“国界”, 应敬畏自然“边界”!
国家、省市专家组结合临床表现、流行病学史和病原学检测结果进行综合研判, 1月18日新认定新型冠状病毒感染的肺炎确诊病例59例, 1月19日新认定新型冠状病毒感染的肺炎
专家研判认为, 当前疫情仍可防可控。但新型冠状病毒传染来源尚未找到, 疫情传播途径尚未完全掌握, 病毒变异仍需严密监控。
武汉市卫健委刚刚发布消息, 通报新型冠状病毒感染的肺炎最新情况:2020年1月18日0—24时, 治愈出院5例, 新增病例59例, 死亡1例;1月19日0—22时, 治愈出院1例, 新增
近日, 武汉市就新型冠状病毒感染的肺炎综合防控回答记者提问时表示, 目前综合判断, 对此次疫情的初步印象是新型冠状病毒的传染力不强, 不排除有限人传人的可能, 但持续人
新华社日内瓦1月16日电(记者刘曲)世界卫生组织16日发表声明说, 已收到日本确诊一例新型冠状病毒病例的报告。这是继泰国确诊一例新型冠状病毒病例后, 于中国境外发现
武汉市卫生健康委员会官方网站截图网页截图武汉市卫生健康委员会16日晚发布通报: 2020年1月15日0—24时, 该市无新增新型冠状病毒感染的肺炎病例, 治愈出院5例, 新增
武汉市卫生健康委员会官方网站截图网页截图武汉市卫生健康委员会16日晚发布通报: 2020年1月15日0—24时, 该市无新增新型冠状病毒感染的肺炎病例, 治愈出院5例, 新增
武汉市卫生健康委员会16日在其官方网站上通报新型冠状病毒感染的肺炎情况, 全文如下: 武汉市卫生健康委员会关于新型冠状病毒感染的肺炎情况通报
由于流感季节来临, 加上农历新年旅客访港将更频繁, 已要求各有关部门加强防控工作, 包括加强清洁港口卫生设施以及其他政府公共设施等, 以减低新型冠状病毒传入香港和社区
新华社北京2020年1月14日电 综合新华社驻日内瓦记者刘曲、驻曼谷记者汪瑾报道:世界卫生组织13日发表一份声明说, 已收到在泰国确诊一名中国旅客感染新型冠状病毒的报告
人民网北京1月12日电据武汉市卫生健康委员会网站消息, 2020年1月11日0—24时, 武汉市无新增新型冠状病毒感染的肺炎病例, 治愈出院4例, 无新增死亡病例报告。截止目前
委员会了解到, 武汉不明原因的病毒性肺炎疫情受到各界广泛关注, 为维护全球卫生安全, 中国将与世界卫生组织分享武汉不明原因的病毒性肺炎病例中检测到的新型冠状病毒基因
新华社武汉1月11日电(记者廖君、黎昌政)武汉市卫生健康委11日晨发布通报称, 在“不明原因的病毒性肺炎”病原体初步判定为新型冠状病毒之后, 武汉卫健委组织对现有
生活不易, 健康最贵。最近的一个热点话题——新型冠状病毒(Coronavirus), 搅和得生物圈不得安宁。今年就扒一扒蝙蝠、果子狸、骆驼和新型冠状病毒的“相爱相杀”。
针对武汉不明原因的病毒性肺炎疫情病原学鉴定进展问题, 专家组认为, 本次不明原因的病毒性肺炎病例的病原体初步判定为新型冠状病毒;下一步需结合病原学研究、流行病
针对武汉不明原因的病毒性肺炎疫情病原学鉴定进展问题, 专家组认为, 本次不明原因的病毒性肺炎病例的病原体初步判定为新型冠状病毒;下一步需结合病原学研究、流行病
专家组认为, 本次不明原因的病毒性肺炎病例的病原体初步判定为新型冠状病毒。徐建国:组织实验室采用基因组测序、核酸检测、病毒分离等方法对病人的肺泡灌洗液、咽拭
专家组认为, 本次不明原因的病毒性肺炎病例的病原体初步判定为新型冠状病毒。 专家称系新型冠状病毒 武汉不明原因的病毒性肺炎疫情病原学鉴定取得初步进展 新华社
专家组认为, 本次不明原因的病毒性肺炎病例的病原体初步判定为新型冠状病毒。 一种新型冠状病毒, 获得该病毒的全基因组序列, 经核酸检测方法共检出新型冠状病毒阳性
