# Supplementary material for: The impact and management of internet-based public opinion dissemination during emergencies: A case study of Baidu News during the first wave of coronavirus disease 2019 (COVID-19)
Source: PLoS One. 2024 Apr 4;19(4):e0299374. doi: 10.1371/journal.pone.0299374 (PMC10994342; doi:10.1371/journal.pone.0299374)
Supplement: S1 File — (ZIP) [file pone.0299374.s001.zip › S1-Supporting information PONE-D-23-09860R1/Time-series visualization analysis/download.txt]

RT    
T1        
JF 1
YR 200216
K1 经; 省; 市; 专家组; 联合; 评估; 被; 确诊; 为; 新型冠状病毒; 肺炎; 的; 钱; 某; 符合; 新型冠状病毒; 肺炎; 确诊; 病例; 解除; 隔离; 和; 出院; 标准; 出院; 前; 他; 录制; 了; 一; 段; 视频; 对; 医务; 人员; 表示; 感谢; 同时; 他; 表
RT   
T1        
JF 2
YR 200216
K1 南京; 2; 月; 16; 日; 电; 黄竹; 岩; 2; 月; 16; 日上; 午; 江苏省; 卫生; 健康; 委; 通报; 2020; 年; 2; 月; 15; 日; 0; 24; 时; 江苏省; 新型冠状病毒; 肺炎; 新增; 确诊; 病例; 13; 例; 其中; 轻型; 病例; 1; 例; 普通型
RT   
T1        
JF 3
YR 200216
K1 记者; 15; 日; 从; 四川; 大学; 华西; 医院; 获悉; 该; 医院; 携手; 四川; 民族; 出版社; 四川; 科学技术; 出版社; 推出; 全国; 首; 本; 藏; 汉; 双语; 版; 和; 彝; 汉; 双语; 版; 《; 新型冠状病毒; 大众; 心理; 防护; 手册; 》; 电子书; 助力
RT   
T1        
JF 4
YR 200216
K1 中青; 网; 记者; 黄博; 记者; 从; 西安; 交通; 大学; 第一; 附属; 医院; 了解; 到; 由; 该院; 郭佑民; 教授; 带领; 的; 抗疫; 一线; 影像; 学; 诊断; 专家; 团队; 仅; 用; 短短; 10; 天; 时间; 推出; 的; 学术; 专著; 《; 新型冠状病毒
RT   
T1        
JF 5
YR 200216
K1 四川省; 新型冠状病毒; 肺炎; 救治; 定点; 机构; 信息; 公布; !; 成都; 2; 月; 16; 日; 电; 据; 健康; 四川; 官微; 消息; 为; 进一; 做好; 全省; 新型冠状病毒; 感染肺炎; 患者; 医疗; 救治; 工作; 按照; 集中; 患者; 集中; 专家
RT   
T1        
JF 6
YR 200216
K1 截至; 2; 月; 15; 日; 24; 时; 青海省; 累计; 新型冠状病毒; 肺炎; 确诊; 病例; 18; 例; 其中; 重症; 病例; 2; 例; 死亡; 病例; 0; 例; 出院; 病例; 13; 例; 累计; 确诊; 病例; 中; 西宁市; 15; 例; 海北; 州; 3; 例; 尚有; 5; 例
RT   
T1        
JF 7
YR 200216
K1 当前; 正值; 新型冠状病毒; 感染; 的; 肺炎; 疫情; 防控; 关键; 时期; 内江市; 全面; 启动; 公共卫生事件; 一级; 响应; 内江; 公交; 集团; 作为; 服务; 市民; 出行; 的; 窗口; 单位; 坚决; 筑; 牢; 全市; 广大; 人民; 群众; 身体; 健康; 和
RT   
T1        
JF 8
YR 200216
K1 新型冠状病毒; 感染; 的; 肺炎; 疫情; 打乱; 了; 大多数; 人; 的; 生活; 节奏; 关于; 新型冠状病毒; 的; 对话; 截图; 照片; 等; 在; 网络; 媒体; 和; 社交; 平台; 此起彼伏; 一时间; 真假难辨; 疫情; 谣言; 为何; 层出不穷; 大
RT   
T1        
JF 9
YR 200216
K1 2; 月; 15; 日; 河南省; 新增; 新型冠状病毒; 肺炎; 确诊; 病例; 19; 例; 河南; 郑州; 河南; 频道; 2; 月; 15; 日; 已; 解除; 观察; 6006; 人; 诊断; 为; 疑似; 63; 人; 共有; 8136; 人; 正在; 接受; 医学; 观察; 
RT   
T1        
JF 10
YR 200216
K1 截至; 2; 月; 15; 日; 24; 时; 新型; 冠状; 病毒; 肺炎; 疫情; 最新; 情况; ; 2; 月; 15; 日; 0—; 24; 时; 31; 个; 省; 自治区; 直辖市; 和; 新疆; 生产; 建设; 兵团; 新增; 确诊; 病例; 2009; 例; 新增; 重症; 病例; 219; 例; 新增
RT   
T1        
JF 11
YR 200216
K1 据; 上海市; 卫健委; 官方; 微; 博; 消息; 2020; 年; 2; 月; 15; 日; 12—; 24; 时; 上海市; 排除; 新型冠状病毒; 肺炎; 疑似; 病例; 38; 例; 新增; 确诊; 病例; 2; 例; 为; 本市; 常住; 人口; 
RT   
T1        
JF 12
YR 200216
K1 2; 月; 15; 日; 0—; 24; 时; 福建省; 新增; 新型冠状病毒; 肺炎; 确诊; 病例; 2; 例; 其中; 福州市; 2; 例; 仓山区; 1; 例; 晋安区; 1; 例; 新增; 治愈; 出院; 病例; 11; 例; 新增; 新型冠状病毒; 肺炎
RT   
T1        
JF 13
YR 200216
K1 沈阳; 2; 月; 16; 日; 消息; 记者; 徐志强; 2020; 年; 2; 月; 15; 日; 10; 时至; 24; 时; 辽宁省; 新增; 1; 例; 新型冠状病毒; 肺炎; 确诊; 病例; 为; 葫芦岛市; 病例; 属; 普通型; 病例; 新增; 3; 例; 治愈; 出院; 病例; 目前
RT   
T1        
JF 14
YR 200216
K1 呼和浩特; 2; 月; 16; 日; 电; 陈立庚; 2; 月; 16; 日; 记者; 从; 内蒙古; 自治区; 卫生健康委员会; 获悉; 2020; 年; 2; 月; 15; 日; 9; 时至; 16; 日; 9; 时; 内蒙古; 自治区; 新增; 新冠肺炎; 确诊; 病例; 2; 例; 新增
RT   
T1        
JF 15
YR 200216
K1 鼠; 年; 的; 第; 一场; 雪; 翩然而至; 一条; 千万; 别; 出门; 玩; 雪; 的; 消息; 在; 朋友; 圈; 刷; 屏; 空气; 中; 的; 冠状; 病毒; 被; 雪花; 带到; 地面; 25℃; ~; 5℃; 是; 冠状; 病毒; 最; 稳定; 的; 状态; 也; 是; 感染性; 最强; 的
RT   
T1        
JF 16
YR 200216
K1 2; 月; 16; 日; 宁夏; 应对; 新型冠状病毒; 肺炎; 疫情; 工作; 指挥部; 发布; 最新; 全区; 新型冠状病毒; 肺炎; 疫情; 通报; 2020; 年; 2; 月; 15; 日; 0; 24; 时; 全区; 无; 新增; 新型冠状病毒; 肺炎; 确诊; 病例; 新增; 出院; 病例
RT   
T1        
JF 17
YR 200216
K1 今; 16; 日; 记者; 从; 重庆; 市; 卫生; 健康; 委; 获悉; 2020; 年; 2; 月; 15; 日; 12—; 24; 时; 重庆市; 新冠肺炎; 新增; 确诊; 病例; 6; 例; 新增; 治愈; 出院; 病例; 18; 例; 新增; 确诊; 病例; 中; 万; 州区; 1; 例; 江北区
RT   
T1        
JF 18
YR 200216
K1 哈尔滨; 2; 月; 16; 日; 电; 在; 绥化市; 传染病; 医院; 第二; 病区; 医护; 人员; 精心; 诊治; 和; 护理; 下; 1; 名; 新型冠状病毒; 肺炎; 确诊; 患者; 诊治; 情况; 良好; 符合; 出院; 标准; 痊愈; 出院; 
RT   
T1        
JF 19
YR 200216
K1 2; 月; 16; 日; 电; 据; 江西; 卫健委; 网站; 消息; 2020; 年; 2; 月; 15; 日; 0; 24; 时; 江西省; 新型冠状病毒; 肺炎; 新增; 确诊; 病例; 12; 例; 新增; 治愈; 出院; 病例; 29; 例; 网站; 截图; 新增; 确诊; 病例; 中; ,
RT   
T1        
JF 20
YR 200216
K1 2; 月; 15; 日; 0; 24; 时; 我区; 共; 新增; 新型冠状病毒; 肺炎; 确诊; 病例; 2; 例; 其中; 南宁市; 1; 例; 防城港市; 1; 例; 新增; 疑似; 病例; 49; 例; 新增; 治愈; 出院; 病例; 6; 例; 柳州市; 1; 例; 桂林市; 5; 例; 无; 新增
RT   
T1        
JF 21
YR 200216
K1 2020; 年; 2; 月; 15; 日; 0; 24; 时; 安徽省; 新增; 确诊; 病例; 12; 例; 新增; 疑似; 病例; 6; 例; 新增; 治愈; 出院; 病例; 34; 例; 新增; 确诊; 病例; 中; 蚌埠; 4; 例; 阜阳; 2; 例
RT   
T1        
JF 22
YR 200215
K1 西安; 2; 月; 15; 消息; 记者; 王佳爱; 记者; 从; 西安; 高新区; 疫情; 防控; 指挥部; 了解; 到; 近期; 高新区; 一; 名; 就医; 患者; 被; 确定; 为; 新型冠状病毒; 感染; 的; 肺炎; 确诊; 病例; 该; 患者; 曾于; 1; 月; 19; 日; 至; 1
RT   
T1        
JF 23
YR 200215
K1 各; 企业; 要; 根据; 生产; 经营; 特点; 结合; 新冠肺炎; 疫情; 防控; 情况; 认真; 做好; 复工; 复; 产前; 以及; 生产; 过程; 中; 防护; 疫情; 应对; 个体; 防护; 等; 疫情; 防控; 措施; 01; 通风; 换气; 加强; 工作; 场所; 通风; 换
RT   
T1        
JF 24
YR 200215
K1 各; 企业; 要; 根据; 生产; 经营; 特点; 结合; 新冠肺炎; 疫情; 防控; 情况; 认真; 做好; 复工; 复; 产前; 以及; 生产; 过程; 中; 防护; 疫情; 应对; 个体; 防护; 等; 疫情; 防控; 措施; 01; 建立; 返; 岗; 员工; 健康; 卡; 制度; 切实; 掌
RT   
T1        
JF 25
YR 200215
K1 在; 工作; 的; 时候; 由于; 工作; 的; 特点; 可能; 要; 接触; 粉尘; 可能; 要; 接触; 毒物; 需要; 佩戴; 防尘; 防毒; 口罩; 这样; 类型; 的; 口罩; 能; 不能; 防; 住; 新型冠状病毒; ?
RT   
T1        
JF 26
YR 200215
K1 特此; 公告; 宁夏; 回族; 自治区; 应对; 新型冠状; 病毒; 感染肺炎; 疫情; 工作; 指挥部; 2020; 年; 2; 月; 15; 日; 中国; 日报; 宁夏; 记者站; 胡冬梅; 中国; 日报; 网; 全天候; 传播; 权威; 国际; 国内; 资讯
RT   
T1        
JF 27
YR 200215
K1 ; 王鹏; 记者; 15; 日; 从; 四川; 大学; 华西; 医院; 获悉; 该; 医院; 携手; 四川; 民族; 出版社; 四川; 科学技术; 出版社; 推出; 全国; 首; 本; 藏; 汉; 双语; 版; 和; 彝; 汉; 双语; 版; 新型冠状病毒; 大众; 心理; 防护; 手册
RT   
T1        
JF 28
YR 200215
K1 记者; 15; 日; 从中; 国; 医药; 集团; 有限公司; 国药; 集团; 了解; 到; 新冠肺炎; 疫情; 发生; 以来; 企业; 已; 累计; 生产; 新型冠状病毒; 检测; 试剂; 盒; 100; 万人; 份; 
RT   
T1        
JF 29
YR 200215
K1 西安; 2; 月; 15; 日; 电; 记者; 梅; 镱; 泷; 通讯员; 文; 王妮; 陕西省; 首例; 新型冠状病毒; 肺炎; 产妇; 经; 两; 次; 新型冠状病毒; 核酸; 检测; 结果; 均; 显示; 阴性; 符合; 出院; 标准; 于; 15; 日; 在; 西安; 交大; 二
RT   
T1        
JF 30
YR 200215
K1 2; 月; 15; 日; 国务院; 应对; 新型冠状病毒; 感染肺炎; 疫情; 联防; 联控; 机制; 在; 北京; 举行; 新闻; 发布会; 交通; 运输; 部副; 部长; 刘小明; 民航局; 副; 局长; 李健; 国铁; 集团; 副总; 经理; 李文新; 国家卫健委; 疾
RT   
T1        
JF 31
YR 200215
K1 8; 分钟; 快; 筛; 出; 结果; 3; 小时; 基因; 检测; 出; 结果; 今天; 记者; 从; 南京市; 浦口; 高新区; 获悉; 坐落; 在; 该区; 的; 南京; 溯; 远; 基因; 科技; 有限公司; 成功; 研发; 出; 新型; 冠状; 病毒; 快速; 荧光; 免疫; 分析仪; 这一
RT   
T1        
JF 32
YR 200215
K1 巩义市; 2; 例; 新型冠状病毒; 肺炎; 确诊; 病例; 痊愈; 河南; 郑州; 河南; 频道; 接; 郑州市; 疾控中心; 通知; 巩义市; 新冠肺炎; 患者; 陈某某; 张; 某某; 经; 郑州市; 疾控中心; 两; 次; 新型冠状
RT   
T1        
JF 33
YR 200215
K1 中国; 青年报; 客户; 端; 讯; 中青; 报; ·; 中青; 网; 记者; 范雪; 2; 月; 14; 日; 由; 同; 济; 大学; 团队; 策划; 推出; 的; 高校; 版; 《; 新型冠状病毒; 肺炎; 防护; 手册; 》; 高校; 版; 全书; 电子版; 上线; 首发; 助力; 高校; 师生
RT   
T1        
JF 34
YR 200215
K1 巩义市; 2; 例; 新型冠状病毒; 肺炎; 确诊; 病例; 痊愈; 河南; 郑州; 河南; 频道; 接; 郑州市; 疾控中心; 通知; 巩义市; 新冠肺炎; 患者; 陈某某; 张; 某某; 经; 郑州市; 疾控中心; 两; 次; 新型冠状
RT   
T1        
JF 35
YR 200215
K1 武汉; 新型冠状病毒; 肺炎; 疫情; 发生; 后; 1; 月; 7; 日; 我; 主持; 召开; 中央; 政治; 局; 常委会; 会议; 时; 就; 对; 新型冠状病毒; 肺炎; 疫情; 防控; 工作; 提出; 了; 要求; 1; 月; 20; 日; 我; 专门; 就; 疫情; 防控; 工作; 作出; 批示; 指
RT   
T1        
JF 36
YR 200215
K1 联合; 专家; 考察组; 将; 与; 国务院; 应对; 新型冠状病毒; 感染肺炎; 疫情; 联防; 联控; 机制; 相关; 部门; 进行; 深入; 交流; 之后; 将; 对; 三个; 省; 市; 进行; 考察; 了解; 城乡; 防控; 措施; 的; 实施; 情况; 及; 效果; 访问; 相关; 流行
RT   
T1        
JF 37
YR 200215
K1 原; 标题; 新型冠状病毒; 感染; 的; 肺炎; 疫情; 防控; 接收; 捐赠; 公告; 一; 新冠肺炎; 疫情; 发生; 以来; 全区; 上下; 认真; 贯彻; 落实; 党中央; 国务院; 疫情; 防控; 的; 各项; 决策; 部署; 及; 自治区; 党委; 政府; 的; 工作
RT   
T1        
JF 38
YR 200215
K1 为; 针对性; 指导; 商场; 和; 超市; 等; 人群; 密集; 场所; 做好; 卫生防; 护; 防止; 新型冠状病毒; 肺炎; 蔓延; 和; 扩散; 我们; 组织; 编制; 了; 新型冠状病毒; 肺炎; 流行; 期间; 商场; 和; 超市; 卫生; 防护; 指南; 现; 印发; 给; 你们; 供
RT   
T1        
JF 39
YR 200215
K1 在; 一系列; 有力; 措施; 的; 推动; 下; 我国; 疫情; 总体; 形势; 出现; 了; 一些; 积极; 变化; 每日; 确诊; 人数; 自; 2; 月; 4; 日; 起; 大幅; 减少; 据; 国家卫健委; 发布; 的; 最新; 疫情; 数据; 统计; 2; 月; 13; 日; 0—; 24; 时; 全国; 除
RT   
T1        
JF 40
YR 200215
K1 2020; 年; 2; 月; 14; 日; 0; 24; 时; 青海省; 新型冠状病毒; 肺炎; 新增; 确诊; 病例; 0; 例; 新增; 重症; 病例; 0; 例; 新增; 死亡; 病例; 0; 例; 新增; 出院; 病例; 0; 例; 当日; 无; 新增; 确诊; 病例; 和; 疑似; 病例; 截至; 2; 月
RT   
T1        
JF 41
YR 200215
K1 海口; 2; 月; 15; 日; 消息; 记者; 朱永; 2020; 年; 2; 月; 14; 日; 0; 时; 24; 时; 海南省; 新型冠状病毒; 肺炎; 新增; 确诊; 病例; 5; 例; 新增; 重症; 病例; 0; 例; 新增; 死亡; 病例; 0; 例; 新增; 重症; 病例; 转; 轻; 症
RT   
T1        
JF 42
YR 200215
K1 陕西; 日报; 讯; 2; 月; 14; 日; 记者; 从; 陕西省; 卫生健康委员会; 获悉; 为; 进一步; 推进; 新型冠状病毒; 核酸; 检测; 工作; 省; 卫生; 健康; 委; 组织; 专家; 对; 拟; 开展; 新型冠状病毒; 核酸; 检测; 的; 医疗; 机构; 和; 第三方
RT   
T1        
JF 43
YR 200215
K1 截至; 2; 月; 14; 日; 24; 时; 河南省; 新型冠状病毒; 肺炎; 疫情; 最新; 情况; 新增; 28; 例; 治愈; 45; 例; 河南; 郑州; 河南; 频道; 新增; 确诊; 病例; 中; 信阳市; 9; 例; 南阳市; 4; 例; 濮阳市; 4; 例; 
RT   
T1        
JF 44
YR 200215
K1 新增; 新型冠状病毒; 肺炎; 疑似; 病例; 6; 例; 其中; 福州市; 3; 例; 鼓楼区; 1; 例; 台江区; 1; 例; 晋安区; 1; 例; 泉州市; 2; 例; 惠安县; 1; 例; 德化县; 1; 例; 三明市; 1; 例; 宁化县; 1; 例; 
RT   
T1        
JF 45
YR 200215
K1 9.; 员工; 被; 确诊; 为; 新型冠状病毒; 肺炎; 病例; 后; 由; 所在地; 疾病; 预防; 控制; 部门; 对; 其; 所; 住; 房间; 和; 到; 过; 的; 场所; 所; 接触; 物品; 进行; 全面; 消毒; 并; 将; 其; 密切; 接触; 者; 送; 政府; 指定; 密切; 接触; 者; 集中; 隔离
RT   
T1        
JF 46
YR 200215
K1 呼和浩特; 2; 月; 15; 日; 电; 陈立庚; 2; 月; 15; 日; 记者; 从; 内蒙古; 自治区; 卫生健康委员会; 获悉; 2020; 年; 2; 月; 14; 日; 9; 时至; 15; 日; 9; 时; 内蒙古; 自治区; 新增; 新冠肺炎; 确诊; 病例; 3; 例; 新增
RT   
T1        
JF 47
YR 200215
K1 2020; 年; 2; 月; 14; 日; 0; 24; 时; 安徽省; 新增; 确诊; 病例; 16; 例; 新增; 疑似; 病例; 13; 例; 新增; 治愈; 出院; 病例; 32; 例; 新增; 确诊; 病例; 中; 蚌埠; 4; 例; 阜阳; 4; 例
RT   
T1        
JF 48
YR 200215
K1 ; 山东省; 领导; 于晓明; 王随莲; 凌文; 于; 国安; 任爱荣; 于杰; 范华平; 刘强; 分别; 带队; 赴; 部分; 市; 对; 新型冠状病毒; 肺炎; 疫情; 防控; 工作; 进行; 督导; 2; 月; 12; 日; 至; 13; 日; 山东省; 人大
RT   
T1        
JF 49
YR 200215
K1 截至; 2; 月; 14; 日; 24; 时; 江苏省; 累计; 新型冠状病毒; 肺炎; 确诊; 病例; 604; 例; 其中; 轻型; 病例; 47; 例; 普通型; 病例; 547; 例; 重型; 病例; 6; 例; 危; 重型; 病例; 4; 例; 出院; 病例; 160; 例; 确诊; 病例; 中; 南
RT   
T1        
JF 50
YR 200215
K1 2; 月; 14; 日; 0; 24; 时; 我区; 共; 新增; 新型冠状病毒; 肺炎; 确诊; 病例; 9; 例; 其中; 南宁市; 2; 例; 柳州市; 2; 例; 北海市; 3; 例; 玉林市; 1; 例; 河池市; 1; 例; 新增; 疑似; 病例; 44; 例; 新增; 治愈; 出院; 病例; 5; 例
RT   
T1        
JF 51
YR 200215
K1 截至; 2; 月; 14; 日; 24; 时; 新型; 冠状; 病毒; 肺炎; 疫情; 最新; 情况; ; 2; 月; 14; 日; 0—; 24; 时; 31; 个; 省; 自治区; 直辖市; 和; 新疆; 生产; 建设; 兵团; 新增; 确诊; 病例; 2641; 例; 新增; 重症; 病例; 849; 例; 新增
RT   
T1        
JF 52
YR 200215
K1 2020; 年; 2; 月; 14; 日; 12—; 24; 时; 上海市; 排除; 新型冠状病毒; 肺炎; 疑似; 病例; 47; 例; 新增; 确诊; 病例; 8; 例; 其中; 7; 例; 为; 外地; 来; 沪; 人员; 1; 例; 为; 本市; 常住; 人口; 
RT   
T1        
JF 53
YR 200215
K1 国际; 在线; 记者; 孙牧宁; 14; 号; 4; 名中; 国籍; 新型冠状病毒; 肺炎; 患者; 在; 马来西亚; 雪; 兰; 莪; 音; 同; 鹅; 州; 双溪; 毛; 糯; 医院; 痊愈; 出院; 马来西亚; 卫生; 部副; 部长; 李文材; 中国; 驻马; 来; 西亚
RT   
T1        
JF 54
YR 200214
K1 沈阳; 2; 月; 14; 日; 消息; 记者; 徐志强; 2020; 年; 2; 月; 14; 日; 10; 时至; 22; 时; 辽宁省; 新增; 2; 例; 新型冠状病毒; 肺炎; 确诊; 病例; 其中; 大连市; 1; 例; 鞍山市; 1; 例; 均; 为; 普通型; 病例; 新增; 5; 例; 治愈
RT   
T1        
JF 55
YR 200214
K1 大连; 2; 月; 14; 日; 消息; 记者; 张; 四清; 通讯员; 张丽霞; 2020; 年; 2; 月; 14; 日; 10; 时至; 22; 时; 辽宁省; 新增; 2; 例; 新型冠状病毒; 肺炎; 确诊; 病例; 其中; 大连市; 1; 例; 鞍山市; 1; 例; 均; 为; 普通型; 病例
RT   
T1        
JF 56
YR 200214
K1 大连; 2; 月; 14; 日; 消息; 记者; 张; 四清; 通讯员; 张丽霞; 2020; 年; 2; 月; 14; 日; 10; 时至; 22; 时; 辽宁省; 新增; 2; 例; 新型冠状病毒; 肺炎; 确诊; 病例; 其中; 大连市; 1; 例; 鞍山市; 1; 例; 均; 为; 普通型; 病例
RT   
T1        
JF 57
YR 200214
K1 为; 支持; 做好; 新型冠状病毒; 肺炎; 疫情; 防控; 工作; 保障; 人民; 群众; 身体; 健康; 和; 生命; 安全; 省; 财政厅; 省; 税务局; 省; 发展; 改革; 委; 省; 民政厅; 将; 有关; 税费; 优惠; 政策; 进行; 了; 集中; 梳理; 并; 在; 法定
RT   
T1        
JF 58
YR 200214
K1 新型冠状病毒; 会; 人; 感染; 人; 且; 存在; 一定; 范围; 的; 社区; 传播; 本; 集; 将; 和; 大家; 分享; 疫情; 这; 段; 时间; 我们; 怎么; 吃; 才; 安心; 一; 不要; 食用; 已经; 患病; 的; 动物; 及其; 制品; 要; 从; 正规; 渠道; 购买; 冰; 鲜
RT   
T1        
JF 59
YR 200214
K1 重庆; 日报; 记者; 2; 月; 13; 日; 从; 市; 知识; 产权局; 获悉; 重庆; 抗击; 新型冠状病毒; 肺炎; 专利; 数据库; 目前; 已; 正式; 完成; 部署; 免费; 向; 社会; 公众; 开放; 为; 在; 渝; 企业; 科研院; 所; 和; 社会; 公众; 科学; 开展; 控制; 疫
RT   
T1        
JF 60
YR 200214
K1 据; 日本; 共同社; 北海道; 政府; 14; 日; 宣布; 新; 确诊; 1; 人; 感染; 了; 新型冠状病毒; 2; 月; 14; 日; 电; 据; 日本; 共同社; 北海道; 政府; 14; 日; 宣布; 新; 确诊; 1; 人; 感染; 了; 新型冠状病毒; 
RT   
T1        
JF 61
YR 200214
K1 讯; 记者; 吴佳佳; 继; 钟南山; 李兰娟; 院士; 团队; 分别; 宣布; 患者; 粪便; 样本; 成功; 分离; 病毒; 2; 月; 13; 日; 中国; CDC; 团队; 从; 两; 省; 的; 新冠肺炎; 确诊; 病例; 便; 标本; 中; 成功; 分离; 到; 了; 两; 株; 新型冠状病毒
RT   
T1        
JF 62
YR 200214
K1 2; 月; 12; 日; 20; 时至; 2; 月; 13; 日; 20; 时; 甘肃省; 新增; 3; 例; 新型冠状病毒; 肺炎; 确诊; 病例; 2; 月; 13; 日; 出现; 间断性; 咳嗽; 胸闷; 口干; 症状; 胸部; CT; 显示; 右肺; 上; 叶; 前段; 后; 段; 及; 左; 肺; 下; 叶; 炎性
RT   
T1        
JF 63
YR 200214
K1 支持; 新型冠状病毒; 感染; 的; 肺炎; 疫情; 防控; 工作; 现; 就; 有关; 个人所; 得; 税; 政策; 公告; 如下; 一; 对; 参加; 疫情; 防治; 工作; 的; 医务; 人员; 和; 防疫; 工作者; 按照; 政府; 规定; 标准; 取得; 的; 临时性; 工作; 补助; 和; 奖
RT   
T1        
JF 64
YR 200214
K1 2019; 年底; 突发; 的; 新冠肺炎; 疫情; 不仅; 牵动; 着; 亿万; 国人; 的; 心; 也; 引起; 了; 世界; 关注; 1; 月; 30; 日; 世界卫生组织; 将; 新型冠状病毒; 感染; 的; 肺炎; 疫情; 列为; 国际; 关注; 的; 突发; 公共卫生事件; 这次; 疫情
RT   
T1        
JF 65
YR 200214
K1 雅加达; 2; 月; 14; 日; 电; 记者; 徐伟; 2; 月; 14; 日; 中国; 驻; 东盟; 大使; 邓锡军; 在; 东盟; 秘书处; 会见; 东盟; 秘书; 长林; 玉; 辉; 邓锡军; 向林玉; 辉; 通报; 了; 新型冠状病毒; 肺炎; 有关; 情况; 并; 就; 中国; 与
RT   
T1        
JF 66
YR 200214
K1 北京; 2; 月; 14; 日; 电; 2; 月; 14; 日; 上海; 合作; 组织; 发表; 声明; 支持; 中方; 为; 抗击; 新型冠状病毒; 肺炎; 疫情; 所; 做; 的; 努力; 声明; 指出; 上海; 合作; 组织; 成员国; 欢迎; 中国; 政府; 和; 人民; 为; 抗击; 新冠
RT   
T1        
JF 67
YR 200214
K1 确诊; 病例; 已; 收入; 定点; 医院; 进行; 救治; 小区; 居民; 不用; 担心; 和; 焦虑; 希望; 大家; 在; 疫情; 期间; 注意; 勤; 洗手; 戴口罩; 常; 通风; 勤; 锻炼; 不; 扎堆; 讲; 礼仪; 稳; 心态; 树; 信心; 不信; 谣; 不
RT   
T1        
JF 68
YR 200214
K1 新型冠状病毒; 感染肺炎; 疫情; 形势; 严峻; 确诊; 和; 疑似; 病; 例数; 仍; 在; 上升; 临床; 诊治; 压力; 巨大; 让; 所有; 病人; 尽早; 接受; 检测; 和; 诊断; 迫在眉睫; !; 在; 这; 场; 没有; 硝烟; 的; 战役; 中; 对; 疑似; 患者; 进行
RT   
T1        
JF 69
YR 200214
K1 ; 四川省; 科学城; 卫生健康委员会; 组织; 专家; 对; 四川省; 科学城; 医院; 检验科; 实验室; 进行; 现场; 核查; 并; 对; 相关; 人员; 进行; 技术; 培训; 同意; 四川省; 科学城; 医院; 开展; 新型冠状病毒; 核酸; 检测; 确诊; 
RT   
T1        
JF 70
YR 200214
K1 2020; 年; 2; 月; 13; 日; 0; 24; 时; 河南省; 新增; 新型冠状病毒; 肺炎; 确诊; 病例; 15; 例; 新增; 确诊; 病例; 中; 信阳市; 3; 例; 2; 月; 13; 日; 信阳; 新增; 治愈; 患者; 11; 例; 其中; 信阳市; 第五; 人民; 医院; 新增; 治愈
RT   
T1        
JF 71
YR 200214
K1 2; 月; 13; 日; 11; 时; 兵团; 首例; 新型冠状病毒; 肺炎; 确诊; 患者; 经过; 自治区; 医疗; 救治; 专家组; 兵团; 医疗; 救治; 专家组; 的; 科学; 指导; 和; 七; 师; 医院; 的; 综合; 诊治; 符合; 国家; 卫生健康委员会; 新型冠状病毒; 肺炎
RT   
T1        
JF 72
YR 200214
K1 目前; 新冠病毒; 的; 主要; 传播; 途径; 还是; 以; 呼吸道; 飞; 沫; 传播; 和; 接触; 传播; 为主; 对于; 新型冠状病毒; 引起; 的; 传染病; 由于; 它; 是; 新发; 传染病; 我们; 对; 它; 的; 认识; 是; 一个; 不断; 完善
RT   
T1        
JF 73
YR 200214
K1 研究; 发现; 冠状; 病毒; 可能; 会; 通过; 攻击; 表达; 血管; 紧张; 素; 转化; 酶; 2; ACE2; 的; II; 型; 肺泡; 上皮; 细胞; 发挥; 致病; 作用; 有; 观点; 认为; ACEI; 类; 药物; 会; 反射; 性; 增加; ACE2; 增加; 病毒; 感染; 几率; 而; 另有
RT   
T1        
JF 74
YR 200214
K1 在; 新冠肺炎; 流行; 时期; 难免; 还; 会; 有; 不少; 朋友; 内心; 紧张; 我; 好像; 生病; 了; 是; 不是; 出现; 咳嗽; 发烧; 就是; 新型冠状病毒; 肺炎; ?; 实际上; 感染; 新型冠状病毒; 和; 普通; 感冒; 流感; 的; 临床; 表现
RT   
T1        
JF 75
YR 200214
K1 截至; 2020; 年; 2; 月; 14; 日; 10; 时; 辽宁省; 累计; 新型冠状病毒; 肺炎; 确诊; 病例; 117; 例; 治愈; 出院; 24; 例; 死亡; 1; 例; 117; 例; 确诊; 病例; 中; 沈阳市; 28; 例; 大连市; 17; 例; 鞍山市; 3; 例; 本溪市; 3; 例
RT   
T1        
JF 76
YR 200214
K1 新型冠状病毒; 感染; 引发; 的; 肺炎; 在; 中国; 多; 地; 蔓延; 情势; 严峻; 东芝; 集团; 决定; 向; 相关; 慈善; 机构; 捐赠; 100; 万元; 人民币; 支援; 中国; 抗击; 此次; 疫情; 此外; 东芝还; 在; 日本; 紧急; 筹措; 口罩; 10000; 枚; 经
RT   
T1        
JF 77
YR 200214
K1 2020; 年; 2; 月; 13; 日; 0; 24; 时; 浙江省; 新型冠状病毒; 肺炎; 新增; 确诊; 病例; 10; 例; 新增; 出院; 病例; 40; 例; 其中; 新增; 确诊; 病例; 中; 杭州市; 3; 例; 温州市; 6; 例; 绍兴市; 1; 例; 新增; 出院; 病例; 中
RT   
T1        
JF 78
YR 200213
K1 深圳; 2; 月; 13; 日; 消息; 记者; 李强; 通讯员; 深; 卫信; 2; 月; 13; 日; 下午; 经; 专家组; 会诊; 深圳; 再有; 13; 名; 新型冠状病毒; 肺炎; 确诊; 患者; 出院; 累计; 达; 94; 人; 经过; 深圳市; 第三; 人民; 医院; 南
RT   
T1        
JF 79
YR 200213
K1 新型冠状病毒; 疫苗; 的; 研发; 之; 路; 走; 到; 哪儿; 了; ?; 什么; 是; 疫苗; 疫苗; 是; 指; 为; 预防; 控制; 疾病; 的; 发生; 流行; 用于; 人体; 免疫; 接种; 的; 预防性; 生物制品; 包括; 免疫; 规划; 疫苗; 和; 非; 免疫; 规划; 疫苗; 
RT   
T1        
JF 80
YR 200213
K1 1; 月; 21; 日; 双双; 接受; 住院; 隔离; 治疗; 并; 确诊; 新型冠状病毒; 感染; 施强; 觉得; 很; 惊讶; 因为; 在此; 之前; 他; 一直; 认为; 自己; 是; 安全; 的; 原来; 他; 从; 1; 月; 3; 日; 起; 先后; 两; 次; 赴; 武汉; 公干; ,
RT   
T1        
JF 81
YR 200213
K1 南京; 2; 月; 13; 日; 电; 张鑫; 2; 月; 13; 日上; 午; 江苏省; 卫生; 健康; 委; 通报; 2020; 年; 2; 月; 12; 日; 0; 24; 时; 江苏省; 新型冠状病毒; 肺炎; 新增; 确诊; 病例; 27; 例; 其中; 轻型; 病例; 6; 例; 普通型
RT   
T1        
JF 82
YR 200213
K1 现有; 新型冠状病毒; 肺炎; 疑似; 病例; 共; 69; 例; 其中; 福州市; 20; 例; 鼓楼区; 3; 例; 台江区; 1; 例; 仓山区; 4; 例; 晋安区; 3; 例; 长乐; 区; 1; 例; 闽侯县; 3; 例; 连江县; 2; 例; 闽清县; 2; 例; 
RT   
T1        
JF 83
YR 200212
K1 间隔; 24; 小时; 两; 次; 呼吸道; 病原; 核酸; 检测; 均; 为; 阴性; 同时; 经; 影像; 学; 检查; 显示; 肺部; 炎症; 明显; 吸收; 经; 西藏; 自治区; 医疗; 救治; 专家组; 评估; 符合; 新型冠状病毒; 肺炎; 确诊; 病例; 解除; 隔离; 和; 出院; 标准; 
RT   
T1        
JF 84
YR 200212
K1 据; 西藏; 卫健委; 网站; 消息; 2; 月; 12; 日; 西藏; 首例; 新型冠状病毒; 肺炎; 确诊; 患者; 从; 自治区; 第三; 人民; 医院; 治愈; 出院; 患者; 张; 某某; 经过; 18; 天; 的; 精心; 治疗; 体温; 恢复; 正常; 1; 周; 以上; 呼吸道; 症状
RT   
T1        
JF 85
YR 200212
K1 新型冠状病毒; 感染; 的; 肺炎; 疫情; 牵动; 着; 14; 亿; 人民; 的; 心; 全国; 人民; 都; 加入; 了; 这; 场; 抗击; 疫情; 的; 狙击战; 中国科; 学; 技术; 大学; 第一; 附属; 医院; 中国科; 学; 技术; 大学; 出版社; 组织; 相关; 专家; 为; 奋战; 在
RT   
T1        
JF 86
YR 200212
K1 据; 世界卫生组织; WHO; 2; 月; 11; 日; 发布; 的; 一; 份; 新型冠状病毒; 2019-nCoV; 情况; 显示; 越来越; 多; 的; 证据; 表明; 新冠病毒; 和; 在; 蝙蝠; 中; 传播; 的; 冠状; 病毒; CoV; 之间; 存在; 联系; 更具; 体
RT   
T1        
JF 87
YR 200212
K1 根据; 安徽省; 卫健委; 发布; 的; 消息; 安徽省; 大力; 推动; 中医药; 诊治; 新型冠状病毒; 肺炎; 工作; 安徽省; 要求; 定点; 收治; 医院; 对; 普通; 确诊; 患者; 在; 第一; 时间; 服用; 由; 国家卫健委; 国家; 中医药; 管理局; 联合
RT   
T1        
JF 88
YR 200212
K1 2020; 年; 2; 月; 11; 日; 0; 24; 时; 青海省; 新型冠状病毒; 肺炎; 新增; 确诊; 病例; 0; 例; 新增; 重症; 病例; 0; 例; 新增; 死亡; 病例; 0; 例; 新增; 出院; 病例; 2; 例; 当日; 无; 新增; 确诊; 病例; 和; 疑似; 病例; 截至; 2; 月
RT   
T1        
JF 89
YR 200212
K1 重庆; 2; 月; 12; 日; 消息; 记者; 刘湛; 重庆市; 卫生; 健康; 委; 通报; 2; 月; 11; 日; 12—; 24; 时; 重庆市; 新冠肺炎; 新增; 确诊; 病例; 16; 例; 新增; 重型; 病例; 2; 例; 重型; 病例; 转; 普通型; 病例; 7; 例; 重型
RT   
T1        
JF 90
YR 200212
K1 冠状; 指; 病毒; 的; 独特; 形状; 作为; 一; 种; 大型; 病毒; 家族; 冠状; 病毒; 常见于; 哺乳类; 和; 鸟类; 中; 在; 2019-nCoV; 基因组; 中; 最; 长; 基因; 编码; 4405; 个; 氨基酸; 这个; 蛋白; 是非; 结构性; 多; 蛋白; 包括; 多; 个
RT   
T1        
JF 91
YR 200212
K1 截至; 2020; 年; 2; 月; 11; 日; 24; 时; 辽宁省; 累计; 新型冠状病毒; 肺炎; 确诊; 病例; 116; 例; 治愈; 出院; 19; 例; 116; 例; 确诊; 病例; 中; 沈阳市; 28; 例; 大连市; 16; 例; 鞍山市; 3; 例; 本溪市; 3; 例; 丹东市
RT   
T1        
JF 92
YR 200212
K1 光明; 网; 讯; 2; 月; 11; 日; 世卫组织; 总; 干事; 谭; 德赛; 在; 全球; 研究; 与; 创新; 论坛; 记者会; 上; 宣布; 将; 新型冠状病毒; 命名; 为; COVID; 19”; 其中; Co”; 代表; 冠状; 病毒; Vi”; 为; 病毒; ,
RT   
T1        
JF 93
YR 200212
K1 世卫组织; 总; 干事; 谭德; 塞; 11; 日; 表示; 新型冠状病毒; 疫苗; 有望; 在; 18; 个; 月; 内; 准备; 就绪; 目前; 仍; 需; 竭尽全力; 防控; 病毒; 
RT   
T1        
JF 94
YR 200212
K1 快讯; 世卫组织; 总; 干事; 谭德; 塞; 11; 日; 表示; 新型冠状病毒; 疫苗; 有望; 在; 18; 个; 月; 内; 准备; 就绪; 目前; 仍; 需; 竭尽全力; 防控; 病毒; 
RT   
T1        
JF 95
YR 200212
K1 当地; 时间; 11; 日; 世卫组织; 在; 日内瓦; 召开; 发布会; 宣布; 将; 新型冠状病毒; 正式; 命名; 为; COVID; 19; 此; 英文; 缩写; 象征; 着; 19; 年; 发现; 的; 冠状; 病毒; 疾病; 世卫组织; 总; 干事; 谭德; 塞; 表示; 选择; 这一
RT   
T1        
JF 96
YR 200211
K1 快讯; 世界卫生组织; 总; 干事; 谭德; 塞; 11; 日; 在; 瑞士; 日内瓦; 宣布; 将; 新型冠状病毒; 感染; 的; 肺炎; 命名; 为; Covid; 19”; 2; 月; 11; 日; 在; 瑞士; 日内瓦; 世界卫生组织; 总; 干事; 谭; 德赛; 出席; 新
RT   
T1        
JF 97
YR 200211
K1 新型冠状病毒; 全球; 研究; 与; 创新; 论坛; 在; 日内瓦; 开幕; ; 日内瓦; 2; 月; 11; 日; 电; 记者; 聂晓阳; 刘曲; 凌馨; 世界卫生组织; 和; 全球; 传染病; 防控; 研究; 合作; 组织; 11; 日; 在; 瑞士; 日内瓦
RT   
T1        
JF 98
YR 200211
K1 兰州; 2; 月; 11; 日; 电; 记者; 银燕; 记者; 今日; 从; 甘肃省; 科技; 厅; 获悉; 《; 甘肃省; 新型冠状病毒; 感染; 的; 肺炎; 疫情; 心理; 防护; 指导; 手册; 》; 日前; 正式; 出版; 该书; 分为; 疾病; 篇; 基础; 护理; 篇; 身心
RT   
T1        
JF 99
YR 200211
K1 称; 该; 航班; 为; 2; 月; 3; 日; 从; 肯尼亚; 首都; 内罗毕; 飞往; 广州; 的; CZ634; 航班; 由于; 货舱; 已; 满; 工作; 人员; 紧急; 将; 客舱; 前舱; 清; 空; 将; 捐助; 给; 国内; 抗击; 新型冠状病毒; 的; 物资; 放在; 客舱; 运送; 回国; 
RT   
T1        
JF 100
YR 200211
K1 果蔬; 表面; 会; 附着; 新型冠状病毒; ?; 不; 戴口罩; 驾车; 被; 扣; 6; 分; ?; 谣言; 作怪; 莫; 慌张; 2020; 年; 02; 月; 11; 日; 16; 51; 来源; 互联网; 联合; 辟谣; 平台; 参与; 互动
RT   
T1        
JF 101
YR 200211
K1 新型冠状病毒; 疫情; 不断; 延; 烧; 对; 台港; 两地; 的; 经济; 造成; 不; 小; 的; 冲击; 
RT   
T1        
JF 102
YR 200211
K1 2020; 年; 2; 月; 10; 日; 0; 时; 24; 时; 海南省; 新型冠状病毒; 肺炎; 新增; 确诊; 病例; 6; 例; 新增; 重症; 病例; 0; 例; 新增; 死亡; 病例; 0; 例; 新增; 重症; 病例; 转; 轻; 症; 病例; 1; 例; 新增; 出院; 病例; 0; 例; 新增; 确诊
RT   
T1        
JF 103
YR 200211
K1 科普; 穿山甲; 可能; 是; 新型冠状病毒; 二传手; 吗; ; 有; 研究; 认为; 穿山甲; 可能; 是; 新型冠状病毒; 的; 潜在; 中间; 宿主; 这; 引发; 了; 一些; 争议; 和; 讨论; 那; 什么; 是; 病毒; 中间; 宿主; ?; 这项; 研究
RT   
T1        
JF 104
YR 200211
K1 记者; 今天; 从; 山东省; 卫生健康委员会; 了解; 到; 2020; 年; 2; 月; 10; 日; 12; 24; 时; 山东省; 新型冠状病毒; 肺炎; 新增; 确诊; 病例; 20; 例; 累计; 确诊; 病例; 486; 例; 含; 重症; 病例; 18; 例; 危; 重症; 病例; 9; 例; ,
RT   
T1        
JF 105
YR 200211
K1 ; 抗击; 新冠肺炎; 内蒙古; 无; 新增; 新型冠状病毒; 肺炎; 确诊; 病例; 呼和浩特; 2; 月; 11; 日; 电; 记者; 张玮; 11; 日; 内蒙古; 自治区; 卫生健康委员会; 官方; 发布; 消息; 称; 2020; 年; 2; 月; 10; 日; 10; 时
RT   
T1        
JF 106
YR 200211
K1 关于; 新型冠状病毒; 我们; 究竟; 了解; 多少; 其中; 哪些; 问题; 已经; 在; 科学界; 和; 医学界; 达成; 共识; 哪些; 科学; 知识; 和; 医学; 常识; 又; 能; 帮助; 人们; 打; 好; 这; 场; 战; 疫; ?
RT   
T1        
JF 107
YR 200211
K1 为; 坚决; 落实; 党中央; 国务院; 决策; 部署; 全力; 支援; 湖北省; 开展; 新型冠状病毒; 肺炎; 防治; 工作; 坚决; 打; 赢; 疫情; 防控; 阻击战; 国家; 卫生; 健康; 委; 举; 全国; 之; 力; 集; 优质; 资源; 建立; 省际; 对口; 支援; 湖北省
RT   
T1        
JF 108
YR 200211
K1 为; 坚决; 落实; 党中央; 国务院; 决策; 部署; 全力; 支援; 湖北省; 开展; 新型冠状病毒; 肺炎; 防治; 工作; 坚决; 打; 赢; 疫情; 防控; 阻击战; 国家; 卫生; 健康; 委; 举; 全国; 之; 力; 集; 优质; 资源; 建立; 省际; 对口; 支援; 湖北省
RT   
T1        
JF 109
YR 200211
K1 南京; 2; 月; 11; 日; 电; 张鑫; 江苏省; 卫健委; 2; 月; 11; 日; 发布; 2020; 年; 2; 月; 10; 日; 0; 24; 时; 江苏省; 新型冠状病毒; 肺炎; 新增; 确诊; 病例; 23; 例; 其中; 轻型; 病例; 7; 例; 普通型; 病例; 16; 例; 
RT   
T1        
JF 110
YR 200211
K1 南京; 2; 月; 11; 日; 电; 张鑫; 江苏省; 卫健委; 2; 月; 11; 日; 发布; 2020; 年; 2; 月; 10; 日; 0; 24; 时; 江苏省; 新型冠状病毒; 肺炎; 新增; 确诊; 病例; 23; 例; 其中; 轻型; 病例; 7; 例; 普通型; 病例; 16; 例; 
RT   
T1        
JF 111
YR 200211
K1 2020; 年; 2; 月; 10; 日; 0; 24; 时; 河南省; 新增; 新型冠状病毒; 肺炎; 确诊; 病例; 32; 例; 新增; 出院; 病例; 29; 例; 新增; 死亡; 病例; 1; 例; 新增; 确诊; 病例; 中; 信阳市; 8; 例; 含; 固始县; 4; 例; 驻马店市; 3; 例; 
RT   
T1        
JF 112
YR 200211
K1 2; 月; 10; 日; 0—; 24; 时; 31; 个; 省; 自治区; 直辖市; 和; 新疆; 生产; 建设; 兵团; 新增; 确诊; 病例; 2478; 例; 湖北; 2097; 例; 新增; 重症; 病例; 849; 例; 湖北; 839; 例; 新增; 死亡; 病例; 108; 例; 湖北; 103; 例
RT   
T1        
JF 113
YR 200211
K1 据; 山西省; 卫生健康委员会; 网站; 消息; 2020; 年; 2; 月; 10; 日; 0; 时至; 24; 时; 山西省; 新增; 新型冠状病毒; 肺炎; 确诊; 病例; 3; 例; 其中; 太原市; 1; 例; 万; 柏林; 区; 1; 例; 晋中; 市; 1; 例; 平遥县; 1; 例; )
RT   
T1        
JF 114
YR 200210
K1 据; 甘肃; 卫健委; 网站; 消息; 截至; 2; 月; 10; 日; 20; 时; 甘肃; 新增; 3; 例; 新型冠状病毒; 肺炎; 确诊; 病例; 在; 甘肃; 宝; 石花; 医院; 住院; 隔离; 偶; 有; 干咳; 2; 月; 7; 日以; 疑似; 新型冠状病毒; 肺炎; 转运; 至
RT   
T1        
JF 115
YR 200210
K1 据; 甘肃; 卫健委; 网站; 消息; 截至; 2; 月; 10; 日; 20; 时; 甘肃; 新增; 3; 例; 新型冠状病毒; 肺炎; 确诊; 病例; 在; 甘肃; 宝; 石花; 医院; 住院; 隔离; 偶; 有; 干咳; 2; 月; 7; 日以; 疑似; 新型冠状病毒; 肺炎; 转运; 至
RT   
T1        
JF 116
YR 200210
K1 为; 依法; 惩治; 妨害; 新型冠状病毒; 感染肺炎; 疫情; 防控; 违法; 犯罪; 行为; 保障; 人民; 群众; 生命; 安全; 和; 身体; 健康; 保障; 社会; 安定; 有序; 保障; 疫情; 防控; 工作; 顺利; 开展; 根据; 有关; 法律; 司法; 解释; 的; 规定; ,
RT   
T1        
JF 117
YR 200210
K1 新型冠状病毒; 会; 不会; 通过; 粪口; 传播; ?; ; 专家; 表示; 目前; 来看; 新冠病毒; 主要; 的; 传播; 途径; 还是; 通过; 呼吸道; 飞; 沫; 传播; 和; 接触; 传播; 
RT   
T1        
JF 118
YR 200210
K1 央; 视网; 消息; 新型冠状病毒; 肺炎; 疫情; 仍然; 牵动; 着; 公众; 的; 心; 就; 临床; 表现; 来看; 大部分; 被; 感染; 的; 人群; 并不; 会; 出现; 症状; 或者; 症状; 比较; 轻微; 但; 也; 有; 不少; 重症; 患者; 甚至; 被; 病毒; 夺走; 了; 生命
RT   
T1        
JF 119
YR 200210
K1 武汉; 2; 月; 9; 日; 电; 中国; 工程院; 院士; 湖北省; 新冠肺炎; 疫情; 防控; 科研; 攻关组; 专家; 华中; 农业; 大学; 教授; 陈焕春; 9; 日; 晚; 接受; 记者; 采访; 时; 说; 新型冠状病毒; 不是; SARS; 冠状; 病毒; 此
RT   
T1        
JF 120
YR 200210
K1 2; 月; 10; 日; 电; 据; 福建省; 卫健委; 网站; 消息; 2; 月; 9; 日; 0—; 24; 时; 福建省; 新增; 新型冠状病毒; 肺炎; 确诊; 病例; 11; 例; 其中; 福州市; 1; 例; 晋安区; 1; 例; 厦门市; 3; 例; 思; 明; 区; 1
RT   
T1        
JF 121
YR 200210
K1 2; 月; 9; 日; 0—; 24; 时; 31; 个; 省; 自治区; 直辖市; 和; 新疆; 生产; 建设; 兵团; 新增; 确诊; 病例; 3062; 例; 湖北; 2618; 例; 新增; 重症; 病例; 296; 例; 湖北; 258; 例; 新增; 死亡; 病例; 97; 例; 湖北; 91; 例; ,
RT   
T1        
JF 122
YR 200210
K1 辽宁; 搭建; 全国; 首; 个; 省级; 新型冠状病毒; 肺炎; 影像; 会诊; 平台; 北京; 不得; 拒绝; 招录; 或; 解聘; 疫情; 严重; 地区; 劳动者; 内蒙古; 启用; 流动; 人口; 自助; 登记; 系统; 要求; 所有; 返程; 人员; 通过; 网上; 自主; 填报
RT   
T1        
JF 123
YR 200209
K1 召开; 的; 第; 十九; 场; 疫情; 防控; 例行; 发布会; 上; 中国; 工程院; 院士; 湖北省; 新冠肺炎; 疫情; 防控; 科研; 攻关组; 专家; 华中; 农业; 大学; 教授; 陈焕春; 表示; 研究; 分析; 发现; 新型冠状病毒; 属于; SARS; 冠状; 病毒
RT   
T1        
JF 124
YR 200209
K1 针对; 网友; 关心; 的; 新冠病毒; 是否; 存在; 气溶胶; 传播; 中国; 疾病; 预防; 控制; 中心; 传染病; 预防; 控制; 处; 此外; 农产品; 在; 售卖; 运输; 的; 过程; 中; 是; 不是; 会; 附着; 新型冠状病毒; ?; 农产品; 买; 回家; 后; 如何
RT   
T1        
JF 125
YR 200209
K1 空气; 中; 是否; 有; 新型冠状病毒; ?; 还; 能; 开窗; 通风; 吗; ?; ; 从; 这个; 角度; 讲; 在; 日常; 通风; 环境; 下; 空气; 中; 一般; 不会; 有; 新型冠状病毒; 所以; 建议; 每天; 至少; 两; 次; 开窗; 通风; 是; 降低; 感染; 风险; 的; 有效
RT   
T1        
JF 126
YR 200209
K1 解放军; 总医院; 第五; 医学; 中心; 获; 批; 新型冠状病毒; 核酸; 检测; 单位; ; 解放军; 总医院; 第五; 医学; 中心; 临床; 检验; 医学; 中心; 顺利; 通过; 北京市; 卫生健康委员会; 审核; 及; 北京市; 疾控中心; 检测; 结果
RT   
T1        
JF 127
YR 200209
K1 自治区; 党委; 书记; 自治区; 新型冠状病毒; 肺炎; 疫情; 防控; 工作; 领导; 小组; 组长; 陈全国; 出席; 会议; 并; 讲话; 自治区; 主席; 自治区; 新型冠状病毒; 肺炎; 疫情; 防控; 工作; 领导; 小组; 副; 组长; 雪; 克; 来; 提; ·
RT   
T1        
JF 128
YR 200209
K1 目前; 新型冠状病毒; 主要; 的; 传播; 途径; 还是; 呼吸道; 飞; 沫; 传播; 和; 接触; 传播; 气溶胶; 和; 粪; —; 口; 等; 传播; 途径; 尚; 待; 进一步; 明确; 通过; 流行病; 学; 调查; 显示; 病例; 多; 可以; 追踪; 到; 与; 确诊; 的; 病例; 有; 过
RT   
T1        
JF 129
YR 200209
K1 2; 月; 9; 日; 电; 据; 陕西省; 卫健委; 网站; 消息; 截至; 2; 月; 9; 日; 10; 时; 陕西; 新增; 13; 例; 新冠肺炎; 确诊; 病例; 新增; 疑似; 病例; 73; 例; 新增; 确诊; 病例; 中; 西安市; 8; 例; 宝鸡市; 1; 例; 渭南市; 4
RT   
T1        
JF 130
YR 200209
K1 2; 月; 9; 日; 电; 据; 山东省; 卫健委; 网站; 消息; 2020; 年; 2; 月; 8; 日; 12; 24; 时; 山东省; 新型冠状病毒; 肺炎; 新增; 确诊; 病例; 19; 例; 累计; 确诊; 病例; 435; 例; 含; 重症; 病例; 26; 例; 危; 重症; 病例; 6; 例; ,
RT   
T1        
JF 131
YR 200209
K1 2; 月; 9; 日; 电; 据; 贵州省; 卫健委; 网站; 消息; 2020; 年; 2; 月; 8; 日; 12—; 24; 时; 全省; 新型冠状病毒; 感染; 的; 肺炎; 新增; 确诊; 病例; 7; 例; 新增; 治愈; 出院; 病例; 0; 例; 其中; 新增; 确诊; 病例; 中; 贵阳市; 4
RT   
T1        
JF 132
YR 200209
K1 截至; 2; 月; 8; 日; 24; 时; 新型; 冠状; 病毒; 肺炎; 疫情; 最新; 情况; ; 2; 月; 8; 日; 0—; 24; 时; 31; 个; 省; 自治区; 直辖市; 和; 新疆; 生产; 建设; 兵团; 新增; 确诊; 病例; 2656; 例; 湖北; 2147; 例; 新增; 重症
RT   
T1        
JF 133
YR 200209
K1 北京; 2; 月; 9; 日; 电; 据; 湖北省; 卫生健康委员会; 官方; 网站; 消息; 2; 月; 8; 日; 湖北省; 新增; 新型冠状病毒; 肺炎; 病例; 2147; 例; 新增; 死亡; 81; 例; 新增; 出院; 324; 例; 据; 了解; 2020; 年; 2; 月; 8; 日; 0; 时; -
RT   
T1        
JF 134
YR 200208
K1 国务院; 应对; 新型冠状病毒; 肺炎; 疫情; 联防; 联控; 机制; 成员; 现; 决定; 将; 新型冠状病毒; 感染; 的; 肺炎; 暂; 命名; 为; 新型冠状病毒; 肺炎; 简称; 新冠肺炎; 英文; 简称; NCP。
RT   
T1        
JF 135
YR 200208
K1 一; 新型冠状病毒; 疫情; 下; 的; 常见; 心理; 反应; 是; 什么; 新型冠状病毒; 疫情; 就是; 一场; 重大; 危机; 而且; 伴随着; 我们; 的; 传统; 节日; 春节; 而; 来; 其; 影响; 更为; 严重; 
RT   
T1        
JF 136
YR 200208
K1 尽管; 目前; 冠状; 病毒; 在; 中国; 的; 传播; 对; 中国; 社会; 健康; 构成; 了; 挑战; 但; 新; 的; 迄今; 无; 治愈; 方式; 的; 病原体; 的; 出现; 实际上; 是; 全球性; 挑战; 2020; 年初; 世界卫生组织; 预测; 全球; 健康; 的; 主要; 威胁; 之一
RT   
T1        
JF 137
YR 200208
K1 郑州; 2; 月; 8; 日; 消息; 记者; 李凡; 据; 河南省; 卫健委; 消息; 2020; 年; 2; 月; 7; 日; 0; 24; 时; 河南省; 新增; 新型冠状病毒; 感染; 的; 肺炎; 确诊; 病例; 67; 例; 新增; 出院; 病例; 29; 例; 新增; 死亡; 病例; 1; 例; 
RT   
T1        
JF 138
YR 200208
K1 兰州; 2; 月; 8; 日; 消息; 记者; 孟永辉; 张磊; 王妍; 截至; 2; 月; 7; 日; 20; 时; 甘肃; 新增; 4; 例; 新型冠状病毒; 感染; 的; 肺炎; 确诊; 病例; 新增; 确诊; 病例; 中; 定西; 市; 3; 例; 平凉市; 1; 例; 新增; 死亡
RT   
T1        
JF 139
YR 200208
K1 2020; 年; 1; 月; 12; 日; 国家卫健委; 与; 世界; 卫生; 组织; 分享; 发现; 的; 新型冠状病毒; 基因; 序列; 信息; 世界卫生组织; 正式; 将; 造成; 武汉; 肺炎; 疫情; 的; 新型冠状病毒; 命名; 为; 2019; 新型冠状病毒; HCoV-
RT   
T1        
JF 140
YR 200208
K1 2; 月; 8; 日; 电; 据; 国家卫健委; 网站; 消息; 2; 月; 7; 日; 0—; 24; 时; 31; 个; 省; 自治区; 直辖市; 和; 新疆; 生产; 建设; 兵团; 新增; 确诊; 病例; 3399; 例; 湖北; 2841; 例; 新增; 重症; 病例; 1280; 例; 湖
RT   
T1        
JF 141
YR 200208
K1 据; 山东; 卫健委; 微; 信; 公众; 号; 消息; 7; 日; 12; 24; 时; 山东省; 新型冠状病毒; 感染; 的; 肺炎; 新增; 确诊; 病例; 21; 例; 累计; 确诊; 病例; 407; 例; 含; 重症; 病例; 25; 例; 危; 重症; 病例; 7; 例; 出院; 38; 例; 无; 死亡
RT   
T1        
JF 142
YR 200208
K1 据; 山西省; 卫健委; 网站; 消息; 2020; 年; 2; 月; 7; 日; 0; 时至; 24; 时; 山西省; 新型冠状病毒; 感染; 的; 肺炎; 新增; 确诊; 病例; 8; 例; 6; 名; 危; 重症; 病例; 晋城市; 2; 例; 太原市; 1; 例; 长治市; 1; 例; 忻州市
RT   
T1        
JF 143
YR 200208
K1 据; 重庆市; 卫健委; 网站; 消息; 2020; 年; 2; 月; 7; 日; 12—; 24; 时; 重庆市; 新型冠状病毒; 感染; 的; 肺炎; 新增; 确诊; 病例; 11; 例; 新增; 重型; 病例; 5; 例; 重型; 病例; 转; 普通型; 病例; 3; 例; 新增; 危; 重型; 病例; 1; 例
RT   
T1        
JF 144
YR 200208
K1 截至; 2; 月; 7; 日; 24; 时; 新型; 冠状; 病毒; 肺炎; 疫情; 最新; 情况; ; 2; 月; 7; 日; 0—; 24; 时; 31; 个; 省; 自治区; 直辖市; 和; 新疆; 生产; 建设; 兵团; 新增; 确诊; 病例; 3399; 例; 湖北; 2841; 例; 新增; 重症
RT   
T1        
JF 145
YR 200208
K1 在; 做; 实; 做; 细; 疫情; 防控; 各项; 工作; 的; 基础; 上; 统一; 思想; 统筹兼顾; 出台; 实招; 硬; 招; 支持; 企业; 开工; 复工; 全力; 保持; 经济社; 会; 平稳; 健康; 发展; 经省; 新型冠状病毒; 感染; 的; 肺炎; 疫情; 防控; 指挥部
RT   
T1        
JF 146
YR 200207
K1 长; 达; 3; 分; 多; 钟; 的; 沙; 画; 视频; 中; 有关; 新型冠状病毒; 肺炎; 的; 科学; 防范; 知识; 一一; 呈现; 新型冠状病毒; 肺炎; 疫情; 发生; 后; 正在; 韩国; 攻读; 博士; 的; 湖南; 工业; 大学; 包装; 设计; 艺术; 学院; 老师; 李丽; 第一
RT   
T1        
JF 147
YR 200207
K1 题; 武汉; 社区; 拉网式; 排查; 直; 击; —; —; 新型冠状病毒; 感染; 的; 肺炎; 疫情; 防控; 焦点; 扫描; 之; 九; 记者; 7; 日; 下午; 武汉市; 蔡甸区; 蔡甸; 街; 跃进; 社区; 网格; 员; 高波; 匆匆; 走; 出; 办公室; 穿过; 马路
RT   
T1        
JF 148
YR 200207
K1 外国; 政要; 积极; 评价; 和; 支持; 中国; 抗击; 新型冠状病毒; 肺炎; 疫情; ; 又; 有; 一些; 国家; 领导人; 及; 国际; 组织; 负责人; 继续; 通过; 各种; 方式; 对; 中国; 抗击; 疫情; 表示; 慰问; 和; 支持; 
RT   
T1        
JF 149
YR 200207
K1 公安; 机关; 依法; 严厉; 打击; 拒绝; 隔离; 治疗; 传播; 新型冠状病毒; 的; 违法; 犯罪; 行为; ; 部分; 人员; 刻意; 隐瞒; 情况; 拒绝; 隔离; 治疗; 致使; 病毒; 传播; 扩散; 危害; 公共; 安全; 各地; 公安; 机关; 高度; 重视; ,
RT   
T1        
JF 150
YR 200207
K1 外国; 政党; 领导人; 积极; 评价; 和; 支持; 中国; 抗击; 新型冠状病毒; 感染肺炎; 疫情; 的; 努力; ; 连日来; 又; 有; 一些; 国家; 政党; 领导人; 致电; 致函; 中共中央; 对外; 联络部; 声援; 中方; 为; 抗击; 新型冠状病毒
RT   
T1        
JF 151
YR 200207
K1 记者; 从; 发布会; 上; 获悉; 岭南; 现代; 农业; 科学; 与; 技术; 广东省; 实验室; 华南; 农业; 大学; 教授; 沈永义; 肖立华; 等; 科研; 人员; 通过; 联合; 攻关; 在; 新型冠状病毒; 潜在; 中间; 宿主; 的; 溯源; 上; 取得; 重大; 突破; 
RT   
T1        
JF 152
YR 200207
K1 在; 国家卫健委; 与; 国家; 中医药; 管理局; 公布; 的; 《; 新型冠状病毒; 感染; 的; 肺炎; 诊疗; 方案; 试行; 第四; 版; 》; 中提; 到; 新型冠状病毒; 传播; 途径; 为; 经; 呼吸道; 飞; 沫; 传播; 是; 主要; 的; 传播; 途径; 亦可; 通
RT   
T1        
JF 153
YR 200207
K1 上月底; 云南省; 卫生健康委员会; 确认; 昆明市; 第一; 人民; 医院; 为; 云南省; 第; 一批; 开展; 新型冠状病毒; 核酸; 检测; 工作; 的; 5; 家; 医疗; 机构; 之一; 
RT   
T1        
JF 154
YR 200207
K1 第三方; 机构; 等; 检测; 力量; 加快; 实验室; 改造; 升级; 配置; 检测; 必需; 设备; 千方百计; 提高; 新型冠状病毒; 感染肺炎; 诊断; 效率; 确保; 疑似; 病人; 第一; 时间; 得到; 及时; 检测; 最大; 程度; 为; 临床; 治疗; 和; 联防
RT   
T1        
JF 155
YR 200207
K1 世卫; 协调; 全球; 力量; 推动; 加快; 新型冠状病毒; 研究; ; 世界卫生组织; 6; 日; 宣布; 将; 于; 本月; 11; 日; 和; 12; 日; 在; 日内瓦; 举办; 针对; 新型冠状病毒; 的; 全球; 研究; 与; 创新论; 坛; 以; 协调; 全球; 科研; 力量; ,
RT   
T1        
JF 156
YR 200207
K1 在; 前所; 未知; 的; 新型冠状病毒; 袭; 来之; 际; 全球; 科学界; 携手; 迎战; 这个; 人类; 共同; 的; 敌人; 法国; 巴斯德; 研究所; 专家; 文森特; ·; 埃; 努; 夫; 日前; 表示; 世界; 范围; 内; 已; 有; 20; 多; 个; 新型冠状病毒; 基因组; 测; 序
RT   
T1        
JF 157
YR 200207
K1 北京; 2; 月; 6; 日; 电; 截至; 2; 月; 6; 日; 中午; 12; 时; 白俄罗斯; 巴基斯坦; 朝鲜; 韩国; 日本; 泰国; 马来西亚; 印尼; 马尔代夫; 缅甸; 德国; 英国; 法国; 意大利; 奥地利; 匈牙利; 
RT   
T1        
JF 158
YR 200207
K1 原; 标题; 王东; 峰; 主持; 召开; 河北省; 应对; 新型冠状病毒; 感染肺炎; 疫情; 工作; 领导; 小组会; 议; 深入; 贯彻; 习近平; 总书记; 重要; 指示; 和; 党中央; 决策; 部署; 全力以赴; 推进; 疫情; 防控; 工作; 落到实处; 取得; 实效
RT   
T1        
JF 159
YR 200207
K1 据; 湖北省; 卫健委; 网站; 消息; 2020; 年; 2; 月; 6; 日; 0; 时; 24; 时; 湖北省; 新增; 新型冠状病毒; 感染; 的; 肺炎; 病例; 2447; 例; 全省; 新增; 死亡; 69; 例; 
RT   
T1        
JF 160
YR 200207
K1 据; 河南省; 卫健委; 官方; 微; 博; 消息; 2020; 年; 2; 月; 6; 日; 0; 24; 时; 河南省; 新增; 新型冠状病毒; 感染; 的; 肺炎; 确诊; 病例; 63; 例; 新增; 出院; 病例; 14; 例; 新增; 死亡; 病例; 1; 例; 
RT   
T1        
JF 161
YR 200207
K1 省; 卫健委; 消息; 截至; 2; 月; 5; 日; 24; 时; 江苏省; 新型冠状病毒; 感染; 的; 肺炎; 出院; 病例; 增至; 26; 例; 其中; 南京; 11; 例; 苏州; 4; 例; 徐州; 3; 例; 常州; 2; 例; 盐城; 2; 例; 淮安; 1; 例; 连云港; 1; 例; 无锡; 1; 例; ,
RT   
T1        
JF 162
YR 200207
K1 国际; 社会; 支持; 中国; 防控; 新型冠状病毒; 感染肺炎; 疫情; ; 截至; 2; 月; 6; 日; 中午; 12; 时; 白俄罗斯; 巴基斯坦; 朝鲜; 韩国; 日本; 泰国; 马来西亚; 印尼; 马尔代夫; 缅甸; 德国; 英国; 
RT   
T1        
JF 163
YR 200206
K1 近期; 新型冠状病毒; 肺炎; 疫情; 引起; 希腊; 政府; 和; 社会; 各界; 高度; 关注; 希腊; 政要; 和; 各界; 友好; 人士; 纷纷; 通过; 不同; 方式; 向; 中方; 表示; 支持; 和; 慰问; 希腊; 总统府; 秘书长; 耶; 尼玛; 塔斯; 在; 总统府; 向; 中国
RT   
T1        
JF 164
YR 200206
K1 这; 两; 天; 一条; 千万; 别; 出门; 玩; 雪; 的; 消息; 在; 网上; 传播; 消息; 称; 空气; 中; 的; 冠状; 病毒; 会; 被; 雪花; 带到; 地面; 如果; 不能; 保证; 3; 小时; 内; 不; 接触; 口; 鼻; 衣服; 全部; 酒精; 消毒; 就; 不要; 出门; 玩; 雪; ,
RT   
T1        
JF 165
YR 200206
K1 2; 月; 5; 日; 在; 日本; 横滨; 港; 防疫; 人员; 将; 钻石; 公主; 号; 邮轮; 上; 确诊; 的; 新型冠状病毒; 感染; 患者; 移; 向; 救护车; 日本; 厚生; 劳动; 省; 5; 日; 说; 停靠; 在; 横滨; 港; 外; 的; 邮轮; 钻石; 公主; 号; 上有; 10
RT   
T1        
JF 166
YR 200206
K1 2; 月; 6; 日; 中共中央; 政治局; 常委; 国务院; 总理; 中央; 应对; 新型冠状病毒; 感染肺炎; 疫情; 工作; 领导; 小组; 组长; 李克强; 主持; 召开; 领导; 小组会; 议; 中共中央; 政治局; 常委; 中央; 应对; 新型冠状病毒; 感染
RT   
T1        
JF 167
YR 200206
K1 国际; 在线; 广东; 频道; 消息; 记者; 朱子荣; 记者; 2; 月; 6; 日; 从; 广东省; 政府; 新闻办; 在; 广州; 举行; 的; 新闻; 发布会; 上; 获悉; 截至; 2; 月; 6; 日; 12; 时; 广东省; 累计; 新型冠状病毒; 感染; 的; 肺炎; 确诊; 病例; 增
RT   
T1        
JF 168
YR 200206
K1 ; 记者; 杨毅; 2; 月; 6; 日; 下午; 湖北省; 仙桃市; 第一; 人民; 医院; 感染; 科; 一病; 区; 二; 病区; 11; 位; 新型冠状病毒; 感染; 的; 肺炎; 确诊; 患者; 出院; 这; 是; 仙桃市; 首批; 治愈; 的; 患者; 
RT   
T1        
JF 169
YR 200206
K1 原; 标题; 她; 与; 新型冠状病毒; 肺炎; 抗争; 的; 28; 天; 这; 是; 中国; 工商; 银行; 武汉; 分行; 员工; 杨岚; 分享; 的; 战胜; 新型冠状病毒; 感染; 的; 肺炎; 的; 真实; 经历; 疫情; 面前; 她; 乐观; 而; 积极; 最终; 战胜; 了; 病魔; 
RT   
T1        
JF 170
YR 200206
K1 党中央; 国务院; 高度; 重视; 新型冠状病毒; 感染肺炎; 疫情; 防控; 和; 重点; 群体; 就业; 工作; 线; 上; 职业; 技能; 培训; 既是; 提升; 劳动者; 职业; 技能; 水平; 的; 重要; 途径; 也; 是; 减少; 疫情; 期间; 人员; 聚集; 的; 有效; 方式
RT   
T1        
JF 171
YR 200206
K1 特; 稿; 与; 病毒; 赛跑; —; —; 全球; 新型冠状病毒; 科研; 扫描; ; 在; 新型冠状病毒; 疫苗; 研究; 中; 更; 需要; 这种; 理解; 因为; 疫苗; 开发; 通常; 需要; 较; 长; 的; 时间; 
RT   
T1        
JF 172
YR 200206
K1 ”; 上海; 全力; 保障; 新型冠状病毒; 检测; 试剂; 盒; 企业; 满负荷; 生产; ”; 在; 上海; 漕河泾; 开发区; 浦江; 高科技; 园区; 内; 的; 高压; 配电房; 里; 国; 网上; 海; 市南; 供电; 公司; 客户; 工程师; 徐哲飞; 正; 仔细; 检查
RT   
T1        
JF 173
YR 200206
K1 北京; 2; 月; 6; 日; 消息; 记者; 覃勇; 国家; 卫生健康委员会; 2; 月; 2; 日; 公布; 《; 关于; 做好; 儿童; 和; 孕产妇; 新型冠状病毒; 感染; 的; 肺炎; 疫情; 防控; 工作; 的; 通知; 》; 明确; 儿童; 和; 孕产妇; 是; 新型冠状
RT   
T1        
JF 174
YR 200206
K1 上海; 2020; 年; 2; 月; 6; 日; /; 美; 通; 社; /; ; 庚子; 新春; 新型冠状病毒; 感染; 的; 肺炎; 疫情; 牵动; 全国; 人心; 作为; 国内; 领先; 的; TMC; 携; 程; 商旅; 一直; 密切; 关注; 疫情; 发展; 并; 以; 实际; 行动; 支持; 抗击; 新型; 肺炎
RT   
T1        
JF 175
YR 200206
K1 经由; 医学; 专家; 北京大学; 肿瘤; 医院; 重症; 医; 学科; 主任; 王宏志; 把关; 央视; 网; 腾讯; 联合; 制作; 的; 新型冠状病毒; 谣; 言必; 考卷; 已; 正式; 发布; 试题; 不仅; 搜集; 了; 当下; 网上; 的; 高; 热度; 谣言; 更; 囊括
RT   
T1        
JF 176
YR 200206
K1 经由; 医学; 专家; 北京大学; 肿瘤; 医院; 重症; 医; 学科; 主任; 王宏志; 把关; 央视; 网; 腾讯; 联合; 制作; 的; 新型冠状病毒; 谣; 言必; 考卷; 已; 正式; 发布; 试题; 不仅; 搜集; 了; 当下; 网上; 的; 高; 热度; 谣言; 更; 囊括
RT   
T1        
JF 177
YR 200206
K1 日内瓦; 2; 月; 5; 日; 电; 记者; 凌馨; 陈俊侠; 世界卫生组织; 5; 日; 在; 日内瓦; 总部; 宣布; 启动; 应对; 新型冠状病毒; 疫情; 的; 战略; 准备; 和; 应对; 方案; 旨在; 为; 不同; 国家; 或; 地区; 层面; 制定; 疫情; 应对
RT   
T1        
JF 178
YR 200206
K1 斯里兰卡; 总理; 马欣达; ·; 拉贾; 帕; 克; 萨; 率领; 多; 名; 内阁; 部长; 议员; 和; 近; 千; 名; 各界; 民众; 聚集; 在; 这里; 共同; 为; 中国; 人民; 抗击; 新型冠状病毒; 感染肺炎; 疫情; 诵经; 祈福; 马欣达; 向; 应邀; 参加; 活动; 的
RT   
T1        
JF 179
YR 200206
K1 2020; 年的; 春节; 就; 快; 过去; 但是; 在; 年前; 就; 已经; 发生; 的; 新型冠状病毒; 疫情; 仍; 在; 蔓延; 肿瘤; 患者; 因为; 自身; 已; 有; 肿瘤; 这个; 基础; 问题; 自身; 的; 抵抗力; 更; 差一; 些; 被; 感染; 的; 风险; 也; 更; 大; 肿瘤
RT   
T1        
JF 180
YR 200206
K1 北京; 1; 月; 23; 日; 电; 临近; 2020; 年; 鼠; 年; 春节; 新型冠状病毒; 肺炎; 牵动; 着; 党和; 政府; 以及; 老百姓; 的; 心; 新型冠状病毒; 究竟; 是; 什么; ?; 可能; 的; 发病; 原因; 是; 什么; ?; 冠状; 病毒; 感染; 后; 有; 什么; 症状
RT   
T1        
JF 181
YR 200206
K1 郑州; 2; 月; 6; 日; 消息; 记者; 李凡; 河南省; 信阳市; 新型冠状病毒; 感染; 的; 肺炎; 疫情; 防控; 工作; 指挥部; 消息; 称; 2; 月; 5; 日; 河南; 信阳市; 中心; 医院; 确诊; 一; 例; 新生儿; 感染; 新型冠状病毒; 肺炎; 患儿
RT   
T1        
JF 182
YR 200206
K1 银川; 2; 月; 6; 日; 电; 杨迪; 记者; 6; 日; 从; 宁夏; 应对; 新型冠状病毒; 感染肺炎; 疫情; 工作; 指挥部; 获悉; 2020; 年; 2; 月; 5; 日; 0; 时; —; 24; 时; 宁夏; 新增; 确诊; 病例; 6; 例; 累计; 40; 例; 新增; 疑似; 病例
RT   
T1        
JF 183
YR 200206
K1 问; 新型冠状病毒; 病; 是; 一; 种; 什么; 疾病; 如何; 传播; 和; 感染; ?; 感染; 患者; 有; 什么; 症状; ?; 答; 2019; 年底; 在; 湖北省; 武汉市; 出现; 的; 冠状; 病毒; 世界卫生组织; 将; 其; 命名; 为; 2019; 新型冠状病毒; 2019; n
RT   
T1        
JF 184
YR 200206
K1 连日来; 国际; 社会; 持续; 关注; 中国; 抗击; 新型冠状病毒; 感染肺炎; 疫情; 积极; 评价; 中国; 为此; 所作; 努力; 并; 对; 中国; 打; 赢; 这; 场; 抗疫; 之; 战; 充满; 信心; 智利; 众议长; 伊万; ·; 弗; 洛; 雷; 斯; 表示; 中国; 政府
RT   
T1        
JF 185
YR 200206
K1 呼和浩特; 2; 月; 6; 日; 消息; 记者; 宝; 音; 内蒙古; 卫健委; 发布; 内蒙古; 自治区; 单日; 新增; 新型冠状病毒; 感染; 的; 肺炎; 确诊; 病例; 4; 例; 其中; 包头市; 土; 右; 旗; 2; 例; 呼伦贝尔; 市; 莫力达瓦; 旗; 2; 例; 
RT   
T1        
JF 186
YR 200206
K1 兰州; 2; 月; 6; 日; 电; 王文嘉; 据; 甘肃省; 卫健委; 消息; 截至; 2; 月; 5; 日; 20; 时; 甘肃; 新增; 5; 例; 新型冠状病毒; 感染; 的; 肺炎; 确诊; 病例; 新增; 病例; 中; 定西; 市; 2; 例; 白银市; 1; 例; 庆阳; 市; 1; 例; 
RT   
T1        
JF 187
YR 200206
K1 温馨; 提示; 在; 新型冠状病毒; 感染; 的; 肺炎; 流行; 期间; 为; 指导; 不同; 人群; 科学; 合理; 地; 选择; 和; 使用; 口罩; 国家制; 定; 科学; 划分; 高风险; 较; 高风险; 中等; 风险; 较; 低; 风险; 低; 风险; 暴露; 五; 类
RT   
T1        
JF 188
YR 200206
K1 2; 月; 6; 日; 电; 据; 重庆市; 卫健委; 网站; 消息; 2; 月; 5; 日; 12—; 24; 时; 重庆市; 新型冠状病毒; 感染; 的; 肺炎; 新增; 确诊; 病例; 13; 例; 累计; 新型冠状病毒; 感染; 的; 肺炎; 确诊; 病例; 389; 例; 消
RT   
T1        
JF 189
YR 200206
K1 新型冠状病毒; 感染; 的; 肺炎; 疫情; 暴发; 后; 国家卫健委; 发布; 了; 《; 新型冠状病毒; 感染; 的; 肺炎; 诊疗; 方案; 》; 并; 通过; 分析; 疫情; 形势; 和; 研究; 进展; 组织; 专家; 在; 对; 前期; 医疗; 救治; 工作; 进行; 分析; 研; 判; 
RT   
T1        
JF 190
YR 200205
K1 ; 新型冠状病毒; 疫情; 引起; 广泛; 关注; 2; 月; 5; 日; 免疫学; 专家; 黄波; 接受; 中新; 社; 记者; 采访; 时; 表示; 民众; 增强; 自身; 免疫力; 对; 抵抗; 新型冠状病毒; 有; 一定; 帮助; 
RT   
T1        
JF 191
YR 200205
K1 北京; 2; 月; 5; 日; 电; 连日来; 海内外; 侨胞; 心; 系; 祖国; 响应; 中国; 侨联; 倡议; 捐资; 捐物; 为; 中国; 抗击; 新型冠状病毒; 感染肺炎; 疫情; 出力; 鼓劲; 1; 月; 26; 日; 中国; 侨联; 向海; 内外; 侨胞; 发出; 为; 打
RT   
T1        
JF 192
YR 200205
K1 沈阳; 2; 月; 5; 日; 消息; 记者; 徐志强; 2020; 年; 2; 月; 4; 日; 21; 时; 30; 分至; 2; 月; 5; 日; 15; 时; 30; 分; 辽宁省; 新增; 7; 例; 输入; 性; 新型冠状病毒; 感染; 的; 肺炎; 确诊; 病例; 其中; 沈阳市; 4; 例; 大连市; 1; 例; ,
RT   
T1        
JF 193
YR 200205
K1 2; 月; 4; 日; 中国; 驻; 澳大利亚; 大使; 成; 竞; 业; 在; 《; 澳大利亚; 金融; 评论; 报; 》; 发表; 署名; 文章; 称; 在; 抗击; 新型冠状病毒; 感染肺炎; 疫情; 方面; 中国; 有; 能力; 世界; 有信; 心; 成; 竞; 业; 说; 面对; 这一; 巨大; 挑战; ,
RT   
T1        
JF 194
YR 200205
K1 确诊; 或; 疑似; 新型冠状病毒; 感染; 的; 肺炎; 的; 孕妇; 存在; 母婴; 传播; 风险; 新生儿; 出生; 后; 应; 立即; 按; 新型冠状病毒; 感染; 的; 肺炎; 隔离; 观察; 诊治; 并; 予以; 核酸检; 测; 暂; 不予; 母乳; 喂养; 
RT   
T1        
JF 195
YR 200205
K1 连日来; 又; 有; 一些; 国家; 政党; 领导人; 致电; 致函; 中共中央; 对外; 联络部; 高度; 评价; 中方; 为; 抗击; 新型冠状病毒; 感染肺炎; 疫情; 所作; 的; 努力; 并; 表达; 对; 中国; 的; 积极; 支持; 
RT   
T1        
JF 196
YR 200205
K1 当日; 经; 精心; 诊治; 贵州; 3; 名; 新型冠状病毒; 感染; 的; 肺炎; 患者; 达到; 国家; 卫生; 健康; 委; 《; 新型冠状病毒; 感染; 的; 肺炎; 诊疗; 方案; 试行; 第五; 版; 》; 解除; 隔离; 治疗; 标准; 同时; 出院; 至此; 贵州省; 累计
RT   
T1        
JF 197
YR 200205
K1 警惕; 新型冠状病毒; 母婴; 传播; 风险; ; 华中; 科技; 大学; 同; 济; 医学院; 附属; 同; 济; 医院; 5; 日; 公布; 了; 一个; 案例; 一; 名; 感染; 新型冠状病毒; 的; 孕妇; 剖宫产; 下; 的; 新生儿; 也; 被; 发现; 感染; 新型冠状病毒; 
RT   
T1        
JF 198
YR 200205
K1 广大; 市民; 朋友; 2; 月; 5; 日; 根据; 《; 新型冠状病毒; 感染; 的; 肺炎; 诊疗; 方案; 试行; 第五; 版; 》; 经; 省; 专家组; 确认; 我市; 新增; 1; 例; 输入; 性; 新型冠状病毒; 感染; 的; 肺炎; 确诊; 病例; 属; 普通型; 病例; 
RT   
T1        
JF 199
YR 200205
K1 2; 月; 5; 日; 据; 省; 卫生; 健康; 委; 通报; 泰州; 靖江市; 1; 名; 新型冠状病毒; 感染; 的; 肺炎; 确诊; 患者; 救治; 有效; 恢复; 良好; 经; 专家组; 确认; 符合; 出院; 标准; 2; 月; 4; 日; 下午; 治愈; 出院; 记者; 从; 泰州市; 卫健
RT   
T1        
JF 200
YR 200205
K1 2; 月; 4; 日; 工行; 武汉; 分行; 首例; 新型冠状病毒; 感染; 的; 肺炎; 患者; 杨岚走; 出; 隔离; 病房; 办理; 好; 出院; 手续; 后; 回到; 家中; 静养; 她; 目前; 体温; 正常; 咳嗽; 等; 症状; 明显; 好转; 经; 两; 次; 核酸
RT   
T1        
JF 201
YR 200205
K1 2; 月; 5; 日上; 午; 10; 点; 半; 盐城市; 第二; 人民; 医院; 我市; 首批; 2; 例; 新型冠状病毒; 感染; 的; 肺炎; 确诊; 患者; 治愈; 出院; 怀抱; 医护; 人员; 为; 他们; 送; 上; 的; 鲜花; 连声; 道谢; △; 2; 月; 5; 日上; 午; 10; 点; 半; 我市
RT   
T1        
JF 202
YR 200205
K1 中国; 法学会; 4; 日; 印发; 《; 关于; 做好; 新型冠状病毒; 感染; 的; 肺炎; 疫情; 防控; 工作; 的; 通知; 》; 全文; 如下; 要; 按照; 在; 做好; 防控; 工作; 的; 前提; 下; 全力; 支持; 和; 组织; 推动; 各类; 生产; 企业; 复工; 复; 产; 的
RT   
T1        
JF 203
YR 200205
K1 福州; 2; 月; 5; 日; 消息; 记者; 万存灵; 记者; 从; 福建省; 召开; 的; 相关; 新闻; 发布会; 上; 获悉; 新型冠状病毒; 感染; 的; 肺炎; 疫情; 爆发; 后; 福建省; 科技; 厅; 迅速; 组织; 动员; 福建省; 科研; 团队; 加大; 新型
RT   
T1        
JF 204
YR 200205
K1 杭州; 2; 月; 5; 日; 电; 张煜欢; 5; 日记; 者; 从; 浙江省; 卫生; 健康; 委; 获悉; 2020; 年; 2; 月; 4; 日; 0; 24; 时; 浙江省; 新型冠状病毒; 感染; 的; 肺炎; 新增; 确诊; 病例; 66; 例; 新增; 出院; 病例; 15; 例; 截至
RT   
T1        
JF 205
YR 200205
K1 武汉市; 疾控中心; 是; 武汉市; 首批; 获准; 开展; 新型冠状病毒; 核酸; 检测; 的; 机构; 之一; 位于; 该; 中心; 病原; 生物; 检验所; 的; 生物; 安全; 二级; 实验室; P2; 实验室; 则; 是; 绝对; 禁区; 在; 这里; 20; 多; 名
RT   
T1        
JF 206
YR 200205
K1 会议; 认为; 新型冠状病毒; 感染肺炎; 疫情; 发生; 后; 全行; 上下; 认真; 贯彻; 中央; 总行; 党委; 和; 自治区; 部署; 做; 了; 大量; 卓有成效; 的; 工作; 区; 分行; 成立; 了; 疫情; 防控; 领导; 小组; 及时
RT   
T1        
JF 207
YR 200205
K1 会议; 认为; 新型冠状病毒; 感染肺炎; 疫情; 发生; 后; 全行; 上下; 认真; 贯彻; 中央; 总行; 党委; 和; 自治区; 部署; 做; 了; 大量; 卓有成效; 的; 工作; 区; 分行; 成立; 了; 疫情; 防控; 领导; 小组; 及时
RT   
T1        
JF 208
YR 200205
K1 据; 国家; 卫生健康委员会; 网站; 2; 月; 5; 日; 消息; 《; 预防; 新型冠状病毒; 感染; 口罩; 选择; 与; 使用; 技术; 指引; 》; 印发; 全文; 如下; 不同; 人群; 预防; 新型冠状病毒; 感染; 口罩; 选择; 与; 使用; 技术; 指引; 在
RT   
T1        
JF 209
YR 200205
K1 新型冠状病毒; 是; 以前; 从未; 在; 人体; 中; 发现; 的; 冠状; 病毒; 新; 毒; 株; 从; 武汉市; 不明; 原因; 肺炎; 患者; 下; 呼吸道; 分离; 出; 的; 冠状; 病毒; 为; 一; 种; 新型冠状病毒; WHO; 命名; 2019-nCoV。; 2、; 新型冠状病
RT   
T1        
JF 210
YR 200205
K1 青岛; 2; 月; 5; 日; 消息; 记者; 王伟; 青岛市; 卫健委; 2; 月; 5; 日; 通报; 2; 月; 4; 日; 12—; 24; 时; 青岛市; 新增; 2; 例; 新型冠状病毒; 感染; 的; 肺炎; 确诊; 病例; 通报; 称; 新增; 2; 例; 确诊; 患者; 一; 为; 60; 岁
RT   
T1        
JF 211
YR 200205
K1 不同; 人群; 预防; 新型冠状病毒; 感染; 口罩; 选择; 与; 使用; 技术; 指引; 在; 新型冠状病毒; 感染; 的; 肺炎; 流行; 期间; 建议; 选择; 合适; 的; 口罩; 类型; 不; 过度; 防护; 
RT   
T1        
JF 212
YR 200205
K1 南京; 2; 月; 5; 日; 电; 唐璐璐; 2020; 年; 2; 月; 4; 日; 0; 24; 时; 江苏省; 新型冠状病毒; 感染; 的; 肺炎; 新增; 确诊; 病例; 33; 例; 其中; 南京市; 3; 例; 无锡市; 1; 例; 徐州市; 6; 例; 常州市; 5; 例; 
RT   
T1        
JF 213
YR 200205
K1 新型冠状病毒; 感染肺炎; 常见; 早期; 表现; 为; 畏; 寒; 发热; 咽; 痛; 乏力; 肌; 痛; 有些; 患者; 表现; 为; 胸闷; 憋气; 干咳; 少量; 患者; 表现; 为; 恶心; 呕吐; 腹泻; 
RT   
T1        
JF 214
YR 200205
K1 本报; 武汉; 2; 月; 4; 日; 电; 记者; 陈国全; 特约; 记者; 汪学潮; 经过; 军队; 支援; 湖北; 医疗队; 扎实; 细致; 紧张; 有序; 的; 准备; 工作; 武汉; 火; 神山; 新型冠状病毒; 感染肺炎; 专科; 医院; 开始; 正式; 接诊; 新型冠状
RT   
T1        
JF 215
YR 200205
K1 北京; 2; 月; 5; 日; 电; 据; 国家; 卫生健康委员会; 官方; 网站; 消息; 2; 月; 4; 日; 0—; 24; 时; 31; 个; 省; 自治区; 直辖市; 和; 新疆; 生产; 建设; 兵团; 新增; 确诊; 病例; 3887; 例; 湖北省; 3156; 例; 新增
RT   
T1        
JF 216
YR 200205
K1 截至; 2; 月; 3; 日; 24; 时; 国家卫健委; 收到; 31; 个; 省; 自治区; 直辖市; 和; 新疆; 生产; 建设; 兵团; 累计; 新型冠状病毒; 感染肺炎; 确诊; 病例; 20438; 例; 现有; 重症; 病例; 2788; 例; 累计; 死亡; 病例; 425; 例; 累
RT   
T1        
JF 217
YR 200205
K1 支持; 高校; 科研院; 所; 企业; 针对; 新型冠状病毒; 感染肺炎; 防治; 在; 治疗; 方法; 药物; 研发; 检测; 技术; 和; 医疗; 设备; 等; 方向; 开展; 科技; 协同; 攻关; 疫情; 一线; 防控; 人员; 结合; 疫情; 临床; 防控; 开展; 的; 科技
RT   
T1        
JF 218
YR 200205
K1 2; 月; 4; 日; 中共中央; 政治局; 常委; 国务院; 总理; 中央; 应对; 新型冠状病毒; 感染肺炎; 疫情; 工作; 领导; 小组; 组长; 李克强; 主持; 召开; 领导; 小组会; 议; 
RT   
T1        
JF 219
YR 200204
K1 综合; 消息; 新加坡; 首; 现; 新型冠状病毒; 社区; 传播; 病例; 比利时; 首例; 病例; ; 多; 国; 卫生部; 门; 4; 日; 本国; 新增; 新型冠状病毒; 感染; 病例; 其中; 新加坡; 首次; 出现; 社区; 传播; 病例; 比利时; 报告
RT   
T1        
JF 220
YR 200204
K1 哈尔滨; 2; 月; 4; 日; 消息; 4; 日; 晚; 21; 时; 哈尔滨市; 公布; 了; 2; 月; 3; 日; 零时; 至; 2; 月; 4; 日; 零时; 新增; 18; 例; 新型冠状病毒; 感染肺炎; 确诊; 患者; 活动; 轨迹; 提示; 广大; 市民; 做好; 防护; 工作
RT   
T1        
JF 221
YR 200204
K1 2019; 年末; 从; 不明; 原因; 肺炎; 患者; 下; 呼吸道; 分离; 出; 的; 冠状; 病毒; 是; 一; 种; 新型冠状病毒; 世界卫生组织; 将; 其; 命名; 为; 2019-nCoV。; 经过; 专家; 鉴定; 这种; 病毒; 会; 人; 感染; 人; 且; 存在; 一定; 范围; 的
RT   
T1        
JF 222
YR 200204
K1 综合; 驻; 外; 记者; 连日来; 中国; 全力; 抗击; 新型冠状病毒; 感染肺炎; 疫情; 牵动; 世人; 目光; 吉尔吉斯; 斯坦; 外交部长; 艾达尔; 别科夫; 在; 会见; 中国; 驻; 吉大; 使; 杜德文; 时; 表示; 他; 完全; 支持; 并
RT   
T1        
JF 223
YR 200204
K1 云南; 一; 新型; 冠状; 病毒; 感染; 的; 肺炎; 患者; 涉嫌; 以; 危险; 方法; 危害; 公共; 安全; 罪; 被; 公安; 机关; 立案; 侦查; ; 云南省; 景洪市; 应对; 新型冠状病毒; 感染肺炎; 疫情; 工作; 领导; 小组; 指挥部; 4; 日; 通报; 景洪市; 景
RT   
T1        
JF 224
YR 200204
K1 大; 疫; 当前; 中国; 医学; 科学院; 北京; 协; 和; 医学院; 的; 相关; 专家; 第一; 时间; 组织; 编写; 了; 《; 协; 和; 新型冠状病毒; 肺炎; 防护; 手册; 》; 解读; 与; 新型冠状病毒; 肺炎; 有关; 的; 专业; 问题; 与; 疑惑; 旨在; 增进; 大众; 及
RT   
T1        
JF 225
YR 200204
K1 从; 今天; 开始; 光明; 网; 书画; 频道; 联合; 北京; 金正德; 书画院; 发起; 众志成城; 抗击; 新型冠状病毒; 肺炎; 疫情; 主题; 书画展; 作品; 征集; 活动; 号召; 全国; 书画家; 及; 书画; 爱好者; 用; 画笔; 描绘; 抗疫; 感人
RT   
T1        
JF 226
YR 200204
K1 新型冠状病毒; 感染; 的; 肺炎; 最; 早; 在; 2019; 年; 12; 月; 在; 我国; 武汉; 发现; 是; 由; 2019; 新型冠状病毒; 引起; 的; 二是; 症状; 不同; 普通; 感冒; 临床; 症状; 较; 轻; 上呼吸道; 卡; 他; 症状; 明显; 如; 鼻; 塞; 流
RT   
T1        
JF 227
YR 200204
K1 姜晓峰; 介绍; 2; 月; 3; 日; 鄂尔多斯; 市; 达拉特旗; 召开; 的; 防控; 新型冠状病毒; 感染; 的; 肺炎; 疫情; 第三; 次; 情况; 通报会; 已; 公布; 这; 例; 病例; 的; 流行病; 学; 调查; 结果; 姜晓峰; 说; 据; 国家; 卫生; 健康; 委; 印发
RT   
T1        
JF 228
YR 200204
K1 治疗; 新型冠状病毒; 感染; 的; 肺炎; 中医; 西医; 各有所长; 各有; 侧重; 优势; 互补; 协同; 取; 效; 这一; 项目; 要; 加强; 科研; 攻关; 服务; 临床; 救治; 
RT   
T1        
JF 229
YR 200204
K1 2; 月; 4; 日; 经过; 常州市; 医疗; 救治; 专家组; 评估; 两; 名; 患者; 符合; 国家; 卫生; 健康; 委; 新型冠状病毒; 感染; 的; 肺炎; 确诊; 病例; 解除; 隔离; 和; 出院; 标准; 常州市; 新型冠
RT   
T1        
JF 230
YR 200204
K1 图解; ; 《; 防疫; 病; 三字经; —; —; 新型冠状病毒; 公众; 防护; 指南; 》; 出版; 免费; 公开; 我们; 相信; 在; 以; 习近平; 同志; 为; 核心; 的; 党中央; 坚强; 领导; 下; 我们; 坚定; 信念; 科学; 防治; 同舟共济; 群防群
RT   
T1        
JF 231
YR 200204
K1 病毒; 最; 多存; 活; 几; 天; ?; 能; 吃药; 预防; 吗; ?; 宠物; 与人; 是否; 会; 互相; 传染; ?; 关于; 新型冠状病毒; 肺炎; 这; 几; 个; 问题; 有; 最新; 解释; !
RT   
T1        
JF 232
YR 200204
K1 如何; 区分; 感冒; 流感; 和; 新型冠状病毒; 感染肺炎; ?; 什么; 是; 普通; 感冒; ?; 什么; 是; 流感; ?; 新型冠状病毒; 感染; 的; 肺炎; 又; 有何; 症状; ?
RT   
T1        
JF 233
YR 200204
K1 为了; 抵御; 来势汹汹; 的; 新型冠状病毒; 全球; 网友; 想; 出; 了; 五花八门; 的; 土法; 子; 对于; 疫情; 的; 担忧; 也; 是; 各式各样; 有; 怕; 宠物; 带; 毒; 的; 还有; 甚至; 担心; 接到; 中国; 来; 的; 快递; 会; 感染; 病毒; 
RT   
T1        
JF 234
YR 200204
K1 当前; 中国; 人民; 正在; 与; 新型冠状病毒; 感染肺炎; 疫情; 进行; 严肃; 的; 斗争; 人民; 群众; 生命; 安全; 和; 身体; 健康; 始终; 是; 第一; 位; 的; 
RT   
T1        
JF 235
YR 200204
K1 新型冠状病毒; 主要; 是; 经过; 呼吸道; 飞; 沫; 传播; 也; 可; 通过; 接触; 传播; 目前; 深圳市; 第三; 人民; 医院; 等; 医疗; 机构; 在; 某些; 新型冠状病毒; 感染; 的; 肺炎; 确诊; 病例; 患者; 的; 粪便; 中检; 出; 新型; 冠状; 病毒; 核酸
RT   
T1        
JF 236
YR 200204
K1 如果; 附近; 小区; 或者; 是; 自己; 居住; 的; 小区; 出现; 新型冠状病毒; 感染; 的; 肺炎; 疑似; 或; 确诊; 病例; 你; 要; 如何; 保护; 自己; 和; 家人; ?; 有; 哪些; 值得; 注意; 的; 地方; ?; 外出; 篇; 1.; 坐; 电梯; 会; 有; 感染; 风险; 吗
RT   
T1        
JF 237
YR 200204
K1 贵阳; 2; 月; 3; 日; 电; 王秀芳; 2; 月; 3; 日; 记者; 从; 贵州省; 卫生; 健康; 委; 获悉; 当前; 贵州省; 新型冠状病毒; 感染; 的; 肺炎; 患者; 救治; 工作; 正; 有力; 推进; 救治; 医疗; 机构; 也; 积极; 探索; 治疗; 新; 方法; ,
RT   
T1        
JF 238
YR 200204
K1 开罗; 2; 月; 4; 日; 电; 记者; 曲; 翔; 宇; 综合; 阿联酋; 通讯社; 继; 阿联酋; 阿布扎比; 王储; 穆罕默; 德; 1; 月; 26; 日; 公开; 表态; 支持; 中国; 抗击; 新型冠状病毒; 感染; 的; 肺炎; 疫情; 后; 阿联酋; 各界; 以; 实际; 行动
RT   
T1        
JF 239
YR 200204
K1 据; 海南省; 卫健委; 4; 日; 发布; 的; 消息; 2; 月; 3; 日; 0; 24; 时; 海南省; 新型冠状病毒; 感染; 的; 肺炎; 新增; 确诊; 病例; 9; 例; 新增; 重症; 病例; 1; 例; 新增; 死亡; 病例; 0; 例; 新增; 解除; 重症; 1; 例; 新增; 出院; 病例
RT   
T1        
JF 240
YR 200204
K1 感染; 是; 一个; 综合; 的; 因素; 跟; 接触; 有关; 跟; 病毒; 状况; 有关; 也; 跟; 身体; 状况; 有关; 身体; 有些; 人; 天天; 在; 网上; 看; 科普; 文章; 但; 又; 不能; 确定; 自己; 的; 症状; 是; 不是; 新型; 肺炎; 这会; 让
RT   
T1        
JF 241
YR 200204
K1 武汉; 2; 月; 4; 日; 电; 中国科; 学院; 武汉; 病毒; 研究所; /; 生物; 安全; 大; 科学; 研究; 中心; 武汉市; 金银; 潭; 医院; 及; 湖北省; 疾病; 预防; 控制; 中心; 合作; 针对; 引起; 武汉; 肺炎; 疫情; 的; 2019; 新型冠状病毒
RT   
T1        
JF 242
YR 200204
K1 截至; 2; 月; 3; 日; 24; 时; 新型; 冠状; 病毒; 感染; 的; 肺炎; 疫情; 最新; 情况; ; 截至; 2; 月; 3; 日; 24; 时; 国家; 卫生; 健康; 委; 收到; 31; 个; 省; 自治区; 直辖市; 和; 新疆; 生产; 建设; 兵团; 累计; 确诊; 病例; 20438; 例; (
RT   
T1        
JF 243
YR 200204
K1 在; 这里; 他们; 经过; 抗; 病毒; 治疗; 及其; 他; 对症; 治疗; 心理; 疏导; 精心; 护理; 病情; 好转; 无; 发烧; 无; 身体; 不适; 经; 反复; 连续; 核酸; 检测; 均; 为; 阴性; 经; 专家组; 评估; 符合; 国家; 卫生; 健康; 委; 新型冠状病毒
RT   
T1        
JF 244
YR 200204
K1 2; 月; 4; 日; 电; 通讯员; 连小华; 为; 深入; 贯彻; 落实; 区; 市; 、; 县; 乡党委; 关于; 做好; 新型冠状; 肺炎; 病毒; 的; 疫情; 预防; 工作; 有效; 提高; 防范; 工作; 和; 村; 居; 户的; 安全
RT   
T1        
JF 245
YR 200203
K1 中共中央; 政治局; 常务委员; 会; 2; 月; 3; 日; 召开; 会议; 听取; 中央; 应对; 新型冠状病毒; 感染肺炎; 疫情; 工作; 领导; 小组; 和; 有关; 部门; 关于; 疫情; 防控; 工作; 情况; 的; 汇报; 研究; 下; 一步; 疫情; 防控; 工作; 
RT   
T1        
JF 246
YR 200203
K1 北京; 2; 月; 3; 日; 电; 记者; 伍岳; 温馨; 外交部; 发言人; 华春莹; 3; 日; 表示; 中方; 希望; 国际; 社会; 能够; 理性; 冷静; 地; 认识; 新型冠状病毒; 感染; 的; 肺炎; 疫情; 并作; 出; 科学; 恰当; 地应; 对; 当日
RT   
T1        
JF 247
YR 200203
K1 就; 像; 重庆; 首例; 治愈; 出院; 的; 新型冠状病毒; 感染; 的; 肺炎; 患者; 的; 这; 句; 话; 那样; 疫情; 不可; 怕; 稳住; 我们; 能; 赢; !
RT   
T1        
JF 248
YR 200203
K1 北京; 2; 月; 3; 日; 电; 中共中央; 政治局; 常务委员; 会; 2; 月; 3; 日; 召开; 会议; 听取; 中央; 应对; 新型冠状病毒; 感染肺炎; 疫情; 工作; 领导; 小组; 和; 有关; 部门; 关于; 疫情; 防控; 工作; 情况; 的; 汇报; 研究; 下一; 步
RT   
T1        
JF 249
YR 200203
K1 北京; 2; 月; 3; 日; 电; 记者; 马岩; 3; 日; 下午; 举行; 的; 北京市; 新型冠状病毒; 感染; 的; 肺炎; 疫情; 防控; 工作; 新闻; 发布会; 上; 北京市; 西城区; 副; 区长; 缪剑虹; 介绍; 复兴; 医院; 心; 内科; 重症; 监护; 室; 出现; 新
RT   
T1        
JF 250
YR 200203
K1 科普; 世卫组织; 针对; 新型冠状病毒; 发布; 新; 一批; 问; 与; 答; ; 针对; 当前; 的; 新型冠状病毒; 疫情; 世界卫生组织; 3; 日; 在; 其; 驻华; 代表处; 官方; 微; 信; 公众; 号; 更新; 了; 一批; 人们; 关心; 的; 问答; 例如
RT   
T1        
JF 251
YR 200203
K1 2; 月; 3; 日; 国务院; 应对; 新型冠状病毒; 感染; 的; 肺炎; 疫情; 联防; 联控; 机制; 举行; 新闻; 发布会; 工业; 和; 信息化; 部党组; 成员; 总工程师; 田; 玉龙; 先生; 表示; 到; 2; 月; 1; 日; 新型冠状病毒; 核酸检; 测; 试剂; 日
RT   
T1        
JF 252
YR 200203
K1 2; 月; 3; 日; 国务院; 应对; 新型冠状病毒; 感染; 的; 肺炎; 疫情; 联防; 联控; 机制; 举行; 新闻; 发布会; 工业; 和; 信息化; 部党组; 成员; 总工程师; 田; 玉龙; 先生; 表示; 到; 2; 月; 1; 日; 新型冠状病毒; 核酸检; 测; 试剂; 日
RT   
T1        
JF 253
YR 200203
K1 哈尔滨; 一; 新型; 冠状; 病毒; 感染; 的; 肺炎; 患者; 产; 下; 健康; 女婴; ; 3; 日; 哈尔滨市; 第; 六; 医院; 举行; 新闻; 通报会; 称; 1; 月; 30; 日; 23; 时; 32; 分; 哈尔滨; 一; 新型; 冠状; 病毒; 感染; 的; 肺炎; 患者; 经; 剖宫产; 手术; ,
RT   
T1        
JF 254
YR 200203
K1 为; 进一步; 加强; 新型冠状病毒; 感染肺炎; 疫情; 防控; 工作; 有效; 切断; 病毒; 传播; 途径; 减少; 人员; 流动; 传染; 风险; 最大; 限度; 地; 遏制; 疫情; 蔓延; 切实; 保障; 人民; 群众; 身体; 健康; 和; 生命; 安全; 结合; 当前; 我区; 疫
RT   
T1        
JF 255
YR 200203
K1 重庆; 2; 月; 3; 日; 电; 刘磊; 杨洛; 2; 月; 2; 日; 重庆; 江北区; 召开; 新型冠状病毒; 感染; 的; 肺炎; 疫情; 防控; 工作; 新闻; 通气会; 对; 近期; 全区; 新型冠状病毒; 感染; 的; 肺炎; 疫情; 防控
RT   
T1        
JF 256
YR 200203
K1 北京; 2; 月; 2; 日; 电; 记者; 申; 铖; 中国; 贸促会; 2; 日; 向; 浙江; 湖州; 某; 制造; 企业; 出具; 全国; 首; 份; 新型冠状病毒; 感染; 的; 肺炎; 疫情; 不可抗力; 事实; 性; 证明; 助力; 企业; 最大; 限度; 减轻; 因; 疫情; 造成; 不能
RT   
T1        
JF 257
YR 200203
K1 ; 在; 当前; 防控; 新型冠状病毒; 感染肺炎; 的; 严峻; 斗争; 中; 各级; 党组织; 和; 广大; 党员; 干部; 必须; 牢记; 人民; 利益; 高于; 一切; 不; 忘; 初心; 牢记; 使命; 团结; 带领; 广大; 人民; 群众; 坚决; 贯彻; 落实; 党中央; 决策
RT   
T1        
JF 258
YR 200203
K1 北京; 服装; 学院; 艺术; 设计; 学院; 师生; 制作; 的; 多; 语言; 版本; 防控; 新型冠状病毒; 儿童; 绘; 本; 2; 日上; 线; 并; 开放; 全球; 下载; 
RT   
T1        
JF 259
YR 200203
K1 据; 天津市; 卫健委; 网站; 消息; 2; 月; 2; 日; 0; 24; 时; 天津市; 新型冠状病毒; 感染; 的; 肺炎; 新增; 确诊; 病例; 7; 例; 新增; 危; 重型; 病例; 0; 例; 新增; 重型; 病例; 2; 例; 新增; 死亡; 病例; 0; 例; 新增; 出院; 病例; 1; 例; 
RT   
T1        
JF 260
YR 200203
K1 经济; 日报; 中国; 经济; 网; 记者; 2; 月; 2; 日; 从; 武汉; 大学; 人民; 医院; 获悉; 武汉; 大学; 人民; 医院; 与; 中科院; 武汉; 病毒; 研究所; 联合; 开展; 研究; 发现; 在; 部分; 新型冠状病毒; 感染; 患者; 的; 大便; 和; 肛; 拭; 子; 中发
RT   
T1        
JF 261
YR 200203
K1 武汉; 2; 月; 3; 日; 消息; 记者; 李行健; 据; 中央; 广播; 电视; 总台; 中国; 之; 声; 《; 新闻; 纵横; 》; 2; 月; 1; 日; 武汉; 大学; 人民; 医院; 深圳; 第三; 人民; 医院; 不约而同; 公布; 信息; 新型冠状病毒; 在
RT   
T1        
JF 262
YR 200203
K1 韩秉志; 记者; 2; 月; 2; 日; 从; 武汉; 大学; 人民; 医院; 获悉; 武汉; 大学; 人民; 医院; 与; 中科院; 武汉; 病毒; 研究所; 联合; 开展; 研究; 发现; 在; 部分; 新型冠状病毒; 感染; 患者; 的; 大便; 和; 肛; 拭; 子; 中; 发现; 病毒
RT   
T1        
JF 263
YR 200203
K1 北京; 2; 月; 2; 日; 电; 综合; 驻; 外; 记者; 中国; 抗击; 新型冠状病毒; 感染肺炎; 疫情; 举世; 关注; 连日来; 多; 国政; 要; 高度; 评价; 中国; 为; 抗击; 疫情; 采取; 的; 强有力; 措施; 表示; 坚定; 支持; 中国
RT   
T1        
JF 264
YR 200203
K1 据; 甘肃省; 卫健委; 网站; 消息; 截至; 2; 月; 2; 日; 20; 时; 甘肃; 新增; 11; 例; 新型冠状病毒; 感染; 的; 肺炎; 确诊; 病例; 全省; 累计; 确诊; 51; 例; 通报; 指; 截至; 2; 月; 2; 日; 20; 时; 甘肃; 新增; 11; 例; 新型冠状病毒; 感染
RT   
T1        
JF 265
YR 200202
K1 香港; 新型冠状病毒; 感染肺炎; 确诊; 病例; 增至; 15; 例; ; 香港; 特区; 政府; 卫生; 署; 卫生; 防护; 中心; 2; 月; 2; 日; 通报; 香港; 新增; 1; 例; 新型冠状病毒; 感染; 的; 肺炎; 确诊; 病例; 目前; 香港; 确诊; 病例; 累计; 总数; 增
RT   
T1        
JF 266
YR 200202
K1 德国; 《; 世界; 报; 》; 当地; 时间; 2; 月; 2; 日报; 道; 首批; 从; 武汉; 撤出; 的; 德国; 侨民; 中; 两; 人; 确诊; 感染; 新型冠状病毒; 目前; 已; 被; 送往; 法兰克福; 大学; 医院; 隔离; 2; 月; 1; 日; 130; 名; 德国; 侨民; 从; 武汉; 返回
RT   
T1        
JF 267
YR 200202
K1 图; 为; 利普金; 与; 钟南山; 在; 广州; 见面; 探讨; 疫情; 纽约; 2; 月; 1; 日; 电; 记者; 李晓宏; 相比; 当年; 的; 非典; 防控; 此次; 中国; 抗击; 新型冠状病毒; 感染肺炎; 疫情; 有; 二大; 明显; 进步; 一是; 病毒; 检测; 水准
RT   
T1        
JF 268
YR 200202
K1 李克强; 主持; 召开; 中央; 应对; 新型冠状病毒; 感染肺炎; 疫情; 工作; 领导; 小组会; 议; 部署; 地方; 因; 防控; 工作; 需要; 灵活; 安排; 工作; 进一步; 做好; 疫情; 防控; 和; 市场; 保; 供; 等; ; 2; 月; 2; 日; 中共中央; 政治局; 常委
RT   
T1        
JF 269
YR 200202
K1 广州; 2; 月; 2; 日; 电; 记者; 肖思思; 王攀; 新型冠状病毒; 2019-nCoV; 感染; 的; 肺炎; 疫情; 发生; 以来; 全国; 同舟共济; 众志成城; 打响; 了; 一场; 没有; 硝烟; 的; 疫情; 阻击战; 中国; 工程院; 院士; 
RT   
T1        
JF 270
YR 200202
K1 自; 新型; 冠状; 病毒; 肺炎; 爆发; 以来; 不仅; 牵动; 着; 全国; 人民; 的; 心; 也; 牵动; 着; 上; 海潮; 廷; 广告; 上海; 永; 丞; 公益; 促进; 中心; 同仁; 的; 心; 上; 海潮; 廷; 广告; 及; 上海; 永; 丞; 公益; 促进; 中心; 作为; 一家; 从事; 广告
RT   
T1        
JF 271
YR 200202
K1 确保; 老人; 掌握; 预防; 新型冠状病毒; 感染; 的; 肺炎; 的; 个人; 防护; 措施; 手; 卫生; 要求; 卫生; 和; 健康; 习惯; 避免; 共用; 个人; 物品; 注意; 通风; 落实; 消毒; 措施; 倡导; 老人; 养成; 经常; 洗手; 的; 好; 习惯; 2020-
RT   
T1        
JF 272
YR 200202
K1 科普; 世卫组织; 关于; 新型冠状病毒; 的; 四; 问; 四; 答; ; 面对; 当前; 新型冠状病毒; 感染肺炎; 疫情; 世界卫生组织; 在; 其; 官方; 网站; 回答; 了; 公众; 普遍; 关心; 的; 抗生素; 在; 预防; 和; 治疗; 新型冠状
RT   
T1        
JF 273
YR 200202
K1 科普; 世卫组织; 关于; 新型冠状病毒; 的; 四; 问; 四; 答; ; 面对; 当前; 新型冠状病毒; 感染肺炎; 疫情; 世界卫生组织; 在; 其; 官方; 网站; 回答; 了; 公众; 普遍; 关心; 的; 抗生素; 在; 预防; 和; 治疗; 新型冠状
RT   
T1        
JF 274
YR 200202
K1 ; 5; 若; 出现; 可疑; 症状; 的; 老人; 被; 确诊; 为; 新型冠状病毒; 感染; 的; 肺炎; 其; 密切; 接触; 者; 应接; 受; 14; 天; 医学; 观察; 病人; 离开; 后; 如; 住院; 死亡; 等; 应; 及时; 对; 住所; 进行; 终末; 消毒; 具体; 消毒; 方式
RT   
T1        
JF 275
YR 200202
K1 河北省; 首批; 3; 名; 新型冠状病毒; 感染; 的; 肺炎; 患者; 经过; 精心; 治疗; 已; 符合; 治愈; 标准; 正式; 出院; 记者; 秦婧; 记者; 从; 河北省; 卫生; 健康; 委; 了解; 到; 今天; 河北省; 首批; 3; 名; 新型冠状病毒; 感染
RT   
T1        
JF 276
YR 200202
K1 [; 贵州; 新闻; 联播; ]; 新型冠状病毒; 感染; 的; 肺炎; 疫情; 社会; 防控; 工作; 视频; 调度; 会议; 召开; 简介; 95; 新闻; 栏目; 推荐; 首页; ; 全站; 地图; 中央; 广播; 电视; 总台; 央; 视网; 版权; 所有
RT   
T1        
JF 277
YR 200202
K1 北京; 2; 月; 2; 日; 电; 杨乔黄; 钰; 席; 莉; 莉; 据; 深圳; 卫健委; 官方; 微; 博; 2; 月; 1; 日; 深圳市; 第三; 人民; 医院; 透露; 该院; 肝病; 研究所; 研究; 发现; 在; 某些; 新型冠状病毒; 感染; 的; 肺炎; 确诊; 患者; 的; 粪便
RT   
T1        
JF 278
YR 200202
K1 据; 媒体; 香港; 大学; 研究; 人员; 于; 1; 月; 31; 日; 公布; 首批; 新型冠状病毒; 在; 细胞; 内; 复制; 过程; 的; 图像; 研究; 人员; 表示; 每个; 受; 病毒; 感染; 的; 细胞; 会; 衍生; 出; 逾; 千粒; 病毒; 粒子; 在; 科研; 人员; 的; 努
RT   
T1        
JF 279
YR 200202
K1 连日来; 为; 做好; 新型冠状病毒; 感染肺炎; 防疫; 中国; 铁路; 昆明; 局; 集团; 有限公司; 在; 重点; 车站; 加; 派; 工作; 人员; 加强; 预防; 知识; 培训; 宣传; 做好; 入; 滇; 旅客; 体温; 检测; 工作; 助力; 打; 好; 防疫; 攻坚战; 
RT   
T1        
JF 280
YR 200202
K1 坚决; 打; 赢; 疫情; 防控; 阻击战; 坚决; 确保; 人民; 群众; 生命; 安全; 和; 身体; 健康; 市委; 市政府; 日前; 印发; 《; 南充市; 应对; 新型冠状病毒; 感染肺炎; 疫情; 防控; 十; 个; 共同; 十; 个; 做到; 工作; 措施; 》; 要求
RT   
T1        
JF 281
YR 200202
K1 孙先; 生于; 1; 月; 22; 日; 出现; 发热; 咳嗽; 等; 症状; 随后; 前往; 丰都; 县; 人民; 医院; 就; 治; 并; 被; 确诊; 为; 新型冠状病毒; 感染; 的; 肺炎; 患者; 目前; 孙先生; 体温; 恢复; 正常; 5; 天; 以上; 无; 呼吸道; 症状; 相隔; 一天; 的
RT   
T1        
JF 282
YR 200202
K1 据; 深圳; 2; 月; 1; 日; 电; 记者; 白瑜; 负责; 收治; 深圳市; 所有; 新型冠状病毒; 感染; 确诊; 病例; 的; 深圳市; 第三; 人民; 医院; 2; 月; 1; 日; 21; 时; 30; 分; 召开; 新闻; 发布会; 称; 在; 确诊; 患者; 的; 粪便; 中检; 测出
RT   
T1        
JF 283
YR 200202
K1 2; 月; 1; 日; 自治区; 新型冠状病毒; 感染肺炎; 疫情; 防控; 工作; 指挥部; 发布; 消息; 自; 疫情; 发展; 以来; 自治区; 新型冠状病毒; 感染肺炎; 防控; 工作; 指挥部; 交通; 保障; 组; 坚决; 贯彻; 落; 实习; 近; 平; 总书记; 关于; 疫情
RT   
T1        
JF 284
YR 200202
K1 意大利; 俄罗斯; 英国; 瑞典; 西班牙; 等; 国; 首次; 新型冠状病毒; 感染肺炎; 病例; 美国; 确诊; 第; 8; 例; 新型冠状病毒; 肺炎; 病例; 患者; 由; 武汉; 返回; 波士顿; 阿联酋; 通报; 第; 5; 例; 新型冠状病毒
RT   
T1        
JF 285
YR 200202
K1 1; 月; 30; 日; 中共中央; 政治局; 常委; 国务院; 总理; 中央; 应对; 新型冠状病毒; 感染肺炎; 疫情; 工作; 领导; 小组; 组长; 李克强; 赴; 中国; 疾控中心; 考察; 疫情; 防控; 科研; 攻关; 情况; 听取; 专家; 和; 医务; 人员; 对; 疫情
RT   
T1        
JF 286
YR 200202
K1 ; 记者; 彭大伟; 德国; 巴伐利亚; 州; 卫生部; 1; 日; 晚间; 公布; 的; 信息; 显示; 该国; 确诊; 新型冠状病毒; 感染; 病例; 已; 升; 至; 8; 人; 
RT   
T1        
JF 287
YR 200202
K1 截至; 2; 月; 1; 日; 24; 时; 新型; 冠状; 病毒; 感染; 的; 肺炎; 疫情; 最新; 情况; ; 2; 月; 1; 日; 0—; 24; 时; 31; 个; 省; 自治区; 直辖市; 和; 新疆; 生产; 建设; 兵团; 新增; 确诊; 病例; 2590; 例; 湖北省; 1921; 例; 新增
RT   
T1        
JF 288
YR 200202
K1 华盛顿; 2; 月; 1; 日; 电; 记者; 张梦旭; 美国; 马萨诸塞; 州; 公共卫生; 厅; 2; 月; 1; 日; 证实; 一; 名; 20; 多; 岁; 的; 波士顿; 男子; 被; 证实; 感染; 新型冠状病毒; 美国; 疾病; 控制; 与; 预防; 中心; 1; 月; 31; 日; 晚; 将; 检测
RT   
T1        
JF 289
YR 200201
K1 央; 视网; 消息; 新闻; 联播; 连日来; 又; 有; 一些; 国家; 政要; 通过; 各种; 方式; 纷纷; 高度; 评价; 中方; 为; 抗击; 疫情; 所作; 努力; 并; 表达; 对; 中国; 的; 支持; 俄罗斯; 总统; 普京; 致电; 习近平; 主席; 对; 疫情; 给
RT   
T1        
JF 290
YR 200201
K1 1; 月; 30; 日; 至; 31; 日; 意大利; 俄罗斯; 英国; 瑞典; 西班牙; 等; 国; 首次; 新型冠状病毒; 感染肺炎; 病例; 使; 包括; 中国; 在内; 的; 新型冠状病毒; 感染; 病例; 国家; 增至; 24; 个; 与此同时; ,
RT   
T1        
JF 291
YR 200201
K1 2019; 年; 12; 月; 武汉; 发生; 新型冠状病毒; 2019-nCoV; 疫情; 为; 阻止; 疫情; 进一步; 蔓延; 中国; 政府; 于; 2020; 年; 1; 月; 23; 日; 对; 武汉; 采取; 了; 隔离; 措施; 包括; 北京; 上海; 等; 31; 个; 省市; 也
RT   
T1        
JF 292
YR 200201
K1 昨天; 1; 月; 31; 日; 晚上; 上海; 药物; 所; 和; 武汉; 病毒; 所; 联合; 发布; 称; 研究; 发现; 双; 黄连; 口服液; 可; 抑制; 新型冠状病毒; 一时间; 消息; 通过; 社交; 媒体; 传播; 刷; 屏; 全国; 多; 地; 市民; 连夜; 在线; 下; 药店; 排队
RT   
T1        
JF 293
YR 200201
K1 视频; 来源; 龙; 视; 新闻; 联播; 哈尔滨; 电; 2; 月; 1; 日; 杨雪楠; 2; 月; 1; 日; 哈尔滨市; 卫生健康委员会; 发布; 消息; 哈尔滨市; 两; 名; 新型冠状病毒; 感染; 的; 肺炎; 确诊; 患者; 经过; 积极; 科学; 治疗; 后; 经
RT   
T1        
JF 294
YR 200201
K1 当前; 新型冠状病毒; 感染; 的; 肺炎; 疫情; 防控; 工作; 正处; 于; 关键; 时期; 疫情; 发生; 以来; 省; 总工会; 坚决; 贯彻; 落; 实习; 近; 平; 总书记; 重要; 指示; 和; 讲话; 精神; 认真; 落实; 中央; 和; 省委; 全总; 决策; 部署; 高度
RT   
T1        
JF 295
YR 200201
K1 这个; 假期; 新区; 世; 和; 基因; 生物; 技术; 有限公司; 首席; 执行官; 邵阳; 一直; 带领; 他; 的; 团队; 与; 时间; 赛跑; 世; 和; 基因; 研发; 的; 新型冠状病毒; 检测; 试剂; 盒; 于; 1; 月; 27; 日; 推出; 并; 正在; 申请
RT   
T1        
JF 296
YR 200201
K1 我国; 科学家; 开发; 出; 转; 录; 组; 快速; 建; 库; 新; 方法; 有望; 助力; 新型冠状病毒; 测; 序; ; 北京大学; 与; 清华大学; 联合; 课题组; 近期; 在; 国际; 权威; 学术; 期刊; 《; 美国; 科学院; 院; 刊; 》; 发表; 论文; 称; 开发; 出; 了
RT   
T1        
JF 297
YR 200201
K1 北京; 2; 月; 1; 日; 消息; 记者; 车丽孙; 鲁晋; 据; 中央; 广播; 电视; 总台; 中国; 之; 声; 《; 新闻; 和; 报纸; 摘要; 》; 国家卫健委; 昨天; 1; 月; 31; 日; 召开; 新闻; 发布会; 介绍; 新型冠状病毒; 感染; 的; 肺炎
RT   
T1        
JF 298
YR 200201
K1 中国; 网; 讯; 2; 月; 1; 日; 下午; 北京; 医学会; 召开; 发布会; 正式; 宣布; 开通; 北京市; 新型冠状病毒; 感染肺炎; 在线; 医生; 咨询; 平台; 据; 北京; 医学会; 会长; 封国生; 介绍; 该; 平台; 采用; 5G、; 人工智能; 视频
RT   
T1        
JF 299
YR 200201
K1 本报; 讯; 记者; 马晓芳; 1; 月; 31; 日; 自治区; 党委; 应对; 新型冠状病毒; 感染肺炎; 疫情; 工作; 领导; 小组; 召开; 会议; 自治区; 党委; 书记; 自治区; 党委; 应对; 新型冠状病毒; 感染肺炎; 疫情; 工作; 领导; 小组; 组长
RT   
T1        
JF 300
YR 200201
K1 凌晨; 5; 点; 一串; 急促; 的; 铃声; 划破; 夜; 的; 寂静; 灯火; 通明; 的; 陇; 南市; 武; 都; 区; 新型冠状病毒; 感染; 的; 肺炎; 联防; 联控; 工作; 领导; 小组; 办公室; 气氛; 骤然; 紧张; 起来; 正在; 值班; 的; 一; 名; 工作; 人员; 一个; 健步; 冲
RT   
T1        
JF 301
YR 200201
K1 华盛顿; 1; 月; 31; 日; 电; 记者; 周舟; 美国; 《; 新英格兰; 医学; 杂志; 》; 1; 月; 31; 日; 在线; 发表; 的; 一; 篇; 论文; 说; 美国; 首例; 确诊; 新型冠状病毒; 感染肺炎; 患者; 接受; 一; 种; 正在; 研究; 的; 药物; 治疗; 后; 其; 临床
RT   
T1        
JF 302
YR 200201
K1 南京; 2; 月; 1; 日; 电; 赵雅惠; 1; 月; 31; 日; 南京市; 新型冠状病毒; 感染; 的; 肺炎; 首批; 两; 名; 确诊; 患者; 治愈; 出院; 患者; 1; 男; 42; 岁; 1; 月; 3; 日; 8; 日
RT   
T1        
JF 303
YR 200201
K1 1; 月; 27; 日上; 午; 宿迁市; 中医院; 27; 名; 医护; 人员; 签; 下; 了; 抗击; 新型冠状病毒; 请战书; 一; 页; 页; 摁; 满红; 手印; 的; 请战书; 一; 声声; 铿锵有力; 的; 誓言; 收获; 了; 无数; 网友; 的; 点; 赞; 和; 祝福; 连日
RT   
T1        
JF 304
YR 200201
K1 日前; 国家; 卫生; 健康; 委; 办公; 厅; 发布; 《; 关于; 印发; 新型冠状病毒; 感染; 的; 肺炎; 诊疗; 方案; 试行; 第四; 版; 》; 完善; 中医; 治疗; 方案; 新疆; 组织; 专家; 结合; 新疆; 气候; 和; 地域; 特色; 制定; 并; 印发; 了; 新疆
RT   
T1        
JF 305
YR 200201
K1 1; 月; 31; 日; 记者; 从; 乌鲁木; 齐市; 医疗; 保障; 局; 了解; 到; 为; 全力; 应对; 疫情; 乌鲁木; 齐市; 医疗; 保障; 部门; 为; 自治区; 三家; 新型冠状病毒; 感染; 的; 肺炎; 定点; 医疗; 机构; 紧急; 配置; 了; 社会; 保障; 卡; 制; 卡; 设备; 及
RT   
T1        
JF 306
YR 200201
K1 记者; 从; 同; 济; 大学; 附属; 东方; 医院; 获悉; 同; 济; 大学; 附属; 东方; 医院; 转化; 医学; 平台; 与; 斯; 微; 上海; 生物; 科技; 有限公司; 合作; 快速; 推动; 新型冠状病毒; mRNA; 疫苗; 研发; 近期; 项目; 已; 紧急; 完成; 立项
RT   
T1        
JF 307
YR 200201
K1 为; 打; 赢; 新型冠状病毒; 感染肺炎; 疫情; 防控; 阻击战; 切实; 保障; 人民; 身体; 健康; 和生; 产生; 活; 秩序; 遵照; 党中央; 指示; 和; 国家; 卫生; 健康; 委; 部署; 中国人; 口; 出版; 社; 在; 健康; 科普; 专家; 委员会; 的; 指导; 下; ,
RT   
T1        
JF 308
YR 200201
K1 为; 打; 赢; 新型冠状病毒; 感染肺炎; 疫情; 防控; 阻击战; 切实; 保障; 人民; 身体; 健康; 和生; 产生; 活; 秩序; 遵照; 党中央; 指示; 和; 国家; 卫生; 健康; 委; 部署; 中国人; 口; 出版; 社; 在; 健康; 科普; 专家; 委员会; 的; 指导; 下; ,
RT   
T1        
JF 309
YR 200201
K1 2020; 年; 1; 月; 30; 日; 黑龙江省; 卫生健康委员会; 黑龙江省; 疾病; 预防; 控制; 中心; 联合; 黑龙江; 出版; 集团; 所属; 黑龙江; 科学技术; 出版社; 出版; 的; 全国; 首; 本; 以; 绘图; 文本; 形式; 介绍; 新型冠状病毒; 防护; 科普
RT   
T1        
JF 310
YR 200201
K1 无论是; 普通; 感冒; 流感; 还是; 新型冠状病毒; 感染; 的; 肺炎; 除了; 药物; 对症; 治疗; 还要; 提高; 自身; 抵抗力; 注意; 休息; 避免; 受凉; 淋; 雨; 过度; 疲劳; 坚决; 戒烟; 戒; 酒; 每天; 至少; 饮用; 2000; 毫升; 水
RT   
T1        
JF 311
YR 200201
K1 1; 月; 25; 日; 面对; 新型冠状病毒; 感染; 的; 肺炎; 疫情; 我省; 全面; 动员; 迅速; 行动; 及时; 启动; 重大; 突发; 公共卫生事件; 一级; 响应; 组织; 各方; 力量; 开展; 防控; 多; 措; 并举; 切断; 病毒; 传播; 链条; 和; 渠道; 坚决
RT   
T1        
JF 312
YR 200201
K1 湖北; 新型冠状病毒; 感染; 的; 肺炎; 新增; 确诊; 1347; 例; 新增; 死亡; 45; 例; ; 湖北省; 卫生健康委员会; 1; 日; 发布; 通报; 说; 2020; 年; 1; 月; 31; 日; 0; 时; 24; 时; 湖北省; 新增; 新型冠状病毒; 感染; 的; 肺炎; 病例
RT   
T1        
JF 313
YR 200201
K1 1; 月; 31; 日; 四川省; 新型冠状病毒; 感染; 的; 肺炎; 病例; 确认; 专家组; 确认; 我省; 新增; 新型冠状病毒; 感染; 的; 肺炎; 病例; 36; 例; 其中; 4; 例; 出现; 在; 广安; 至此; 广安; 累积; 确诊; 病例; 13; 例; 
RT   
T1        
JF 314
YR 200201
K1 罗马; 1; 月; 31; 日; 电; 记者; 孔歌; 意大利; 政府; 31; 日; 宣布; 进入; 国家; 紧急状态; 并; 拨款; 500; 万; 欧元; 应对; 新型冠状病毒; 疫情; 该; 紧急状态; 预计; 将; 持续; 六; 个; 月; 意大利; 总理; 孔特在; 昨天; 的
RT   
T1        
JF 315
YR 200201
K1 首先; 冠状; 病毒; 需要; 在; 体液; 环境; 中; 才能; 存活; 越; 厉害; 的; 病毒; 对; 传播; 条件; 的; 要求; 越; 苛刻; 对于; 新型冠状病毒; 导致; 呼吸道; 和; 肺部; 疾病; 最; 普遍; 的; 是; 飞; 沫; 传播; 了; 也就是说; 唾液; 中; 含
RT   
T1        
JF 316
YR 200201
K1 全新; 网络; 防; 阻; 新型冠状病毒; ; 面对; 严峻; 的; 疫情; 形势; 需要; 从; 发现; 传染源; 切断; 传播; 途径; 保护; 易; 感; 人群; 三个; 主要; 环节; 出发; 构建; 一; 种; 全新; 的; 平时; 适时; 急; 时; 的
RT   
T1        
JF 317
YR 200201
K1 经过; 治疗; 武汉市; 已; 有; 103; 例; 新型冠状病毒; 感染; 的; 肺炎; 患者; 治愈; 出院; 这; 是; 武汉市; 市长; 周先旺; 31; 日; 在; 湖北; 新型冠状病毒; 感染; 的; 肺炎; 疫情; 防控; 工作; 例行; 新闻; 发布会; 上; 透露; 的; 消息; 
RT   
T1        
JF 318
YR 200201
K1 中新; 社; 旧金山; 1; 月; 31; 日; 电; 全球; 多; 家; 科研; 机构; 的; 研究; 人员; 正在; 对; 新型冠状病毒; 进行; 研究; 希望; 能; 在; 短期; 内; 研发; 出; 可用; 于; 临床; 试验; 的; 疫苗; 《; 纽约; 时报; 》; 称; 1; 月; 10; 日; 中国
RT   
T1        
JF 319
YR 200201
K1 原; 标题; 离; 新型冠状病毒; 最近; 的; 人; 图; 为; 新型冠状病毒; 核酸; 检测; 中; 李轶平; 摄; 检验科; 的; 同志; 是; 距离; 新型冠状病毒; 最近; 的; 人; 明知; 病毒; 凶险; 但; 过年
RT   
T1        
JF 320
YR 200201
K1 1; 月; 31; 日; 0—; 24; 时; 31; 个; 省; 自治区; 直辖市; 和; 新疆; 生产; 建设; 兵团; 新增; 确诊; 病例; 2102; 例; 新增; 重症; 病例; 268; 例; 新增; 死亡; 病例; 46; 例; 湖北省; 45; 例; 重庆市; 1; 例; 新增; 治愈; 出院
RT   
T1        
JF 321
YR 200201
K1 国家卫健委; 国内; 新型冠状病毒; 感染; 的; 肺炎; 病例; 确诊; 11791; 例; 31; 日; 新增; 确诊; 病例; 2102; 例; ; 记者; 1; 日; 从; 国家卫健委; 获悉; 1; 月; 31; 日; 0—; 24; 时; 31; 个; 省; 自治区; 直辖市; 和; 新疆
RT   
T1        
JF 322
YR 200201
K1 据; 上海市; 卫生健康委员会; 微; 信; 公众; 号; 消息; 2020; 年; 1; 月; 31; 日; 12—; 24; 时; 上海市; 排除; 新型冠状病毒; 感染; 的; 肺炎; 疑似; 病例; 51; 例; 新增; 确诊; 病例; 18; 例; 其中; 外地; 来; 沪; 人员; 6; 例; 上海市; 常住
RT   
T1        
JF 323
YR 200201
K1 浙江省; 疾控中心; 和; 广东省; 疾控中心; 也; 分别; 于; 1; 月; 24; 日; 和; 1; 月; 27; 日; 分离; 出; 该省; 的; 第一; 株; 新型冠状病毒; 毒; 株; 为; 后续; 病毒; 研究; 药物; 疫苗; 研发; 和; 快速; 检测; 试剂; 研制; 提供; 了; 科学; 支撑; 
RT   
T1        
JF 324
YR 200201
K1 上海; 1; 月; 31; 日; 电; 夏; 宾; 郑莹莹; 据; 中国科; 学院; 1; 月; 31; 日; 晚; 发布; 双; 黄连; 口服液; 可; 抑制; 新型冠状病毒; 中国科; 学院; 上海; 药物; 所; 和; 武汉; 病毒; 所; 经过; 联合; 研究; 初步; 发现; 中成药
RT   
T1        
JF 325
YR 200201
K1 北京; 1; 月; 31; 日; 电; 1; 月; 31; 日; 中共中央; 政治局; 常委; 国务院; 总理; 中央; 应对; 新型冠状病毒; 感染肺炎; 疫情; 工作; 领导; 小组; 组长; 李克强; 主持; 召开; 领导; 小组会; 议; 中共中央; 政治局; 常委
RT   
T1        
JF 326
YR 200201
K1 2020; 年; 2; 月; 1; 日; 0; 24; 时; 新疆; 含; 兵团; 新型冠状病毒; 感染; 的; 肺炎; 新增; 确诊; 病例; 3; 例; 新增; 重症; 病例; 0; 例; 新增; 危; 重症; 病例; 0; 例; 新增; 死亡; 病例; 0; 例; 新增; 出院; 病例; 0; 例; 其中; 
RT   
T1        
JF 327
YR 200131
K1 徐州; 1; 月; 31; 日; 电; 闫; 峰; 据; 江苏; 徐州市; 疾控中心; 最新; 发布; 的; 疫情; 通报; 8; 号; 显示; 自; 1; 月; 30; 日; 10; 时至; 31; 日; 17; 时; 徐州市; 新增; 新型冠状病毒; 病原; 学; 检测; 阳性; 19; 例; 待; 省; 复核
RT   
T1        
JF 328
YR 200131
K1 陈焕春; 说; 相关; 研究; 发现; 新型冠状病毒; 与; SARS; 冠状; 病毒; 存在; 相关性; 但; 并不; 相同; 新型冠状病毒; 不是; SARS; 冠状; 病毒; 逆行; 青春; 担; 使命; 连; 线; 一线; 战; 疫; 青年; 新冠肺炎; 疫情
RT   
T1        
JF 329
YR 200131
K1 国家; 卫生; 健康; 委; 定于; 2; 月; 1; 日; 下午; 15; 时; 在; 委; 机关; 西直门; 办公区; 新闻; 发布厅; 召开; 新闻; 发布会; 介绍; 新型冠状病毒; 感染; 的; 肺炎; 疫情; 防控; 工作; 中; 孕产妇; 婴幼儿; 和; 托; 育; 机构; 的; 健康; 防护; 情况
RT   
T1        
JF 330
YR 200131
K1 据; 俄罗斯; 卫星; 网; 31; 日报; 道; 俄; 副; 总理; 表示; 俄罗斯; 发现; 两; 例; 新型冠状病毒; 感染; 病例; 1; 月; 31; 日; 电; 据; 俄罗斯; 卫星; 网; 31; 日报; 道; 俄; 副; 总理; 表示; 俄罗斯; 发现; 两; 例; 新型冠状病
RT   
T1        
JF 331
YR 200131
K1 为; 防止; 新型冠状病毒; 感染; 的; 肺炎; 疫情; 继续; 传播; 和; 扩散; 保障; 人民; 群众; 的; 健康; 维持; 正常; 的; 生产; 生活; 和; 交通; 秩序; 中国; 疾病; 预防; 控制; 中心; 第一; 时间; 投入; 到; 抗疫; 一线; 进行; 技术; 指导; 
RT   
T1        
JF 332
YR 200131
K1 而; 这些; 都; 是; 由于; 2019; 年; 12; 月; 出现; 的; 一; 种; 病毒; —; —; 2019; 新型冠状病毒; 2019; novel; coronavirus; 2019-nCoV; 或许; 大家; 现在; 听到; 病毒; 已经; 不觉; 得; 陌生; 但; 其实; 直到; 19
RT   
T1        
JF 333
YR 200131
K1 1; 月; 31; 日; 下午; 5; 时; 15; 分; 连云港; 新型冠状病毒; 感染; 的; 肺炎; 患者; 刘某; 出院; 他; 是; 江苏省; 第三; 例; 出院; 的; 病例; 当天; 下午; 刘某戴; 着; 口罩; 出现; 在; 医院; 门前; 抱; 着; 一; 束; 鲜花; 刘某
RT   
T1        
JF 334
YR 200131
K1 汇聚; 起; 战胜; 疫; 魔; 的; 无穷; 力量; —; —; 辽宁; 收治; 新型冠状病毒; 感染; 的; 肺炎; 患者; 定点; 医院; 见闻; ; 声音; 嘶哑; 血丝; 满眼; 瘦弱; 之; 躯; 竟; 如此; 坚强; 冲锋; 在; 抗疫; 前线; 5; 天; 5; 夜; 没; 咋; 合眼; ; 45
RT   
T1        
JF 335
YR 200131
K1 1; 月; 31; 日; 青海省; 新型冠状病毒; 感染; 的; 肺炎; 疫情; 防控; 处置; 工作; 指挥部; 在; 西宁; 召开; 第二; 场; 新闻; 发布会; 会议; 通报; 了; 近期; 西宁市; 新型冠状病毒; 感染; 的; 肺炎; 确诊; 病例; 调查; 处置; 情况; 青海省
RT   
T1        
JF 336
YR 200131
K1 这些; 项目; 中; 有; 很多; 硬; 核; 含量; 很; 高的; 科技; 攻关; 任务; 将; 对; 防控; 新型冠状病毒; 肺炎; 起到; 重要; 的; 科技; 支撑; 
RT   
T1        
JF 337
YR 200131
K1 ; 记者; 采访; 安徽; 医科; 大学; 药学院; 联合; 安徽; 医科; 大学; 第一; 附属; 医院; 药剂科; 临床; 药师; 帮; 您; 整理; 梳理; 了; 新型冠状病毒; 肺炎; 防治; 中; 涉及; 的; 那些; 药; 以及; 可能; 存在; 的; 一些; 用药; 误区; 一
RT   
T1        
JF 338
YR 200131
K1 自治区; 卫生; 健康; 委; 最新; 通报; 1; 月; 30; 日; 0; 时至; 24; 时; 自治区; 新型冠状病毒; 感染; 的; 肺炎; 新增; 确诊; 病例; 3; 例; 其中; 乌鲁木; 齐市; 确诊; 病例; 1; 例; 伊犁; 州; 确诊; 病例; 1; 例; 阿克苏; 地区; 确诊
RT   
T1        
JF 339
YR 200131
K1 北京; 1; 月; 31; 日; 电; 据; 陕西省; 卫健委; 网站; 消息; 截至; 1; 月; 31; 日; 10; 时; 陕西; 新增; 24; 例; 新型冠状病毒; 感染; 的; 肺炎; 确诊; 病例; 新增; 疑似; 病例; 47; 例; 新增; 确诊; 病例; 中; 西安市; 10; 例; 咸阳
RT   
T1        
JF 340
YR 200131
K1 国家卫健委; 国内; 新型冠状病毒; 感染; 的; 肺炎; 病例; 确诊; 9692; 例; 30; 日; 新增; 确诊; 病例; 1982; 例; ; 记者; 31; 日; 从; 国家卫健委; 获悉; 1; 月; 30; 日; 0; 24; 时; 31; 个; 省; 自治区; 直辖市; 和; 新疆
RT   
T1        
JF 341
YR 200131
K1 全国; 新增; 新型冠状病毒; 感染; 的; 肺炎; 确诊; 病例; 1982; 例; 2020; 年; 01; 月; 31; 日; 07; 54; 来源; 北京; 1; 月; 31; 日; 电; 据; 国家; 卫生健康委员会; 官方; 网站; 消息; 1; 月; 30; 日; 0; 24; 时; 31; 个
RT   
T1        
JF 342
YR 200131
K1 新型冠状病毒; 来势汹汹; 我们; 应当; 如何; 做好; 自我; 防范; 呢; ?; 请; 看; 关于; 新型冠状病毒; 感染; 的; 肺炎; 100; 条; 科学; 信息; 
RT   
T1        
JF 343
YR 200131
K1 北京; 1; 月; 30; 日; 电; 记者; 李嘉瑞; 记者; 从; 30; 日; 举行; 的; 北京市; 新型冠状病毒; 感染; 的; 肺炎; 疫情; 防控; 工作; 新闻; 发布会; 上; 了解; 到; 北京市; 已经; 完成; 对; 334; 个; 呼吸道; 症状; 病例; 检测; 样本; 的; 分
RT   
T1        
JF 344
YR 200131
K1 北京; 1; 月; 31; 日; 电; 据; 外交部; 网站; 消息; 外交部; 发言人; 华春莹; 31; 日就; 世界卫生组织; 发布; 新型冠状病毒; 感染; 的; 肺炎; 疫情; 为; 国际; 关注; 的; 突发; 公共卫生事件; 回答; 记者; 提问; 问; 
RT   
T1        
JF 345
YR 200131
K1 北京; 1; 月; 31; 日; 电; 外交部; 发言人; 华春莹; 31; 日就; 世界卫生组织; 发布; 新型冠状病毒; 感染; 的; 肺炎; 疫情; 为; 国际; 关注; 的; 突发; 公共卫生事件; 回答; 记者; 提问; 有; 记者; 问; 日前; 世界
RT   
T1        
JF 346
YR 200131
K1 1; 月; 30; 日; 菲律宾; 卫生部; DOH; 召开; 新闻; 发布会; 证实; 菲律宾; 出现; 首例; 确认; 新型冠状病毒; 感染者; 患者; 为; 一; 名来; 自; 武汉; 的; 38; 岁; 中国; 女性; 公民; 为; 防止; 感染; 马尼拉; 街头; 人们; 纷纷; 戴
RT   
T1        
JF 347
YR 200131
K1 当地; 时间; 1; 月; 30; 日; 晚; 世界卫生组织; 宣布; 将; 新型冠状病毒; 疫情; 列为; 国际; 关注; 的; 突发; 公共卫生事件; 世界卫生组织; 总; 干事; 谭德; 塞; 宣布; 主要; 基于; 中国; 感染者; 数量; 增加; 多; 个; 国家; 都
RT   
T1        
JF 348
YR 200131
K1 这; 是; 一场; 没有; 硝烟; 的; 战争; 新型冠状病毒; 感染; 的; 肺炎; 疫情; 肆虐; 防疫; 抗疫; 十万火急; 这; 是; 一; 支; 逆向; 而; 行; 的; 队伍; 关键; 时刻; 他们; 奋勇; 向前; 全力以赴; 毅然; 扛; 起; 疫情; 防控; 重任; 他们
RT   
T1        
JF 349
YR 200130
K1 餐饮; 服务; 提供者; 新型冠状病毒; 感染肺炎; 疫情; 防控; 指南; 为; 指导; 餐饮; 服务; 提供者; 做好; 新型冠状病毒; 感染; 的; 肺炎; 疫情; 防控; 工作; 特; 提出; 如下; 防控; 指南; 严格; 落实; 员工; 个人; 卫生; 及; 防护; 措施; ,
RT   
T1        
JF 350
YR 200130
K1 中新; 社; 悉尼; 1; 月; 30; 日; 电; 记者; 陶社兰; 澳大利亚; 确诊; 新型冠状病毒; 感染者; 30; 日增; 至; 8; 例; 其中; 新南; 威尔士; 州; 4; 例; 维多利亚; 州; 3; 例; 昆士兰州; 1; 例; 针对; 新州; 还有; 6; 例; 疑似; 病例; 正在
RT   
T1        
JF 351
YR 200130
K1 关注; 官方; 治疗; 的; 中; 药方; 来; 了; !; 新型冠状病毒; 感染; 的; 肺炎; 可以; 这么; 治; 
RT   
T1        
JF 352
YR 200130
K1 本报; 讯; 1; 月; 29; 日; 省委; 召开; 常委会; 会议; 暨; 省委; 应对; 新型冠状病毒; 感染肺炎; 疫情; 工作; 领导; 小组会; 议; 传达; 学; 习习; 近; 平; 总书记; 近期; 对; 各级; 党组织; 和; 广大; 党员; 干部; 作出; 的; 重要; 指示; 和; 《; 中共
RT   
T1        
JF 353
YR 200130
K1 立足; 纪检; 监察; 职责; 定位; 中央; 纪委; 国家; 监; 委; 印发; 《; 关于; 贯彻; 党中央; 部署; 要求; 做好; 新型冠状病毒; 感染肺炎; 疫情; 防控; 监督; 工作; 的; 通知; 》; 对; 做好; 新型冠状病毒; 感染肺炎; 疫情; 的; 防控
RT   
T1        
JF 354
YR 200130
K1 ; 中央; 组织部; 从; 代; 中央; 管理; 党费; 中; 给; 31; 个; 省区; 市; 中央; 有关; 部门; 系统; 划拨; 专项; 资金; 10800; 万元; 用于; 支持; 各; 地区; 各; 有关; 部门; 系统; 开展; 新型冠状病毒; 感染; 的; 肺炎; 疫情; 防控
RT   
T1        
JF 355
YR 200130
K1 3; 根据; 近期; 的; 临床; 资料; 看; 病毒; 的; 传播; 力; 似乎; 有所; 增强; 4; 目前; 新型冠状病毒; 传染源; 尚未; 找到; 5; 目前; 还; 没; 发现; 病毒; 发生; 变异; 6; 新型冠状病毒; 与; SARS; 同源; 性; 达; 85%; 7; 新型
RT   
T1        
JF 356
YR 200130
K1 110; 分钟; 内; 出; 结果; 粤; 新型冠状病毒; 检测; 试剂; 经; 应急; 审批; 上市; ; 广东省; 药品; 监管; 局; 将; 继续; 梳理; 广东省; 在; 研; 在; 检; 在; 审; 项目; 根据; 疫情; 需要; 积极; 落实; 应急; 审批; 职责; 保证; 产品; 安全
RT   
T1        
JF 357
YR 200130
K1 美国; 东部; 时间; 上午; 11; 点; 世界卫生组织; 在; 日内瓦; 世卫组织; 总部; 通报; 新型冠状病毒; 感染; 的; 肺炎; 的; 情况; 世卫组织; 突发; 卫生; 事件; 规划; 执行主; 任; 高级; 顾问; 迈; 克; 尔; ·; 瑞安; 博士; 发表; 讲话; 盛赞
RT   
T1        
JF 358
YR 200130
K1 根据; 近期; 的; 临床; 资料; 看; 病毒; 的; 传播; 力; 似乎; 有所; 增强; 4; 目前; 新型冠状病毒; 传染源; 尚未; 找到; 5; 目前; 还; 没; 发现; 病毒; 发生; 变异; 6; 新型冠状病毒; 与; SARS; 同源; 性; 达; 85%; 7
RT   
T1        
JF 359
YR 200130
K1 根据; 近期; 的; 临床; 资料; 看; 病毒; 的; 传播; 力; 似乎; 有所; 增强; 4; 目前; 新型冠状病毒; 传染源; 尚未; 找到; 5; 目前; 还; 没; 发现; 病毒; 发生; 变异; 6; 新型冠状病毒; 与; SARS; 同源; 性; 达; 85%; 7
RT   
T1        
JF 360
YR 200130
K1 1; 月; 29; 日; 重庆; 威斯; 腾; 生物; 医药; 科技; 有限公司; 接到; 市; 新型冠状病毒; 感染; 的; 肺炎; 疫情; 防控; 医疗; 物资; 保障; 工; 检测; 试剂; 盒; 作; 组; 办公; 室; 的; 相关; 通知; 同意; 生产; 新型冠状病毒
RT   
T1        
JF 361
YR 200130
K1 西藏; 自治区; 卫生健康委员会; 30; 日; 发布; 消息; 称; 西藏; 确诊; 首例; 新型冠状病毒; 感染; 的; 肺炎; 病例; 王泽昊; 西藏; 自治区; 卫生健康委员会; 30; 日; 发布; 消息; 称; 西藏; 确诊; 首例; 新型冠状病毒; 感染
RT   
T1        
JF 362
YR 200130
K1 本报; 讯; 记者; 陈维灯; 1; 月; 29; 日; 在; 万; 州区; 重庆; 三峡; 中心; 医院; 医护; 人员; 的; 精心; 诊治; 和; 护理; 下; 该院; 一; 名; 确诊; 的; 新型冠状病毒; 感染; 的; 肺炎; 患者; 救治; 情况; 良好; 符合; 出院; 标准; 于; 当日
RT   
T1        
JF 363
YR 200130
K1 武汉; 1; 月; 29; 日; 电; 中国科; 学院; 武汉; 病毒; 研究所; 在; 新型冠状病毒; 研究; 方面; 取得; 突破; 已; 筛选; 出; 几; 种; 能; 在; 细胞; 层面; 较; 好; 抑制; 这一; 病毒; 的; 药物; 具有; 潜在; 临床; 应用; 价值; 这; 是; 记者
RT   
T1        
JF 364
YR 200130
K1 日内瓦; 1; 月; 29; 日; 电; 记者; 聂晓阳; 陈俊侠; 连日来; 世界卫生组织; 官员; 及; 专家; 通过; 视频; 发布; 记者会; 及; 接受; 采访; 等; 形式; 陆续; 就; 目前; 全球; 民众; 广为; 关注; 的; 新型冠状病毒; 一些; 问题
RT   
T1        
JF 365
YR 200130
K1 《; 新型冠状病毒; 感染; 的; 肺炎; 诊疗; 方案; 试行; 第四; 版; 》; 发布; 藿; 香; 正气; 等; 多; 个中; 成药; 获; 推荐; ; 1; 月; 27; 日; 国家; 卫生; 健康; 委; 办公; 厅; 国家; 中医药; 管理局; 办公室; 发布; 关于; 印发; 新型
RT   
T1        
JF 366
YR 200130
K1 疫情; 是; 一场; 迫在眉睫; 的; 危机; 我们; 用; 战时; 状态; 应对; 当前; 正处; 在; 一个; 紧绷; 态; 疫情; 不会; 是; 一场; 持久战; 只要; 足够; 认真; 应对; 也许; 未来; 不久; 就; 能; 迎来; 转机; 这; 两; 天; 钟南山
RT   
T1        
JF 367
YR 200130
K1 最近; 新型冠状病毒; 肺炎; 来势汹汹; 牵动; 着; 全国; 人民; 的; 心; 就; 在; 27; 日上; 午; 闵行区; 区级; 机关; 党工委; 与; 团区委; 发布; 了; 闵行; 防控; 新型冠状病毒; 肺炎; 志愿者; 招募; 倡议书; 积极; 参与; 防控
RT   
T1        
JF 368
YR 200130
K1 1; 月; 30; 日; 电; 据; 日本; 共同社; 日本; 厚生; 劳动; 省; 30; 日; 发布; 消息; 称; 搭乘; 日本; 政府; 所; 派; 全日; 空包; 机; 29; 日; 返回; 日本; 的; 日; 侨; 中; 有; 3; 人; 检出; 感染; 新型冠状病毒; 其中; 2; 人; 没有
RT   
T1        
JF 369
YR 200130
K1 为; 严格; 控制; 新型冠状病毒; 感染; 的; 肺炎; 疫情; 通过; 道路; 运输; 途径; 传播; 进一步; 做好; 防; 输入; 防; 输出; 防; 扩散; 工作; 现; 将; 有关; 事项; 公告; 如下; 一; 从; 即日; 起; 各; 有关; 市; 地; 省
RT   
T1        
JF 370
YR 200130
K1 西藏; 自治区; 首例; 疑似; 病例; 张; 某某; 病例; 样本; 经; 自治区; 疾病; 预防; 控制; 中心; 检测; 中国; 疾病; 预防; 控制; 中心; 实验室; 复核; 检测; 并; 根据; 临床; 表现; 和; 自治区; 专家组; 会诊; 研; 判; 确认; 为; 新型冠状病毒
RT   
T1        
JF 371
YR 200130
K1 ; 这; 一批; 病人; 的; 临床; 症状; 都; 得到; 有效; 控制; 且; 两; 次; 病毒; 核酸; 检测; 均; 为; 阴性; 达到; 出院; 标准; 同样; 在; 1; 月; 28; 日; 武汉市; 肺科; 医院; 5; 名; 新型冠状病毒; 感染; 的; 肺炎; 患者; 经过; 治疗; 后; 康复; 出院
RT   
T1        
JF 372
YR 200130
K1 国家卫健委; 国内; 新型冠状病毒; 感染; 的; 肺炎; 病例; 7711; 例; 29; 日新; 增; 1737; 例; ; 1; 月; 29; 日; 0; 24; 时; 31; 个; 省; 自治区; 直辖市; 和; 新疆; 生产; 建设; 兵团; 新增; 确诊; 病例; 1737; 例; 西藏
RT   
T1        
JF 373
YR 200130
K1 1; 月; 29; 日; 四川; 新闻网; 记者; 从; 广安; 市; 卫生; 健康; 委; 官方; 网站; 获悉; 今日; 四川; 大学; 华西; 广安; 医院; 广安; 市; 人民; 医院; 传来; 好消息; 经过; 医护; 人员; 的; 精心; 救治; 广安; 首例; 新型冠状病毒; 感染; 的
RT   
T1        
JF 374
YR 200130
K1 题; 隔绝; 疫情; 不; 隔; 真情; —; —; 新型冠状病毒; 感染; 的; 肺炎; 疫情; 防控; 焦点; 扫描; 之; 六; 民政部; 要求; 切实; 做好; 疫情; 防控; 期间; 有关; 社会; 救助; 工作; 加大; 新型冠状病毒; 感染; 的; 肺炎; 患者; 临时; 救助; 力度
RT   
T1        
JF 375
YR 200130
K1 1; 月; 29; 日; 中共中央; 政治局; 常委; 国务院; 总理; 中央; 应对; 新型冠状病毒; 感染肺炎; 疫情; 工作; 领导; 小组; 组长; 李克强; 主持; 召开; 领导; 小组会; 议; 进一步; 研究; 疫情; 防控; 形势; 部署; 有; 针对性; 加强; 防控
RT   
T1        
JF 376
YR 200130
K1 拉萨; 1; 月; 30; 日; 电; 记者; 白少波; 王泽昊; 西藏; 自治区; 卫生健康委员会; 30; 日; 发布; 消息; 称; 西藏; 确诊; 首例; 新型冠状病毒; 感染; 的; 肺炎; 病例; 据
RT   
T1        
JF 377
YR 200129
K1 经过; 医院; 精心; 救治; 和; 护理; 29; 日; 安徽; 山东; 重庆; 贵州; 海南; 山西; 等; 省市; 多位; 新型冠状病毒; 感染; 的; 肺炎; 患者; 治愈; 出院; 
RT   
T1        
JF 378
YR 200129
K1 北京; 2020; 年; 1; 月; 29; 日; 电; 综合; 驻; 外; 记者; 中国; 新型冠状病毒; 感染肺炎; 疫情; 牵动; 着; 各国; 友人; 和; 海外; 华侨; 华人; 的; 心; 他们; 纷纷; 捐献; 资金; 或; 医疗; 物资; 支援; 中国; 疫情; 防控; 工作
RT   
T1        
JF 379
YR 200129
K1 1; 月; 28; 日; 国家卫健委; 高; 级别; 专家组; 成员; 中国; 工程院; 院士; 李兰娟; 领导; 的; 国家; 重点; 实验室; 分离; 到; 三; 株; 新型冠状病毒; 毒; 株; 这; 意味着; 什么; ?; 还要; 多久; 才能; 出; 疫苗; ?; 李兰娟; 院士; 这样; 回答; 
RT   
T1        
JF 380
YR 200129
K1 自; 新型冠状病毒; 肺炎; 疫情; 发生; 以来; 公众; 对; 疫情; 的; 动态; 情况; 时刻; 关注; 武汉; 的; 疫情; 情况; 更; 是; 牵动; 人心; 为; 积极; 防控; 新型; 肺炎; 病毒; 减少; 交叉; 感染; 减轻; 公众; 恐慌; 情绪; 深圳市; 卫健委
RT   
T1        
JF 381
YR 200129
K1 银川; 1; 月; 29; 日; 电; 梁宏鑫; 今天; 下午; 宁夏; 应对; 新型冠状病毒; 感染; 的; 肺炎; 疫情; 工作; 指挥部; 办公室; 发布; 公告; 为; 进一步; 规范; 养老; 机构; 等; 民政; 服务; 机构; 疫情; 防控; 有效; 防止; 病毒; 传播
RT   
T1        
JF 382
YR 200129
K1 中新; 社; 北京; 1; 月; 29; 日; 电; 截至; 北京; 时间; 1; 月; 29; 日; 14; 时; 中国; 以外; 共有; 15; 个; 国家; 累计; 确诊; 新型冠状病毒; 感染; 病例; 66; 例; 包括; 泰国; 14; 例; 日本; 新加坡; 马来西亚; 各; 7; 例; 美国; 和
RT   
T1        
JF 383
YR 200129
K1 中国科; 学院; 武汉; 分院; 29; 日; 发布; 文章; 称; 武汉; 病毒; 所; 正; 开展; 新型冠状病毒; 感染; 的; 抗病; 毒; 药物; 筛选; 疫苗; 研发; 等; 工作; 
RT   
T1        
JF 384
YR 200129
K1 29; 日; 下午; 国家卫健委; 公布; 了; 家庭; 公共场所; 公共; 交通; 等; 多; 个; 版本; 的; 新型冠状病毒; 感染肺炎; 的; 预防; 指南; 
RT   
T1        
JF 385
YR 200129
K1 哈密市; 委; 市政府; 坚决; 贯彻; 落; 实习; 近; 平; 总书记; 关于; 新型冠状病毒; 疫情; 防控; 工作; 的; 重要; 讲话; 和; 重要; 指示; 精神; 贯彻; 落实; 自治区; 党委; 工作部; 署; 按照; 重大; 突发; 公共卫生事件; 一级; 响应; 机制; 要求
RT   
T1        
JF 386
YR 200129
K1 记者; 从; 宁夏; 回族; 自治区; 有关; 部门; 获悉; 新型冠状病毒; 感染; 的; 肺炎; 疫情; 防控; 工作; 启动; 以来; 宁夏; 各地; 各; 有关; 部门; 单位; 坚守; 不; 发生; 二; 代; 病例; 不; 发生; 医护; 人员; 感染; 不; 发生; 死亡
RT   
T1        
JF 387
YR 200129
K1 1.; 目前; 研究; 证据; 表明; 新型冠状病毒; 更; 怕; 热; 还是; 更; 怕; 冷; ?; 冠状; 病毒; 对; 热; 较为; 敏感; 60℃; 可; 保存; 数; 年; 病毒; 在; 4℃; 合适; 维持; 液; 中; 为; 中等; 稳定; 但; 随着; 温度; 的; 升高; 病毒; 的; 抵抗力; 下
RT   
T1        
JF 388
YR 200129
K1 卫生; 临床; 中心; 科研; 部门; 传来; 好消息; 由; 新发与; 再现; 传染病; 研究所; 所长; 徐建青; 带领; 的; 科研; 团队; 经过; 6; 年; 不懈努力; 研制; 出; 一; 款; 抗; 病毒; 喷; 剂; 可用; 于; 新型冠状病毒; 肺炎; 应急; 病房; 职业; 防护; ,
RT   
T1        
JF 389
YR 200129
K1 1; 月; 28; 日; 省委; 副; 书记; 省长; 指挥部; 指挥长; 尹力; 主持; 召开; 省; 应对; 新型冠状病毒; 感染肺炎; 疫情; 应急; 指挥部; 第; 二次; 会议; 听取; 各; 工作组; 和; 成都市; 相关; 工作; 开展; 情况; 汇报; 安排; 部署; 当前
RT   
T1        
JF 390
YR 200129
K1 美国; 疾病; 控制; 和; 预防; 中心; 28; 日; 宣布; 为; 应对; 新型冠状病毒; 将; 把; 进行; 入境; 排查; 的; 美国; 机场; 数目; 从; 目前; 的; 5; 个; 扩大; 至; 20; 个; 
RT   
T1        
JF 391
YR 200129
K1 法国; 新增; 1; 例; 新型冠状病毒; 感染; 的; 肺炎; 确诊; 病例; 累计; 确诊; 4; 例; 德国; 新增; 3; 例; 新型冠状病毒; 感染; 的; 肺炎; 病例; 累计; 4; 例; 日本; 政府; 28; 日; 正式; 将; 新型冠状病毒; 引发; 的; 肺炎; 列为; 指定
RT   
T1        
JF 392
YR 200129
K1 省; 本级; 定点; 医药; 机构; 对于; 确诊; 新型冠状病毒; 感染; 的; 肺炎; 的; 异地; 就医; 患者; 先; 救治; 后; 结算; 报销; 不; 执行; 异地; 转; 外; 就医; 支付; 比例; 调减; 规定; 
RT   
T1        
JF 393
YR 200129
K1 截至; 1; 月; 28; 日; 24; 时; 新型; 冠状; 病毒; 感染; 的; 肺炎; 疫情; 最新; 情况; ; 1; 月; 28; 日; 0; 24; 时; 31; 个; 省; 区; 市; 新增; 确诊; 病例; 1459; 例; 新增; 重症; 病例; 263; 例; 新增; 死亡; 病例; 26; 例; 湖北省
RT   
T1        
JF 394
YR 200129
K1 北京; 1; 月; 29; 日; 电; 据; 湖北省; 卫健委; 网站; 消息; 2020; 年; 1; 月; 28; 日; 0; 时; 24; 时; 湖北省; 新增; 新型冠状病毒; 感染; 的; 肺炎; 病例; 840; 例; 武汉市; 新增; 315; 例; 黄石市; 新增; 33; 例; 十堰市
RT   
T1        
JF 395
YR 200129
K1 2020; 年; 1; 月; 29; 日; 0; 24; 时; 自治区; 新型冠状病毒; 感染; 的; 肺炎; 新增; 确诊; 病例; 1; 例; 新增; 重症; 病例; 0; 例; 新增; 死亡; 病例; 0; 例; 新增; 出院; 病例; 0; 例; 其中; 新增; 确诊; 病例; 中; 乌鲁木齐; 市; 1
RT   
T1        
JF 396
YR 200128
K1 1、; 如何; 保护; 自己; 远离; 新型冠状病毒; 的; 肺炎; 传染; ?; 1; 勤; 洗手; 使用; 肥皂; 或; 洗手; 液; 并用; 流动; 水洗; 手; 用; 一次性; 纸; 巾; 或; 干净; 毛巾; 擦; 手; 双手; 接触; 呼吸道; 分泌; 物; 后; 如; 打喷嚏; 后; 应
RT   
T1        
JF 397
YR 200128
K1 中国; 网; 1; 月; 28; 日; 讯; 日前; 应急; 总医院; 发布; 《; 新型冠状病毒; 感染; 的; 肺炎; 防控; 知识; 手册; 》; 分; 工作; 区域; 防护; 个人; 防护; 居家; 防护; 同时; 介绍; 了; 新型冠状病毒; 感染; 的; 肺炎; 相关; 知识; 及; 就医
RT   
T1        
JF 398
YR 200128
K1 新型冠状病毒; 科普; 知识; 二十三; 专家; 说; 病毒; 是; 如何; 传播; 的; ?; 中央; 广电; 总台; 国际; 在线; 2020; 01; 28; 22; 14; 23; ; 来源; 健康; 中国热; 李云龙; 58; 岁; 被; 逼; 自杀; 留下; 6
RT   
T1        
JF 399
YR 200128
K1 国家卫健委; 就; 新型冠状病毒; 感染; 的; 肺炎; 疫情; 防控; 工作; 举行; 新闻; 发布会; 国家卫健委; 就; 新型冠状病毒; 感染; 的; 肺炎; 疫情; 防控; 工作; 举行; 新闻; 发布会; 2020; 02; 03; 15; 05; 合肥; 加强; 公交
RT   
T1        
JF 400
YR 200128
K1 国家卫健委; 28; 日; 通报; 27; 日; 30; 个; 省; 区; 市; 新增; 新型冠状病毒; 感染; 的; 肺炎; 确诊; 病例; 1771; 例; 新增; 死亡; 病例; 26; 例; 面对; 疫情; 加快; 蔓延; 的; 严重; 形势; 各地; 健全; 区县; 街; 镇; 城乡; 社
RT   
T1        
JF 401
YR 200128
K1 黑龙江省; 新型冠状病毒; 感染; 的; 肺炎; 疫情; 联防; 联控; 工作; 新闻; 发布会; 焦洋摄; 哈尔滨; 1; 月; 28; 日; 电; 1; 月; 28; 日; 黑龙江省; 政府; 新闻办; 举行; 新型冠状病毒; 感染; 的; 肺炎; 疫情; 联防; 联
RT   
T1        
JF 402
YR 200128
K1 新加坡; 新增; 2; 例; 新型冠状病毒; 感染; 的; 肺炎; 确诊; 病例; 累计; 确诊; 7; 例; 宣布; 将; 禁止; 湖北; 籍; 旅客; 入境; 泰国; 新增; 6; 例; 新型冠状病毒; 感染; 的; 肺炎; 确诊; 病例; 累计; 确诊; 14; 例; 韩国; 决定; 安排
RT   
T1        
JF 403
YR 200128
K1 1; 月; 28; 日上; 午; 自治区; 召开; 新型冠状病毒; 感染; 的; 肺炎; 疫情; 防控; 工作; 视频; 会议; 进一步; 传达; 学习; 贯彻; 习近平; 总书记; 重要; 讲话; 和; 重要; 指示; 精神; 研究; 部署; 疫情; 防控; 工作; 自治区; 党委; 书记; 自
RT   
T1        
JF 404
YR 200128
K1 苏州; 1; 月; 28; 日; 电; 记者; 王继亮; 28; 日; 江苏省; 卫健委; 通报; 截至; 2020; 年; 1; 月; 27; 日; 24; 时; 苏州市; 累计; 新型冠状病毒; 感染; 的; 肺炎; 确诊; 病例; 12; 例; 随后; 苏州市; 卫健委; 对; 相关
RT   
T1        
JF 405
YR 200128
K1 1; 月; 26; 日; 辽宁省; 新型冠状病毒; 感染; 的; 肺炎; 疫情; 防控; 指挥部; 会议; 在; 沈阳; 召开; 会议; 决定; 按照; 中央; 要求; 辽宁省; 委; 省政府; 成立; 省; 新型冠状病毒; 感染; 的; 肺炎; 疫情; 防控; 指挥部; 在; 省委
RT   
T1        
JF 406
YR 200128
K1 据; 外; 媒; 当地; 时间; 26; 日; 世界卫生组织; WHO; 表示; 将; 新型冠状病毒; 疫情; 在; 全球; 范围; 内; 的; 风险; 改; 为; 高风险; 并; 承认; 该; 组织; 此; 前指; 风险; 中等; 的; 说法不; 正确; 据; 在; 26; 日新
RT   
T1        
JF 407
YR 200128
K1 上海; 1; 月; 28; 日; 电; 轩; 召; 强; 面对; 新型冠状病毒; 肺炎; 疫情; 的; 蔓延; 全国; 上下; 开展; 联防; 联控; 工作; 的; 同时; 对; 新型冠状病毒; 的; 疫苗; 研发; 工作; 也; 提; 上; 日程; 记者; 今日; 获悉; 同; 济; 大学
RT   
T1        
JF 408
YR 200128
K1 27; 日; 9; 时; 自治区; 疾控中心; 新型冠状病毒; 核酸; 检测; 结果; 为; 阳性; 经; 自治区; 新型冠状病毒; 感染; 的; 肺炎; 诊疗; 专家组; 评估; 确认; 为; 新型冠状病毒; 感染; 的; 肺炎; 确诊; 病例; 27; 日; 晚; 由; 吴忠市
RT   
T1        
JF 409
YR 200128
K1 若; 出现; 新型冠状病毒; 感染; 可疑; 症状; 包括; 发热; 咳嗽; 咽; 痛; 胸闷; 呼吸; 困难; 轻度; 纳; 差; 乏力; 精神; 稍; 差; 恶心; 呕吐; 腹泻; 头痛; 心慌; 结膜炎; 轻度; 四肢; 或; 腰; 背部; 肌肉; 酸痛
RT   
T1        
JF 410
YR 200128
K1 ; 从; 目前; 的; 情况; 看; 95%; 以上; 的; 新型冠状病毒; 肺炎; 病例; 都; 与; 武汉; 有关; 中国; 医学; 科学院; 呼吸; 病; 学; 研究院; 常务; 副; 院长; 中; 日; 医院; 副; 院长; 呼吸; 中心; 常务; 副; 主任; 曹彬; 表示; 
RT   
T1        
JF 411
YR 200128
K1 各省; 自治区; 直辖市; 及; 新疆; 生产; 建设; 兵团; 卫生; 健康; 委; 中医药; 管理部; 门; 为; 进一步; 做好; 新型冠状病毒; 感染; 的; 肺炎; 病例; 诊断; 和; 医疗; 救治; 工作; 我们; 组织; 专家; 对; 诊疗; 方案; 进行; 修订; ,
RT   
T1        
JF 412
YR 200128
K1 各区; 人民政府; 市政府; 各; 委; 办; 局; 各; 市属; 机构; 为; 贯彻; 落实; 《; 北京市; 人民政府; 关于; 进一步; 明确; 责任; 加强; 新型冠状病毒; 感染; 的; 肺炎; 预防; 控制; 工作; 的; 通知; 》; 京政; 发; 〔; 2020〕; 2; 号; )
RT   
T1        
JF 413
YR 200128
K1 当前; 新型冠状病毒; 疫情; 进入; 较; 复杂; 时期; 1; 月; 27; 日; 中国; 医学; 科学院; 特; 组织; 中国; 医学; 科学院; 病原; 生物学; 研究所; 所长; 金奇; 中国; 医学; 科学院; 基础; 医学; 研究所; 流行病; 学; 与; 卫生; 统计学; 系
RT   
T1        
JF 414
YR 200127
K1 新型冠状病毒; 传播; 途径; 与; 预防; 指南; 疾病; 预防; 控制; 局; ; 2020; 年; 01; 月; 27; 日; 22; 09; 原; 标题; 新型冠状病毒; 传播; 途径; 与; 预防; 指南; 编辑; 田宏; 责任; 编辑; 刘亮; 新型冠状病毒; 传播; 途径
RT   
T1        
JF 415
YR 200127
K1 现在; 新型冠状病毒; 感染; 的; 肺炎; 患者; 每天; 都; 在; 增加; 截至; 1; 月; 26; 日; 24; 时; 国内; 新型冠状病毒; 感染; 的; 肺炎; 病例; 确诊; 2744; 例; 26; 日; 新增; 确诊; 病例; 769; 例; 面对; 疫情; 严防; 严控是; 重要; 举措
RT   
T1        
JF 416
YR 200127
K1 今天; 1; 月; 27; 日; 浙江省; 对外; 宣布; 浙江省; 疾控中心; 生物; 安全; 三级; 实验室; 已经; 成功; 分离; 出; 新型; 冠状; 病毒; 毒; 株; 这; 是; 继; 国家; 疾控中心; 之后; 我国; 第二; 个; 成功; 分离; 出; 新型; 冠状; 病毒; 毒; 株; 的
RT   
T1        
JF 417
YR 200127
K1 为; 坚决; 有效; 遏制; 新型冠状病毒; 感染; 的; 肺炎; 疫情; 在; 全市; 发生; 和; 扩散; 确保; 广大; 人民; 群众; 的; 生命; 安全; 和; 身体; 健康; 依据; 《; 中华; 人民; 共和国; 传染病; 防治法; 》; 《; 中华; 人民; 共和国; 突发; 事件; 应对
RT   
T1        
JF 418
YR 200127
K1 上海; 1; 月; 27; 日; 电; 我; 报名; 请; 让; 我; 去; !; 新型冠状病毒; 肺炎; 的; 疫情; 始终; 牵动; 所有; 人; 争分夺秒; 的; 战场; 上; 交大; 人; 主动; 请缨; 冲; 上; 一线; 与; 时间; 赛跑; 援助; 疫情; 防治; 工作; 除夕
RT   
T1        
JF 419
YR 200127
K1 1; 月; 27; 日; 电; 据; 青岛市; 卫生健康委员会; 官方; 微; 博; 消息; 山东省; 青岛市; 新增; 5; 例; 新型冠状病毒; 感染; 的; 肺炎; 确诊; 病例; 微; 博; 截图; 1; 月; 26; 日; 晚; 确诊; 的; 2; 名; 患者; 一; 为; 44; 岁; 女性; ,
RT   
T1        
JF 420
YR 200127
K1 新型冠状病毒; 感染; 的; 肺炎; 疫情; 发生; 后; 有; 网友; 翻; 出; 2018; 年; 科学家; 发现; 新型冠状病毒; 的; 旧闻; 怀疑; 是否; 两; 年前; 就; 已; 发现; 如今; 正在; 肆虐; 的; 新型冠状病毒; 记者; 今天; 向; 中科院; 求证
RT   
T1        
JF 421
YR 200127
K1 26; 日; 5; 时; 银川市; 疾控中心; 实验室; 新型冠状病毒; 核酸; 检测; 结果; 为; 阳性; 7; 时; 30; 分; 自治区; 疾控中心; 实验室; 复核; 结果; 为; 阳性; 经; 自治区; 诊疗; 专家组; 确认; 为; 确诊; 病例; 后; 由; 银川市; 第一
RT   
T1        
JF 422
YR 200127
K1 银川; 1; 月; 27; 日; 电; 宽容; 新型冠状病毒; 感染; 的; 肺炎; 疫情; 防控; 工作; 启动; 以来; 宁夏; 各地; 各; 有关; 部门; 单位; 坚守; 不; 发生; 二; 代; 病例; 不; 发生; 医护; 人员; 感染; 不; 发生; 死亡; 病例; 底线; ,
RT   
T1        
JF 423
YR 200127
K1 当前; 新型冠状病毒; 肺炎; 疫情; 进入; 了; 比较; 严重; 复杂; 的; 时期; 为了; 全力; 抗击; 疫情; 1; 月; 26; 日; 伊利; 决定; 持续; 投入; 1; 亿; 元; 用于; 新型冠状病毒; 肺炎; 的; 防控; 治疗; 这; 也; 是; 伊利; 继; 捐赠; 2; 万; 箱
RT   
T1        
JF 424
YR 200127
K1 1; 月; 26; 日; 记者; 从; 省; 卫生; 健康; 委; 获悉; 我省; 新增; 3; 例; 新型冠状病毒; 感染; 的; 肺炎; 疑似; 病例; 1; 月; 26; 日; 记者; 从; 省; 卫生; 健康; 委; 获悉; 我省; 新增; 3; 例; 新型冠状病毒; 感染
RT   
T1        
JF 425
YR 200127
K1 1; 月; 26; 日; 副; 省长; 匡湧赴; 省; 第四; 人民; 医院; 和; 省; 人民; 医院; 检查; 指导; 新型冠状病毒; 感染; 的; 肺炎; 疫情; 防控; 工作; 慰问; 一线; 医务; 人员; 他; 强调; 要; 把; 疫情; 防控; 工作; 落; 细; 落实; 落到; 位; 全力
RT   
T1        
JF 426
YR 200127
K1 1; 月; 25; 日上; 午; 全省; 新型冠状病毒; 感染肺炎; 疫情; 处置; 工作; 视频; 会议; 在; 济南; 举行; 省委; 书记; 省; 新型冠状病毒; 感染肺炎; 疫情; 处置; 工作; 领导; 小组; 组长; 刘家; 义; 主持; 会议; 听取; 全省; 疫情; 处置; 工作
RT   
T1        
JF 427
YR 200127
K1 据; 了解; 自; 1; 月; 21; 日; 我市; 确诊; 第一; 例; 新型冠状病毒; 感染; 的; 肺炎; 病例; 以来; 截至; 1; 月; 25; 日; 24; 时; 全市; 累计; 确诊; 病例; 75; 例; 涉及; 24; 个; 区县; 唐文革; 分析; 说; 近期; 我市; 病例; 上升; 较; 快; ,
RT   
T1        
JF 428
YR 200127
K1 专家; 谈; 新型; 肺炎; 疫情; 防控; 谣言; ; 谣言; 三; 用; 淡; 盐水; 漱口; 可以; 预防; 新型冠状病毒; 网; 传; 钟南山; 院士; 建议; 盐水; 漱口; 防病; 毒; 
RT   
T1        
JF 429
YR 200127
K1 记者; 26; 日; 从; 中国; 疾控中心; 病毒; 病; 所; 了解; 到; 该所; 在; 新型冠状病毒; 溯源; 研究; 中; 取得; 阶段性; 进展; 首次; 从; 武汉; 华南; 海鲜; 市场; 的; 585; 份; 环境; 样本; 中; 检测; 到; 33; 份; 样品; 含有; 新型冠状病毒; 核酸
RT   
T1        
JF 430
YR 200127
K1 综合; 驻; 外; 记者; 过去; 两; 天; 韩国; 新加坡; 澳大利亚; 等; 国; 卫生; 部门; 发布; 消息; 说; 境内; 发现; 新型冠状病毒; 感染; 病例; 
RT   
T1        
JF 431
YR 200127
K1 出现; 上述; 症状; 不; 一定; 感染; 新型冠状病毒; 应; 及时; 到; 正规; 医疗; 机构; 就诊; 详细; 告知; 个人; 症状; 和; 近期; 活动; 情况; 但是; 如果; 发病; 前; 14; 天; 内; 曾在; 武汉; 旅行; 居住; 或; 接触; 过来; 自; 武汉; 的; 发热; 伴
RT   
T1        
JF 432
YR 200127
K1 2020; 年; 1; 月; 26; 日; 0; 24; 时; 湖北省; 新型冠状病毒; 感染; 的; 肺炎; 新增; 确诊; 病例; 371; 例; 新增; 死亡; 病例; 24; 例; 新增; 出院; 病例; 2; 例; 
RT   
T1        
JF 433
YR 200127
K1 记者; 从; 中国; 疾控中心; 了解; 到; 自; 新型; 冠状; 病毒; 疫情; 发生; 以来; 该; 中心; 病毒; 病; 所; 持续; 攻坚; 在; 病毒; 溯源; 研究; 中; 取得; 阶段性; 进展; 
RT   
T1        
JF 434
YR 200126
K1 南通; 1; 月; 26; 日; 电; 记者; 王继亮; 26; 日; 晚间; 根据; 江苏省; 人民政府; 关于; 启动; 突发; 公共卫生事件; 一级; 响应; 的; 决定; 为; 有效; 遏制; 新型冠状病毒; 感染; 的; 肺炎; 疫情; 扩散; 和; 蔓延; 切实; 保障
RT   
T1        
JF 435
YR 200126
K1 如何; 判断; 自己; 是; 感冒; 了; 还是; 感染; 新型冠状病毒; ?; 居家; 需要; 杀菌; 消毒; 吗; ?; 如何; 正确; 地; 佩戴; 口罩; ?; 江苏省; 卫健委; 新型冠状病毒; 感染; 的; 肺; 防治; 专家组; 组长; 江苏省; 人民; 医院; 呼吸与; 危; 重症; 医学
RT   
T1        
JF 436
YR 200126
K1 1; 月; 26; 日; 8; 时至; 18; 时; 北京市; 新增; 9; 例; 新型冠状病毒; 感染; 的; 肺炎; 病例; 其中; 3; 名; 为; 此前; 确诊; 病例; 的; 密切; 接触; 者; 1; 名; 为; 初; 筛; 阳性; 待; 确诊; 病例; 的; 密切; 接触; 者; 目前; 均; 已; 送; 至; 定点; 医疗
RT   
T1        
JF 437
YR 200126
K1 自治区; 新型冠状病毒; 感染; 的; 肺炎; 防控; 工作; 领导; 小组; 指挥部; 疫情; 防控; 组; 综合; 协调组; 副; 组长; 自治区; 卫生; 健康; 委; 应急; 办; 副; 主任; 吴兴; 华; 自治区; 新型冠状病毒; 感染; 的; 肺炎; 防控; 工作; 领导; 小组
RT   
T1        
JF 438
YR 200126
K1 中; 日; 友好; 医院; 呼吸与; 危; 重症; 医; 学科; 一部; 主任; 著名; 呼吸; 病; 学; 专家; 林; 江涛; 教授; 曾任; 2003; 年; SARS; 国家; 专家组; 成员; 主持; 完成; 了; 世界; 上; 第一; 个; SARS; 灭; 活疫苗; 和; 人; 禽流感; H5N1; 全; 病毒; 灭; 活
RT   
T1        
JF 439
YR 200126
K1 可疑; 暴露; 者; 是; 指; 暴露; 于; 新型冠状病毒; 检测; 阳性; 的; 野生; 动物; 物品; 和; 环境; 且; 暴露; 时; 未; 采取; 有效; 防护; 的; 加工; 售卖; 搬运; 配送; 或; 管理; 等; 人员; 发病; 前; 两; 周; 内; 有; 武汉市; 旅行; 史; 或
RT   
T1        
JF 440
YR 200126
K1 在; 备; 餐; 和; 聚餐; 过程; 中; 人群; 相互之间; 都; 是; 密切; 接触; 者; 咳嗽; 打喷嚏; 产生; 的; 飞; 沫; 可; 直接; 传播; 给; 整个; 聚会; 人群; 极; 易; 造成; 疾病; 传播; 因此; 为了; 防止; 新型冠状病毒; 传播; 请; 大家; 尽量; 不
RT   
T1        
JF 441
YR 200126
K1 中新; 社; 首; 尔; 1; 月; 26; 日; 电; 韩国; 疾病; 管理; 本部; 26; 日; 称; 又; 新增; 一; 例; 新型冠状病毒; 感染; 的; 肺炎; 确诊; 病例; 目前; 累计; 确诊; 3; 例; 韩国; 疾病; 管理; 本部; 通报; 说; 一; 名; 50; 多; 岁
RT   
T1        
JF 442
YR 200126
K1 中国; 疾病; 预防; 控制; 中心; 1; 月; 26; 日; 在; 北京; 召开; 工作; 介绍会; 介绍; 新型; 肺炎; 疫情; 发生; 以来; 该; 中心; 对; 新型冠状病毒; 的; 系列; 研究; 李亚南; 摄; 北京; 1; 月; 26; 日; 电; 记者; 李亚南; 中国; 疾病
RT   
T1        
JF 443
YR 200126
K1 卫生健康委员会; 发布; 消息; 2020; 年; 1; 月; 21; 日; 16; 时; 54; 分; 由; 阳泉; 北站; 至; 阳泉; 站; 车; 牌号; 为; 晋; C06600D; 的; 大巴车; 上; 发现; 1; 名; 由; 武汉; 返回; 阳泉; 人员; 赵某; 现已; 确诊; 为; 新型冠状病毒; 感染; 的
RT   
T1        
JF 444
YR 200126
K1 25; 日; 下午; 自治区; 召开; 全区; 新型冠状病毒; 感染; 的; 肺炎; 疫情; 防控; 工作; 视频; 会议; 进一步; 学习; 贯彻; 习近平; 总书记; 重要; 指示; 精神; 分析; 研; 判; 疫情; 形势; 就; 防控; 工作; 进行; 再; 安排; 再; 部署; 自治区
RT   
T1        
JF 445
YR 200126
K1 记者; 从; 省; 医; 保; 局; 获悉; 省; 医疗; 保障; 基金; 中心; 已; 做好; 医; 保; 信息; 系统; 维护; 确保; 新型冠状病毒; 感染; 的; 肺炎; 确诊; 患者; 医; 保费; 用; 及时; 结算; 据; 了解; 我省; 已; 在; 医; 保; 信息; 系统; 内; 临时; 增加; 新型
RT   
T1        
JF 446
YR 200126
K1 作为; 全省; 传染病; 定点; 收治; 医院; 省; 第四; 人民; 医院; 积极; 开展; 人员; 培训; 处置; 演练; 加强; 物资; 储备; 等; 工作; 为; 新型冠状病毒; 感染; 的; 肺炎; 疫情; 防控; 工作; 做好; 各项; 准备; 医务; 人员; 高度; 警惕; 加强
RT   
T1        
JF 447
YR 200126
K1 ; 四个; 意识; 坚决; 贯彻; 落; 实习; 近; 平; 总书记; 重要; 指示; 批示; 精神; 和; 李克强; 总理; 重要; 批示; 要求; 按照; 党中央; 国务院; 近; 段; 时期; 以来; 关于; 新型冠状病毒; 感染; 的; 肺炎; 疫情; 防控; 工作; 的; 系列; 部署; ,
RT   
T1        
JF 448
YR 200126
K1 南通; 1; 月; 26; 日; 电; 25; 日; 晚间; 南通市; 新型冠状病毒; 感染; 的; 肺炎; 疫情; 防控; 指挥部; 发布; 关于; 紧急; 扩散; 寻找; 相关; 乘客; 通知; 称; 在; 排查; 中; 发现; 一; 名; 疑似; 新型冠状病毒
RT   
T1        
JF 449
YR 200126
K1 ; 记者; 杨永芹; 崔曜; 重庆; 日报; 记者; 1; 月; 25; 日; 获悉; 为; 切实; 切断; 新型冠状病毒; 传染源; 进入; 我市; 全市; 火车站; 高速公路; 和; 机场; 等; 交通; 运输; 领域; 已; 采取; 多项; 举措; 全力; 落实; 疫情; 防控
RT   
T1        
JF 450
YR 200126
K1 ; 记者; 杨帆; 张; 珺; 1; 月; 25; 日; 晚; 市委; 召开; 常委会; 扩大; 会议; 暨; 市; 新型冠状病毒; 感染; 的; 肺炎; 疫情; 防控; 工作; 领导; 小组会; 议; 第一; 时间; 传达; 学习; 贯彻; 习近平; 总书记; 在; 中央; 政治; 局; 常务委员; 会
RT   
T1        
JF 451
YR 200126
K1 市中心; 医院; 市; 第三; 医院; 市; 金银; 潭; 医院; 市; 肺科; 医院; 2; 家; 专业; 机构; 中科院; 武汉; 病毒; 所; 深圳; 华大; 基因; 科技; 有限公司; 开展; 新型; 肺炎; 病原; 学; 检测; 病毒; 核酸; 日; 检; 测量; 预计; 可; 达
RT   
T1        
JF 452
YR 200126
K1 ; 各地; 积极; 采取; 多种; 措施; 加强; 对; 新型冠状病毒; 感染; 的; 肺炎; 疫情; 防控; 同时; 做好; 公共; 服务; 和; 各项; 保障; 各地; 积极; 采取; 多种; 措施; 加强; 对; 新型冠状病毒; 感染; 的; 肺炎; 疫情; 防控; 同
RT   
T1        
JF 453
YR 200125
K1 国务院; 新闻; 办公; 室; 定于; 2020; 年; 1; 月; 26; 日; 星期日; 下午; 3; 时; 举行; 新闻; 发布会; 国家; 卫生健康委员会; 主任; 党组; 书记; 马晓伟; 副; 主任; 李斌等; 介绍; 新型冠状病毒; 感染; 的; 肺炎; 疫情; 联防; 联控; 工
RT   
T1        
JF 454
YR 200125
K1 北京; 1; 月; 25; 日; 电; 记者; 孝; 金波; 1; 月; 25; 日上; 午; 9; 时; 应急; 管理部; 召开; 视频; 调度; 会; 再次; 部署; 全力; 做好; 新型冠状病毒; 感染; 的; 肺炎; 疫情; 防控; 工作; 应急; 管理部; 党组; 书记; 黄明; 主持; 会议
RT   
T1        
JF 455
YR 200125
K1 从; 环球网; 看到; 中国; 民族; 医药学; 会; 国际; 交流; 与; 合作; 分会; 组织; 的; 《; 抗击; 新型冠状病毒; 疫情; 中医; 义不容辞; 》; 后; 我; 认为; 刘景源; 教授; 提出; 的; 尽快; 搭建; 中医; 治疗; 平台; 的; 提法; 非常; 中肯
RT   
T1        
JF 456
YR 200125
K1 截至; 1; 月; 24; 日; 24; 时; 全; 国共; 确诊; 新型冠状病毒; 肺炎; 1287; 例; 死亡; 41; 例; 疫情; 是否; 会; 蔓延; 病例; 是否; 会; 继续; 大规模; 增加; 成为; 公众; 最为; 关心; 的; 问题; 钟南山; 表示; 到; 目前; 为止; 疫情
RT   
T1        
JF 457
YR 200125
K1 北京; 1; 月; 25; 日; 电; 综合; 驻; 外; 记者; 多; 国; 卫生; 部门; 发布; 消息; 称; 境内; 发现; 新增; 新型冠状病毒; 感染; 病例; 澳大利亚; 确诊; 首例; 新型冠状病毒; 病例; 维多利亚; 州; 卫生部
RT   
T1        
JF 458
YR 200125
K1 咳嗽; 打喷嚏; 时; 用纸; 巾; 手绢; 或; 臂; 肘; 等; 遮掩; 口; 鼻; 不随; 地; 吐; 痰; 关于; 新型冠状病毒; 感染; 的; 肺炎; 想; 知道; 的; 看; 过来; 一; 关于; 新型冠状病毒
RT   
T1        
JF 459
YR 200125
K1 1; 月; 23; 日; 新疆; 广播; 电视; 台; 记者; 从; 自治区; 卫生健康委员会; 了解; 到; 我区; 首次; 确认; 2; 例; 输入; 性; 新型冠状病毒; 感染; 的; 肺炎; 确诊; 病例; 自治区; 卫生健康委员会; 等; 部门; 迅速; 行动; 采取; 有力
RT   
T1        
JF 460
YR 200125
K1 截至; 1; 月; 24; 日; 24; 时; 卫生; 健康; 委; 收到; 29; 个; 省; 区; 市; 累计; 新型冠状病毒; 感染; 的; 肺炎; 确诊; 病例; 1287; 例; 其中; 重症; 237; 例; 死亡; 41; 例; 湖北省; 39; 例; 河北省; 1; 例; 黑龙江; 1; 例; 
RT   
T1        
JF 461
YR 200125
K1 1; 月; 24; 日; 农历; 大年三十; 中新; 社; 记者; 来到; 定点; 收治; 新型冠状病毒; 感染; 的; 肺炎; 患者; 的; 医院; —; —; 成都市; 公共卫生; 临床; 医疗; 中心; 进行; 探访; 经过; 层层; 消毒; 后; 身; 穿; 全套; 防护; 装备; 的; 记者
RT   
T1        
JF 462
YR 200125
K1 2020; 年; 1; 月; 16; 日; 湖北省; 中西医; 结合; 医院; 耳; 鼻; 喉; 科; 医生; 梁武东; 疑似; 感染; 新型冠状病毒; 肺炎; 18; 日; 其; 转; 到; 金银; 潭; 医院; 就诊; 于; 1; 月; 25; 日; 早上; 7; 时; 许不幸; 去世; 享年; 62; 岁; 
RT   
T1        
JF 463
YR 200125
K1 国家卫健委; 国内; 新型冠状病毒; 感染; 的; 肺炎; 确诊; 病例; 1287; 例; 24; 日新; 增; 444; 例; ; 记者; 从; 国家卫健委; 获悉; 1; 月; 24; 日; 0; 24; 时; 29; 个; 省; 区; 市; 新增; 确诊; 病例; 444; 例; 新增
RT   
T1        
JF 464
YR 200125
K1 为; 切实; 做好; 我省; 新型冠状病毒; 感染; 的; 肺炎; 疫情; 防控; 工作; 有效; 防止; 疫情; 传播; 维护; 广大; 人民; 群众; 身体; 健康; 和; 生命; 安全; 根据; 《; 中华; 人民; 共和国; 传染病; 防治法; 》; 等; 有关; 法律; 法规; 规定; ,
RT   
T1        
JF 465
YR 200125
K1 1; 月; 24; 日; 云南省; 新型冠状病毒; 感染; 的; 肺炎; 新增; 确诊; 病例; 3; 例; 截至; 目前; 确诊; 5; 例; 为了; 加深; 市民; 对; 新型冠状病毒; 的; 了解; 解答; 人们; 对; 新型冠状病毒; 的; 困惑; 科学; 防控; 安全; 过节; ,
RT   
T1        
JF 466
YR 200125
K1 为; 增进; 国内外; 对; 中国; 政府; 抗击; 新型冠状病毒; 感染肺炎; 及; 中医药; 所; 发挥; 作用; 情况; 的; 了解; 彰显; 中国; 政府; 责任; 及; 中医药; 责任; 经; 中国; 民族; 医药学; 会; 国际; 交流; 与; 合作; 分会; 组织; 协调; 对; 国家; 中
RT   
T1        
JF 467
YR 200125
K1 本报; 讯; 遏制; 新型冠状病毒; 肺炎; 疫情; 蔓延; 能; 快速; 检测; 病毒; 的; 试剂; 很; 重要; 但; 在; 目前; 市场; 上; 这; 一块; 面临; 巨大; 缺口; 昨天; 上午; 10; 点; 最新; 研发; 的; 2019; 新型冠状病毒; 核酸
RT   
T1        
JF 468
YR 200124
K1 北京; 1; 月; 24; 日; 电; 中共中央; 政治局; 委员; 国务院; 副; 总理; 孙春兰; 20; 日; 23; 日; 24; 日; 连续; 召开; 国务院; 应对; 新型冠状病毒; 感染; 的; 肺炎; 疫情; 联防; 联控; 工作; 机制; 会议; 深入; 贯彻; 习近平; 总
RT   
T1        
JF 469
YR 200124
K1 江苏; 累计; 新型冠状病毒; 肺炎; 确诊; 病例; 9; 例; 无; 重症; 病例; 南京; 1; 月; 24; 日; 电; 顾姝姝; 24; 日上; 午; 江苏省; 卫健委; 最新; 通报; 1; 月; 23; 日; 18; 24; 时; 江苏省; 新型冠状病毒; 感染
RT   
T1        
JF 470
YR 200124
K1 新型冠状病毒; 感染; 的; 肺炎; 疫情; 已经; 来; 袭; 目前; 我省; 已; 发现; 2; 例; 输入; 性病; 例; 依照; 《; 中华; 人民; 共和国; 传染病; 防治法; 》; 为; 充分; 发挥; 全社; 会; 联防; 联控; 的; 作用; 共; 筑; 抗击; 疫情; 新; 长城; 防止
RT   
T1        
JF 471
YR 200124
K1 新型冠状病毒; 肺炎; 知识; 大全; 来源; 责任; 编辑; 宋丽丽; 2020; 01; 24; 13; 040; 中; 国军; 网; 微; 信; 公众; 号; 解放军报; 客户; 端; 国防; 在线; 客户; 端; 解放军报; 微; 博; 公众; 号; 解放军报
RT   
T1        
JF 472
YR 200124
K1 武汉; 大学; 人民; 医院; 研究组; 1; 月; 24; 日; 发布; 《; 高度; 重视; 非; 呼吸系统; 的; 首发; 症状; —; —; 新型冠状病; 毒性; 肺炎; 2019-nCoV; 患者; 的; 识别; 与; 防护; 》; 提醒; 医护; 人员; 及; 公众; 高度; 警惕; 以; 非; 呼吸
RT   
T1        
JF 473
YR 200124
K1 乌鲁木齐; 1; 月; 24; 日; 电; 自; 武汉; 新型冠状病毒; 感染; 的; 肺炎; 疫情; 发生; 以来; 截至; 1; 月; 24; 日; 0; 时; 新疆; 新型冠状病毒; 感染; 的; 肺炎; 新增; 确诊; 病例; 2; 例; 新增; 重症; 病例; 0; 例; 新增; 死亡; 病例
RT   
T1        
JF 474
YR 200124
K1 23; 日; 下午; 自治区; 召开; 党委; 常委; 扩大; 会议; 和; 全区; 视频; 会议; 再次; 传达; 学; 习习; 近; 平; 总书记; 对; 新型冠状病毒; 感染; 的; 肺炎; 疫情; 作出; 的; 重要; 指示; 精神; 进一步; 安排; 部署; 全区; 疫情; 防控; 工作; 自
RT   
T1        
JF 475
YR 200124
K1 远离; 新型冠状病毒; 要; 学会; 科学; 防护; 普通; 面纱; 口罩; 可以; 阻挡; 30%; 的; 细菌; 无法; 预防; 感染; 医用; 外科; 口罩; 可以; 阻挡; 70%; 的; 细菌; 如果; 不; 与; 病人; 接触; 可以; 佩戴; 医用; 防护; 口罩; 也就是
RT   
T1        
JF 476
YR 200124
K1 近期; 湖北省; 武汉市; 等; 多; 个; 地区; 发生; 新型冠状病毒; 感染; 的; 肺炎; 疫情; 据; 国家卫健委; 统计; 截至; 1; 月; 22; 日; 24; 时; 收到; 国内; 25; 个; 省; 区; 市; 累计; 新型冠状病毒; 感染; 的; 肺炎; 确诊
RT   
T1        
JF 477
YR 200124
K1 省委; 书记; 刘赐贵; 1; 月; 23; 日; 上午; 在; 三亚; 检查; 新型冠状病毒; 感染; 的; 肺炎; 疫情; 防控; 工作; 并; 召开; 专题会; 议; 研究; 部署; 具体; 防控; 意见; 强调; 要; 坚决; 贯彻; 落; 实习; 近; 平; 总书记; 对; 新型冠状病毒; 感染; 的; 肺炎
RT   
T1        
JF 478
YR 200124
K1 又; 一针; 对; 新型冠状病毒; 的; 研究; 结果; 出; 炉; 了; 将; 该; 病毒; 的; 来源; 再次; 指向; 蝙蝠; 中国; 青年报; 客户; 端; 北京; 1; 月; 24; 日; 电; 中青; 报; ·; 中青; 网; 记者; 邱晨辉; 又; 一针; 对; 新型冠状病毒; 的; 研究
RT   
T1        
JF 479
YR 200124
K1 23; 日上; 午; 省政府; 紧急; 召开; 全省; 新型冠状病毒; 感染; 的; 肺炎; 疫情; 防控; 工作; 视频; 会议; 省长; 省; 新型冠状病毒; 感染; 的; 肺炎; 疫情; 防控; 工作; 领导; 小组; 组长; 袁家; 军; 出席; 会议; 并; 讲话; 成岳冲; 主持; 
RT   
T1        
JF 480
YR 200124
K1 重庆; 1; 月; 24; 日; 电; 陈琦; 1; 月; 24; 日; 记者; 从; 重庆; 市; 卫生; 健康; 委; 获悉; 1; 月; 23; 日; 0—; 24; 时; 重庆市; 新型冠状病毒; 感染; 的; 肺炎; 新增; 确诊; 病例; 18; 例; 新增; 重症; 3; 例; 新增; 危重; 1; 例
RT   
T1        
JF 481
YR 200124
K1 针对; 近期; 湖北省; 武汉市; 等; 多; 个; 地区; 发生; 新型冠状病毒; 感染; 的; 肺炎; 疫情; 重庆市; 市场; 监管; 局; 1; 月; 22; 日; 晚上; 下发; 紧急; 通知; 采取; 八; 项; 措施; 做好; 疫情; 联防; 联控; 工作; 
RT   
T1        
JF 482
YR 200124
K1 23; 日上; 午; 黑龙江省; 卫健委; 举行; 新型; 肺炎; 疫情; 新闻; 通报会; 记者; 了解; 到; 目前; 我省; 共有; 2; 例; 新型冠状病毒; 感染; 的; 肺炎; 确诊; 病例; 首例; 输入; 性; 新型冠状病毒; 感染; 的; 肺炎; 确诊; 患者; 病情
RT   
T1        
JF 483
YR 200124
K1 1; 月; 23; 日; 记者; 从; 省; 卫生健康委员会; 获悉; 为; 充分; 发挥; 中医药; 在; 应对; 新型冠状病毒; 感染; 的; 肺炎; 中; 的; 作用; 积极; 开展; 中医药; 防治; 呼吸道; 传染病; 有关; 工作; 省; 卫健委; 组织; 中医药; 救治; 专家
RT   
T1        
JF 484
YR 200124
K1 远离; 新型冠状病毒; 要; 学会; 科学; 防护; 口罩; 如何; 选; ?; 什么; 是; 洗手; 的; 正确; 方式; ?; 打喷嚏; 该; 怎么; 遮挡; ?; 为了; 家人; 和; 朋友; 让; 我们; 科学; 防护; 从; 自己; 做; 起; 
RT   
T1        
JF 485
YR 200123
K1 新型冠状病毒; 感染; 的; 肺炎; 已; 出现; 无; 武汉; 旅行; 史; 确诊; 病例; ; 根据; 国家; 卫生健康委员会; 23; 日; 发布; 的; 《; 新型冠状病毒; 感染; 的; 肺炎; 诊疗; 方案; 试行; 第三; 版; 》; 截至; 目前; 搜集; 到; 的; 病例
RT   
T1        
JF 486
YR 200123
K1 新型冠状病毒; 感染肺炎; 病例; 各地; 在; 不断; 增多; 超级; 传播者; 是否; 会; 出现; ?; 网; 传; 的; 囤; 板蓝根; 熏; 醋; 等; 预防; 措施; 是否; 有用; ?; 儿童; 是否; 真的; 不易; 感; ?; 发热; 后; 如何; 进行; 新型冠状病毒
RT   
T1        
JF 487
YR 200123
K1 为; 切实; 强化; 新型冠状病毒; 感染; 的; 肺炎; 相关; 防控; 工作; 湖北省; 委; 办公; 厅; 省政府; 办公厅; 22; 日; 发出; 通知; 湖北; 成立; 由; 省委; 书记; 省长; 任; 指挥长; 的; 湖北省; 新型冠状病毒; 感染; 的; 肺炎; 疫情; 防控
RT   
T1        
JF 488
YR 200123
K1 北京; 1; 月; 23; 日; 电; 截至; 1; 月; 23; 日; 18; 时; 左右; 国内; 新型冠状病毒; 感染; 的; 肺炎; 确诊; 病例; 累计; 达到; 620; 例; 疫情; 牵动; 人心; 也; 因此; 爆发; 大量; 谣言; 求真; 栏目; 在; 推出; 《; 这些
RT   
T1        
JF 489
YR 200123
K1 北京; 1; 月; 23; 日; 电; 据; 国家卫健委; 官方; 网站; 消息; 1; 月; 23; 日; 为; 进一步; 指导; 全国; 科学; 规范; 做好; 新型冠状病毒; 感染; 的; 肺炎; 病例; 诊断; 和; 医疗; 救治; 工作; 国家卫健委; 组织; 专家; 对; 诊疗; 方案
RT   
T1        
JF 490
YR 200123
K1 北京; 1; 月; 23; 日; 电; 记者; 鲍聪颖; 据; 国家卫健委; 网站; 消息; 国家; 卫生; 健康; 委; 办公; 厅; 国家; 中医药; 管理局; 办公室; 22; 日; 发布; 关于; 印发; 新型冠状病毒; 感染; 的; 肺炎; 诊疗; 方案; 试行; 第三; 版
RT   
T1        
JF 491
YR 200123
K1 哈尔滨; 1; 月; 23; 日; 电; 杨雪楠; 1; 月; 23; 日; 黑龙江省; 卫健委; 通报; 该省; 新型冠状病毒; 感染; 的; 肺炎; 疫情; 情况; 新型冠状病毒; 感染; 的; 肺炎; 是; 一; 种; 急性; 感染性; 肺炎; 其; 病原体; 是; 一; 种; 未
RT   
T1        
JF 492
YR 200123
K1 重庆; 1; 月; 23; 日; 电; 陈琦; 据; 重庆市; 卫生; 健康; 委; 官; 网; 消息; 2020; 年; 1; 月; 22; 日; 12—; 24; 时; 重庆市; 新型冠状病毒; 感染; 的; 肺炎; 新增; 确诊; 病例; 3; 例; 新增; 重症; 病例; 1; 例; 其中; 涪陵
RT   
T1        
JF 493
YR 200123
K1 如何; 预防; 新型冠状病毒; 感染; ?; 这; 几; 点; 你; 应该; 知道; ; 山东; 中医药; 大学; 附属; 医院; 副; 院长; 肺病; 科; 副; 主任; 贾新华; 为; 大家; 讲解; 新型冠状病毒; 的; 传播; 途径; 临床; 表现; 以及; 如何; 预防; ?
RT   
T1        
JF 494
YR 200123
K1 为; 做好; 全国; 新型冠状病毒; 感染; 的; 肺炎; 防控; 工作; 切实; 维护; 人民; 群众; 身体; 健康; 和; 生命; 安全; 根据; 疫情; 形势; 和; 研究; 进展; 特制; 定本; 方案; 各级; 各类; 医疗; 机构; 负责; 病例; 的; 发现; 与; 隔离; 
RT   
T1        
JF 495
YR 200123
K1 1; 月; 22; 日; 在; 瑞士; 日内瓦; 世界卫生组织; 总部; 世卫组织; 突发; 事件; 委员会; 在; 有关; 中国; 新型冠状病毒; 疫情; 的; 紧急; 会议; 后; 召开; 新闻; 发布会; 记者; 刘曲; 摄; 世卫组织; 当天; 召开; 紧急; 委
RT   
T1        
JF 496
YR 200123
K1 新闻; [; 新闻; 夜班车; 石家庄; ]; 新型冠状病毒; 要; 做好; 预防; !; 简介; 新闻; 栏目; 推荐; 首页; ; 全站; 地图; 中央; 广播; 电视; 总台; 央; 视网; 版权; 所有
RT   
T1        
JF 497
YR 200123
K1 新闻; [; 新闻; 夜班车; 石家庄; ]; 新型冠状病毒; 要; 做好; 预防; !; 简介; 新闻; 栏目; 推荐; 首页; ; 全站; 地图; 中央; 广播; 电视; 总台; 央; 视网; 版权; 所有
RT   
T1        
JF 498
YR 200123
K1 而; 引起; 目前; 肺炎; 疫情; 最; 早; 在; 武汉; 发现; 被; 命名; 为; 2019-nCoV; 的; 新型冠状病毒; 可能; 来自; 蛇; 继; 钟南山; 和; 高福两; 位; 院士; 表示; 武汉; 肺炎; 病毒; 来自; 野生; 动物; 后; 1; 月; 22; 日; 中国; 学者; 最新
RT   
T1        
JF 499
YR 200123
K1 ; 新型冠状病毒; 手册; 之; 预防; 篇; 编辑; 陈伸; 设计; 张桢; 2020; 年; 01; 月; 23; 日; 10; 33; 06; 来源; 新型冠状病毒; 手册; 之; 预防; 篇; 2020; 01; 23; 万家; 团圆; 时; ,
RT   
T1        
JF 500
YR 200123
K1 湖北省; 副; 省长; 曹广晶; 8; 日; 在; 湖北; 新型冠状病毒; 感染; 的; 肺炎; 疫情; 防控; 工作; 例行; 新闻; 发布会; 上; 透露; 湖北省; 主要; 的; 防护; 品; 生产; 企业; 复工; 率; 已; 达; 100%; 防护; 服; 日产量; 稳定; 在; 3; 万; 件; 以上; 
RT   
T1        
JF 501
YR 200123
K1 体温; 检测; 列车; 消毒; 联防; 联控; —; —; 多; 地; 全力; 防控; 新型冠状病毒; 感染肺炎; 疫情; ; 为; 坚决; 遏制; 新型冠状病毒; 感染; 的; 肺炎; 疫情; 蔓延; 势头; 在; 春运; 高峰; 之际; 湖北; 北京; 上海; 海南
RT   
T1        
JF 502
YR 200123
K1 1; 月; 22; 日; 国家; 卫生; 健康; 委; 确认; 河北省; 首例; 新型冠状病毒; 感染; 的; 肺炎; 确诊; 病例; 患者; 李某; 男; 72; 岁; 武汉市; 人; 1; 月; 18; 日; 来; 石家庄; 探亲; 19; 日; 因; 发热; 咳嗽; 入院; 隔离; 治疗; 
RT   
T1        
JF 503
YR 200123
K1 昆明市; 首例; 输入; 性; 新型冠状病毒; 感染; 的; 肺炎; 确诊; 后; 该; 患者; 目前; 的; 状况; 如何; ?; 与; 患者; 密切; 接触; 群体; 有; 多少; ?; 这些; 人有; 无; 感染; 22; 日; 云南省; 疾病; 预防; 控制; 中心; 副; 主任; 赵世文; 与; 云南
RT   
T1        
JF 504
YR 200123
K1 根据; 当前; 疫情; 形势; 和; 研究; 进展; 国家卫健; 组织; 制定; 了; 新型冠状病毒; 感染; 的; 肺炎; 病例; 监测; 方案; 流行病; 学; 调查; 方案; 可疑; 暴露; 者; 和; 密切; 接触; 者; 管理; 方案; 以及; 实验室; 检测; 技术; 指南; 提出; 加
RT   
T1        
JF 505
YR 200123
K1 22; 日上; 午; 该院; 感染; 科; 主任; 宁琴; 呼吸; 科; 主任; 赵建平; 急诊科; ICU; 主任; 李树; 生; 对; 《; 指南; 》; 进行; 了解; 读; 据; 宁琴; 介绍; 从; 临床; 表现; 来看; 新型冠状病毒; 肺炎; 起病; 以; 发热; 为主; 要; 表现; 可
RT   
T1        
JF 506
YR 200123
K1 截至; 1; 月; 22; 日; 24; 时; 国家卫健委; 收到; 国内; 25; 个; 省; 区; 市; 累计; 新型冠状病毒; 感染; 的; 肺炎; 确诊; 病例; 571; 例; 其中; 重症; 95; 例; 死亡; 17; 例; 均; 来自; 湖北省; 13; 个; 省; 区; 市; 累计
RT   
T1        
JF 507
YR 200123
K1 1; 月; 22; 日; 武汉; 同; 济; 医院; 专家组; 举行; 《; 新型冠状病毒; 肺炎; 诊疗; 快速; 指南; 》; 说明; 会; 财政部; 与; 医; 保; 局; 联合; 印发; 通知; 要求; 各地; 医; 保; 及; 财政; 部门; 要; 确保; 确诊; 新型冠状病毒; 感染肺炎; 患者
RT   
T1        
JF 508
YR 200123
K1 北京; 1; 月; 23; 日; 电; 据; 国家卫健委; 网站; 消息; 截至; 1; 月; 22; 日; 24; 时; 国家卫健委; 收到; 国内; 25; 个; 省; 区; 市; 累计; 新型冠状病毒; 感染; 的; 肺炎; 确诊; 病例; 571; 例; 其中; 重症; 95; 例; ,
RT   
T1        
JF 509
YR 200123
K1 新型冠状病毒; 突然; 来; 袭; 尚无; 特效药; 可以; 治疗; 如何; 正确; 做好; 个人; 防护; 引起; 社会; 的; 普遍; 关注; 在商; 场; 地铁; 公交车; 高铁等; 公共场; 合; 戴口罩; 的; 人; 明显; 增多; 近; 三天
RT   
T1        
JF 510
YR 200122
K1 武汉; 1; 月; 22; 日; 电; 中共中央; 政治局; 委员; 国务院; 副; 总理; 孙春兰; 22; 日; 在; 湖北省; 武汉市; 检查; 指导; 新型冠状病毒; 感染; 的; 肺炎; 疫情; 防控; 工作; 慰问; 一线; 防控; 人员; 她; 强调; 要; 深入; 贯彻; 习
RT   
T1        
JF 511
YR 200122
K1 长沙; 1; 月; 22; 日; 电; 记者; 林洛頫; 记者; 从; 湖南省; 卫健委; 获悉; 1; 月; 22; 日; 湖南省; 新增; 3; 例; 新型冠状病毒; 感染; 的; 肺炎; 确诊; 病例; 患者; 均; 为; 怀化市; 鹤; 城区; 人; 患者; 杨某某; 女; 35; 岁
RT   
T1        
JF 512
YR 200122
K1 市委; 市政府; 成立; 新型冠状病毒; 感染肺炎; 疫情; 防控; 工作; 领导; 小组; 下设; 医疗; 保障; 交通; 保障; 商品; 供应; 重大; 活动; 服务; 保障; 舆情; 应对; 社会; 稳定; 高校; 工作; 等; 七个; 小组; 全市; 迅速
RT   
T1        
JF 513
YR 200122
K1 华中; 科技; 大学; 同; 济; 医学院; 附属; 同; 济; 医院; 以下; 简称; 同; 济; 医院; 22; 日; 发布; 该院; 专家组; 制定; 的; 《; 新型冠状病毒; 肺炎; 诊疗; 快速; 指南; 》; 就; 新型冠状病毒; 感染; 的; 肺炎; 症状; 检测; 方法; 
RT   
T1        
JF 514
YR 200122
K1 澳门; 特区; 政府; 新型冠状病毒; 感染; 应变; 协调; 中心; 22; 日; 举行; 新闻; 发布会; 公布; 澳门; 确诊; 首例; 新型冠状病毒; 感染; 的; 肺炎; 病例; 患者; 为; 一; 名来; 自; 武汉; 旅客; 其; 同行; 的; 两; 名; 朋友; 紧密; 接触; 者; 正
RT   
T1        
JF 515
YR 200122
K1 ; 全国; 多; 地; 分别; 通报; 新型冠状病毒; 感染; 的; 肺炎; 病例; 情况; 临近; 春节; 春运; 大潮; 中; 人员; 高度; 流动; 个人; 如何; 自我; 防护; ?
RT   
T1        
JF 516
YR 200122
K1 北京; 1; 月; 22; 日; 电; 21; 日; 教育部; 发出; 通知; 要求; 教育; 系统; 做好; 新型冠状病毒; 感染; 的; 肺炎; 疫情; 防控; 工作; 通知; 强调; 各地; 和; 学校; 要; 通过; 多种; 形式; 开展; 宣传; 教育; 做好; 留校; 学生; 防控
RT   
T1        
JF 517
YR 200122
K1 据; 江苏省; 卫生健康委员会; 官方; 微; 博; 消息; 江苏省; 公布; 新型冠状病毒; 感染; 的; 肺炎; 定点; 收治; 医院; 名单; 具体; 如下; 来源; 江苏省; 卫生健康委员会; 官方; 微; 博
RT   
T1        
JF 518
YR 200122
K1 国家; 卫生健康委员会; 副; 主任; 李斌; 2; 日; 在; 国新办; 举行; 的; 新闻; 发布会; 上; 说; 截至; 1; 月; 21; 日; 24; 时; 国家卫健委; 收到; 国内; 13; 个; 省; 区; 市; 累计; 新型冠状病毒; 感染; 的; 肺炎; 确诊; 病例; 440
RT   
T1        
JF 519
YR 200122
K1 2020; 年; 1; 月; 21; 日; 12; 时至; 1; 月; 22; 日; 12; 时; 浙江省; 新增; 新型冠状病毒; 感染; 的; 肺炎; 确诊; 病例; 5; 例; 其中; 宁波; 3; 例; 温州; 2; 例; 截至; 2020; 年; 1; 月; 22; 日; 12; 时; 浙江省; 累计; 新型冠状病毒
RT   
T1        
JF 520
YR 200122
K1 北京; 1; 月; 22; 日; 电; 近期; 湖北省; 武汉市; 等; 多; 个; 地区; 发生; 新型冠状病毒; 感染; 的; 肺炎; 疫情; 截至; 1; 月; 21; 日; 24; 时; 国家卫健委; 收到; 国内; 13; 省; 区; 市; 累计; 新型冠状病毒; 感染
RT   
T1        
JF 521
YR 200122
K1 1; 月; 20; 日; 国家; 卫生; 健康; 委; 发布; 1; 号; 公告; 将; 新型冠状病毒; 感染; 的; 肺炎; 纳入; 《; 中华; 人民; 共和国; 传染病; 防治法; 》; 规定; 的; 乙类; 传染病; 
RT   
T1        
JF 522
YR 200122
K1 新型冠状病毒; 肺炎; 究竟; 有; 什么; 症状; 如何; 检测; 如何; 确认; 如何; 治疗; 怎样; 做好; 个人; 防护; 出院; 后; 需要; 注意; 什么; ?; 同; 济; 医院; 专家组; 为; 您; 解答; 
RT   
T1        
JF 523
YR 200122
K1 钟南山; 称; 如果; 出现; 超级; 传播者; 需要; 进行; 更; 严格; 的; 隔离; 以及; 特殊; 医疗; 的; 处理; 和; 照顾; 避免; 疫情; 扩大; 钟南山; 表示; 目前; 新型冠状病毒; 感染肺炎; 疫情; 形势; 变化; 很快; 他; 提醒; 相关
RT   
T1        
JF 524
YR 200122
K1 将; 国家; 卫生; 健康; 委; 《; 新型冠状病毒; 感染; 的; 肺炎; 诊疗; 方案; 》; 覆盖; 的; 药品; 和; 医疗; 服务; 项目; 全部; 临时; 纳入; 医; 保; 基金; 支付; 范围; 
RT   
T1        
JF 525
YR 200122
K1 抗击; 新型冠状病毒; 肺炎; 钟南山; 院士; 也; 是; 拼; 了; 先是; 去; 了; 武汉; 昨天; 进; 京; 开会; 今天; 下午; 又; 马不停蹄; 回到; 广东; 参加; 广东省; 政府; 新闻; 发布会; 会上; 钟南山; 表示; 对; 感染者; 进行; 前端
RT   
T1        
JF 526
YR 200122
K1 2020; 01; 22; 来; 了; !; 新型; 肺炎; 疫情; 最新; 事实; 2020; 01; 22; 新型冠状病毒; 手册; 之; 了解; 篇
RT   
T1        
JF 527
YR 200122
K1 在; 不明; 原因; 的; 病毒性; 肺炎; 病原体; 初步; 判定; 为; 新型冠状病毒; 之后; 国家; 省市; 专家组; 立即; 对; 不明; 原因; 的; 病毒性; 肺炎; 诊疗; 监测; 等; 方案; 进行; 了; 修订; 完善; 一方面; 市面; 口罩; 
RT   
T1        
JF 528
YR 200122
K1 新型冠状病毒; 感染; 的; 肺炎; 健康; 科普; 小; 知识; 自; 2019; 年; 12; 月; 以来; 湖北省; 武汉市; 发现; 多; 起; 不明; 原因; 的; 病毒性; 肺炎; 病例; 国家卫健委; 立即; 派出; 国家; 工作组; 和; 专家组; 赶赴; 武汉; 按照; 属地
RT   
T1        
JF 529
YR 200122
K1 记者; 从; 省; 卫生; 健康; 委; 获悉; 根据; 全国; 疫情; 防控; 工作; 安排; 全省; 各级; 卫生; 健康; 行政部门; 把; 新型冠状病毒; 感染; 的; 肺炎; 防控; 工作; 作为; 当前; 卫生; 健康; 领域; 的; 头等; 大事; 来; 抓; 明确; 职责; 分工; 制定
RT   
T1        
JF 530
YR 200122
K1 应急; 防控; 药物; 工程; 技术; 研究; 中心; 研究员; 钟武; 中科院; 分子; 植物; 科学; 卓越; 创新; 中心; 研究员; 李轩; 合作; 在; 《; 中国科; 学; 生命; 科学; 》; 在线; 发文; 揭示; 了; 武汉; 新型冠状病毒; 的; 进化; 来源; 和; 传染; 人
RT   
T1        
JF 531
YR 200122
K1 武汉; 1; 月; 22; 日; 电; 周雯; 1; 月; 22; 日; 凌晨; 湖北省; 人民政府; 发布; 关于; 加强; 新型冠状病毒; 感染; 的; 肺炎; 防控; 工作; 的; 通告; 称; 根据; 《; 中华; 人民; 共和国; 传染病; 防治法; 》; 等; 有关; 法律; 法规; 的
RT   
T1        
JF 532
YR 200122
K1 北京市; 卫生健康委员会; 官方; 微; 博; 今日; 通报; 北京市; 新增; 5; 例; 新型冠状病毒; 感染; 的; 肺炎; 病例; 截至; 1; 月; 21; 日; 18; 时; 北京市; 共; 确诊; 10; 例; 新型冠状病毒; 感染; 的; 肺炎; 病例; 其中; 西城区; 1; 例; 
RT   
T1        
JF 533
YR 200122
K1 截至; 1; 月; 22; 日; 7; 时; 关于; 新型冠状病毒; 感染; 的; 肺炎; 信息; 汇总; 如下; 北京; 确诊; 病例; 10; 例; 北京市; 确诊; 10; 例; 新型冠状病毒; 感染; 的; 肺炎; 病例; 其中; 西城区; 1; 例; 海淀区; 2; 例; 丰台区; 1; 例; 
RT   
T1        
JF 534
YR 200122
K1 1.; 什么; 是; 新型冠状病毒; 肺炎; ?; 感染性; 肺炎; 是; 指; 肺部; 的; 炎症; 主要; 由不; 同种; 病原; 微生物; 感染; 导致; 的; 感染性; 肺炎; 的; 病原体; 可; 根据; 病原; 微生物; 种类; 分为; 细菌; 病毒; 真菌; 支原
RT   
T1        
JF 535
YR 200122
K1 本报; 北京; 1; 月; 21; 日; 电; 武汉; 新型冠状病毒; 感染; 的; 肺炎; 病例; 仍; 在; 蔓延; 今天; 中国科; 学家; 发表; 的; 一; 篇; 最新; 论文; 首次; 揭示; 新型冠状病毒; 进化; 来源; 以
RT   
T1        
JF 536
YR 200121
K1 沈阳; 1; 月; 21; 日; 电; 孝; 媛; 1; 月; 21; 日; 下午; 辽宁省; 政府; 召开; 全省; 新型冠状病毒; 感染; 的; 肺炎; 疫情; 防控; 工作; 电视电话; 会议; 辽宁; 省委; 书记; 省人大; 常委会; 主任; 陈求发; 批示; 要求; 全省; 各
RT   
T1        
JF 537
YR 200121
K1 除; 按; 要求; 首例; 病例; 需; 国家; 卫生; 健康; 委; 确认; 外; 按照; 《; 新型冠状病毒; 感染; 的; 肺炎; 诊疗; 方案; 》; 试行; 第二; 版; 经; 市; 疾控中心; 实验室; 检测; 市; 诊断; 专家组; 评估; 确认; 新型冠状病毒; 感染; 的; 肺
RT   
T1        
JF 538
YR 200121
K1 新闻; [; 湖北; 新闻; ]; 习近平; 对; 新型冠状病毒; 感染; 的; 肺炎; 疫情; 作出; 重要; 指示; 强调; 要; 把; 人民; 群众; 生命; 安全; 和; 身体; 健康; 放在; 第一; 位; 坚决; 遏制; 疫情; 蔓延; 势头; 简介; 新闻; 栏目; 推荐
RT   
T1        
JF 539
YR 200121
K1 中国; 日报; 网; 1; 月; 21; 日; 电; 记者; 王晓东; 针对; 武汉; 等; 地; 暴发; 的; 新型冠状病毒; 2019-nCoV; 肺炎; 疫情; 世界卫生组织; 驻华; 办公室; 今天; 表示; 现有; 情况; 显示; 此; 病毒; 至少; 有; 一定; 程度; 的; 人传
RT   
T1        
JF 540
YR 200121
K1 问; 据; 世界卫生组织; WHO; 宣布; 将就; 新型冠状病毒; 肺炎; 疫情; 召开; 会议; 中方; 是否; 会派; 代表; 参加; ?; 将; 派; 谁; 出席; ?; 答; 新型冠状病毒; 感染; 的; 肺炎; 疫情; 发生; 后; 中国; 政府; 高度; 重视; 对
RT   
T1        
JF 541
YR 200121
K1 春节; 临近; 多; 地; 爆出; 新型冠状病毒; 肺炎; 病例; 引发; 国人; 关注; 20; 日; 中国; 工程院; 院士; 钟南山; 表示; 新型冠状病毒; 肺炎; 存在; 人传人; 现象; 需要; 提高; 警惕; 口罩; 需求; 也; 因此; 大增; 
RT   
T1        
JF 542
YR 200121
K1 2019; 年; 12; 月; 以来; 湖北省; 武汉市; 发现; 多; 起; 新型冠状病毒; 肺炎; 病例; 如何; 防控; 新型冠状病毒; ?; 1; 月; 12; 日; 世界卫生组织; WHO; 发布; 了; 针对; 疑似; 新型冠状病毒; 感染; 造成; 的; 严重; 急性; 呼吸道
RT   
T1        
JF 543
YR 200121
K1 新型冠状病毒; 是; 以前; 从未; 在; 人体; 中; 发现; 的; 冠状; 病毒; 新; 毒; 株; 世界卫生组织; 将; 本次; 发现; 的; 新型冠状病毒; 命名; 为; 201
RT   
T1        
JF 544
YR 200121
K1 关于; 新型冠状病毒; 感染; 的; 肺炎; 想; 知道; 的; 看; 过来; 来源; 中国; 疾控中心; 网站; 2020; 01; 21; 14; 46; 关于; 新型冠状病毒; 感染; 的; 肺炎; 想; 知道; 的; 看; 过来
RT   
T1        
JF 545
YR 200121
K1 针对; 湖北; 武汉; 等; 多; 地; 的; 新型冠状病毒; 感染; 的; 肺炎; 病例; 国家; 卫生健康委员会; 日前; 回应; 说; 当前; 疫情; 仍; 可防; 可控; 
RT   
T1        
JF 546
YR 200121
K1 应对; 新型冠状病毒; 我们; 该; 怎么; 预防; 避免; 在; 未; 加; 防护; 情况; 下; 与; 病人; 密切; 接触; 避免; 触摸; 其; 眼; 口; 鼻; 
RT   
T1        
JF 547
YR 200121
K1 根据; 武汉市; 卫健委; 发布; 消息; 2020; 年; 1; 月; 18; 日; 19; 日; 武汉市; 新增; 新型冠状病毒; 肺炎; 确诊; 患者; 136; 例; 死亡; 1; 例; 北京; 深圳; 共; 新增; 确诊; 患者; 3; 例; 冠状; 病毒; 是; 一大; 类; 病毒; 感染; 病毒; 的
RT   
T1        
JF 548
YR 200121
K1 新型冠状病毒; 感染; 的; 肺炎; 临床; 表现; 有; 哪些; 患者; 主要; 临床; 表现; 为; 发热; 乏力; 呼吸道; 症状; 以; 干咳; 为主; 并; 逐渐; 出现; 呼吸; 困难; 严重者; 表现; 为; 急性; 呼吸; 窘迫; 综合征; 
RT   
T1        
JF 549
YR 200121
K1 20; 日; 武汉市; 成立; 新型冠状病毒; 感染; 的; 肺炎; 疫情; 防控; 指挥部; 尽量; 减少; 或; 取消; 一切; 不必; 要; 的; 大型; 公众; 集会; 协调; 各方; 资源; 加强; 物资; 储备; 和; 供应; 确保; 疫情; 早; 发现; 早报; 告; 早; 隔离
RT   
T1        
JF 550
YR 200121
K1 除; 本次; 发现; 的; 新型冠状病毒; 世界卫生组织; 已; 将; 其; 命名; 为; 2019-nCoV; 即; 2019; 新型冠状病毒; 外; 已知; 感染; 人; 的; 冠状; 病毒; 还有; 6; 种; 其中; 4; 种; 在; 人群; 中; 较为; 常见; 致病; 性; 较; 低
RT   
T1        
JF 551
YR 200121
K1 截至; 1; 月; 20; 日; 18; 时; 境内; 累计; 新型冠状病毒; 感染; 的; 肺炎; 病例; 224; 例; 其中; 确诊; 病例; 217; 例; 武汉市; 198; 例; 北京市; 5; 例; 广东省; 14; 例; 疑似; 病例; 7; 例; 四川省; 2; 例; 云南省; 1; 例; 上
RT   
T1        
JF 552
YR 200121
K1 1; 月; 20; 日; 晚间; 针对; 新型冠状病毒; 感染; 的; 肺炎; 疫情; 有关; 防控; 情况; 国家卫健委; 高; 级别; 专家组; 组长; 钟南山; 院士; 接受; 了; 白; 岩松; 采访; 回应; 了; 民众; 的; 关切; 一; 白岩; 松; 新型冠状
RT   
T1        
JF 553
YR 200121
K1 新型冠状病毒; 感染肺炎; 疫情; 已; 确认; 存在; 人传人; 和; 医务; 人员; 感染; 截至; 20; 日; 境内; 累计; 确诊; 新型冠状病毒; 感染; 病例; 218; 例; 
RT   
T1        
JF 554
YR 200121
K1 北京; 1; 月; 20; 日; 电; 记者; 屈婷; 王秉阳; 针对; 湖北; 武汉; 等; 多; 地; 的; 新型冠状病毒; 感染; 的; 肺炎; 病例; 国家; 卫生健康委员会; 日前; 回应; 说; 当前; 疫情; 仍; 可防; 可控; 记者; 从; 中国; 疾
RT   
T1        
JF 555
YR 200121
K1 1; 月; 20; 日; 下午; 就; 新型冠状病毒; 感染; 的; 肺炎; 疫情; 有关; 防控; 情况; 以; 国家; 呼吸系统; 疾病; 临床; 研究; 中心; 主任; 钟南山; 院士; 为; 组长; 的; 国家卫健委; 高; 级别; 专家组; 就; 公众; 关心; 的; 问题; 在; 北京
RT   
T1        
JF 556
YR 200120
K1 截至; 1; 月; 20; 日; 18; 时; 我国; 境内; 累计; 新型冠状病毒; 感染; 的; 肺炎; 病例; 224; 例; 其中; 确诊; 病例; 217; 例; 武汉市; 198; 例; 北京市; 5; 例; 广东省; 14; 例; 疑似; 病例; 7; 例; 四川省; 2; 例; 云南省; 1
RT   
T1        
JF 557
YR 200120
K1 ; 1; 月; 20; 日; 香港; 特区; 政府; 食物; 及; 卫生局; 局长; 陈肇始; 就; 新型冠状病毒; 感染; 的; 肺炎; 病例; 群; 组; 个案; 的; 最新; 情况; 及; 防控; 措施; 举行; 记者会; 她; 表示; 特区; 政府; 将; 实施; 三; 方面; 措施; 为
RT   
T1        
JF 558
YR 200120
K1 ; 新型冠状病毒; 疫情; 备受; 关注; 新增; 病例; 是; 如何; 发现; 和; 确诊; 的; 目前; 是; 如何; 实施; 防控; 的; 疫情; 可防; 可控; 吗; 逛; 吃重; 要; 提示; 新型冠状病毒; 无; 国界; 应; 敬畏; 自然; 边界; !
RT   
T1        
JF 559
YR 200120
K1 国家; 省市; 专家组; 结合; 临床; 表现; 流行病; 学; 史和; 病原; 学; 检测; 结果; 进行; 综合; 研; 判; 1; 月; 18; 日新; 认定; 新型冠状病毒; 感染; 的; 肺炎; 确诊; 病例; 59; 例; 1; 月; 19; 日新; 认定; 新型冠状病毒; 感染; 的; 肺炎
RT   
T1        
JF 560
YR 200120
K1 专家; 研; 判认; 为; 当前; 疫情; 仍; 可防; 可控; 但; 新型冠状病毒; 传染; 来源; 尚未; 找到; 疫情; 传播; 途径; 尚未; 完全; 掌握; 病毒; 变异; 仍; 需; 严密; 监控; 
RT   
T1        
JF 561
YR 200120
K1 武汉市; 卫健委; 刚刚; 发布; 消息; 通报; 新型冠状病毒; 感染; 的; 肺炎; 最新; 情况; 2020; 年; 1; 月; 18; 日; 0—; 24; 时; 治愈; 出院; 5; 例; 新增; 病例; 59; 例; 死亡; 1; 例; 1; 月; 19; 日; 0—; 22; 时; 治愈; 出院; 1; 例; 新增
RT   
T1        
JF 562
YR 200119
K1 ; 武汉市; 就; 新型冠状病毒; 感染; 的; 肺炎; 综合; 防控; 回答; 记者; 提问; 时; 表示; 目前; 综合; 判断; 对; 此次; 疫情; 的; 初步; 印象; 是; 新型冠状病毒; 的; 传染; 力不; 强; 不; 排除; 有限; 人传人; 的; 可能; 但; 持续; 人
RT   
T1        
JF 563
YR 200117
K1 日内瓦; 1; 月; 16; 日; 电; 记者; 刘曲; 世界卫生组织; 16; 日; 发表; 声明; 说; 已; 收到; 日本; 确诊; 一; 例; 新型冠状病毒; 病例; 的; 这; 是; 继; 泰国; 确诊; 一; 例; 新型冠状病毒; 病例; 后; 于; 中国; 境外; 发现
RT   
T1        
JF 564
YR 200117
K1 武汉市; 卫生健康委员会; 官方; 网站; 截图; 网页; 截图; 武汉市; 卫生健康委员会; 16; 日; 晚; 发布; 通报; 2020; 年; 1; 月; 15; 日; 0—; 24; 时; 该市; 无; 新增; 新型冠状病毒; 感染; 的; 肺炎; 病例; 治愈; 出院; 5; 例; 新增
RT   
T1        
JF 565
YR 200117
K1 武汉市; 卫生健康委员会; 官方; 网站; 截图; 网页; 截图; 武汉市; 卫生健康委员会; 16; 日; 晚; 发布; 通报; 2020; 年; 1; 月; 15; 日; 0—; 24; 时; 该市; 无; 新增; 新型冠状病毒; 感染; 的; 肺炎; 病例; 治愈; 出院; 5; 例; 新增
RT   
T1        
JF 566
YR 200117
K1 武汉市; 卫生健康委员会; 16; 日; 在; 其; 官方; 网站; 上; 通报; 新型冠状病毒; 感染; 的; 肺炎; 情况; 全文; 如下; 武汉市; 卫生健康委员会; 关于; 新型冠状病毒; 感染; 的; 肺炎; 情况; 通报
RT   
T1        
JF 567
YR 200114
K1 由于; 流感; 季节; 来临; 加上; 农历; 新年; 旅客; 访; 港; 将; 更; 频繁; 已; 要求; 各; 有关; 部门; 加强; 防控; 工作; 包括; 加强; 清洁; 港口; 卫生; 设施; 以及; 其他; 政府; 公共; 设施; 等; 以; 减低; 新型冠状病毒; 传入; 香港; 和; 社区
RT   
T1        
JF 568
YR 200114
K1 北京; 2020; 年; 1; 月; 14; 日; 电; 综合; 驻; 日内瓦; 记者; 刘曲; 驻; 曼谷; 记者; 汪瑾; 世界卫生组织; 13; 日; 发表; 一; 份; 声明; 说; 已; 收到; 在; 泰国; 确诊; 一; 名中; 国; 旅客; 感染; 新型冠状病毒; 的; 报告
RT   
T1        
JF 569
YR 200112
K1 北京; 1; 月; 12; 日; 电; 据; 武汉市; 卫生健康委员会; 网站; 消息; 2020; 年; 1; 月; 11; 日; 0—; 24; 时; 武汉市; 无; 新增; 新型冠状病毒; 感染; 的; 肺炎; 病例; 治愈; 出院; 4; 例; 无; 新增; 死亡; 病例; 目前
RT   
T1        
JF 570
YR 200111
K1 委员会; 了解; 到; 武汉; 不明; 原因; 的; 病毒性; 肺炎; 疫情; 受到; 各界; 广泛; 关注; 为; 维护; 全球; 卫生; 安全; 中国; 将; 与; 世界; 卫生; 组织; 分享; 武汉; 不明; 原因; 的; 病毒性; 肺炎; 病例; 中; 检测; 到; 的; 新型冠状病毒; 基因
RT   
T1        
JF 571
YR 200111
K1 武汉; 1; 月; 11; 日; 电; 记者; 廖; 君; 黎昌政; 武汉市; 卫生; 健康; 委; 11; 日; 晨; 发布; 通报; 称; 在; 不明; 原因; 的; 病毒性; 肺炎; 病原体; 初步; 判定; 为; 新型冠状病毒; 之后; 武汉; 卫健委; 组织; 对; 现有
RT   
T1        
JF 572
YR 200110
K1 生活; 不易; 健康; 最; 贵; 最近; 的; 一个; 热点; 话题; 新型冠状病毒; Coronavirus; 搅和; 得; 生物圈; 不得; 安宁; 今年; 就; 扒; 一; 扒; 蝙蝠; 果子; 狸; 骆驼; 和; 新型冠状病毒; 的; 相爱; 相; 杀; 
RT   
T1        
JF 573
YR 200110
K1 针对; 武汉; 不明; 原因; 的; 病毒性; 肺炎; 疫情; 病原; 学; 鉴定; 进展; 问题; 专家组; 认为; 本次; 不明; 原因; 的; 病毒性; 肺炎; 病例; 的; 病原体; 初步; 判定; 为; 新型冠状病毒; 下; 一步; 需; 结合; 病原; 学; 研究; 流行病
RT   
T1        
JF 574
YR 200110
K1 针对; 武汉; 不明; 原因; 的; 病毒性; 肺炎; 疫情; 病原; 学; 鉴定; 进展; 问题; 专家组; 认为; 本次; 不明; 原因; 的; 病毒性; 肺炎; 病例; 的; 病原体; 初步; 判定; 为; 新型冠状病毒; 下; 一步; 需; 结合; 病原; 学; 研究; 流行病
RT   
T1        
JF 575
YR 200109
K1 专家组; 认为; 本次; 不明; 原因; 的; 病毒性; 肺炎; 病例; 的; 病原体; 初步; 判定; 为; 新型冠状病毒; 徐; 建国; 组织; 实验室; 采用; 基因组; 测; 序; 核酸检; 测; 病毒; 分离; 等; 方法; 对; 病人; 的; 肺泡; 灌; 洗液; 咽; 拭
RT   
T1        
JF 576
YR 200109
K1 专家组; 认为; 本次; 不明; 原因; 的; 病毒性; 肺炎; 病例; 的; 病原体; 初步; 判定; 为; 新型冠状病毒; 专家; 称; 系; 新型冠状病毒; 武汉; 不明; 原因; 的; 病毒性; 肺炎; 疫情; 病原; 学; 鉴定; 取得; 初步; 进展; 新华社
RT   
T1        
JF 577
YR 200109
K1 专家组; 认为; 本次; 不明; 原因; 的; 病毒性; 肺炎; 病例; 的; 病原体; 初步; 判定; 为; 新型冠状病毒; 一; 种; 新型冠状病毒; 获得; 该; 病毒; 的; 全; 基因组; 序列; 经; 核酸; 检测; 方; 法共; 检出; 新型冠状病毒; 阳性
