# Supplementary material for: The impact and management of internet-based public opinion dissemination during emergencies: A case study of Baidu News during the first wave of coronavirus disease 2019 (COVID-19)
Source: PLoS One. 2024 Apr 4;19(4):e0299374. doi: 10.1371/journal.pone.0299374 (PMC10994342; doi:10.1371/journal.pone.0299374)
Supplement: S1 File — (ZIP) [file pone.0299374.s001.zip › S1-Supporting information PONE-D-23-09860R1/Vosviewer/02Baidu News internet headlines-ANSI--语义网络.txt]

·ÎÑ×	ÐÂÐÍ¹Ú×´²¡¶¾	615
¸ÐÈ¾	ÐÂÐÍ¹Ú×´²¡¶¾	279
¸ÐÈ¾	·ÎÑ×	245
ÒßÇé	ÐÂÐÍ¹Ú×´²¡¶¾	205
²¡Àý	ÐÂÐÍ¹Ú×´²¡¶¾	175
²¡Àý	·ÎÑ×	161
È·Õï	ÐÂÐÍ¹Ú×´²¡¶¾	160
²¡Àý	È·Õï	150
È·Õï	·ÎÑ×	144
ÒßÇé	·ÎÑ×	140
¸ÐÈ¾	ÒßÇé	112
²¡Àý	¸ÐÈ¾	112
²¡Àý	ÐÂÔö	109
ÐÂÐÍ¹Ú×´²¡¶¾	·À¿Ø	108
¸ÐÈ¾	È·Õï	102
È·Õï	ÐÂÔö	101
ÐÂÔö	ÐÂÐÍ¹Ú×´²¡¶¾	94
·ÎÑ×	ÐÂÔö	94
ÒßÇé	·À¿Ø	93
½¡¿µ	ÐÂÐÍ¹Ú×´²¡¶¾	84
²¡Àý	±¨¸æ	79
ÐÂÐÍ¹Ú×´²¡¶¾	ÎÀÉú	78
È·Õï	±¨¸æ	73
·ÎÑ×	·À¿Ø	73
½¡¿µ	ÎÀÉú	72
·ÎÑ×	½¡¿µ	69
¸ÐÈ¾·ÎÑ×	ÐÂÐÍ¹Ú×´²¡¶¾	67
·ÎÑ×	±¨¸æ	66
ÐÂÐÍ¹Ú×´²¡¶¾	±¨¸æ	66
ÐÂÐÍ¹Ú×´²¡¶¾	»¼Õß	64
·ÎÑ×	ÎÀÉú	64
²¡¶¾	ÐÂÐÍ¹Ú×´²¡¶¾	64
¸ÐÈ¾	·À¿Ø	63
ÖÐ¹ú	ÐÂÐÍ¹Ú×´²¡¶¾	63
¸ÐÈ¾	½¡¿µ	60
¸ÐÈ¾	ÐÂÔö	58
ÐÂÔö	±¨¸æ	57
³öÔº	ÐÂÐÍ¹Ú×´²¡¶¾	54
·ÎÑ×	³öÔº	54
¸ÐÈ¾	ÎÀÉú	54
·ÎÑ×	»¼Õß	54
Ò½Ôº	ÐÂÐÍ¹Ú×´²¡¶¾	51
ÒßÇé	¸ÐÈ¾·ÎÑ×	49
±±¾©	ÐÂÐÍ¹Ú×´²¡¶¾	47
¸ÐÈ¾	»¼Õß	46
Îäºº	ÐÂÐÍ¹Ú×´²¡¶¾	45
½ØÖÁ	²¡Àý	44
½ØÖÁ	È·Õï	44
½ØÖÁ	·ÎÑ×	42
¹ú¼Ò	ÐÂÐÍ¹Ú×´²¡¶¾	42
²¡Àý	½¡¿µ	42
¼ì²â	ÐÂÐÍ¹Ú×´²¡¶¾	42
¸ÐÈ¾	±¨¸æ	42
²¡Àý	ÎÀÉú	42
ÈËÃñ	ÐÂÐÍ¹Ú×´²¡¶¾	41
È·Õï	³öÔº	40
²¡Àý	³öÔº	40
ÖÐ¹ú	ÒßÇé	40
ÎÀ½¡Î¯	ÐÂÐÍ¹Ú×´²¡¶¾	39
Î¯Ô±»á	ÎÀÉú	39
½ØÖÁ	ÐÂÐÍ¹Ú×´²¡¶¾	39
È·Õï	»¼Õß	39
·ÎÑ×	ÎÀ½¡Î¯	38
½¡¿µ	Î¯Ô±»á	38
²¡¶¾	·ÎÑ×	37
ÐÂÐÍ¹Ú×´²¡¶¾	ÕÙ¿ª	37
²¡Àý	ÒßÇé	37
Î¯Ô±»á	ÐÂÐÍ¹Ú×´²¡¶¾	37
ÀÛ¼Æ	ÐÂÐÍ¹Ú×´²¡¶¾	36
·ÎÑ×	Ò½Ôº	36
È·Õï	ÎÀÉú	35
²¡¶¾	¹Ú×´	34
È·Õï	½¡¿µ	34
ÑÐ¾¿	ÐÂÐÍ¹Ú×´²¡¶¾	34
·ÎÑ×	±±¾©	34
ÐÂ»ªÉç	ÐÂÐÍ¹Ú×´²¡¶¾	34
²¡Àý	ËÀÍö	33
×ÔÖÎÇø	ÐÂÐÍ¹Ú×´²¡¶¾	33
ÀÛ¼Æ	È·Õï	33
ÀÛ¼Æ	·ÎÑ×	32
ÐÂÐÍ¹Ú×´²¡¶¾	Ó¦¶Ô	32
ÒßÇé	ÕÙ¿ª	32
¸ÐÈ¾	±±¾©	32
ÒßÇé	Ó¦¶Ô	32
ÈËÔ±	ÐÂÐÍ¹Ú×´²¡¶¾	32
²¡Àý	ÎÀ½¡Î¯	31
ÀÛ¼Æ	²¡Àý	31
´«²¥	ÐÂÐÍ¹Ú×´²¡¶¾	31
È·Õï	ÎÀ½¡Î¯	31
·ÎÑ×	ËÀÍö	31
ÐÂÐÍ¹Ú×´²¡¶¾	ÍøÕ¾	31
ÐÂÐÍ¹Ú×´²¡¶¾	ËÀÍö	31
×ÔÖÎÇø	È·Õï	30
×ÔÖÎÇø	·ÎÑ×	30
²¡Àý	×ÔÖÎÇø	30
³öÔº	ÐÂÔö	30
¸ÐÈ¾	³öÔº	30
½ØÖÁ	¸ÐÈ¾	30
Îäºº	·ÎÑ×	30
ÐÂÎÅ	ÐÂÐÍ¹Ú×´²¡¶¾	29
¹ú¼Ò	·ÎÑ×	29
