# Supplementary material for: The impact and management of internet-based public opinion dissemination during emergencies: A case study of Baidu News during the first wave of coronavirus disease 2019 (COVID-19)
Source: PLoS One. 2024 Apr 4;19(4):e0299374. doi: 10.1371/journal.pone.0299374 (PMC10994342; doi:10.1371/journal.pone.0299374)
Supplement: S1 File — (ZIP) [file pone.0299374.s001.zip › S1-Supporting information PONE-D-23-09860R1/Vosviewer/02Baidu News internet headlines-ANSI-行特征词--共词矩阵.xls]

	ÐÂÐÍ¹Ú×´²¡¶¾	·ÎÑ×	²¡Àý	¸ÐÈ¾	ÒßÇé	ÐÂÔö	È·Õï	·À¿Ø	½¡¿µ	²¡¶¾	ÎÀÉú	±¨¸æ	ÖÐ¹ú	»¼Õß	Ò½Ôº	¸ÐÈ¾·ÎÑ×	×ÔÖÎÇø	³öÔº	Îäºº	±±¾©	´«²¥	½ØÖÁ	ÈËÃñ	¹ú¼Ò	¼ì²â	Î¯Ô±»á	ÐÂÎÅ	ÖØÖ¢	ÑÐ¾¿	ÎÀ½¡Î¯	ÀÛ¼Æ	ÐÂ»ªÉç	Ó¦¶Ô	¹Ú×´	ÕÙ¿ª	Ô¤·À	ºþ±±Ê¡	ÈËÔ±	ËÀÍö	·À»¤	ÍøÕ¾	ÎäººÊÐ	×öºÃ	¹ú¼ÒÎÀ½¡Î¯	»ñÏ¤	Áìµ¼	ÖÎÓú	×¨¼Ò×é	ÖÐÐÄ
ÐÂÐÍ¹Ú×´²¡¶¾	1184	615	481	315	248	179	187	153	102	144	78	66	63	64	51	67	33	54	45	47	31	39	41	42	42	37	29		34	39	36	34	32		37			32	31		31
·ÎÑ×	615	926	394	267	179	146	169	106	76	97	64	66		54	36		30	54	30	34		42		29						38	32								31
²¡Àý	481	394	761	346	80	135	171	45	53	57	42	79					30	40				44								31	31								33
¸ÐÈ¾	315	267	346	538	160	97	220	101	68	106	54	42		46				30		32		30
ÒßÇé	248	179	80	160	481	268	155	146	43	83			40			49																	32		32
ÐÂÔö	179	146	135	97	268	438	216	119	46	44		57						30
È·Õï	187	169	171	220	155	216	332	164	41	45	35	73		39			30	40				44								31	33
·À¿Ø	153	106	45	101	146	119	164	242	128	49
½¡¿µ	102	76	53	68	43	46	41	128	167	86	72															38
²¡¶¾	144	97	57	106	83	44	45	49	86	105																								34
ÎÀÉú	78	64	42	54			35		72																	39
±¨¸æ	66	66	79	42		57	73
ÖÐ¹ú	63				40
»¼Õß	64	54		46			39
Ò½Ôº	51	36
¸ÐÈ¾·ÎÑ×	67				49
×ÔÖÎÇø	33	30	30				30
³öÔº	54	54	40	30		30	40
Îäºº	45	30
±±¾©	47	34		32
´«²¥	31
½ØÖÁ	39	42	44	30			44
ÈËÃñ	41
¹ú¼Ò	42	29
¼ì²â	42
Î¯Ô±»á	37								38		39
ÐÂÎÅ	29
ÖØÖ¢
ÑÐ¾¿	34
ÎÀ½¡Î¯	39	38	31				31
ÀÛ¼Æ	36	32	31				33
ÐÂ»ªÉç	34
Ó¦¶Ô	32				32
¹Ú×´										34
ÕÙ¿ª	37				32
Ô¤·À
ºþ±±Ê¡
ÈËÔ±	32
ËÀÍö	31	31	33
·À»¤
ÍøÕ¾	31
ÎäººÊÐ
×öºÃ
¹ú¼ÒÎÀ½¡Î¯
»ñÏ¤
Áìµ¼
ÖÎÓú
×¨¼Ò×é
ÖÐÐÄ
ÒÉËÆ
¿¹»÷
Í¨±¨
ÊÀ½çÎÀÉú×éÖ¯
×¨¼Ò
ÐÂÐÍ
´óÑ§
»áÒé
·¢²¼»á
×éÖ¯
ÖÎÁÆ
Ò½ÁÆ
Õþ¸®
ÖÐÑë
ÁÙ´²
Ö¢×´
ºËËá
½üÈÕ
½Ó´¥
ÐÂ½®
¼²²¡
¿ªÕ¹
±¨µÀ
½­ËÕÊ¡
È«¹ú
Ð¡×é
¿ÆÑ§
¹Ù·½
×îÐÂ
±£ÕÏ
²¿Êð
¹úÎñÔº
·½°¸
¸ù¾Ý
°²È«
ºþ±±
¼²¿ØÖÐÐÄ
¹á³¹
Ê×Àý
ÐÂ¹Ú·ÎÑ×
¾ÈÖÎ
»ú¹¹
Ö¸»Ó²¿
¸ôÀë
¿ØÖÆ
¼á¾ö
¾­¹ý
¹«ÖÚ
Ô­Òò
±øÍÅ
Ò½Ñ§
ÕïÁÆ
ÏÂÎç
²¿ÃÅ
Ö±Ï½ÊÐ
ÒÔÀ´
ÁªºÏ
ºôÎüµÀ
´ëÊ©
¿ÚÕÖ
Ê±¼ä
²»Ã÷
Ðû²¼
Õë¶Ô
¼ÓÇ¿
Áª·À
È«Çò
È·ÈÏ
ÉÏº£
Ö÷ÈÎ
»ý¼«
ÒßÃç
Í¾¾¶
ÉíÌå
±±¾©ÊÐ
²¡¶¾ÐÔ
×é³¤
ÈÕ±¾
ÖØÇì
ÖÐ¹²ÖÐÑë
½øÒ»²½
´«È¾²¡
½¨Éè
ÈÕÄÚÍß
×ÛºÏ
ÈÕÉÏ
Ê±ÖÁ
ÄÏÉ½
²¡Ô­
Ç£¶¯
ÊµÑéÊÒ
Í¨Öª
Áª¿Ø
ÂäÊµ
ÂûÑÓ
Éç»á
È«Á¦
ÔºÊ¿
¿Æ¼¼
¹«²¼
¿ÆÑÐ
ÖØÇìÊÐ
ÖÐÒ½Ò©
Ö÷³Ö
ÕþÖÎ¾Ö
ÊÀÎÀ×éÖ¯
¼¼Êõ
×ÜÀí
¸ß¶È
ÈºÖÚ
ÆÕÍ¨ÐÍ
ÃüÃû
Ö¸Ê¾
µÚÈý
[truncated: 114 more columns]
