# Supplementary material for: The impact and management of internet-based public opinion dissemination during emergencies: A case study of Baidu News during the first wave of coronavirus disease 2019 (COVID-19)
Source: PLoS One. 2024 Apr 4;19(4):e0299374. doi: 10.1371/journal.pone.0299374 (PMC10994342; doi:10.1371/journal.pone.0299374)
Supplement: S1 File — (ZIP) [file pone.0299374.s001.zip › S1-Supporting information PONE-D-23-09860R1/Vosviewer/02Baidu News internet headlines-ANSI-行特征词.txt]

¸ôÀë	ÁªºÏ	ÐÂÐÍ¹Ú×´²¡¶¾	ÈËÔ±	³öÔº	·ÎÑ×	È·Õï	×¨¼Ò×é	²¡Àý
ÎÀÉú	±¨¸æ	ÆÕÍ¨ÐÍ	Í¨±¨	ÐÂÐÍ¹Ú×´²¡¶¾	½­ËÕÊ¡	ÐÂÔö	½¡¿µ	·ÎÑ×	È·Õï	ÈÕÉÏ	²¡Àý 
È«¹ú	·À»¤	ÐÂÐÍ¹Ú×´²¡¶¾	Ò½Ôº	´óÑ§	»ñÏ¤ 
×¨¼Ò	ÐÂÐÍ¹Ú×´²¡¶¾	Ò½Ôº	´óÑ§	Ê±¼ä
¹«²¼	×öºÃ	»¼Õß	×¨¼Ò	ÐÂÐÍ¹Ú×´²¡¶¾	¸ÐÈ¾·ÎÑ×	Ò½ÁÆ	½¡¿µ	·ÎÑ×	»ú¹¹	¾ÈÖÎ
ËÀÍö	±¨¸æ	»¼Õß	ÐÂÐÍ¹Ú×´²¡¶¾	³öÔº	·ÎÑ×	È·Õï	²¡Àý	½ØÖÁ	ÀÛ¼Æ	ÖØÖ¢
·À¿Ø	ÐÂÐÍ¹Ú×´²¡¶¾	ÉíÌå	½¡¿µ	ÈËÃñ	·ÎÑ×	ÒßÇé	¼á¾ö	¸ÐÈ¾	ÈºÖÚ
ÐÂÐÍ¹Ú×´²¡¶¾	·ÎÑ×	ÒßÇé	¸ÐÈ¾
ÐÂÐÍ¹Ú×´²¡¶¾	Ò½Ñ§	ÒÉËÆ	ÐÂÔö	·ÎÑ×	È·Õï	²¡Àý
×îÐÂ	±¨¸æ	½¨Éè	¹Ú×´	±øÍÅ	Ö±Ï½ÊÐ	ÐÂÔö	ÐÂ½®	ÐÂÐÍ	·ÎÑ×	ÒßÇé	È·Õï	×ÔÖÎÇø	²¡Àý	²¡¶¾	½ØÖÁ	ÖØÖ¢
ÐÂÐÍ¹Ú×´²¡¶¾	¹Ù·½	ÎÀ½¡Î¯	ÒÉËÆ	ÐÂÔö	·ÎÑ×	È·Õï	²¡Àý
±¨¸æ	ÐÂÐÍ¹Ú×´²¡¶¾	ÐÂÔö	³öÔº	·ÎÑ×	È·Õï	²¡Àý	ÖÎÓú
ÆÕÍ¨ÐÍ	ÐÂÐÍ¹Ú×´²¡¶¾	ÐÂÔö	³öÔº	·ÎÑ×	Ê±ÖÁ	È·Õï	²¡Àý	ÖÎÓú
ÎÀÉú	±¨¸æ	ÐÂÔö	Î¯Ô±»á	½¡¿µ	Ê±ÖÁ	»ñÏ¤	È·Õï	×ÔÖÎÇø	²¡Àý	ÐÂ¹Ú·ÎÑ×
¹Ú×´	²¡¶¾
×îÐÂ	Ö¸»Ó²¿	Ó¦¶Ô	Í¨±¨	ÐÂÐÍ¹Ú×´²¡¶¾	ÐÂÔö	³öÔº	·ÎÑ×	ÒßÇé	È·Õï	²¡Àý
ÎÀÉú	±¨¸æ	ÐÂÔö	ÖØÇìÊÐ	½¡¿µ	³öÔº	»ñÏ¤	È·Õï	²¡Àý	ÐÂ¹Ú·ÎÑ×	ÖÎÓú	ÖØÇì
»¼Õß	ÐÂÐÍ¹Ú×´²¡¶¾	Ò½Ôº	´«È¾²¡	ÈËÔ±	³öÔº	·ÎÑ×	È·Õï
±¨¸æ	ÍøÕ¾	ÐÂÐÍ¹Ú×´²¡¶¾	ÎÀ½¡Î¯	ÐÂÔö	³öÔº	·ÎÑ×	È·Õï	²¡Àý	ÖÎÓú
ÐÂÐÍ¹Ú×´²¡¶¾	ÒÉËÆ	ÐÂÔö	³öÔº	·ÎÑ×	È·Õï	²¡Àý	ÖÎÓú
±¨¸æ	ÒÉËÆ	ÐÂÔö	³öÔº	È·Õï	²¡Àý	ÖÎÓú
Ö¸»Ó²¿	»¼Õß	·À¿Ø	ÐÂÐÍ¹Ú×´²¡¶¾	·ÎÑ×	ÒßÇé	È·Õï	¸ÐÈ¾	²¡Àý
×öºÃ	Ó¦¶Ô	¸ù¾Ý	·À»¤	·À¿Ø	´ëÊ©	ÒßÇé	¼ÓÇ¿	ÐÂ¹Ú·ÎÑ×
×öºÃ	Ó¦¶Ô	¸ù¾Ý	·À»¤	·À¿Ø	´ëÊ©	½¡¿µ	ÒßÇé	ÐÂ¹Ú·ÎÑ×
½Ó´¥	ÐÂÐÍ¹Ú×´²¡¶¾	¿ÚÕÖ
Ö¸»Ó²¿	Ó¦¶Ô	ÐÂÐÍ¹Ú×´²¡¶¾	¸ÐÈ¾·ÎÑ×	ÒßÇé	ÖÐ¹ú	×ÔÖÎÇø	´«²¥
È«¹ú	·À»¤	ÐÂÐÍ¹Ú×´²¡¶¾	Ò½Ôº	´óÑ§	»ñÏ¤
ÐÂÐÍ¹Ú×´²¡¶¾	ÒÔÀ´	¼ì²â	ÒßÇé	ÐÂ¹Ú·ÎÑ×	ÀÛ¼Æ
ÐÂÐÍ¹Ú×´²¡¶¾	¼ì²â	³öÔº	·ÎÑ×	ºËËá	Ê×Àý
Ó¦¶Ô	·¢²¼»á	Áª¿Ø	Áª·À	ÐÂÐÍ¹Ú×´²¡¶¾	±±¾©	¸ÐÈ¾·ÎÑ×	¹ú¼ÒÎÀ½¡Î¯	¹úÎñÔº	ÐÂÎÅ	ÒßÇé
¹Ú×´	¼ì²â	ÐÂÐÍ	¿Æ¼¼	»ñÏ¤	²¡¶¾
»¼Õß	Í¨Öª	ÐÂÐÍ¹Ú×´²¡¶¾	¼²¿ØÖÐÐÄ	·ÎÑ×	È·Õï	ÐÂ¹Ú·ÎÑ×	²¡Àý
·À»¤	ÐÂÐÍ¹Ú×´²¡¶¾	·ÎÑ×	´óÑ§	ÖÐ¹ú
»¼Õß	Í¨Öª	ÐÂÐÍ¹Ú×´²¡¶¾	¼²¿ØÖÐÐÄ	·ÎÑ×	È·Õï	ÐÂ¹Ú·ÎÑ×	²¡Àý
Ö÷³Ö	·À¿Ø	»áÒé	ÕÙ¿ª	ÐÂÐÍ¹Ú×´²¡¶¾	·ÎÑ×	ÒßÇé	ÖÐÑë	Îäºº
Ó¦¶Ô	Áª¿Ø	Áª·À	ÁªºÏ	·À¿Ø	×¨¼Ò	ÐÂÐÍ¹Ú×´²¡¶¾	¸ÐÈ¾·ÎÑ×	´ëÊ©	¹úÎñÔº	ÒßÇé	²¿ÃÅ
·À¿Ø	ÐÂÐÍ¹Ú×´²¡¶¾	ÒÔÀ´	¹úÎñÔº	Õþ¸®	·ÎÑ×	ÒßÇé	×ÔÖÎÇø	¹á³¹	²¿Êð	¸ÐÈ¾	ÐÂ¹Ú·ÎÑ×	ÂäÊµ
ÎÀÉú	×öºÃ	·À»¤	ÐÂÐÍ¹Ú×´²¡¶¾	×éÖ¯	ÂûÑÓ	·ÎÑ×
×îÐÂ	È«¹ú	¹ú¼ÒÎÀ½¡Î¯	´ëÊ©	ÒßÇé	È·Õï	»ý¼«
ËÀÍö	±¨¸æ	·À¿Ø	ÐÂÐÍ¹Ú×´²¡¶¾	ÒÉËÆ	ÐÂÔö	³öÔº	·ÎÑ×	È·Õï	²¡Àý	½ØÖÁ	ÖØÖ¢
ËÀÍö	±¨¸æ	ÐÂÐÍ¹Ú×´²¡¶¾	ÐÂÔö	·ÎÑ×	È·Õï	²¡Àý	ÖØÖ¢
ÎÀÉú	¿ªÕ¹	½øÒ»²½	×¨¼Ò	ÐÂÐÍ¹Ú×´²¡¶¾	×éÖ¯	Ò½ÁÆ	¼ì²â	Î¯Ô±»á	½¡¿µ	»ú¹¹	»ñÏ¤	ºËËá
×îÐÂ	ÐÂÐÍ¹Ú×´²¡¶¾	ÐÂÔö	·ÎÑ×	ÒßÇé	È·Õï	²¡Àý	½ØÖÁ	ÖÎÓú
±¨¸æ	ÐÂÐÍ¹Ú×´²¡¶¾	ÒÉËÆ	ÐÂÔö	·ÎÑ×	²¡Àý
½Ó´¥	¸ôÀë	¿ØÖÆ	ÐÂÐÍ¹Ú×´²¡¶¾	Ô¤·À	¼²²¡	Õþ¸®	·ÎÑ×	È·Õï	²¿ÃÅ	²¡Àý
ÎÀÉú	±¨¸æ	ÐÂÔö	Î¯Ô±»á	½¡¿µ	Ê±ÖÁ	»ñÏ¤	È·Õï	×ÔÖÎÇø	²¡Àý	ÐÂ¹Ú·ÎÑ×
±¨¸æ	ÒÉËÆ	ÐÂÔö	³öÔº	È·Õï	²¡Àý	ÖÎÓú
·À¿Ø	ÐÂÐÍ¹Ú×´²¡¶¾	½üÈÕ	·ÎÑ×	ÒßÇé	Áìµ¼
±¨¸æ	ÆÕÍ¨ÐÍ	ÐÂÐÍ¹Ú×´²¡¶¾	½­ËÕÊ¡	³öÔº	·ÎÑ×	È·Õï	²¡Àý	½ØÖÁ	ÀÛ¼Æ
ÐÂÐÍ¹Ú×´²¡¶¾	ÒÉËÆ	ÐÂÔö	³öÔº	·ÎÑ×	È·Õï	²¡Àý	ÖÎÓú
×îÐÂ	±¨¸æ	½¨Éè	¹Ú×´	±øÍÅ	Ö±Ï½ÊÐ	ÐÂÔö	ÐÂ½®	ÐÂÐÍ	·ÎÑ×	ÒßÇé	È·Õï	×ÔÖÎÇø	²¡Àý	²¡¶¾	½ØÖÁ	ÖØÖ¢
ÐÂÐÍ¹Ú×´²¡¶¾	ÒÉËÆ	ÐÂÔö	ÈËÔ±	·ÎÑ×	È·Õï	²¡Àý
ÎÀÉú	±¨µÀ	»¼Õß	ÐÂÐÍ¹Ú×´²¡¶¾	Ò½Ôº	³öÔº	·ÎÑ×	ÖÐ¹ú
ÆÕÍ¨ÐÍ	ÐÂÐÍ¹Ú×´²¡¶¾	ÐÂÔö	·ÎÑ×	Ê±ÖÁ	È·Õï	²¡Àý	ÖÎÓú
ÆÕÍ¨ÐÍ	ÐÂÐÍ¹Ú×´²¡¶¾	ÐÂÔö	·ÎÑ×	Ê±ÖÁ	È·Õï	²¡Àý
ÆÕÍ¨ÐÍ	ÐÂÐÍ¹Ú×´²¡¶¾	ÐÂÔö	·ÎÑ×	Ê±ÖÁ	È·Õï	²¡Àý
×öºÃ	±£ÕÏ	°²È«	·À¿Ø	ÐÂÐÍ¹Ú×´²¡¶¾	ÉíÌå	½¡¿µ	ÈËÃñ	·ÎÑ×	ÒßÇé	ÈºÖÚ
ÐÂÐÍ¹Ú×´²¡¶¾	ÒßÇé	Ê±¼ä	´«²¥	¸ÐÈ¾
¿ªÕ¹	¹«ÖÚ	¿¹»÷	¿ØÖÆ	ÐÂÐÍ¹Ú×´²¡¶¾	¿ÆÑ§	Éç»á	·ÎÑ×	»ñÏ¤	²¿Êð	ÖØÇì
±¨µÀ	ÐÂÐÍ¹Ú×´²¡¶¾	Õþ¸®	Ðû²¼	È·Õï	¸ÐÈ¾	ÈÕ±¾
ÔºÊ¿	»¼Õß	ÐÂÐÍ¹Ú×´²¡¶¾	ÄÏÉ½	Ðû²¼	ÖÐ¹ú	È·Õï	²¡Àý	ÐÂ¹Ú·ÎÑ×	²¡¶¾
Ö¢×´	ÐÂÐÍ¹Ú×´²¡¶¾	ÐÂÔö	·ÎÑ×	Ê±ÖÁ	È·Õï	²¡Àý
·À¿Ø	ÐÂÐÍ¹Ú×´²¡¶¾	Õþ¸®	ÈËÔ±	·ÎÑ×	ÒßÇé	¸ÐÈ¾
ÊÀ½çÎÀÉú×éÖ¯	ÐÂÐÍ¹Ú×´²¡¶¾	Ç£¶¯	·ÎÑ×	ÒßÇé	¸ÐÈ¾	ÐÂ¹Ú·ÎÑ×
Í¨±¨	ÐÂÐÍ¹Ú×´²¡¶¾	·ÎÑ×	ÖÐ¹ú
ÉÏº£	¿¹»÷	ÐÂÐÍ¹Ú×´²¡¶¾	±±¾©	×éÖ¯	Õþ¸®	ÈËÃñ	·ÎÑ×	ÒßÇé	ÖÐ¹ú	ÐÂ»ªÉç
Ò½Ôº	ÒßÇé	È·Õï	²¡Àý	¾ÈÖÎ
»¼Õß	ÐÂÐÍ¹Ú×´²¡¶¾	ÁÙ´²	¸ÐÈ¾·ÎÑ×	ÒÉËÆ	¼ì²â	ÒßÇé	È·Õï
ÎÀÉú	¿ªÕ¹	¼¼Êõ	×¨¼Ò	ÐÂÐÍ¹Ú×´²¡¶¾	½üÈÕ	ÊµÑéÊÒ	×éÖ¯	Ò½Ôº	¼ì²â	Î¯Ô±»á	½¡¿µ	ÈËÔ±	È·Õï	ºËËá
»¼Õß	ÐÂÐÍ¹Ú×´²¡¶¾	Ò½Ôº	ÐÂÔö	ÈËÃñ	·ÎÑ×	È·Õï	²¡Àý	ÖÎÓú
ÎÀÉú	×ÛºÏ	»¼Õß	ÐÂÐÍ¹Ú×´²¡¶¾	±øÍÅ	Ò½Ôº	Ò½ÁÆ	¿ÆÑ§	Î¯Ô±»á	½¡¿µ	·ÎÑ×	È·Õï	×ÔÖÎÇø	×¨¼Ò×é	¹ú¼Ò	¾­¹ý	¾ÈÖÎ	Ê×Àý
½Ó´¥	ÐÂÐÍ¹Ú×´²¡¶¾	ºôÎüµÀ	Í¾¾¶	´«È¾²¡	´«²¥
ÑÐ¾¿	¹Ú×´	¸ÐÈ¾	²¡¶¾
ÐÂÐÍ¹Ú×´²¡¶¾	ÁÙ´²	·ÎÑ×	¸ÐÈ¾	ÐÂ¹Ú·ÎÑ×
ËÀÍö	±¨¸æ	ÐÂÐÍ¹Ú×´²¡¶¾	³öÔº	·ÎÑ×	È·Õï	²¡Àý	½ØÖÁ	ÖÎÓú	ÀÛ¼Æ
¿¹»÷	ÐÂÐÍ¹Ú×´²¡¶¾	¿ÚÕÖ	ÂûÑÓ	·ÎÑ×	»ú¹¹	ÒßÇé	ÖÐ¹ú	ÈÕ±¾	¸ÐÈ¾
±¨¸æ	ÐÂÐÍ¹Ú×´²¡¶¾	ÐÂÔö	³öÔº	·ÎÑ×	È·Õï	²¡Àý
µÚÈý	»¼Õß	ÐÂÐÍ¹Ú×´²¡¶¾	Ò½Ôº	ÏÂÎç	ÈËÃñ	³öÔº	·ÎÑ×	È·Õï	×¨¼Ò×é	¾­¹ý	²¡Àý	ÀÛ¼Æ
¿ØÖÆ	ÐÂÐÍ¹Ú×´²¡¶¾	Ô¤·À	¼²²¡	ÒßÃç
¸ôÀë	°²È«	ÐÂÐÍ¹Ú×´²¡¶¾	È·Õï	Îäºº	¸ÐÈ¾	²¡Àý	ÖÎÁÆ
ÎÀÉú	±¨¸æ	ÆÕÍ¨ÐÍ	Í¨±¨	ÐÂÐÍ¹Ú×´²¡¶¾	½­ËÕÊ¡	ÐÂÔö	½¡¿µ	·ÎÑ×	È·Õï	ÈÕÉÏ	²¡Àý
±¨¸æ	ÐÂÐÍ¹Ú×´²¡¶¾	ÒÉËÆ	·ÎÑ×	²¡Àý
¸ôÀë	ÐÂÐÍ¹Ú×´²¡¶¾	ºôÎüµÀ	Ò½ÁÆ	¼ì²â	³öÔº	·ÎÑ×	È·Õï	×ÔÖÎÇø	×¨¼Ò×é	²¡Àý	²¡Ô­	¾ÈÖÎ	ºËËá
ÍøÕ¾	µÚÈý	»¼Õß	Ö¢×´	ÐÂÐÍ¹Ú×´²¡¶¾	ºôÎüµÀ	ÎÀ½¡Î¯	Ò½Ôº	ÈËÃñ	³öÔº	·ÎÑ×	È·Õï	×ÔÖÎÇø	¾­¹ý	ÖÎÁÆ	ÖÎÓú	Ê×Àý
È«¹ú	¼¼Êõ	¿¹»÷	×¨¼Ò	ÐÂÐÍ¹Ú×´²¡¶¾	×éÖ¯	Ç£¶¯	Ò½Ôº	ÈËÃñ	·ÎÑ×	´óÑ§	ÒßÇé	¸ÐÈ¾
±¨¸æ	ÊÀ½çÎÀÉú×éÖ¯	ÐÂÐÍ¹Ú×´²¡¶¾	¹Ú×´	´«²¥	²¡¶¾
»¼Õß	¸ù¾Ý	ÁªºÏ	ÖÐÒ½Ò©	ÐÂÐÍ¹Ú×´²¡¶¾	¹ú¼ÒÎÀ½¡Î¯	ÎÀ½¡Î¯	Ò½Ôº	·ÎÑ×	Ê±¼ä	È·Õï	¹ú¼Ò
ËÀÍö	±¨¸æ	ÐÂÐÍ¹Ú×´²¡¶¾	ÒÉËÆ	ÐÂÔö	³öÔº	·ÎÑ×	Ê±¼ä	È·Õï	²¡Àý	½ØÖÁ	ÖØÖ¢
ÎÀÉú	±¨¸æ	ÆÕÍ¨ÐÍ	Í¨±¨	ÐÂÔö	ÖØÇìÊÐ	½¡¿µ	Ê±¼ä	È·Õï	²¡Àý	ÐÂ¹Ú·ÎÑ×	ÖØÇì
¹Ú×´	²¡¶¾
±¨¸æ	ÐÂÐÍ¹Ú×´²¡¶¾	³öÔº	·ÎÑ×	È·Õï	²¡Àý	½ØÖÁ	ÖÎÓú	ÀÛ¼Æ
È«Çò	ÐÂÐÍ¹Ú×´²¡¶¾	ÑÐ¾¿	¹Ú×´	ÃüÃû	Ðû²¼	²¡¶¾	ÊÀÎÀ×éÖ¯
·À¿Ø	ÐÂÐÍ¹Ú×´²¡¶¾	ÒßÃç	²¡¶¾	ÊÀÎÀ×éÖ¯
·À¿Ø	ÐÂÐÍ¹Ú×´²¡¶¾	ÒßÃç	²¡¶¾	ÊÀÎÀ×éÖ¯	ÐÂ»ªÉç
·¢²¼»á	ÕÙ¿ª	ÐÂÐÍ¹Ú×´²¡¶¾	¹Ú×´	ÈÕÄÚÍß	¼²²¡	ÃüÃû	Ðû²¼	Ê±¼ä	²¡¶¾	ÊÀÎÀ×éÖ¯
ÊÀ½çÎÀÉú×éÖ¯	ÐÂÐÍ¹Ú×´²¡¶¾	ÈÕÄÚÍß	ÃüÃû	Ðû²¼	·ÎÑ×	¸ÐÈ¾	ÐÂ»ªÉç
È«Çò	ÊÀ½çÎÀÉú×éÖ¯	·À¿Ø	ÐÂÐÍ¹Ú×´²¡¶¾	ÑÐ¾¿	×éÖ¯	ÈÕÄÚÍß	´«È¾²¡	ÐÂ»ªÉç
·À»¤	ÐÂÐÍ¹Ú×´²¡¶¾	¿Æ¼¼	¼²²¡	·ÎÑ×	ÒßÇé	»ñÏ¤	¸ÐÈ¾
±¨µÀ	¿¹»÷	ÐÂÐÍ¹Ú×´²¡¶¾	ÈËÔ±
ÁªºÏ	ÐÂÐÍ¹Ú×´²¡¶¾
ÐÂÐÍ¹Ú×´²¡¶¾	ÒßÇé
ËÀÍö	±¨¸æ	ÁªºÏ	ÐÂÐÍ¹Ú×´²¡¶¾	ÐÂÔö	³öÔº	·ÎÑ×	È·Õï	²¡Àý	ÖØÖ¢
ÐÂÐÍ¹Ú×´²¡¶¾	ÑÐ¾¿	½üÈÕ	²¡¶¾
ÎÀÉú	±¨¸æ	ÐÂÐÍ¹Ú×´²¡¶¾	ÐÂÔö	Î¯Ô±»á	½¡¿µ	·ÎÑ×	È·Õï	²¡Àý	ÀÛ¼Æ	ÖØÖ¢
ÎÀÉú	¿¹»÷	ÐÂÐÍ¹Ú×´²¡¶¾	¹Ù·½	ÐÂÔö	Î¯Ô±»á	½¡¿µ	·ÎÑ×	È·Õï	×ÔÖÎÇø	²¡Àý	ÐÂ¹Ú·ÎÑ×
ÐÂÐÍ¹Ú×´²¡¶¾	Ò½Ñ§	¿ÆÑ§
ÎÀÉú	È«¹ú	È«Á¦	ºþ±±Ê¡	¿ªÕ¹	·À¿Ø	ÐÂÐÍ¹Ú×´²¡¶¾	¹úÎñÔº	½¡¿µ	·ÎÑ×	ÒßÇé	¼á¾ö	²¿Êð	¹ú¼Ò	ÂäÊµ
ÎÀÉú	È«¹ú	È«Á¦	ºþ±±Ê¡	¿ªÕ¹	·À¿Ø	ÐÂÐÍ¹Ú×´²¡¶¾	¹úÎñÔº	½¡¿µ	·ÎÑ×	ÒßÇé	¼á¾ö	²¿Êð	¹ú¼Ò	ÂäÊµ
±¨¸æ	ÆÕÍ¨ÐÍ	ÐÂÐÍ¹Ú×´²¡¶¾	ÎÀ½¡Î¯	½­ËÕÊ¡	ÐÂÔö	·ÎÑ×	È·Õï	²¡Àý
±¨¸æ	ÆÕÍ¨ÐÍ	ÐÂÐÍ¹Ú×´²¡¶¾	ÎÀ½¡Î¯	½­ËÕÊ¡	ÐÂÔö	·ÎÑ×	È·Õï	²¡Àý
ËÀÍö	ÐÂÐÍ¹Ú×´²¡¶¾	ÐÂÔö	³öÔº	·ÎÑ×	È·Õï	²¡Àý
ËÀÍö	±¨¸æ	½¨Éè	±øÍÅ	Ö±Ï½ÊÐ	ÐÂÔö	ÐÂ½®	ºþ±±	È·Õï	×ÔÖÎÇø	²¡Àý	ÖØÖ¢
ÎÀÉú	±¨¸æ	ÍøÕ¾	ÐÂÐÍ¹Ú×´²¡¶¾	ÐÂÔö	Î¯Ô±»á	½¡¿µ	·ÎÑ×	Ê±ÖÁ	È·Õï	²¡Àý
ÍøÕ¾	¸ôÀë	ÐÂÐÍ¹Ú×´²¡¶¾	ÎÀ½¡Î¯	Ò½Ôº	ÒÉËÆ	ÐÂÔö	·ÎÑ×	È·Õï	²¡Àý	½ØÖÁ
ÍøÕ¾	¸ôÀë	ÐÂÐÍ¹Ú×´²¡¶¾	ÎÀ½¡Î¯	Ò½Ôº	ÒÉËÆ	ÐÂÔö	·ÎÑ×	È·Õï	²¡Àý	½ØÖÁ
¿ªÕ¹	±£ÕÏ	¸ù¾Ý	°²È«	·À¿Ø	ÐÂÐÍ¹Ú×´²¡¶¾	¸ÐÈ¾·ÎÑ×	ÉíÌå	½¡¿µ	Éç»á	ÈËÃñ	ÒßÇé	ÈºÖÚ
½Ó´¥	×¨¼Ò	ÐÂÐÍ¹Ú×´²¡¶¾	ºôÎüµÀ	Í¾¾¶	´«²¥
½Ó´¥	¹«ÖÚ	»¼Õß	Ö¢×´	ÐÂÐÍ¹Ú×´²¡¶¾	ÁÙ´²	Ç£¶¯	·ÎÑ×	ÒßÇé	¸ÐÈ¾	²¡¶¾	ÖØÖ¢
ÔºÊ¿	ºþ±±Ê¡	·À¿Ø	×¨¼Ò	ÐÂÐÍ¹Ú×´²¡¶¾	¹Ú×´	¿ÆÑÐ	´óÑ§	ÒßÇé	ÖÐ¹ú	Îäºº	²¡¶¾	ÐÂ¹Ú·ÎÑ×	ÐÂ»ªÉç
±¨¸æ	ÍøÕ¾	ÐÂÐÍ¹Ú×´²¡¶¾	ÎÀ½¡Î¯	ÐÂÔö	·ÎÑ×	È·Õï	²¡Àý
ËÀÍö	±¨¸æ	½¨Éè	±øÍÅ	Ö±Ï½ÊÐ	ÐÂÔö	ÐÂ½®	ºþ±±	È·Õï	×ÔÖÎÇø	²¡Àý	ÖØÖ¢
È«¹ú	ÐÂÐÍ¹Ú×´²¡¶¾	±±¾©	ÈËÔ±	·ÎÑ×	ÒßÇé	²¡Àý
ÔºÊ¿	ºþ±±Ê¡	·¢²¼»á	·À¿Ø	×¨¼Ò	ÕÙ¿ª	ÐÂÐÍ¹Ú×´²¡¶¾	ÑÐ¾¿	¹Ú×´	¿ÆÑÐ	´óÑ§	ÒßÇé	ÖÐ¹ú	²¡¶¾	ÐÂ¹Ú·ÎÑ×
¿ØÖÆ	ÐÂÐÍ¹Ú×´²¡¶¾	Ô¤·À	´«È¾²¡	¼²²¡	Õë¶Ô	ÖÐÐÄ	ÖÐ¹ú	´«²¥
ÐÂÐÍ¹Ú×´²¡¶¾	¸ÐÈ¾
ÎÀÉú	ÐÂÐÍ¹Ú×´²¡¶¾	ÁÙ´²	¼²¿ØÖÐÐÄ	½üÈÕ	Ò½Ñ§	¼ì²â	±±¾©ÊÐ	Î¯Ô±»á	½¡¿µ	ÖÐÐÄ	ºËËá
·À¿Ø	»áÒé	ÐÂÐÍ¹Ú×´²¡¶¾	×é³¤	·ÎÑ×	Áìµ¼	ÒßÇé	×ÔÖÎÇø	Ð¡×é
½Ó´¥	½øÒ»²½	ÐÂÐÍ¹Ú×´²¡¶¾	ºôÎüµÀ	Í¾¾¶	È·Õï	´«²¥	²¡Àý
ÍøÕ¾	ÎÀ½¡Î¯	ÒÉËÆ	ÐÂÔö	È·Õï	²¡Àý	ÐÂ¹Ú·ÎÑ×	½ØÖÁ
±¨¸æ	ÍøÕ¾	ÐÂÐÍ¹Ú×´²¡¶¾	ÎÀ½¡Î¯	ÐÂÔö	·ÎÑ×	È·Õï	²¡Àý	ÀÛ¼Æ	ÖØÖ¢
ÍøÕ¾	ÐÂÐÍ¹Ú×´²¡¶¾	ÎÀ½¡Î¯	ÐÂÔö	³öÔº	·ÎÑ×	È·Õï	¸ÐÈ¾	²¡Àý	ÖÎÓú
×îÐÂ	±¨¸æ	½¨Éè	¹Ú×´	±øÍÅ	Ö±Ï½ÊÐ	ÐÂÔö	ÐÂ½®	ÐÂÐÍ	ºþ±±	·ÎÑ×	ÒßÇé	È·Õï	×ÔÖÎÇø	²¡Àý	²¡¶¾	½ØÖÁ	ÖØÖ¢
ÎÀÉú	ËÀÍö	ºþ±±Ê¡	ÍøÕ¾	ÐÂÐÍ¹Ú×´²¡¶¾	±±¾©	¹Ù·½	ÐÂÔö	Î¯Ô±»á	½¡¿µ	³öÔº	·ÎÑ×	²¡Àý
Ó¦¶Ô	Áª¿Ø	Áª·À	ÐÂÐÍ¹Ú×´²¡¶¾	¹úÎñÔº	ÃüÃû	·ÎÑ×	ÒßÇé	¸ÐÈ¾	ÐÂ¹Ú·ÎÑ×
ÐÂÐÍ¹Ú×´²¡¶¾	ÒßÇé
È«Çò	ÊÀ½çÎÀÉú×éÖ¯	¹Ú×´	½¡¿µ	Éç»á	ÖÐ¹ú	´«²¥	²¡¶¾	ÖÎÓú
ËÀÍö	ÐÂÐÍ¹Ú×´²¡¶¾	ÎÀ½¡Î¯	ÐÂÔö	³öÔº	·ÎÑ×	È·Õï	¸ÐÈ¾	²¡Àý
ËÀÍö	ÐÂÐÍ¹Ú×´²¡¶¾	ÐÂÔö	·ÎÑ×	È·Õï	¸ÐÈ¾	²¡Àý	½ØÖÁ
ÎÀÉú	ÊÀ½çÎÀÉú×éÖ¯	ÐÂÐÍ¹Ú×´²¡¶¾	¹ú¼ÒÎÀ½¡Î¯	×éÖ¯	ÃüÃû	·ÎÑ×	ÒßÇé	Îäºº
±¨¸æ	ÍøÕ¾	½¨Éè	¹ú¼ÒÎÀ½¡Î¯	±øÍÅ	Ö±Ï½ÊÐ	ÐÂÔö	ÐÂ½®	ºþ±±	È·Õï	×ÔÖÎÇø	²¡Àý	ÖØÖ¢
ËÀÍö	±¨¸æ	¹«ÖÚ	ÐÂÐÍ¹Ú×´²¡¶¾	ÎÀ½¡Î¯	ÐÂÔö	³öÔº	·ÎÑ×	È·Õï	¸ÐÈ¾	²¡Àý	ÀÛ¼Æ	ÖØÖ¢
±¨¸æ	ÍøÕ¾	ÐÂÐÍ¹Ú×´²¡¶¾	ÎÀ½¡Î¯	ÐÂÔö	·ÎÑ×	Ê±ÖÁ	È·Õï	¸ÐÈ¾	²¡Àý	ÖØÖ¢
±¨¸æ	ÍøÕ¾	ÆÕÍ¨ÐÍ	ÐÂÐÍ¹Ú×´²¡¶¾	ÎÀ½¡Î¯	ÐÂÔö	ÖØÇìÊÐ	·ÎÑ×	È·Õï	¸ÐÈ¾	²¡Àý
×îÐÂ	±¨¸æ	½¨Éè	¹Ú×´	±øÍÅ	Ö±Ï½ÊÐ	ÐÂÔö	ÐÂ½®	ÐÂÐÍ	ºþ±±	·ÎÑ×	ÒßÇé	È·Õï	×ÔÖÎÇø	²¡Àý	²¡¶¾	½ØÖÁ	ÖØÖ¢
Ö¸»Ó²¿	È«Á¦	·À¿Ø	ÐÂÐÍ¹Ú×´²¡¶¾	½¡¿µ	·ÎÑ×	ÒßÇé	¸ÐÈ¾
ÐÂÐÍ¹Ú×´²¡¶¾	¿ÆÑ§	·ÎÑ×	´óÑ§	ÒßÇé
·À¿Ø	ÐÂÐÍ¹Ú×´²¡¶¾	ÎäººÊÐ	ÏÂÎç	·ÎÑ×	ÒßÇé	Îäºº	¸ÐÈ¾	ÐÂ»ªÉç
¿¹»÷	ÐÂÐÍ¹Ú×´²¡¶¾	½üÈÕ	×éÖ¯	·ÎÑ×	ÒßÇé	ÖÐ¹ú	¹ú¼Ò	»ý¼«
¸ôÀë	°²È«	¸ß¶È	ÐÂÐÍ¹Ú×´²¡¶¾	½üÈÕ	ÈËÔ±	´«²¥	²¡¶¾	ÖÎÁÆ
¿¹»÷	ÐÂÐÍ¹Ú×´²¡¶¾	¸ÐÈ¾·ÎÑ×	ÒßÇé	ÖÐ¹ú	ÖÐ¹²ÖÐÑë	¹ú¼Ò	»ý¼«
¼¼Êõ	·¢²¼»á	ÁªºÏ	ÐÂÐÍ¹Ú×´²¡¶¾	ÊµÑéÊÒ	¿ÆÑÐ	¿ÆÑ§	ÈËÔ±	´óÑ§	»ñÏ¤
·½°¸	¹«²¼	ÖÐÒ½Ò©	ÐÂÐÍ¹Ú×´²¡¶¾	¹ú¼ÒÎÀ½¡Î¯	ºôÎüµÀ	Í¾¾¶	·ÎÑ×	´«²¥	¹ú¼Ò	¸ÐÈ¾	ÕïÁÆ
ÎÀÉú	¿ªÕ¹	ÐÂÐÍ¹Ú×´²¡¶¾	Ò½ÁÆ	Ò½Ôº	¼ì²â	Î¯Ô±»á	½¡¿µ	ÈËÃñ	»ú¹¹	È·ÈÏ	ºËËá
Áª·À	ÐÂÐÍ¹Ú×´²¡¶¾	ÁÙ´²	¸ÐÈ¾·ÎÑ×	ÊµÑéÊÒ	ÒÉËÆ	¼ì²â	»ú¹¹	Ê±¼ä	ÖÎÁÆ
È«Çò	ÊÀ½çÎÀÉú×éÖ¯	ÐÂÐÍ¹Ú×´²¡¶¾	ÑÐ¾¿	ÈÕÄÚÍß	¿ÆÑÐ	Ðû²¼	Õë¶Ô
È«Çò	×¨¼Ò	ÐÂÐÍ¹Ú×´²¡¶¾
±±¾©	ÈÕ±¾	½ØÖÁ	ÐÂ»ªÉç
Ö÷³Ö	Ó¦¶Ô	·À¿Ø	»áÒé	ÕÙ¿ª	ÐÂÐÍ¹Ú×´²¡¶¾	¸ÐÈ¾·ÎÑ×	Áìµ¼	ÒßÇé	Ö¸Ê¾	Ð¡×é	¹á³¹	²¿Êð
ËÀÍö	ºþ±±Ê¡	ÍøÕ¾	ÐÂÐÍ¹Ú×´²¡¶¾	ÎÀ½¡Î¯	ÐÂÔö	·ÎÑ×	¸ÐÈ¾	²¡Àý
ËÀÍö	ÐÂÐÍ¹Ú×´²¡¶¾	¹Ù·½	ÎÀ½¡Î¯	ÐÂÔö	³öÔº	·ÎÑ×	È·Õï	¸ÐÈ¾	²¡Àý
ÐÂÐÍ¹Ú×´²¡¶¾	ÎÀ½¡Î¯	½­ËÕÊ¡	³öÔº	·ÎÑ×	¸ÐÈ¾	²¡Àý	½ØÖÁ
·À¿Ø	ÐÂÐÍ¹Ú×´²¡¶¾	¸ÐÈ¾·ÎÑ×	Éç»á	ÒßÇé	ÖÐ¹ú	ÈÕ±¾	½ØÖÁ
¸ß¶È	ÐÂÐÍ¹Ú×´²¡¶¾	Éç»á	Õþ¸®	·ÎÑ×	ÒßÇé	ÖÐ¹ú
½Ó´¥	¹Ú×´	´«²¥	²¡¶¾
»¼Õß	ÐÂÐÍ¹Ú×´²¡¶¾	ÈËÔ±	È·Õï	¸ÐÈ¾	ÈÕ±¾
Ö÷³Ö	Ó¦¶Ô	ÕÙ¿ª	ÐÂÐÍ¹Ú×´²¡¶¾	¸ÐÈ¾·ÎÑ×	×ÜÀí	×é³¤	¹úÎñÔº	ÕþÖÎ¾Ö	Áìµ¼	ÒßÇé	ÖÐÑë	Ð¡×é	ÖÐ¹²ÖÐÑë	¸ÐÈ¾
±¨¸æ	·¢²¼»á	ÐÂÐÍ¹Ú×´²¡¶¾	ÐÂÎÅ	Õþ¸®	·ÎÑ×	»ñÏ¤	È·Õï	¸ÐÈ¾	²¡Àý	½ØÖÁ	ÀÛ¼Æ
ºþ±±Ê¡	»¼Õß	ÐÂÐÍ¹Ú×´²¡¶¾	Ò½Ôº	ÏÂÎç	ÈËÃñ	³öÔº	·ÎÑ×	È·Õï	¸ÐÈ¾	ÖÎÓú
ÐÂÐÍ¹Ú×´²¡¶¾	·ÎÑ×	ÒßÇé	ÖÐ¹ú	Îäºº	¸ÐÈ¾	»ý¼«
·À¿Ø	ÐÂÐÍ¹Ú×´²¡¶¾	¸ß¶È	¸ÐÈ¾·ÎÑ×	¹úÎñÔº	Í¾¾¶	ÈËÔ±	ÒßÇé
È«Çò	ÐÂÐÍ¹Ú×´²¡¶¾	ÑÐ¾¿	¿ÆÑÐ	ÒßÃç	Ê±¼ä	²¡¶¾
È«Á¦	±£ÕÏ	ÉÏº£	ÐÂÐÍ¹Ú×´²¡¶¾	¼ì²â
ÎÀÉú	¹«²¼	×öºÃ	·À¿Ø	Í¨Öª	ÐÂÐÍ¹Ú×´²¡¶¾	±±¾©	Î¯Ô±»á	½¡¿µ	·ÎÑ×	ÒßÇé	¹ú¼Ò	¸ÐÈ¾
È«¹ú	ÉÏº£	¿¹»÷	ÐÂÐÍ¹Ú×´²¡¶¾	Ç£¶¯	ÐÂÐÍ	·ÎÑ×	ÒßÇé	¸ÐÈ¾
Ö÷ÈÎ	ÁªºÏ	×¨¼Ò	ÐÂÐÍ¹Ú×´²¡¶¾	Ò½Ôº	Ò½Ñ§	ÖØÖ¢
Ö÷ÈÎ	ÁªºÏ	×¨¼Ò	ÐÂÐÍ¹Ú×´²¡¶¾	Ò½Ôº	Ò½Ñ§	ÖØÖ¢
·½°¸	Ó¦¶Ô	ÊÀ½çÎÀÉú×éÖ¯	ÐÂÐÍ¹Ú×´²¡¶¾	ÈÕÄÚÍß	Ðû²¼	ÒßÇé	¹ú¼Ò	ÐÂ»ªÉç
¿¹»÷	ÐÂÐÍ¹Ú×´²¡¶¾	¸ÐÈ¾·ÎÑ×	×ÜÀí	ÈËÃñ	ÒßÇé	ÖÐ¹ú
»¼Õß	ÐÂÐÍ¹Ú×´²¡¶¾	ÂûÑÓ	ÒßÇé	¸ÐÈ¾
Ö¢×´	ÐÂÐÍ¹Ú×´²¡¶¾	±±¾©	¹Ú×´	Ç£¶¯	Ô­Òò	Õþ¸®	·ÎÑ×	¸ÐÈ¾	²¡¶¾
Ö¸»Ó²¿	·À¿Ø	ÐÂÐÍ¹Ú×´²¡¶¾	Ò½Ôº	·ÎÑ×	ÒßÇé	ÖÐÐÄ	È·Õï	¸ÐÈ¾
Ö¸»Ó²¿	±¨¸æ	Ó¦¶Ô	ÐÂÐÍ¹Ú×´²¡¶¾	¸ÐÈ¾·ÎÑ×	ÒÉËÆ	ÐÂÔö	ÒßÇé	»ñÏ¤	È·Õï	²¡Àý	ÀÛ¼Æ
ºþ±±Ê¡	»¼Õß	Ö¢×´	ÊÀ½çÎÀÉú×éÖ¯	ÐÂÐÍ¹Ú×´²¡¶¾	¹Ú×´	ÎäººÊÐ	¼²²¡	ÃüÃû	´«²¥	¸ÐÈ¾	²¡¶¾
¿¹»÷	ÐÂÐÍ¹Ú×´²¡¶¾	¸ÐÈ¾·ÎÑ×	Éç»á	Õþ¸®	ÒßÇé	ÖÐ¹ú	»ý¼«
ÐÂÐÍ¹Ú×´²¡¶¾	ÎÀ½¡Î¯	ÐÂÔö	·ÎÑ×	È·Õï	×ÔÖÎÇø	¸ÐÈ¾	²¡Àý
ÐÂÐÍ¹Ú×´²¡¶¾	ÎÀ½¡Î¯	ÐÂÔö	·ÎÑ×	È·Õï	¸ÐÈ¾	²¡Àý	½ØÖÁ
ÐÂÐÍ¹Ú×´²¡¶¾	¿ÚÕÖ	¿ÆÑ§	·ÎÑ×	¸ÐÈ¾
±¨¸æ	ÍøÕ¾	ÐÂÐÍ¹Ú×´²¡¶¾	ÎÀ½¡Î¯	ÐÂÔö	ÖØÇìÊÐ	·ÎÑ×	È·Õï	¸ÐÈ¾	²¡Àý	ÀÛ¼Æ
·½°¸	×¨¼Ò	ÐÂÐÍ¹Ú×´²¡¶¾	ÑÐ¾¿	¹ú¼ÒÎÀ½¡Î¯	×éÖ¯	Ò½ÁÆ	·ÎÑ×	ÒßÇé	¸ÐÈ¾	¾ÈÖÎ	ÕïÁÆ
×¨¼Ò	ÐÂÐÍ¹Ú×´²¡¶¾	½üÈÕ	ÒßÇé
¿¹»÷	ÐÂÐÍ¹Ú×´²¡¶¾	±±¾©	¸ÐÈ¾·ÎÑ×	ÒßÇé	ÖÐ¹ú	ÐÂ»ªÉç
ÐÂÐÍ¹Ú×´²¡¶¾	ÐÂÔö	·ÎÑ×	È·Õï	¸ÐÈ¾	²¡Àý
¿¹»÷	ÐÂÐÍ¹Ú×´²¡¶¾	¸ÐÈ¾·ÎÑ×	ÒßÇé	ÖÐ¹ú
¸ôÀë	ÐÂÐÍ¹Ú×´²¡¶¾	ÒÉËÆ	¼ì²â	·ÎÑ×	È·Õï	´«²¥	¸ÐÈ¾	ºËËá
¿¹»÷	ÐÂÐÍ¹Ú×´²¡¶¾	¸ß¶È	¸ÐÈ¾·ÎÑ×	ÒßÇé	ÖÐ¹ú	ÖÐ¹²ÖÐÑë	¹ú¼Ò	»ý¼«
ÎÀÉú	·½°¸	»¼Õß	¸ôÀë	ÐÂÐÍ¹Ú×´²¡¶¾	½¡¿µ	³öÔº	·ÎÑ×	¹ú¼Ò	¸ÐÈ¾	ÖÎÁÆ	ÀÛ¼Æ	ÕïÁÆ
¹«²¼	ÐÂÐÍ¹Ú×´²¡¶¾	Ò½Ôº	¿Æ¼¼	´óÑ§	´«²¥	¸ÐÈ¾
·½°¸	ÆÕÍ¨ÐÍ	¸ù¾Ý	ÐÂÐÍ¹Ú×´²¡¶¾	ÐÂÔö	·ÎÑ×	È·Õï	È·ÈÏ	×¨¼Ò×é	¸ÐÈ¾	²¡Àý	ÕïÁÆ
ÎÀÉú	»¼Õß	Í¨±¨	ÐÂÐÍ¹Ú×´²¡¶¾	ÏÂÎç	½¡¿µ	³öÔº	·ÎÑ×	È·ÈÏ	È·Õï	×¨¼Ò×é	¸ÐÈ¾	¾ÈÖÎ	ÖÎÓú	ÀÛ¼Æ
»¼Õß	¸ôÀë	Ö¢×´	ÐÂÐÍ¹Ú×´²¡¶¾	³öÔº	·ÎÑ×	Îäºº	¸ÐÈ¾	ºËËá	Ê×Àý
»¼Õß	ÐÂÐÍ¹Ú×´²¡¶¾	Ò½Ôº	ÈËÔ±	ÈËÃñ	³öÔº	·ÎÑ×	È·Õï	¸ÐÈ¾	ÈÕÉÏ	ÖÎÓú
È«Á¦	×öºÃ	·À¿Ø	Í¨Öª	ÐÂÐÍ¹Ú×´²¡¶¾	×éÖ¯	·ÎÑ×	ÒßÇé	ÖÐ¹ú	¸ÐÈ¾
·¢²¼»á	ÕÙ¿ª	ÐÂÐÍ¹Ú×´²¡¶¾	×éÖ¯	ÐÂÐÍ	ÐÂÎÅ	¿ÆÑÐ	¿Æ¼¼	·ÎÑ×	ÒßÇé	»ñÏ¤	¸ÐÈ¾
ÎÀÉú	±¨¸æ	ÐÂÐÍ¹Ú×´²¡¶¾	ÐÂÔö	½¡¿µ	³öÔº	·ÎÑ×	»ñÏ¤	È·Õï	¸ÐÈ¾	²¡Àý	½ØÖÁ
¿ªÕ¹	°²È«	ÐÂÐÍ¹Ú×´²¡¶¾	¼²¿ØÖÐÐÄ	ÊµÑéÊÒ	¼ì²â	ÎäººÊÐ	»ú¹¹	ÖÐÐÄ	²¡Ô­	ºËËá
·À¿Ø	»áÒé	ÐÂÐÍ¹Ú×´²¡¶¾	¸ÐÈ¾·ÎÑ×	Áìµ¼	ÒßÇé	ÖÐÑë	×ÔÖÎÇø	Ð¡×é	¹á³¹	²¿Êð
·À¿Ø	»áÒé	ÐÂÐÍ¹Ú×´²¡¶¾	¸ÐÈ¾·ÎÑ×	Áìµ¼	ÒßÇé	ÖÐÑë	×ÔÖÎÇø	Ð¡×é	¹á³¹	²¿Êð
ÎÀÉú	¼¼Êõ	ÍøÕ¾	ÐÂÐÍ¹Ú×´²¡¶¾	¿ÚÕÖ	Ô¤·À	Î¯Ô±»á	½¡¿µ	¹ú¼Ò	¸ÐÈ¾
²»Ã÷	»¼Õß	ÐÂÐÍ¹Ú×´²¡¶¾	ºôÎüµÀ	¹Ú×´	Ô­Òò	ÎäººÊÐ	ÃüÃû	·ÎÑ×	²¡¶¾
»¼Õß	Í¨±¨	ÐÂÐÍ¹Ú×´²¡¶¾	ÎÀ½¡Î¯	ÐÂÔö	·ÎÑ×	È·Õï	¸ÐÈ¾	²¡Àý
¼¼Êõ	·À»¤	ÐÂÐÍ¹Ú×´²¡¶¾	¿ÚÕÖ	Ô¤·À	·ÎÑ×	¸ÐÈ¾
±¨¸æ	ÐÂÐÍ¹Ú×´²¡¶¾	½­ËÕÊ¡	ÐÂÔö	·ÎÑ×	È·Õï	¸ÐÈ¾	²¡Àý
»¼Õß	ÐÂÐÍ¹Ú×´²¡¶¾	¸ÐÈ¾·ÎÑ×
±¨µÀ	ÐÂÐÍ¹Ú×´²¡¶¾	¸ÐÈ¾·ÎÑ×	Ò½Ôº	ºþ±±	Îäºº	¾­¹ý
ÎÀÉú	ºþ±±Ê¡	±¨¸æ	ÍøÕ¾	±±¾©	½¨Éè	¹Ù·½	±øÍÅ	Ö±Ï½ÊÐ	ÐÂÔö	ÐÂ½®	Î¯Ô±»á	½¡¿µ	È·Õï	×ÔÖÎÇø	¹ú¼Ò	²¡Àý
ËÀÍö	±¨¸æ	ÐÂÐÍ¹Ú×´²¡¶¾	¸ÐÈ¾·ÎÑ×	½¨Éè	¹ú¼ÒÎÀ½¡Î¯	±øÍÅ	Ö±Ï½ÊÐ	ÐÂ½®	È·Õï	×ÔÖÎÇø	²¡Àý	½ØÖÁ	ÀÛ¼Æ	ÖØÖ¢
¿ªÕ¹	¼¼Êõ	·À¿Ø	ÐÂÐÍ¹Ú×´²¡¶¾	ÁÙ´²	¸ÐÈ¾·ÎÑ×	Ò½ÁÆ	¼ì²â	¿Æ¼¼	ÈËÔ±	Õë¶Ô	ÒßÇé	ÖÎÁÆ
Ö÷³Ö	Ó¦¶Ô	ÕÙ¿ª	ÐÂÐÍ¹Ú×´²¡¶¾	¸ÐÈ¾·ÎÑ×	×ÜÀí	×é³¤	¹úÎñÔº	ÕþÖÎ¾Ö	Áìµ¼	ÒßÇé	ÖÐÑë	Ð¡×é	ÖÐ¹²ÖÐÑë
±¨¸æ	×ÛºÏ	ÐÂÐÍ¹Ú×´²¡¶¾	ÐÂÔö	´«²¥	¸ÐÈ¾	²¡Àý	Ê×Àý
¹«²¼	×öºÃ	»¼Õß	·À»¤	ÐÂÐÍ¹Ú×´²¡¶¾	¸ÐÈ¾·ÎÑ×	ÐÂÔö	È·Õï
²»Ã÷	»¼Õß	ÊÀ½çÎÀÉú×éÖ¯	×¨¼Ò	ÐÂÐÍ¹Ú×´²¡¶¾	ºôÎüµÀ	¹Ú×´	Ô­Òò	ÃüÃû	·ÎÑ×	¾­¹ý	¸ÐÈ¾	²¡¶¾
È«Á¦	±¨µÀ	×ÛºÏ	¿¹»÷	ÐÂÐÍ¹Ú×´²¡¶¾	¸ÐÈ¾·ÎÑ×	Ç£¶¯	ÒßÇé	ÖÐ¹ú	ÐÂ»ªÉç
Ö¸»Ó²¿	Ó¦¶Ô	»¼Õß	°²È«	Í¨±¨	ÐÂÐÍ¹Ú×´²¡¶¾	¸ÐÈ¾·ÎÑ×	¹Ú×´	ÐÂÐÍ	·ÎÑ×	Áìµ¼	ÒßÇé	Ð¡×é	¸ÐÈ¾	²¡¶¾
·À»¤	×¨¼Ò	ÐÂÐÍ¹Ú×´²¡¶¾	±±¾©	×éÖ¯	Ò½Ñ§	·ÎÑ×	Ê±¼ä	ÖÐ¹ú
È«¹ú	ÁªºÏ	¿¹»÷	ÐÂÐÍ¹Ú×´²¡¶¾	±±¾©	·ÎÑ×	ÒßÇé
Ö¢×´	ÐÂÐÍ¹Ú×´²¡¶¾	ÁÙ´²	·ÎÑ×	Îäºº	¸ÐÈ¾
ÎÀÉú	¹«²¼	µÚÈý	·À¿Ø	ÕÙ¿ª	ÐÂÐÍ¹Ú×´²¡¶¾	½¡¿µ	·ÎÑ×	ÒßÇé	¹ú¼Ò	¸ÐÈ¾	²¡Àý
ÐÂÐÍ¹Ú×´²¡¶¾	ÁÙ´²	¿ÆÑÐ	·ÎÑ×	¼ÓÇ¿	¸ÐÈ¾	¾ÈÖÎ	ÖÎÁÆ
ÎÀÉú	»¼Õß	¸ôÀë	ÐÂÐÍ¹Ú×´²¡¶¾	Ò½ÁÆ	½¡¿µ	³öÔº	·ÎÑ×	È·Õï	×¨¼Ò×é	¹ú¼Ò	¾­¹ý	¸ÐÈ¾	²¡Àý	¾ÈÖÎ
¹«ÖÚ	·À»¤	ÐÂÐÍ¹Ú×´²¡¶¾	¿ÆÑ§	Áìµ¼
×îÐÂ	ÐÂÐÍ¹Ú×´²¡¶¾	Ô¤·À	·ÎÑ×	²¡¶¾
Ö¢×´	ÐÂÐÍ¹Ú×´²¡¶¾	¸ÐÈ¾·ÎÑ×	·ÎÑ×	¸ÐÈ¾
È«Çò	ÐÂÐÍ¹Ú×´²¡¶¾	ÒßÇé	ÖÐ¹ú	¸ÐÈ¾	²¡¶¾
°²È«	ÐÂÐÍ¹Ú×´²¡¶¾	¸ÐÈ¾·ÎÑ×	ÉíÌå	½¡¿µ	ÈËÃñ	ÒßÇé	ÖÐ¹ú	ÈºÖÚ
½Ó´¥	µÚÈý	»¼Õß	ÐÂÐÍ¹Ú×´²¡¶¾	ºôÎüµÀ	¹Ú×´	Ò½ÁÆ	Ò½Ôº	ÐÂÐÍ	ÈËÃñ	·ÎÑ×	»ú¹¹	È·Õï	´«²¥	¾­¹ý	¸ÐÈ¾	²¡¶¾	²¡Àý	ºËËá
ÐÂÐÍ¹Ú×´²¡¶¾	ÒÉËÆ	·ÎÑ×	È·Õï	¸ÐÈ¾	²¡Àý
ÎÀÉú	»¼Õß	ÐÂÐÍ¹Ú×´²¡¶¾	Ò½ÁÆ	½¡¿µ	·ÎÑ×	»ú¹¹	»ñÏ¤	¸ÐÈ¾	¾ÈÖÎ	ÖÎÁÆ	»ý¼«
±¨µÀ	×ÛºÏ	¿¹»÷	ÐÂÐÍ¹Ú×´²¡¶¾	·ÎÑ×	ÒßÇé	ÖÐ¹ú	¸ÐÈ¾
ËÀÍö	±¨¸æ	ÐÂÐÍ¹Ú×´²¡¶¾	ÎÀ½¡Î¯	ÐÂÔö	³öÔº	·ÎÑ×	È·Õï	¸ÐÈ¾	²¡Àý	ÖØÖ¢
½Ó´¥	×ÛºÏ	Ö¢×´	ÉíÌå	ÐÂÐÍ	·ÎÑ×	¸ÐÈ¾	²¡¶¾	ÖØÖ¢
ºþ±±Ê¡	°²È«	¿ØÖÆ	ÐÂÐÍ¹Ú×´²¡¶¾	ÑÐ¾¿	Ô¤·À	Ò½Ôº	¿ÆÑ§	ÎäººÊÐ	¼²²¡	·ÎÑ×	Õë¶Ô	ÒßÇé	ÖÐÐÄ	Îäºº	²¡¶¾
×îÐÂ	ÎÀÉú	±¨¸æ	½¨Éè	¹Ú×´	±øÍÅ	Ö±Ï½ÊÐ	ÐÂ½®	ÐÂÐÍ	½¡¿µ	·ÎÑ×	ÒßÇé	È·Õï	×ÔÖÎÇø	¹ú¼Ò	¸ÐÈ¾	²¡Àý	²¡¶¾	½ØÖÁ	ÀÛ¼Æ
ÎÀÉú	ÐÂÐÍ¹Ú×´²¡¶¾	ÉíÌå	¼ì²â	½¡¿µ	×¨¼Ò×é	¹ú¼Ò	¾­¹ý	²¡¶¾	ÖÎÁÆ	ºËËá
×öºÃ	°²È«	Ô¤·À	·ÎÑ×	ÒßÇé	¹á³¹	²¡¶¾	ÂäÊµ
Ó¦¶Ô	·À¿Ø	»áÒé	ÕÙ¿ª	ÐÂÐÍ¹Ú×´²¡¶¾	ÑÐ¾¿	¸ÐÈ¾·ÎÑ×	ÕþÖÎ¾Ö	Áìµ¼	ÒßÇé	ÖÐÑë	Ð¡×é	ÖÐ¹²ÖÐÑë	²¿ÃÅ
ÐÂÐÍ¹Ú×´²¡¶¾	±±¾©	¿ÆÑ§	½¡¿µ	Éç»á	·ÎÑ×	ÒßÇé	¸ÐÈ¾	ÐÂ»ªÉç
»¼Õß	ÐÂÐÍ¹Ú×´²¡¶¾	³öÔº	·ÎÑ×	ÒßÇé	¸ÐÈ¾	ÖÎÓú	ÖØÇì	Ê×Àý
Ó¦¶Ô	·À¿Ø	»áÒé	ÕÙ¿ª	ÐÂÐÍ¹Ú×´²¡¶¾	ÑÐ¾¿	±±¾©	¸ÐÈ¾·ÎÑ×	ÕþÖÎ¾Ö	Áìµ¼	ÒßÇé	ÖÐÑë	Ð¡×é	ÖÐ¹²ÖÐÑë	²¿ÃÅ	ÐÂ»ªÉç
·¢²¼»á	·À¿Ø	ÐÂÐÍ¹Ú×´²¡¶¾	±±¾©	Ò½Ôº	ÐÂÎÅ	±±¾©ÊÐ	ÏÂÎç	·ÎÑ×	ÒßÇé	¸ÐÈ¾	ÐÂ»ªÉç	ÖØÖ¢
¹«ÖÚ	ÊÀ½çÎÀÉú×éÖ¯	ÐÂÐÍ¹Ú×´²¡¶¾	¹Ù·½	Õë¶Ô	ÒßÇé	ÊÀÎÀ×éÖ¯
Ó¦¶Ô	·¢²¼»á	Áª¿Ø	Áª·À	ÐÂÐÍ¹Ú×´²¡¶¾	¹úÎñÔº	¼ì²â	ÐÂÎÅ	·ÎÑ×	ÒßÇé	¸ÐÈ¾	ºËËá
Ó¦¶Ô	·¢²¼»á	Áª¿Ø	Áª·À	ÐÂÐÍ¹Ú×´²¡¶¾	¹úÎñÔº	¼ì²â	ÐÂÎÅ	·ÎÑ×	ÒßÇé	¸ÐÈ¾	ºËËá
»¼Õß	¹Ú×´	Ò½Ôº	ÐÂÎÅ	ÐÂÐÍ	½¡¿µ	·ÎÑ×	¸ÐÈ¾	²¡¶¾
±£ÕÏ	°²È«	½øÒ»²½	·À¿Ø	ÐÂÐÍ¹Ú×´²¡¶¾	¸ÐÈ¾·ÎÑ×	ÉíÌå	Í¾¾¶	½¡¿µ	ÂûÑÓ	ÈËÃñ	ÈËÔ±	ÒßÇé	¼ÓÇ¿	´«²¥	²¡¶¾	ÈºÖÚ
°²È«	·À¿Ø	ÕÙ¿ª	ÐÂÐÍ¹Ú×´²¡¶¾	ÐÂÎÅ	·ÎÑ×	ÒßÇé	¸ÐÈ¾	ÖØÇì
È«¹ú	ÐÂÐÍ¹Ú×´²¡¶¾	±±¾©	·ÎÑ×	ÒßÇé	ÖÐ¹ú	¸ÐÈ¾	ÐÂ»ªÉç
·À¿Ø	ÐÂÐÍ¹Ú×´²¡¶¾	¸ÐÈ¾·ÎÑ×	ÈËÃñ	¼á¾ö	¹á³¹	ÂäÊµ	ÈºÖÚ
È«Çò	·À¿Ø	ÐÂÐÍ¹Ú×´²¡¶¾	±±¾©	ÈÕÉÏ
ËÀÍö	±¨¸æ	ÍøÕ¾	ÐÂÐÍ¹Ú×´²¡¶¾	ÎÀ½¡Î¯	ÐÂÔö	³öÔº	·ÎÑ×	È·Õï	¸ÐÈ¾	²¡Àý
¿ªÕ¹	»¼Õß	ÁªºÏ	ÐÂÐÍ¹Ú×´²¡¶¾	ÑÐ¾¿	½üÈÕ	Ò½Ôº	ÈËÃñ	´óÑ§	»ñÏ¤	ÖÐ¹ú	Îäºº	¸ÐÈ¾	²¡¶¾
±¨µÀ	¹«²¼	µÚÈý	ÐÂÐÍ¹Ú×´²¡¶¾	Ò½Ôº	ÐÂÎÅ	ÈËÃñ	´óÑ§	ÖÐ¹ú	ÖÐÑë	Îäºº
¿ªÕ¹	»¼Õß	ÁªºÏ	ÐÂÐÍ¹Ú×´²¡¶¾	ÑÐ¾¿	½üÈÕ	Ò½Ôº	ÈËÃñ	´óÑ§	»ñÏ¤	Îäºº	¸ÐÈ¾	²¡¶¾
±¨µÀ	×ÛºÏ	¿¹»÷	¸ß¶È	ÐÂÐÍ¹Ú×´²¡¶¾	±±¾©	¸ÐÈ¾·ÎÑ×	´ëÊ©	ÒßÇé	ÖÐ¹ú	ÐÂ»ªÉç
ÍøÕ¾	Í¨±¨	ÐÂÐÍ¹Ú×´²¡¶¾	ÎÀ½¡Î¯	ÐÂÔö	·ÎÑ×	È·Õï	¸ÐÈ¾	²¡Àý	½ØÖÁ	ÀÛ¼Æ
ÎÀÉú	·À»¤	Í¨±¨	ÐÂÐÍ¹Ú×´²¡¶¾	¸ÐÈ¾·ÎÑ×	ÐÂÔö	Õþ¸®	·ÎÑ×	ÖÐÐÄ	È·Õï	¸ÐÈ¾	²¡Àý	ÀÛ¼Æ
¸ôÀë	ÐÂÐÍ¹Ú×´²¡¶¾	Ò½Ôº	´óÑ§	Ê±¼ä	È·Õï	Îäºº	¸ÐÈ¾
·À¿Ø	¿¹»÷	ÐÂÐÍ¹Ú×´²¡¶¾	¸ÐÈ¾·ÎÑ×	ÄÏÉ½	¼ì²â	ÒßÇé	ÖÐ¹ú	²¡¶¾
Ö÷³Ö	×öºÃ	Ó¦¶Ô	½øÒ»²½	·À¿Ø	»áÒé	ÕÙ¿ª	ÐÂÐÍ¹Ú×´²¡¶¾	¸ÐÈ¾·ÎÑ×	ÕþÖÎ¾Ö	Áìµ¼	ÒßÇé	ÖÐÑë	Ð¡×é	ÖÐ¹²ÖÐÑë	²¿Êð
ÔºÊ¿	È«¹ú	ÐÂÐÍ¹Ú×´²¡¶¾	ÒÔÀ´	·ÎÑ×	ÒßÇé	ÖÐ¹ú	¸ÐÈ¾	ÐÂ»ªÉç
È«¹ú	ÉÏº£	¹Ú×´	ÒÔÀ´	Ç£¶¯	ÐÂÐÍ	ÈËÃñ	·ÎÑ×	ÖÐÐÄ	²¡¶¾
ÎÀÉú	·À»¤	ÐÂÐÍ¹Ú×´²¡¶¾	´ëÊ©	Ô¤·À	½¡¿µ	·ÎÑ×	¸ÐÈ¾	ÂäÊµ
¹«ÖÚ	ÍøÕ¾	ÊÀ½çÎÀÉú×éÖ¯	ÐÂÐÍ¹Ú×´²¡¶¾	¸ÐÈ¾·ÎÑ×	¹Ù·½	½üÈÕ	Ô¤·À	ÒßÇé	ÊÀÎÀ×éÖ¯	ÖÎÁÆ
¹«ÖÚ	ÍøÕ¾	ÊÀ½çÎÀÉú×éÖ¯	ÐÂÐÍ¹Ú×´²¡¶¾	¸ÐÈ¾·ÎÑ×	¹Ù·½	½üÈÕ	Ô¤·À	ÒßÇé	ÊÀÎÀ×éÖ¯	ÖÎÁÆ
ËÀÍö	½Ó´¥	Ö¢×´	ÐÂÐÍ¹Ú×´²¡¶¾	Ò½Ñ§	·ÎÑ×	È·Õï	¸ÐÈ¾
ÎÀÉú	»¼Õß	ÐÂÐÍ¹Ú×´²¡¶¾	½¡¿µ	³öÔº	·ÎÑ×	¾­¹ý	¸ÐÈ¾	ÖÎÓú	ÖÎÁÆ
·À¿Ø	»áÒé	ÕÙ¿ª	ÐÂÐÍ¹Ú×´²¡¶¾	ÐÂÎÅ	Éç»á	·ÎÑ×	ÒßÇé	ÖÐÑë	¸ÐÈ¾
µÚÈý	»¼Õß	ÐÂÐÍ¹Ú×´²¡¶¾	ÑÐ¾¿	±±¾©	¹Ù·½	ÎÀ½¡Î¯	Ò½Ôº	ÈËÃñ	·ÎÑ×	È·Õï	¸ÐÈ¾
±¨µÀ	¹«²¼	ÐÂÐÍ¹Ú×´²¡¶¾	ÑÐ¾¿	¿ÆÑÐ	ÈËÔ±	´óÑ§	¸ÐÈ¾	²¡¶¾
×öºÃ	ÐÂÐÍ¹Ú×´²¡¶¾	¸ÐÈ¾·ÎÑ×	Ô¤·À	¼ì²â	ÈËÔ±	ÖÐ¹ú	¼ÓÇ¿
Ó¦¶Ô	°²È«	·À¿Ø	ÐÂÐÍ¹Ú×´²¡¶¾	¸ÐÈ¾·ÎÑ×	´ëÊ©	ÉíÌå	½¡¿µ	ÈËÃñ	ÒßÇé	¼á¾ö	ÈºÖÚ
»¼Õß	Ö¢×´	ÐÂÐÍ¹Ú×´²¡¶¾	ºôÎüµÀ	Ò½Ôº	ÈËÃñ	·ÎÑ×	È·Õï	¸ÐÈ¾
µÚÈý	»¼Õß	·¢²¼»á	ÕÙ¿ª	ÐÂÐÍ¹Ú×´²¡¶¾	Ò½Ôº	ÐÂÎÅ	ÈËÃñ	È·Õï	¸ÐÈ¾	²¡Àý	ÐÂ»ªÉç
Ö¸»Ó²¿	±£ÕÏ	·À¿Ø	ÐÂÐÍ¹Ú×´²¡¶¾	¸ÐÈ¾·ÎÑ×	ÒÔÀ´	ÒßÇé	×ÔÖÎÇø	¼á¾ö	¹á³¹
±¨¸æ	»¼Õß	Í¨±¨	ÐÂÐÍ¹Ú×´²¡¶¾	¸ÐÈ¾·ÎÑ×	·ÎÑ×	È·Õï	Îäºº	²¡Àý
Ó¦¶Ô	·À¿Ø	×¨¼Ò	ÐÂÐÍ¹Ú×´²¡¶¾	¸ÐÈ¾·ÎÑ×	×ÜÀí	¼²¿ØÖÐÐÄ	×é³¤	¹úÎñÔº	¿ÆÑÐ	ÕþÖÎ¾Ö	ÈËÔ±	Áìµ¼	ÒßÇé	ÖÐ¹ú	ÖÐÑë	Ð¡×é	ÖÐ¹²ÖÐÑë
¹«²¼	ÐÂÐÍ¹Ú×´²¡¶¾	È·Õï	¸ÐÈ¾	²¡Àý
×îÐÂ	ºþ±±Ê¡	±¨¸æ	½¨Éè	¹Ú×´	±øÍÅ	Ö±Ï½ÊÐ	ÐÂÔö	ÐÂ½®	ÐÂÐÍ	·ÎÑ×	ÒßÇé	È·Õï	×ÔÖÎÇø	¸ÐÈ¾	²¡Àý	²¡¶¾	½ØÖÁ
¿ØÖÆ	ÐÂÐÍ¹Ú×´²¡¶¾	Ô¤·À	¼ì²â	¼²²¡	ÖÐÐÄ	¸ÐÈ¾
¿¹»÷	¸ß¶È	¼ì²â	ÐÂÎÅ	ÒßÇé	ÖÐ¹ú	¹ú¼Ò
±¨¸æ	ÐÂÐÍ¹Ú×´²¡¶¾	¸ÐÈ¾·ÎÑ×	ÖÐ¹ú	¹ú¼Ò	¸ÐÈ¾	²¡Àý
¸ôÀë	ÉÏº£	½øÒ»²½	ÐÂÐÍ¹Ú×´²¡¶¾	±±¾©	´ëÊ©	ÂûÑÓ	Õþ¸®	ÒßÇé	ÖÐ¹ú	Îäºº
È«¹ú	ÉÏº£	ÁªºÏ	ÐÂÐÍ¹Ú×´²¡¶¾	ÑÐ¾¿	Îäºº	´«²¥	²¡¶¾
ÎÀÉú	»¼Õß	ÐÂÐÍ¹Ú×´²¡¶¾	ÐÂÎÅ	¿ÆÑ§	Î¯Ô±»á	½¡¿µ	·ÎÑ×	È·Õï	¾­¹ý	¸ÐÈ¾	ÖÎÁÆ	»ý¼«
·À¿Ø	¸ß¶È	ÐÂÐÍ¹Ú×´²¡¶¾	ÒÔÀ´	·ÎÑ×	ÒßÇé	ÖÐÑë	Ö¸Ê¾	¼á¾ö	¹á³¹	²¿Êð	¸ÐÈ¾	ÂäÊµ
¼¼Êõ	ÐÂÐÍ¹Ú×´²¡¶¾	¼ì²â	Ê±¼ä
ÁªºÏ	ÐÂÐÍ¹Ú×´²¡¶¾
±¨µÀ	·¢²¼»á	ÕÙ¿ª	ÐÂÐÍ¹Ú×´²¡¶¾	±±¾©	¹ú¼ÒÎÀ½¡Î¯	ÐÂÎÅ	·ÎÑ×	ÖÐ¹ú	ÖÐÑë	¸ÐÈ¾
·¢²¼»á	ÕÙ¿ª	ÐÂÐÍ¹Ú×´²¡¶¾	±±¾©	¸ÐÈ¾·ÎÑ×	±±¾©ÊÐ	ÏÂÎç	Ðû²¼	ÖÐ¹ú
Ó¦¶Ô	»áÒé	ÕÙ¿ª	ÐÂÐÍ¹Ú×´²¡¶¾	¸ÐÈ¾·ÎÑ×	×é³¤	Áìµ¼	ÒßÇé	×ÔÖÎÇø	Ð¡×é
Áª¿Ø	Áª·À	ÐÂÐÍ¹Ú×´²¡¶¾	ÈËÔ±	·ÎÑ×	Áìµ¼	Ð¡×é	¸ÐÈ¾
»¼Õß	ÐÂÐÍ¹Ú×´²¡¶¾	ÑÐ¾¿	ÁÙ´²	¸ÐÈ¾·ÎÑ×	Ò½Ñ§	È·Õï	ÖÎÁÆ	ÐÂ»ªÉç	Ê×Àý
»¼Õß	ÐÂÐÍ¹Ú×´²¡¶¾	³öÔº	·ÎÑ×	È·Õï	¸ÐÈ¾	ÖÎÓú
¿¹»÷	ÐÂÐÍ¹Ú×´²¡¶¾	ÈËÔ±	ÈÕÉÏ
ÎÀÉú	·½°¸	×¨¼Ò	ÐÂÐÍ¹Ú×´²¡¶¾	×éÖ¯	ÐÂ½®	½¡¿µ	·ÎÑ×	¹ú¼Ò	¸ÐÈ¾	ÖÎÁÆ	ÕïÁÆ
È«Á¦	Ó¦¶Ô	±£ÕÏ	ÐÂÐÍ¹Ú×´²¡¶¾	Ò½ÁÆ	Éç»á	·ÎÑ×	»ú¹¹	ÒßÇé	×ÔÖÎÇø	²¿ÃÅ	¸ÐÈ¾
ÉÏº£	ÐÂÐÍ¹Ú×´²¡¶¾	½üÈÕ	Ò½Ñ§	Ò½Ôº	¿Æ¼¼	´óÑ§	ÒßÃç	»ñÏ¤
ÎÀÉú	±£ÕÏ	·À¿Ø	×¨¼Ò	ÐÂÐÍ¹Ú×´²¡¶¾	¸ÐÈ¾·ÎÑ×	ÉíÌå	Î¯Ô±»á	½¡¿µ	ÈËÃñ	ÒßÇé	Ö¸Ê¾	²¿Êð	¹ú¼Ò
ÎÀÉú	±£ÕÏ	·À¿Ø	×¨¼Ò	ÐÂÐÍ¹Ú×´²¡¶¾	¸ÐÈ¾·ÎÑ×	ÉíÌå	Î¯Ô±»á	½¡¿µ	ÈËÃñ	ÒßÇé	Ö¸Ê¾	²¿Êð	¹ú¼Ò
ÎÀÉú	È«¹ú	ÁªºÏ	·À»¤	¿ØÖÆ	ÐÂÐÍ¹Ú×´²¡¶¾	Ô¤·À	Î¯Ô±»á	¼²²¡	½¡¿µ	ÖÐÐÄ
ÐÂÐÍ¹Ú×´²¡¶¾	·ÎÑ×	¼á¾ö	¸ÐÈ¾	ÖÎÁÆ
¿ªÕ¹	·À¿Ø	ÐÂÐÍ¹Ú×´²¡¶¾	×éÖ¯	·ÎÑ×	ÒßÇé	¼á¾ö	´«²¥	¸ÐÈ¾	²¡¶¾
ÎÀÉú	ËÀÍö	ºþ±±Ê¡	Í¨±¨	ÐÂÐÍ¹Ú×´²¡¶¾	ÐÂÔö	Î¯Ô±»á	½¡¿µ	ºþ±±	·ÎÑ×	È·Õï	¸ÐÈ¾	²¡Àý
±¨¸æ	ÐÂÐÍ¹Ú×´²¡¶¾	ÐÂÔö	·ÎÑ×	È·Õï	È·ÈÏ	×¨¼Ò×é	¸ÐÈ¾	²¡¶¾	²¡Àý
Ó¦¶Ô	ÐÂÐÍ¹Ú×´²¡¶¾	×ÜÀí	Õþ¸®	Ðû²¼	ÒßÇé	¹ú¼Ò
ÐÂÐÍ¹Ú×´²¡¶¾	ºôÎüµÀ	¹Ú×´	¼²²¡	´«²¥	²¡¶¾
ÐÂÐÍ¹Ú×´²¡¶¾	Í¾¾¶	ÒßÇé	´«²¥
»¼Õß	·¢²¼»á	·À¿Ø	ÐÂÐÍ¹Ú×´²¡¶¾	ÐÂÎÅ	ÎäººÊÐ	ºþ±±	³öÔº	·ÎÑ×	ÒßÇé	¾­¹ý	¸ÐÈ¾	ÖÎÓú	ÖÎÁÆ
È«Çò	±¨µÀ	ÐÂÐÍ¹Ú×´²¡¶¾	ÑÐ¾¿	ÁÙ´²	¿ÆÑÐ	ÈËÔ±	»ú¹¹	ÒßÃç	ÖÐ¹ú
±¨µÀ	ÐÂÐÍ¹Ú×´²¡¶¾	¼ì²â	²¡¶¾	ºËËá
ËÀÍö	ºþ±±Ê¡	±¨¸æ	½¨Éè	±øÍÅ	Ö±Ï½ÊÐ	ÐÂÔö	ÐÂ½®	ÖØÇìÊÐ	³öÔº	È·Õï	×ÔÖÎÇø	²¡Àý	ÖÎÓú	ÖØÖ¢
ÐÂÐÍ¹Ú×´²¡¶¾	¹ú¼ÒÎÀ½¡Î¯	Ö±Ï½ÊÐ	ÐÂ½®	ÐÂÔö	·ÎÑ×	»ñÏ¤	È·Õï	×ÔÖÎÇø	¸ÐÈ¾	²¡Àý
ÎÀÉú	¹«ÖÚ	ÐÂÐÍ¹Ú×´²¡¶¾	ÒÉËÆ	ÐÂ½®	ÐÂÔö	Î¯Ô±»á	½¡¿µ	ÈËÔ±	·ÎÑ×	È·Õï	¸ÐÈ¾	²¡Àý
ÐÂÐÍ¹Ú×´²¡¶¾	ÑÐ¾¿	¼²¿ØÖÐÐÄ	¼ì²â	¿ÆÑ§	ÒßÃç	²¡¶¾
ÉÏº£	ÁªºÏ	ÐÂÐÍ¹Ú×´²¡¶¾	ÑÐ¾¿	Îäºº	¾­¹ý	²¡¶¾
Ö÷³Ö	Ó¦¶Ô	ÕÙ¿ª	ÐÂÐÍ¹Ú×´²¡¶¾	±±¾©	¸ÐÈ¾·ÎÑ×	×ÜÀí	×é³¤	¹úÎñÔº	ÕþÖÎ¾Ö	Áìµ¼	ÒßÇé	ÖÐÑë	Ð¡×é	ÖÐ¹²ÖÐÑë	ÐÂ»ªÉç
ËÀÍö	±¨¸æ	ÐÂÐÍ¹Ú×´²¡¶¾	±øÍÅ	ÐÂÔö	ÐÂ½®	³öÔº	·ÎÑ×	È·Õï	¸ÐÈ¾	²¡Àý	ÖØÖ¢
×îÐÂ	Í¨±¨	ÐÂÐÍ¹Ú×´²¡¶¾	¼²¿ØÖÐÐÄ	¼ì²â	ÐÂÔö	ÒßÇé	Ê±ÖÁ	²¡Ô­
ÐÂÐÍ¹Ú×´²¡¶¾	ÑÐ¾¿	¹Ú×´	ÒßÇé	ÐÂ¹Ú·ÎÑ×	²¡¶¾
ÎÀÉú	·¢²¼»á	·À»¤	·À¿Ø	ÕÙ¿ª	ÐÂÐÍ¹Ú×´²¡¶¾	ÐÂÎÅ	ÏÂÎç	½¡¿µ	·ÎÑ×	»ú¹¹	ÒßÇé	¹ú¼Ò	¸ÐÈ¾
ÐÂÐÍ¹Ú×´²¡¶¾	×ÜÀí	ÒßÇé	¸ÐÈ¾	²¡Àý
¼¼Êõ	±£ÕÏ	¿ØÖÆ	ÐÂÐÍ¹Ú×´²¡¶¾	Ô¤·À	¼²²¡	½¡¿µ	ÈËÃñ	·ÎÑ×	ÒßÇé	Ê±¼ä	ÖÐÐÄ	ÖÐ¹ú	´«²¥	¸ÐÈ¾	ÈºÖÚ
ÐÂÐÍ¹Ú×´²¡¶¾	²¡¶¾
µÚÈý	»¼Õß	ÐÂÐÍ¹Ú×´²¡¶¾	¿ÚÕÖ	½­ËÕÊ¡	Ò½Ôº	ÏÂÎç	³öÔº	·ÎÑ×	¸ÐÈ¾	²¡¶¾	²¡Àý
»¼Õß	ÐÂÐÍ¹Ú×´²¡¶¾	Ò½Ôº	·ÎÑ×	¸ÐÈ¾
Ö¸»Ó²¿	·¢²¼»á	·À¿Ø	Í¨±¨	»áÒé	ÕÙ¿ª	ÐÂÐÍ¹Ú×´²¡¶¾	ÐÂÎÅ	·ÎÑ×	ÒßÇé	È·Õï	¸ÐÈ¾	²¡Àý
·À¿Ø	ÐÂÐÍ¹Ú×´²¡¶¾	¿Æ¼¼	·ÎÑ×
ÁªºÏ	ÐÂÐÍ¹Ú×´²¡¶¾	ÁÙ´²	½üÈÕ	Ò½Ôº	·ÎÑ×	´óÑ§
×îÐÂ	ÎÀÉú	±¨¸æ	Í¨±¨	ÐÂÐÍ¹Ú×´²¡¶¾	ÐÂÔö	½¡¿µ	·ÎÑ×	Ê±ÖÁ	È·Õï	×ÔÖÎÇø	¸ÐÈ¾	²¡Àý
ÍøÕ¾	ÐÂÐÍ¹Ú×´²¡¶¾	±±¾©	ÎÀ½¡Î¯	ÒÉËÆ	ÐÂÔö	·ÎÑ×	È·Õï	¸ÐÈ¾	²¡Àý	½ØÖÁ
ÐÂÐÍ¹Ú×´²¡¶¾	¹ú¼ÒÎÀ½¡Î¯	Ö±Ï½ÊÐ	ÐÂ½®	ÐÂÔö	·ÎÑ×	»ñÏ¤	È·Õï	×ÔÖÎÇø	¸ÐÈ¾	²¡Àý
ÎÀÉú	È«¹ú	ÍøÕ¾	ÐÂÐÍ¹Ú×´²¡¶¾	±±¾©	¹Ù·½	ÐÂÔö	Î¯Ô±»á	½¡¿µ	·ÎÑ×	È·Õï	¹ú¼Ò	¸ÐÈ¾	²¡Àý
×öºÃ	ÐÂÐÍ¹Ú×´²¡¶¾	¿ÆÑ§	·ÎÑ×	¸ÐÈ¾
Ö¢×´	·¢²¼»á	·À¿Ø	ÐÂÐÍ¹Ú×´²¡¶¾	±±¾©	ºôÎüµÀ	¼ì²â	ÐÂÎÅ	±±¾©ÊÐ	·ÎÑ×	ÒßÇé	¸ÐÈ¾	²¡Àý	ÐÂ»ªÉç
ÍøÕ¾	ÊÀ½çÎÀÉú×éÖ¯	ÐÂÐÍ¹Ú×´²¡¶¾	±±¾©	·ÎÑ×	ÒßÇé	¸ÐÈ¾
ÊÀ½çÎÀÉú×éÖ¯	ÐÂÐÍ¹Ú×´²¡¶¾	±±¾©	·ÎÑ×	ÒßÇé	¸ÐÈ¾	ÐÂ»ªÉç
»¼Õß	·¢²¼»á	ÕÙ¿ª	ÐÂÐÍ¹Ú×´²¡¶¾	ÐÂÎÅ	ÖÐ¹ú	È·ÈÏ	Îäºº	¸ÐÈ¾	Ê×Àý
ÊÀ½çÎÀÉú×éÖ¯	ÐÂÐÍ¹Ú×´²¡¶¾	Ðû²¼	ÒßÇé	Ê±¼ä	ÖÐ¹ú	¹ú¼Ò
·À¿Ø	ÐÂÐÍ¹Ú×´²¡¶¾	·ÎÑ×	ÒßÇé	¸ÐÈ¾
ÎÀÉú	×öºÃ	·À»¤	·À¿Ø	ÐÂÐÍ¹Ú×´²¡¶¾	¸ÐÈ¾·ÎÑ×	´ëÊ©	·ÎÑ×	ÒßÇé	¸ÐÈ¾	ÂäÊµ
ÐÂÐÍ¹Ú×´²¡¶¾	ÒÉËÆ	Õë¶Ô	È·Õï	²¡Àý
ÐÂÐÍ¹Ú×´²¡¶¾	¹Ù·½	·ÎÑ×	¸ÐÈ¾	ÖÎÁÆ
Ó¦¶Ô	»áÒé	ÕÙ¿ª	ÐÂÐÍ¹Ú×´²¡¶¾	¸ÐÈ¾·ÎÑ×	Áìµ¼	ÒßÇé	Ö¸Ê¾
×öºÃ	·À¿Ø	Í¨Öª	ÐÂÐÍ¹Ú×´²¡¶¾	¸ÐÈ¾·ÎÑ×	½üÈÕ	ÒßÇé	ÖÐÑë	¹á³¹	²¿Êð	¹ú¼Ò
¿ªÕ¹	·À¿Ø	ÐÂÐÍ¹Ú×´²¡¶¾	½üÈÕ	·ÎÑ×	ÒßÇé	ÖÐÑë	²¿ÃÅ	¸ÐÈ¾
¸ù¾Ý	ÐÂÐÍ¹Ú×´²¡¶¾	ÁÙ´²	ÐÂÐÍ	´«²¥	²¡¶¾
¸ù¾Ý	°²È«	ÐÂÐÍ¹Ú×´²¡¶¾	¼ì²â	ÐÂÐÍ	ÒßÇé	»ý¼«	ÂäÊµ
ÎÀÉú	ÊÀ½çÎÀÉú×éÖ¯	Í¨±¨	ÐÂÐÍ¹Ú×´²¡¶¾	ÈÕÄÚÍß	·ÎÑ×	Ê±¼ä	¸ÐÈ¾	ÊÀÎÀ×éÖ¯
¸ù¾Ý	ÐÂÐÍ¹Ú×´²¡¶¾	ÁÙ´²	´«²¥	²¡¶¾
¸ù¾Ý	ÐÂÐÍ¹Ú×´²¡¶¾	ÁÙ´²	´«²¥	²¡¶¾
±£ÕÏ	·À¿Ø	Í¨Öª	ÐÂÐÍ¹Ú×´²¡¶¾	Ò½ÁÆ	¼ì²â	¿Æ¼¼	·ÎÑ×	ÒßÇé	¸ÐÈ¾	ÖØÇì
ÎÀÉú	ÐÂÐÍ¹Ú×´²¡¶¾	Î¯Ô±»á	½¡¿µ	·ÎÑ×	È·Õï	×ÔÖÎÇø	¸ÐÈ¾	²¡Àý	Ê×Àý
»¼Õß	ÐÂÐÍ¹Ú×´²¡¶¾	Ò½Ôº	ÈËÔ±	³öÔº	·ÎÑ×	ÖÐÐÄ	È·Õï	¸ÐÈ¾	¾ÈÖÎ	ÖØÇì
ÐÂÐÍ¹Ú×´²¡¶¾	ÑÐ¾¿	ÁÙ´²	Îäºº	²¡¶¾	ÐÂ»ªÉç
È«Çò	ÊÀ½çÎÀÉú×éÖ¯	×¨¼Ò	ÐÂÐÍ¹Ú×´²¡¶¾	ÈÕÄÚÍß	ÐÂ»ªÉç
ÎÀÉú	·½°¸	ÖÐÒ½Ò©	ÐÂÐÍ¹Ú×´²¡¶¾	ÐÂÐÍ	½¡¿µ	·ÎÑ×	¹ú¼Ò	¸ÐÈ¾	ÕïÁÆ
Ó¦¶Ô	ÄÏÉ½	ÐÂÐÍ	ÒßÇé
È«¹ú	·À¿Ø	ÐÂÐÍ¹Ú×´²¡¶¾	Ç£¶¯	ÈËÃñ	·ÎÑ×	ÈÕÉÏ	»ý¼«
±¨µÀ	ÐÂÐÍ¹Ú×´²¡¶¾	Õþ¸®	¸ÐÈ¾	ÈÕ±¾
×öºÃ	½øÒ»²½	¿ØÖÆ	ÐÂÐÍ¹Ú×´²¡¶¾	Í¾¾¶	·ÎÑ×	ÒßÇé	´«²¥	¸ÐÈ¾
¸ù¾Ý	·À¿Ø	¿ØÖÆ	ÐÂÐÍ¹Ú×´²¡¶¾	ÁÙ´²	ÊµÑéÊÒ	Ô¤·À	ÒÉËÆ	¼ì²â	¼²²¡	ÖÐ¹ú	ÖÐÐÄ	È·ÈÏ	×ÔÖÎÇø	×¨¼Ò×é	²¡Àý	Ê×Àý
»¼Õß	Ö¢×´	·À¿Ø	¿ØÖÆ	ÐÂÐÍ¹Ú×´²¡¶¾	ÁÙ´²	Ò½Ôº	¼ì²â	ÎäººÊÐ	³öÔº	·ÎÑ×	¾­¹ý	¸ÐÈ¾	²¡¶¾	ÖÎÁÆ	ºËËá
±¨¸æ	ÐÂÐÍ¹Ú×´²¡¶¾	½¨Éè	¹ú¼ÒÎÀ½¡Î¯	±øÍÅ	Ö±Ï½ÊÐ	ÐÂÔö	ÐÂ½®	·ÎÑ×	È·Õï	×ÔÖÎÇø	¸ÐÈ¾	²¡Àý
ÎÀÉú	ÍøÕ¾	ÐÂÐÍ¹Ú×´²¡¶¾	¹Ù·½	Ò½Ôº	½¡¿µ	ÈËÔ±	ÈËÃñ	´óÑ§	»ñÏ¤	¾­¹ý	¸ÐÈ¾	¾ÈÖÎ	Ê×Àý
×öºÃ	»¼Õß	·À¿Ø	ÐÂÐÍ¹Ú×´²¡¶¾	Éç»á	·ÎÑ×	ÒßÇé	¸ÐÈ¾
Ö÷³Ö	Ó¦¶Ô	½øÒ»²½	·À¿Ø	ÕÙ¿ª	ÐÂÐÍ¹Ú×´²¡¶¾	ÑÐ¾¿	¸ÐÈ¾·ÎÑ×	×ÜÀí	×é³¤	¹úÎñÔº	ÕþÖÎ¾Ö	Áìµ¼	ÒßÇé	ÖÐÑë	Ð¡×é	¼ÓÇ¿	ÖÐ¹²ÖÐÑë	²¿Êð	¸ÐÈ¾
ÎÀÉú	ÐÂÐÍ¹Ú×´²¡¶¾	Î¯Ô±»á	½¡¿µ	·ÎÑ×	È·Õï	×ÔÖÎÇø	¸ÐÈ¾	²¡Àý	ÐÂ»ªÉç	Ê×Àý
»¼Õß	ÐÂÐÍ¹Ú×´²¡¶¾	Ò½Ôº	³öÔº	·ÎÑ×	¾­¹ý	¸ÐÈ¾	¾ÈÖÎ	ÖÎÓú	ÖØÇì
±¨µÀ	×ÛºÏ	·À¿Ø	ÐÂÐÍ¹Ú×´²¡¶¾	±±¾©	¸ÐÈ¾·ÎÑ×	Ç£¶¯	Ò½ÁÆ	ÒßÇé	ÖÐ¹ú	ÐÂ»ªÉç
ÔºÊ¿	ÐÂÐÍ¹Ú×´²¡¶¾	¹ú¼ÒÎÀ½¡Î¯	ÊµÑéÊÒ	ÒßÃç	Áìµ¼	ÖÐ¹ú	×¨¼Ò×é	¹ú¼Ò
¹«ÖÚ	·À¿Ø	ÐÂÐÍ¹Ú×´²¡¶¾	ÎÀ½¡Î¯	ÒÔÀ´	Ç£¶¯	ÐÂÐÍ	·ÎÑ×	ÒßÇé	Îäºº	¸ÐÈ¾	²¡¶¾	»ý¼«
Ö¸»Ó²¿	Ó¦¶Ô	½øÒ»²½	·À¿Ø	ÐÂÐÍ¹Ú×´²¡¶¾	ÏÂÎç	·ÎÑ×	»ú¹¹	ÒßÇé	´«²¥	¸ÐÈ¾	²¡¶¾
ÐÂÐÍ¹Ú×´²¡¶¾	±±¾©	Ê±¼ä	ÖÐ¹ú	È·Õï	¹ú¼Ò	ÈÕ±¾	¸ÐÈ¾	²¡Àý	½ØÖÁ	ÀÛ¼Æ
¿ªÕ¹	ÐÂÐÍ¹Ú×´²¡¶¾	ÒßÃç	Îäºº	¸ÐÈ¾	²¡¶¾
¹«²¼	ÐÂÐÍ¹Ú×´²¡¶¾	¸ÐÈ¾·ÎÑ×	¹ú¼ÒÎÀ½¡Î¯	Ô¤·À	ÏÂÎç
·À¿Ø	ÐÂÐÍ¹Ú×´²¡¶¾	ÒßÇé	Ö¸Ê¾	×ÔÖÎÇø	¼á¾ö	¹á³¹	ÂäÊµ
ËÀÍö	·À¿Ø	ÐÂÐÍ¹Ú×´²¡¶¾	ÒÔÀ´	ÈËÔ±	·ÎÑ×	ÒßÇé	»ñÏ¤	×ÔÖÎÇø	²¿ÃÅ	¸ÐÈ¾	²¡Àý
ÐÂÐÍ¹Ú×´²¡¶¾	ÑÐ¾¿	¹Ú×´	²¡¶¾
ÎÀÉú	·À»¤	ÐÂÐÍ¹Ú×´²¡¶¾	ÁÙ´²	¿ÆÑÐ	´«È¾²¡	·ÎÑ×	ÖÐÐÄ	²¿ÃÅ	¾­¹ý	²¡¶¾
Ö÷³Ö	Ö¸»Ó²¿	¿ªÕ¹	Ó¦¶Ô	»áÒé	ÕÙ¿ª	ÐÂÐÍ¹Ú×´²¡¶¾	¸ÐÈ¾·ÎÑ×	ÒßÇé	²¿Êð
Ó¦¶Ô	¿ØÖÆ	ÐÂÐÍ¹Ú×´²¡¶¾	Ô¤·À	¼²²¡	Ðû²¼	ÖÐÐÄ
ÐÂÐÍ¹Ú×´²¡¶¾	ÐÂÔö	Õþ¸®	·ÎÑ×	È·Õï	ÈÕ±¾	¸ÐÈ¾	²¡Àý	ÀÛ¼Æ
»¼Õß	ÐÂÐÍ¹Ú×´²¡¶¾	·ÎÑ×	»ú¹¹	È·Õï	¸ÐÈ¾	¾ÈÖÎ
×îÐÂ	ËÀÍö	ºþ±±Ê¡	±¨¸æ	¹Ú×´	ÐÂÔö	ÐÂÐÍ	·ÎÑ×	ÒßÇé	È·Õï	¸ÐÈ¾	²¡Àý	²¡¶¾	½ØÖÁ	ÖØÖ¢
ºþ±±Ê¡	ÍøÕ¾	ÐÂÐÍ¹Ú×´²¡¶¾	±±¾©	ÎÀ½¡Î¯	ÐÂÔö	ÎäººÊÐ	·ÎÑ×	¸ÐÈ¾	²¡Àý
ËÀÍö	±¨¸æ	ÐÂÐÍ¹Ú×´²¡¶¾	ÐÂÔö	³öÔº	·ÎÑ×	È·Õï	×ÔÖÎÇø	¸ÐÈ¾	²¡Àý	ÖØÖ¢
½Ó´¥	ÐÂÐÍ¹Ú×´²¡¶¾	ºôÎüµÀ	·ÎÑ×
·À»¤	·À¿Ø	ÐÂÐÍ¹Ú×´²¡¶¾	·ÎÑ×	ÖÐ¹ú	¸ÐÈ¾
×¨¼Ò	ÐÂÐÍ¹Ú×´²¡¶¾	½¡¿µ	ÖÐÑë	´«²¥	²¡¶¾
·¢²¼»á	·À¿Ø	ÐÂÐÍ¹Ú×´²¡¶¾	¹ú¼ÒÎÀ½¡Î¯	ÐÂÎÅ	·ÎÑ×	ÒßÇé	¼ÓÇ¿	¸ÐÈ¾
ËÀÍö	±¨¸æ	Í¨±¨	ÐÂÐÍ¹Ú×´²¡¶¾	¹ú¼ÒÎÀ½¡Î¯	ÐÂÔö	ÂûÑÓ	·ÎÑ×	ÒßÇé	È·Õï	¸ÐÈ¾	²¡Àý
·¢²¼»á	Áª¿Ø	Áª·À	ÐÂÐÍ¹Ú×´²¡¶¾	ÐÂÎÅ	Õþ¸®	·ÎÑ×	ÒßÇé	¸ÐÈ¾
Áª·À	ÐÂÐÍ¹Ú×´²¡¶¾	½üÈÕ	ÐÂÔö	ºþ±±	Ðû²¼	·ÎÑ×	ÒßÇé	È·Õï	¸ÐÈ¾	²¡Àý	ÀÛ¼Æ
½øÒ»²½	·À¿Ø	»áÒé	ÕÙ¿ª	ÐÂÐÍ¹Ú×´²¡¶¾	ÑÐ¾¿	·ÎÑ×	ÒßÇé	Ö¸Ê¾	×ÔÖÎÇø	¹á³¹	²¿Êð	¸ÐÈ¾	ÈÕÉÏ
±¨¸æ	Í¨±¨	ÐÂÐÍ¹Ú×´²¡¶¾	ÎÀ½¡Î¯	½­ËÕÊ¡	·ÎÑ×	È·Õï	¸ÐÈ¾	²¡Àý	½ØÖÁ	ÀÛ¼Æ
Ö¸»Ó²¿	·À¿Ø	»áÒé	ÕÙ¿ª	ÐÂÐÍ¹Ú×´²¡¶¾	·ÎÑ×	ÒßÇé	ÖÐÑë	¸ÐÈ¾
È«Çò	±¨µÀ	ÊÀ½çÎÀÉú×éÖ¯	ÐÂÐÍ¹Ú×´²¡¶¾	×éÖ¯	ÒßÇé	Ê±¼ä
È«¹ú	¿ªÕ¹	ÉÏº£	Áª¿Ø	Áª·À	ÐÂÐÍ¹Ú×´²¡¶¾	ÂûÑÓ	·ÎÑ×	´óÑ§	ÒßÃç	ÒßÇé	»ñÏ¤
ÐÂÐÍ¹Ú×´²¡¶¾	¼²¿ØÖÐÐÄ	¼ì²â	·ÎÑ×	È·Õï	È·ÈÏ	×ÔÖÎÇø	×¨¼Ò×é	¸ÐÈ¾	²¡Àý	ºËËá	ÕïÁÆ
Ö¢×´	ÐÂÐÍ¹Ú×´²¡¶¾	¸ÐÈ¾
Ö÷ÈÎ	ÐÂÐÍ¹Ú×´²¡¶¾	Ò½Ôº	Ò½Ñ§	·ÎÑ×	ÖÐÐÄ	ÖÐ¹ú	Îäºº	²¡Àý
ÎÀÉú	·½°¸	×öºÃ	½øÒ»²½	ÖÐÒ½Ò©	×¨¼Ò	ÐÂÐÍ¹Ú×´²¡¶¾	½¨Éè	±øÍÅ	Ö±Ï½ÊÐ	×éÖ¯	Ò½ÁÆ	ÐÂ½®	½¡¿µ	·ÎÑ×	×ÔÖÎÇø	¸ÐÈ¾	²¡Àý	¾ÈÖÎ	ÕïÁÆ
½øÒ»²½	Í¨Öª	¿ØÖÆ	ÐÂÐÍ¹Ú×´²¡¶¾	Ô¤·À	±±¾©ÊÐ	·ÎÑ×	»ú¹¹	¹á³¹	¼ÓÇ¿	¸ÐÈ¾	ÂäÊµ
ÎÀÉú	ÐÂÐÍ¹Ú×´²¡¶¾	×éÖ¯	Ò½Ñ§	ÒßÇé	ÖÐ¹ú	²¡Ô­
¿ØÖÆ	ÐÂÐÍ¹Ú×´²¡¶¾	Ô¤·À	Í¾¾¶	¼²²¡	´«²¥
»¼Õß	ÐÂÐÍ¹Ú×´²¡¶¾	ÐÂÔö	·ÎÑ×	ÒßÇé	È·Õï	¸ÐÈ¾	²¡Àý	½ØÖÁ
°²È«	¼²¿ØÖÐÐÄ	¹Ú×´	ÊµÑéÊÒ	ÐÂÐÍ	Ðû²¼	¹ú¼Ò	²¡¶¾
Ó¦¶Ô	°²È«	ÐÂÐÍ¹Ú×´²¡¶¾	ÉíÌå	´«È¾²¡	½¡¿µ	ÈËÃñ	·ÎÑ×	ÒßÇé	¼á¾ö	¸ÐÈ¾	ÈºÖÚ
ÉÏº£	ÐÂÐÍ¹Ú×´²¡¶¾	Ç£¶¯	ÈËÃñ	·ÎÑ×	ÒßÇé	Ê±¼ä
ÎÀÉú	»¼Õß	ÐÂÐÍ¹Ú×´²¡¶¾	¹Ù·½	ÐÂÔö	Î¯Ô±»á	½¡¿µ	ÈËÃñ	·ÎÑ×	È·Õï	¸ÐÈ¾	²¡Àý
ÐÂÐÍ¹Ú×´²¡¶¾	·ÎÑ×	ÒßÇé	¸ÐÈ¾
ÐÂÐÍ¹Ú×´²¡¶¾	¼²¿ØÖÐÐÄ	ÊµÑéÊÒ	¼ì²â	È·Õï	È·ÈÏ	×ÔÖÎÇø	×¨¼Ò×é	²¡Àý	ºËËá	ÕïÁÆ
ËÀÍö	·À¿Ø	ÐÂÐÍ¹Ú×´²¡¶¾	ÒÔÀ´	ÈËÔ±	·ÎÑ×	ÒßÇé	²¿ÃÅ	¸ÐÈ¾	²¡Àý
È«Á¦	·À¿Ø	¿¹»÷	ÐÂÐÍ¹Ú×´²¡¶¾	·ÎÑ×	ÒßÇé	ÖÎÁÆ
ÎÀÉú	ÐÂÐÍ¹Ú×´²¡¶¾	ÒÉËÆ	ÐÂÔö	½¡¿µ	·ÎÑ×	»ñÏ¤	¸ÐÈ¾	²¡Àý
È«Á¦	·À¿Ø	ÐÂÐÍ¹Ú×´²¡¶¾	Ò½Ôº	ÈËÔ±	ÈËÃñ	·ÎÑ×	ÒßÇé	¸ÐÈ¾	ÂäÊµ
Ö÷³Ö	»áÒé	ÐÂÐÍ¹Ú×´²¡¶¾	¸ÐÈ¾·ÎÑ×	×é³¤	Áìµ¼	ÒßÇé	Ð¡×é	ÈÕÉÏ
ÐÂÐÍ¹Ú×´²¡¶¾	ÒÔÀ´	½¡¿µ	·ÎÑ×	È·Õï	¸ÐÈ¾	²¡Àý	½ØÖÁ	ÀÛ¼Æ
ÔºÊ¿	·À¿Ø	×¨¼Ò	ÐÂÐÍ¹Ú×´²¡¶¾	ÄÏÉ½	Ô¤·À	ÐÂÐÍ	·ÎÑ×	ÒßÇé
ÐÂÐÍ¹Ú×´²¡¶¾	ÑÐ¾¿	¼²¿ØÖÐÐÄ	¼ì²â	ÖÐ¹ú	Îäºº	²¡¶¾	ºËËá
ÎÀÉú	±¨µÀ	×ÛºÏ	ÐÂÐÍ¹Ú×´²¡¶¾	²¿ÃÅ	¸ÐÈ¾	²¡Àý	ÐÂ»ªÉç
½Ó´¥	Ö¢×´	ÐÂÐÍ¹Ú×´²¡¶¾	Ò½ÁÆ	»ú¹¹	Îäºº	¸ÐÈ¾	²¡Àý
ËÀÍö	ºþ±±Ê¡	±¨¸æ	ÐÂÐÍ¹Ú×´²¡¶¾	ÐÂÔö	³öÔº	·ÎÑ×	È·Õï	¸ÐÈ¾	²¡Àý
ÑÐ¾¿	¼²¿ØÖÐÐÄ	¹Ú×´	ÒÔÀ´	ÐÂÐÍ	ÒßÇé	ÖÐÐÄ	ÖÐ¹ú	²¡¶¾
±£ÕÏ	¸ù¾Ý	ÐÂÐÍ¹Ú×´²¡¶¾	½­ËÕÊ¡	ÂûÑÓ	·ÎÑ×	ÒßÇé	¸ÐÈ¾
ÐÂÐÍ¹Ú×´²¡¶¾	¿ÚÕÖ	ÎÀ½¡Î¯	½­ËÕÊ¡	×é³¤	Ò½Ñ§	Ò½Ôº	ÈËÃñ	×¨¼Ò×é	¸ÐÈ¾	ÖØÖ¢
½Ó´¥	ÐÂÐÍ¹Ú×´²¡¶¾	Ò½ÁÆ	ÐÂÔö	±±¾©ÊÐ	·ÎÑ×	Ê±ÖÁ	È·Õï	¸ÐÈ¾	²¡Àý
Ö÷ÈÎ	ÎÀÉú	Ö¸»Ó²¿	×ÛºÏ	·À¿Ø	ÐÂÐÍ¹Ú×´²¡¶¾	×é³¤	½¡¿µ	·ÎÑ×	ÒßÇé	Áìµ¼	×ÔÖÎÇø	Ð¡×é	¸ÐÈ¾
Ö÷³Ö	Ö÷ÈÎ	×¨¼Ò	Ò½Ôº	×¨¼Ò×é	¹ú¼Ò	²¡¶¾	ÖØÖ¢
·À»¤	ÐÂÐÍ¹Ú×´²¡¶¾	¼ì²â	ÎäººÊÐ	ÈËÔ±
½Ó´¥	ÐÂÐÍ¹Ú×´²¡¶¾	¼²²¡	´«²¥
Í¨±¨	ÐÂÐÍ¹Ú×´²¡¶¾	ÐÂÔö	¼²²¡	·ÎÑ×	È·Õï	¸ÐÈ¾	²¡Àý	ÀÛ¼Æ
¿ØÖÆ	ÕÙ¿ª	ÐÂÐÍ¹Ú×´²¡¶¾	ÑÐ¾¿	±±¾©	ÒÔÀ´	Ô¤·À	ÐÂÐÍ	¼²²¡	·ÎÑ×	ÒßÇé	ÖÐÐÄ	ÖÐ¹ú
ÎÀÉú	ÐÂÐÍ¹Ú×´²¡¶¾	Î¯Ô±»á	½¡¿µ	ÈËÔ±	È·Õï	Îäºº	¸ÐÈ¾
½øÒ»²½	·À¿Ø	»áÒé	ÕÙ¿ª	ÐÂÐÍ¹Ú×´²¡¶¾	ÏÂÎç	·ÎÑ×	ÒßÇé	Ö¸Ê¾	×ÔÖÎÇø	¹á³¹	²¿Êð	¸ÐÈ¾
×öºÃ	»¼Õß	±£ÕÏ	ÐÂÐÍ¹Ú×´²¡¶¾	Ò½ÁÆ	ÐÂÐÍ	·ÎÑ×	»ñÏ¤	ÖÐÐÄ	È·Õï	×ÔÖÎÇø	¸ÐÈ¾
¿ªÕ¹	×öºÃ	·À¿Ø	¸ß¶È	ÐÂÐÍ¹Ú×´²¡¶¾	Ò½Ôº	´«È¾²¡	ÈËÔ±	ÈËÃñ	·ÎÑ×	ÒßÇé	¼ÓÇ¿	¸ÐÈ¾	»ý¼«
·À¿Ø	ÐÂÐÍ¹Ú×´²¡¶¾	×ÜÀí	ÒÔÀ´	¹úÎñÔº	·ÎÑ×	ÒßÇé	Ö¸Ê¾	¼á¾ö	¹á³¹	²¿Êð	¸ÐÈ¾
Ö¸»Ó²¿	·À¿Ø	Í¨Öª	ÐÂÐÍ¹Ú×´²¡¶¾	ÒÉËÆ	·ÎÑ×	ÒßÇé	¸ÐÈ¾
È«Á¦	·À¿Ø	ÐÂÐÍ¹Ú×´²¡¶¾	ÒßÇé	»ñÏ¤	ÖØÇì	ÂäÊµ
·À¿Ø	»áÒé	ÕÙ¿ª	ÐÂÐÍ¹Ú×´²¡¶¾	·ÎÑ×	Áìµ¼	ÒßÇé	Ê±¼ä	ÖÐÑë	¹á³¹	¸ÐÈ¾
¿ªÕ¹	µÚÈý	Ò½Ôº	¼ì²â	ÐÂÐÍ	¿Æ¼¼	·ÎÑ×	»ú¹¹	Îäºº	²¡Ô­	²¡¶¾	ºËËá
×öºÃ	±£ÕÏ	·À¿Ø	ÐÂÐÍ¹Ú×´²¡¶¾	½üÈÕ	´ëÊ©	·ÎÑ×	ÒßÇé	¼ÓÇ¿	¸ÐÈ¾	»ý¼«
Ö÷ÈÎ	ÎÀÉú	·¢²¼»á	Áª¿Ø	Áª·À	ÐÂÐÍ¹Ú×´²¡¶¾	¹úÎñÔº	ÐÂÎÅ	Î¯Ô±»á	ÏÂÎç	½¡¿µ	·ÎÑ×	ÒßÇé	¹ú¼Ò	¸ÐÈ¾
Ö÷³Ö	È«Á¦	×öºÃ	·À¿Ø	»áÒé	ÕÙ¿ª	ÐÂÐÍ¹Ú×´²¡¶¾	±±¾©	·ÎÑ×	ÒßÇé	²¿Êð	¸ÐÈ¾	ÈÕÉÏ
±¨µÀ	¿¹»÷	ÐÂÐÍ¹Ú×´²¡¶¾	×éÖ¯	ÒßÇé	ÖÐ¹ú	ÖÎÁÆ
ËÀÍö	¹«ÖÚ	ÐÂÐÍ¹Ú×´²¡¶¾	ÄÏÉ½	ÂûÑÓ	·ÎÑ×	ÒßÇé	È·Õï	²¡Àý	½ØÖÁ
ÎÀÉú	±¨µÀ	×ÛºÏ	ÐÂÐÍ¹Ú×´²¡¶¾	±±¾©	½üÈÕ	ÐÂÔö	È·Õï	²¿ÃÅ	¸ÐÈ¾	²¡Àý	ÐÂ»ªÉç	Ê×Àý
ÐÂÐÍ¹Ú×´²¡¶¾	¹Ú×´	·ÎÑ×	¸ÐÈ¾
ÎÀÉú	ÐÂÐÍ¹Ú×´²¡¶¾	ÐÂ½®	Î¯Ô±»á	½¡¿µ	·ÎÑ×	È·Õï	È·ÈÏ	×ÔÖÎÇø	²¿ÃÅ	¸ÐÈ¾	²¡Àý
ÎÀÉú	ËÀÍö	ºþ±±Ê¡	±¨¸æ	ÐÂÐÍ¹Ú×´²¡¶¾	½¡¿µ	·ÎÑ×	È·Õï	¸ÐÈ¾	²¡Àý	½ØÖÁ	ÀÛ¼Æ	ÖØÖ¢
»¼Õß	·À»¤	ÐÂÐÍ¹Ú×´²¡¶¾	ÁÙ´²	Ò½ÁÆ	Ò½Ôº	·ÎÑ×	ÖÐÐÄ	¾­¹ý	¸ÐÈ¾
ºþ±±Ê¡	ÐÂÐÍ¹Ú×´²¡¶¾	Ò½Ôº	ÒÉËÆ	·ÎÑ×	¸ÐÈ¾
±¨¸æ	ÐÂÐÍ¹Ú×´²¡¶¾	¹ú¼ÒÎÀ½¡Î¯	ÐÂÔö	·ÎÑ×	»ñÏ¤	È·Õï	¸ÐÈ¾	²¡Àý
×öºÃ	¸ù¾Ý	°²È«	·À¿Ø	ÐÂÐÍ¹Ú×´²¡¶¾	ÉíÌå	´«È¾²¡	½¡¿µ	ÈËÃñ	·ÎÑ×	ÒßÇé	´«²¥	¸ÐÈ¾	²¡Àý	ÈºÖÚ
±¨¸æ	°²È«	·À¿Ø	ÐÂÐÍ¹Ú×´²¡¶¾	ÐÂÔö	¿ÆÑ§	·ÎÑ×	È·Õï	¸ÐÈ¾	²¡Àý	½ØÖÁ
¿¹»÷	ÖÐÒ½Ò©	ÐÂÐÍ¹Ú×´²¡¶¾	¸ÐÈ¾·ÎÑ×	×éÖ¯	Õþ¸®	ÖÐ¹ú	¹ú¼Ò
×îÐÂ	ÐÂÐÍ¹Ú×´²¡¶¾	¼ì²â	ÂûÑÓ	ÈËÃñ	·ÎÑ×	ÒßÇé	²¡¶¾	ºËËá
Ó¦¶Ô	Áª¿Ø	Áª·À	»áÒé	ÕÙ¿ª	ÐÂÐÍ¹Ú×´²¡¶¾	±±¾©	×ÜÀí	¹úÎñÔº	ÕþÖÎ¾Ö	·ÎÑ×	ÒßÇé	¹á³¹	ÖÐ¹²ÖÐÑë	¸ÐÈ¾	ÐÂ»ªÉç
×îÐÂ	±¨¸æ	Í¨±¨	ÐÂÐÍ¹Ú×´²¡¶¾	ÎÀ½¡Î¯	½­ËÕÊ¡	·ÎÑ×	È·Õï	¸ÐÈ¾	ÈÕÉÏ	²¡Àý	ÀÛ¼Æ	ÖØÖ¢
Áª¿Ø	Áª·À	¿¹»÷	ÐÂÐÍ¹Ú×´²¡¶¾	´«È¾²¡	ÈËÃñ	·ÎÑ×	ÒßÇé	¸ÐÈ¾	²¡¶¾
¹«ÖÚ	ÐÂÐÍ¹Ú×´²¡¶¾	·ÎÑ×	²¡¶¾
¹«ÖÚ	»¼Õß	Ö¢×´	·À»¤	¸ß¶È	Ò½Ôº	ÈËÔ±	ÈËÃñ	·ÎÑ×	´óÑ§	Îäºº
ËÀÍö	±¨¸æ	ÐÂÐÍ¹Ú×´²¡¶¾	ÒÔÀ´	ÐÂÔö	ÐÂ½®	·ÎÑ×	ÒßÇé	È·Õï	Îäºº	¸ÐÈ¾	²¡Àý	½ØÖÁ	ÖØÖ¢
½øÒ»²½	·À¿Ø	»áÒé	ÕÙ¿ª	ÐÂÐÍ¹Ú×´²¡¶¾	ÏÂÎç	·ÎÑ×	ÒßÇé	Ö¸Ê¾	×ÔÖÎÇø	²¿Êð	¸ÐÈ¾
½Ó´¥	·À»¤	ÐÂÐÍ¹Ú×´²¡¶¾	¿ÚÕÖ	Ô¤·À	¿ÆÑ§	¸ÐÈ¾
ºþ±±Ê¡	±¨¸æ	ÐÂÐÍ¹Ú×´²¡¶¾	¹ú¼ÒÎÀ½¡Î¯	ÎäººÊÐ	·ÎÑ×	ÒßÇé	È·Õï	¸ÐÈ¾	½ØÖÁ	ÀÛ¼Æ
·À¿Ø	ÕÙ¿ª	ÐÂÐÍ¹Ú×´²¡¶¾	ÑÐ¾¿	·ÎÑ×	ÒßÇé	¼á¾ö	¹á³¹	²¿Êð	¸ÐÈ¾
ÐÂÐÍ¹Ú×´²¡¶¾	ÑÐ¾¿	±±¾©	ÖÐ¹ú	¸ÐÈ¾	²¡¶¾
Ö÷³Ö	·À¿Ø	»áÒé	ÕÙ¿ª	ÐÂÐÍ¹Ú×´²¡¶¾	×é³¤	·ÎÑ×	Áìµ¼	ÒßÇé	Ð¡×é	¸ÐÈ¾	ÈÕÉÏ
ÎÀÉú	±¨¸æ	ÐÂÐÍ¹Ú×´²¡¶¾	ÐÂÔö	ÖØÇìÊÐ	½¡¿µ	·ÎÑ×	»ñÏ¤	È·Õï	¸ÐÈ¾	²¡Àý	ÖØÖ¢	ÖØÇì
ºþ±±Ê¡	×öºÃ	Áª¿Ø	Áª·À	Í¨Öª	ÐÂÐÍ¹Ú×´²¡¶¾	´ëÊ©	ÖØÇìÊÐ	ÎäººÊÐ	·ÎÑ×	Õë¶Ô	ÒßÇé	¸ÐÈ¾
»¼Õß	ÐÂÐÍ¹Ú×´²¡¶¾	ÎÀ½¡Î¯	ÐÂÎÅ	ÐÂÐÍ	·ÎÑ×	ÒßÇé	È·Õï	¸ÐÈ¾	ÈÕÉÏ	²¡Àý	Ê×Àý
ÎÀÉú	¿ªÕ¹	Ó¦¶Ô	ÖÐÒ½Ò©	×¨¼Ò	ÐÂÐÍ¹Ú×´²¡¶¾	ÎÀ½¡Î¯	ºôÎüµÀ	×éÖ¯	´«È¾²¡	Î¯Ô±»á	½¡¿µ	·ÎÑ×	»ñÏ¤	¸ÐÈ¾	¾ÈÖÎ	»ý¼«
·À»¤	ÐÂÐÍ¹Ú×´²¡¶¾	¿ÚÕÖ	¿ÆÑ§
ÎÀÉú	·½°¸	µÚÈý	¸ù¾Ý	ÐÂÐÍ¹Ú×´²¡¶¾	Î¯Ô±»á	½¡¿µ	·ÎÑ×	È·Õï	Îäºº	¹ú¼Ò	¸ÐÈ¾	²¡Àý	½ØÖÁ	ÕïÁÆ
ÐÂÐÍ¹Ú×´²¡¶¾	¸ÐÈ¾·ÎÑ×	´ëÊ©	Ô¤·À	²¡Àý
ºþ±±Ê¡	·À¿Ø	Í¨Öª	ÐÂÐÍ¹Ú×´²¡¶¾	ºþ±±	·ÎÑ×	ÒßÇé	¸ÐÈ¾
ÐÂÐÍ¹Ú×´²¡¶¾	±±¾©	Ç£¶¯	·ÎÑ×	ÒßÇé	È·Õï	¸ÐÈ¾	²¡Àý	½ØÖÁ	ÀÛ¼Æ
·½°¸	È«¹ú	ÍøÕ¾	×öºÃ	½øÒ»²½	×¨¼Ò	ÐÂÐÍ¹Ú×´²¡¶¾	±±¾©	¹ú¼ÒÎÀ½¡Î¯	¹Ù·½	×éÖ¯	Ò½ÁÆ	¿ÆÑ§	·ÎÑ×	¸ÐÈ¾	²¡Àý	¾ÈÖÎ	ÕïÁÆ
ÎÀÉú	·½°¸	ÍøÕ¾	µÚÈý	ÖÐÒ½Ò©	ÐÂÐÍ¹Ú×´²¡¶¾	±±¾©	¹ú¼ÒÎÀ½¡Î¯	½¡¿µ	·ÎÑ×	¹ú¼Ò	¸ÐÈ¾	ÕïÁÆ
Í¨±¨	ÐÂÐÍ¹Ú×´²¡¶¾	ÎÀ½¡Î¯	·ÎÑ×	ÒßÇé	¸ÐÈ¾
ÎÀÉú	±¨¸æ	ÐÂÐÍ¹Ú×´²¡¶¾	ÐÂÔö	ÖØÇìÊÐ	½¡¿µ	·ÎÑ×	È·Õï	¸ÐÈ¾	²¡Àý	ÖØÖ¢	ÖØÇì
Ö÷ÈÎ	ÖÐÒ½Ò©	ÐÂÐÍ¹Ú×´²¡¶¾	ÁÙ´²	Ô¤·À	Ò½Ôº	Í¾¾¶	´óÑ§	´«²¥	¸ÐÈ¾
·½°¸	È«¹ú	±¨¸æ	×öºÃ	¸ôÀë	¸ù¾Ý	°²È«	·À¿Ø	ÐÂÐÍ¹Ú×´²¡¶¾	ÑÐ¾¿	ÉíÌå	Ò½ÁÆ	½¡¿µ	ÈËÃñ	·ÎÑ×	»ú¹¹	ÒßÇé	¸ÐÈ¾	²¡Àý	ÈºÖÚ
·¢²¼»á	ÊÀ½çÎÀÉú×éÖ¯	»áÒé	ÕÙ¿ª	ÐÂÐÍ¹Ú×´²¡¶¾	ÈÕÄÚÍß	ÐÂÎÅ	Î¯Ô±»á	ÒßÇé	ÖÐ¹ú	ÊÀÎÀ×éÖ¯	ÐÂ»ªÉç
×öºÃ	ÐÂÐÍ¹Ú×´²¡¶¾	Ô¤·À	ÐÂÎÅ	ÖÐÑë
×öºÃ	ÐÂÐÍ¹Ú×´²¡¶¾	Ô¤·À	ÐÂÎÅ	ÖÐÑë
×îÐÂ	ÔºÊ¿	ÐÂÐÍ¹Ú×´²¡¶¾	ÄÏÉ½	ÃüÃû	·ÎÑ×	ÒßÇé	ÖÐ¹ú	Îäºº	²¡¶¾
ÐÂÐÍ¹Ú×´²¡¶¾	Ô¤·À
ºþ±±Ê¡	·¢²¼»á	·À»¤	·À¿Ø	ÐÂÐÍ¹Ú×´²¡¶¾	ÐÂÎÅ	ºþ±±	·ÎÑ×	ÒßÇé	¸ÐÈ¾
È«Á¦	ÉÏº£	Áª¿Ø	Áª·À	·À¿Ø	ÐÂÐÍ¹Ú×´²¡¶¾	±±¾©	¸ÐÈ¾·ÎÑ×	¼ì²â	ÂûÑÓ	ºþ±±	·ÎÑ×	ÒßÇé	¼á¾ö	¸ÐÈ¾
ÎÀÉú	»¼Õß	¸ôÀë	ÐÂÐÍ¹Ú×´²¡¶¾	ÎäººÊÐ	½¡¿µ	·ÎÑ×	È·Õï	È·ÈÏ	¹ú¼Ò	¸ÐÈ¾	²¡Àý	ÖÎÁÆ	Ê×Àý
Ö÷ÈÎ	½Ó´¥	»¼Õß	¿ØÖÆ	ÐÂÐÍ¹Ú×´²¡¶¾	Ô¤·À	¼²²¡	·ÎÑ×	ÖÐÐÄ	È·Õï	¸ÐÈ¾	Ê×Àý
·½°¸	½Ó´¥	¼¼Êõ	¸ù¾Ý	ÐÂÐÍ¹Ú×´²¡¶¾	ÑÐ¾¿	ÊµÑéÊÒ	×éÖ¯	¼ì²â	·ÎÑ×	ÒßÇé	¸ÐÈ¾	²¡Àý
Ö÷ÈÎ	ÐÂÐÍ¹Ú×´²¡¶¾	ÁÙ´²	·ÎÑ×	¸ÐÈ¾	ÈÕÉÏ
ËÀÍö	ºþ±±Ê¡	±¨¸æ	ÐÂÐÍ¹Ú×´²¡¶¾	¹ú¼ÒÎÀ½¡Î¯	·ÎÑ×	È·Õï	¸ÐÈ¾	²¡Àý	½ØÖÁ	ÀÛ¼Æ	ÖØÖ¢
»¼Õß	ÁªºÏ	Í¨Öª	ÐÂÐÍ¹Ú×´²¡¶¾	¸ÐÈ¾·ÎÑ×	Ò½Ôº	·ÎÑ×	È·Õï	Îäºº	×¨¼Ò×é	²¿ÃÅ	ÕïÁÆ
±¨¸æ	ÍøÕ¾	ÐÂÐÍ¹Ú×´²¡¶¾	±±¾©	¹ú¼ÒÎÀ½¡Î¯	·ÎÑ×	È·Õï	¸ÐÈ¾	²¡Àý	½ØÖÁ	ÀÛ¼Æ	ÖØÖ¢
×öºÃ	·À»¤	ÐÂÐÍ¹Ú×´²¡¶¾	½üÈÕ	Éç»á	ÖÎÁÆ
ºþ±±Ê¡	·À¿Ø	ÐÂÐÍ¹Ú×´²¡¶¾	×ÜÀí	¹úÎñÔº	ÎäººÊÐ	ÕþÖÎ¾Ö	ÈËÔ±	·ÎÑ×	ÒßÇé	Îäºº	¹á³¹	ÖÐ¹²ÖÐÑë	¸ÐÈ¾	ÐÂ»ªÉç
»¼Õß	ÐÂÐÍ¹Ú×´²¡¶¾	ÎÀ½¡Î¯	ÐÂÔö	·ÎÑ×	»ñÏ¤	È·Õï	¸ÐÈ¾	²¡Àý
Ó¦¶Ô	±£ÕÏ	·À¿Ø	ÐÂÐÍ¹Ú×´²¡¶¾	¸ÐÈ¾·ÎÑ×	Ò½ÁÆ	Éç»á	Áìµ¼	ÒßÇé	Ð¡×é
Ö¢×´	ÐÂÐÍ¹Ú×´²¡¶¾	Ò½Ôº	¼ì²â	¿Æ¼¼	·ÎÑ×	´óÑ§	×¨¼Ò×é	¸ÐÈ¾	ÕïÁÆ
½Ó´¥	¹«²¼	»¼Õß	·¢²¼»á	ÐÂÐÍ¹Ú×´²¡¶¾	ÐÂÎÅ	Õþ¸®	·ÎÑ×	ÖÐÐÄ	È·Õï	Îäºº	¸ÐÈ¾	²¡Àý	Ê×Àý
È«¹ú	·À»¤	Í¨±¨	¸ß¶È	ÐÂÐÍ¹Ú×´²¡¶¾	½üÈÕ	ÈËÔ±	·ÎÑ×	¸ÐÈ¾	²¡Àý
¿ªÕ¹	×öºÃ	·À¿Ø	Í¨Öª	ÐÂÐÍ¹Ú×´²¡¶¾	±±¾©	·ÎÑ×	ÒßÇé	¸ÐÈ¾
ÎÀÉú	¹«²¼	ÐÂÐÍ¹Ú×´²¡¶¾	¹Ù·½	½­ËÕÊ¡	Ò½Ôº	Î¯Ô±»á	½¡¿µ	·ÎÑ×	¸ÐÈ¾
Ö÷ÈÎ	ÎÀÉú	±¨¸æ	·¢²¼»á	ÐÂÐÍ¹Ú×´²¡¶¾	¹ú¼ÒÎÀ½¡Î¯	ÐÂÎÅ	Î¯Ô±»á	½¡¿µ	·ÎÑ×	È·Õï	¹ú¼Ò	¸ÐÈ¾	²¡Àý	½ØÖÁ	ÀÛ¼Æ
±¨¸æ	ÐÂÐÍ¹Ú×´²¡¶¾	ÐÂÔö	·ÎÑ×	Ê±ÖÁ	È·Õï	¸ÐÈ¾	²¡Àý	½ØÖÁ	ÀÛ¼Æ
ºþ±±Ê¡	±¨¸æ	ÐÂÐÍ¹Ú×´²¡¶¾	±±¾©	¹ú¼ÒÎÀ½¡Î¯	¹Ú×´	ÎäººÊÐ	·ÎÑ×	ÒßÇé	¸ÐÈ¾	½ØÖÁ	ÀÛ¼Æ
ÎÀÉú	ÐÂÐÍ¹Ú×´²¡¶¾	´«È¾²¡	½¡¿µ	ÈËÃñ	·ÎÑ×	¹ú¼Ò	¸ÐÈ¾
×öºÃ	Ö¢×´	·À»¤	ÐÂÐÍ¹Ú×´²¡¶¾	Ò½Ôº	¼ì²â	³öÔº	·ÎÑ×	È·ÈÏ	×¨¼Ò×é	ÖÎÁÆ
¸ôÀë	ÐÂÐÍ¹Ú×´²¡¶¾	¸ÐÈ¾·ÎÑ×	ÄÏÉ½	Ò½ÁÆ	ÒßÇé	²¡¶¾
ÎÀÉú	·½°¸	ÐÂÐÍ¹Ú×´²¡¶¾	Ò½ÁÆ	½¡¿µ	·ÎÑ×	¹ú¼Ò	¸ÐÈ¾	ÕïÁÆ
ÔºÊ¿	±¨¸æ	·¢²¼»á	¿¹»÷	ÐÂÐÍ¹Ú×´²¡¶¾	ÄÏÉ½	ÐÂÎÅ	ÏÂÎç	Õþ¸®	·ÎÑ×	Îäºº	ÀÛ¼Æ
×îÐÂ	ÐÂÐÍ¹Ú×´²¡¶¾	ÐÂÐÍ	·ÎÑ×	ÒßÇé
·½°¸	²»Ã÷	ÐÂÐÍ¹Ú×´²¡¶¾	²¡¶¾ÐÔ	¿ÚÕÖ	Ô­Òò	·ÎÑ×	×¨¼Ò×é	¹ú¼Ò	ÕïÁÆ
ºþ±±Ê¡	²»Ã÷	ÐÂÐÍ¹Ú×´²¡¶¾	²¡¶¾ÐÔ	¹ú¼ÒÎÀ½¡Î¯	ÒÔÀ´	Ô­Òò	ÎäººÊÐ	½¡¿µ	·ÎÑ×	Îäºº	×¨¼Ò×é	¹ú¼Ò	¸ÐÈ¾	²¡Àý
ÎÀÉú	È«¹ú	¸ù¾Ý	·À¿Ø	ÐÂÐÍ¹Ú×´²¡¶¾	½¡¿µ	·ÎÑ×	ÒßÇé	»ñÏ¤	¸ÐÈ¾
¼¼Êõ	·À¿Ø	ÐÂÐÍ¹Ú×´²¡¶¾	ÑÐ¾¿	¿ÆÑ§	ÖÐÐÄ	Îäºº
ºþ±±Ê¡	¸ù¾Ý	·À¿Ø	ÐÂÐÍ¹Ú×´²¡¶¾	´«È¾²¡	ÈËÃñ	·ÎÑ×	Îäºº	¼ÓÇ¿	¸ÐÈ¾
ÎÀÉú	Í¨±¨	ÐÂÐÍ¹Ú×´²¡¶¾	¹Ù·½	ÐÂÔö	±±¾©ÊÐ	Î¯Ô±»á	½¡¿µ	·ÎÑ×	È·Õï	¸ÐÈ¾	²¡Àý	½ØÖÁ
ÐÂÐÍ¹Ú×´²¡¶¾	±±¾©	±±¾©ÊÐ	·ÎÑ×	È·Õï	¸ÐÈ¾	²¡Àý	½ØÖÁ
¸ù¾Ý	ÐÂÐÍ¹Ú×´²¡¶¾	·ÎÑ×	¸ÐÈ¾	²¡¶¾	²¡Ô­
×îÐÂ	ÐÂÐÍ¹Ú×´²¡¶¾	±±¾©	ÂûÑÓ	·ÎÑ×	Îäºº	¸ÐÈ¾	²¡Ô­	²¡Àý
Ö÷ÈÎ	·À¿Ø	»áÒé	ÕÙ¿ª	ÐÂÐÍ¹Ú×´²¡¶¾	ÏÂÎç	Õþ¸®	·ÎÑ×	ÒßÇé	¸ÐÈ¾
ÎÀÉú	·½°¸	ÐÂÐÍ¹Ú×´²¡¶¾	¼²¿ØÖÐÐÄ	ÊµÑéÊÒ	¼ì²â	½¡¿µ	·ÎÑ×	È·ÈÏ	×¨¼Ò×é	¹ú¼Ò	¸ÐÈ¾	²¡Àý	ÕïÁÆ	Ê×Àý
°²È«	ÐÂÐÍ¹Ú×´²¡¶¾	ÉíÌå	ÐÂÎÅ	½¡¿µ	ÂûÑÓ	ºþ±±	ÈËÃñ	·ÎÑ×	ÒßÇé	Ö¸Ê¾	¼á¾ö	¸ÐÈ¾	ÈºÖÚ
ÊÀ½çÎÀÉú×éÖ¯	ÐÂÐÍ¹Ú×´²¡¶¾	·ÎÑ×	Õë¶Ô	ÒßÇé	ÖÐ¹ú	Îäºº	²¡¶¾
±¨µÀ	ÊÀ½çÎÀÉú×éÖ¯	»áÒé	ÕÙ¿ª	¸ß¶È	ÐÂÐÍ¹Ú×´²¡¶¾	Õþ¸®	Ðû²¼	·ÎÑ×	ÒßÇé	ÖÐ¹ú	¸ÐÈ¾
ÔºÊ¿	ÐÂÐÍ¹Ú×´²¡¶¾	¿ÚÕÖ	ÄÏÉ½	·ÎÑ×	ÖÐ¹ú	²¡Àý
ºþ±±Ê¡	ÊÀ½çÎÀÉú×éÖ¯	·À¿Ø	ÐÂÐÍ¹Ú×´²¡¶¾	ºôÎüµÀ	ÒÔÀ´	ÒÉËÆ	ÎäººÊÐ	·ÎÑ×	Õë¶Ô	¸ÐÈ¾	²¡Àý
ÊÀ½çÎÀÉú×éÖ¯	ÐÂÐÍ¹Ú×´²¡¶¾	¹Ú×´	ÃüÃû	²¡¶¾
ÍøÕ¾	ÐÂÐÍ¹Ú×´²¡¶¾	¼²¿ØÖÐÐÄ	·ÎÑ×	ÖÐ¹ú	¸ÐÈ¾
ÎÀÉú	±¨¸æ	ÐÂÐÍ¹Ú×´²¡¶¾	Î¯Ô±»á	½¡¿µ	ºþ±±	·ÎÑ×	Õë¶Ô	ÒßÇé	Îäºº	¹ú¼Ò	¸ÐÈ¾	²¡Àý
½Ó´¥	Ó¦¶Ô	·À»¤	ÐÂÐÍ¹Ú×´²¡¶¾	Ô¤·À
ËÀÍö	»¼Õß	¸ù¾Ý	ÐÂÐÍ¹Ú×´²¡¶¾	±±¾©	ÎÀ½¡Î¯	¹Ú×´	ÐÂÔö	ÎäººÊÐ	·ÎÑ×	È·Õï	¸ÐÈ¾	²¡¶¾
»¼Õß	Ö¢×´	ÐÂÐÍ¹Ú×´²¡¶¾	ÁÙ´²	ºôÎüµÀ	·ÎÑ×	¸ÐÈ¾	²¡¶¾
Ö¸»Ó²¿	¹«ÖÚ	¸ôÀë	·À¿Ø	ÐÂÐÍ¹Ú×´²¡¶¾	ÎäººÊÐ	·ÎÑ×	ÒßÇé	¼ÓÇ¿	¸ÐÈ¾
ÊÀ½çÎÀÉú×éÖ¯	ÐÂÐÍ¹Ú×´²¡¶¾	¹Ú×´	ÃüÃû	¸ÐÈ¾	²¡¶¾
±¨¸æ	ÐÂÐÍ¹Ú×´²¡¶¾	ÒÉËÆ	±±¾©ÊÐ	ÎäººÊÐ	·ÎÑ×	È·Õï	¸ÐÈ¾	²¡Àý	½ØÖÁ	ÀÛ¼Æ
ÔºÊ¿	·À¿Ø	ÐÂÐÍ¹Ú×´²¡¶¾	¹ú¼ÒÎÀ½¡Î¯	×é³¤	ÄÏÉ½	·ÎÑ×	Õë¶Ô	ÒßÇé	×¨¼Ò×é	¸ÐÈ¾
ÐÂÐÍ¹Ú×´²¡¶¾	¸ÐÈ¾·ÎÑ×	ÈËÔ±	ÒßÇé	È·Õï	È·ÈÏ	¸ÐÈ¾	²¡Àý	½ØÖÁ	ÀÛ¼Æ
ÎÀÉú	±¨¸æ	ÐÂÐÍ¹Ú×´²¡¶¾	±±¾©	Î¯Ô±»á	½¡¿µ	ºþ±±	·ÎÑ×	Õë¶Ô	ÒßÇé	ÖÐ¹ú	Îäºº	¹ú¼Ò	¸ÐÈ¾	²¡Àý	ÐÂ»ªÉç
ÔºÊ¿	Ö÷ÈÎ	¹«ÖÚ	·À¿Ø	ÐÂÐÍ¹Ú×´²¡¶¾	ÑÐ¾¿	ÁÙ´²	±±¾©	¹ú¼ÒÎÀ½¡Î¯	×é³¤	ÄÏÉ½	¼²²¡	ÏÂÎç	·ÎÑ×	ÒßÇé	ÖÐÐÄ	×¨¼Ò×é	¹ú¼Ò	¸ÐÈ¾
±¨¸æ	ÐÂÐÍ¹Ú×´²¡¶¾	ÒÉËÆ	±±¾©ÊÐ	ÎäººÊÐ	·ÎÑ×	È·Õï	¸ÐÈ¾	²¡Àý	½ØÖÁ	ÀÛ¼Æ
×îÐÂ	·À¿Ø	ÐÂÐÍ¹Ú×´²¡¶¾	´ëÊ©	Õþ¸®	·ÎÑ×	¸ÐÈ¾	²¡Àý
·À¿Ø	ÐÂÐÍ¹Ú×´²¡¶¾	½üÈÕ	ÐÂÔö	ÒßÇé	È·Õï	²¡Àý
×ÛºÏ	ÐÂÐÍ¹Ú×´²¡¶¾	ÁÙ´²	¼ì²â	·ÎÑ×	È·Õï	×¨¼Ò×é	¹ú¼Ò	¸ÐÈ¾	²¡Àý	²¡Ô­
×¨¼Ò	ÐÂÐÍ¹Ú×´²¡¶¾	Í¾¾¶	ÒßÇé	´«²¥	²¡¶¾
×îÐÂ	ËÀÍö	Í¨±¨	ÐÂÐÍ¹Ú×´²¡¶¾	ÎÀ½¡Î¯	ÐÂÔö	ÎäººÊÐ	³öÔº	·ÎÑ×	¸ÐÈ¾	²¡Àý	ÖÎÓú
×ÛºÏ	·À¿Ø	ÐÂÐÍ¹Ú×´²¡¶¾	½üÈÕ	ÎäººÊÐ	³öÔº	·ÎÑ×	ÒßÇé	¸ÐÈ¾
±¨¸æ	ÊÀ½çÎÀÉú×éÖ¯	ÐÂÐÍ¹Ú×´²¡¶¾	ÈÕÄÚÍß	ÖÐ¹ú	È·Õï	ÈÕ±¾	²¡Àý	ÐÂ»ªÉç
ÎÀÉú	ÍøÕ¾	Í¨±¨	ÐÂÐÍ¹Ú×´²¡¶¾	¹Ù·½	ÐÂÔö	ÎäººÊÐ	Î¯Ô±»á	½¡¿µ	³öÔº	·ÎÑ×	¸ÐÈ¾	²¡Àý	ÖÎÓú
ÎÀÉú	ÍøÕ¾	Í¨±¨	ÐÂÐÍ¹Ú×´²¡¶¾	¹Ù·½	ÐÂÔö	ÎäººÊÐ	Î¯Ô±»á	½¡¿µ	³öÔº	·ÎÑ×	¸ÐÈ¾	²¡Àý	ÖÎÓú
ÎÀÉú	ÍøÕ¾	Í¨±¨	ÐÂÐÍ¹Ú×´²¡¶¾	¹Ù·½	ÎäººÊÐ	Î¯Ô±»á	½¡¿µ	·ÎÑ×	¸ÐÈ¾
ÎÀÉú	·À¿Ø	ÐÂÐÍ¹Ú×´²¡¶¾	Õþ¸®	¼ÓÇ¿	²¿ÃÅ
±¨¸æ	±¨µÀ	×ÛºÏ	ÊÀ½çÎÀÉú×éÖ¯	ÐÂÐÍ¹Ú×´²¡¶¾	±±¾©	ÈÕÄÚÍß	È·Õï	¸ÐÈ¾	ÐÂ»ªÉç
ÎÀÉú	ËÀÍö	±¨¸æ	ÍøÕ¾	ÐÂÐÍ¹Ú×´²¡¶¾	±±¾©	ÐÂÔö	ÎäººÊÐ	Î¯Ô±»á	½¡¿µ	³öÔº	·ÎÑ×	¸ÐÈ¾	²¡Àý	ÖÎÓú
ÎÀÉú	È«Çò	²»Ã÷	°²È«	ÐÂÐÍ¹Ú×´²¡¶¾	²¡¶¾ÐÔ	×éÖ¯	¼ì²â	Ô­Òò	Î¯Ô±»á	·ÎÑ×	ÒßÇé	ÖÐ¹ú	Îäºº	²¡Àý
ÎÀÉú	²»Ã÷	Í¨±¨	ÐÂÐÍ¹Ú×´²¡¶¾	²¡¶¾ÐÔ	ÎÀ½¡Î¯	×éÖ¯	Ô­Òò	ÎäººÊÐ	½¡¿µ	·ÎÑ×	Îäºº	ÐÂ»ªÉç
ÐÂÐÍ¹Ú×´²¡¶¾	½¡¿µ
²»Ã÷	ÐÂÐÍ¹Ú×´²¡¶¾	ÑÐ¾¿	²¡¶¾ÐÔ	Ô­Òò	·ÎÑ×	Õë¶Ô	ÒßÇé	Îäºº	×¨¼Ò×é	²¡Àý	²¡Ô­
²»Ã÷	ÐÂÐÍ¹Ú×´²¡¶¾	ÑÐ¾¿	²¡¶¾ÐÔ	Ô­Òò	·ÎÑ×	Õë¶Ô	ÒßÇé	Îäºº	×¨¼Ò×é	²¡Àý	²¡Ô­
²»Ã÷	ÐÂÐÍ¹Ú×´²¡¶¾	²¡¶¾ÐÔ	ÊµÑéÊÒ	×éÖ¯	¼ì²â	Ô­Òò	·ÎÑ×	×¨¼Ò×é	²¡¶¾	²¡Àý	ºËËá
²»Ã÷	×¨¼Ò	ÐÂÐÍ¹Ú×´²¡¶¾	²¡¶¾ÐÔ	Ô­Òò	·ÎÑ×	ÒßÇé	Îäºº	×¨¼Ò×é	²¡Ô­	²¡Àý	ÐÂ»ªÉç
²»Ã÷	ÐÂÐÍ¹Ú×´²¡¶¾	²¡¶¾ÐÔ	¼ì²â	Ô­Òò	·ÎÑ×	×¨¼Ò×é	²¡¶¾	²¡Àý	ºËËá
