# Supplementary material for: The impact and management of internet-based public opinion dissemination during emergencies: A case study of Baidu News during the first wave of coronavirus disease 2019 (COVID-19)
Source: PLoS One. 2024 Apr 4;19(4):e0299374. doi: 10.1371/journal.pone.0299374 (PMC10994342; doi:10.1371/journal.pone.0299374)
Supplement: S1 File — (ZIP) [file pone.0299374.s001.zip › S1-Supporting information PONE-D-23-09860R1/Vosviewer/02Baidu News internet headlines-ANSI-高频词-共现矩阵词表.txt]

ÐÂÐÍ¹Ú×´²¡¶¾ 
·ÎÑ×
²¡Àý
¸ÐÈ¾
ÒßÇé
ÐÂÔö
È·Õï 
·À¿Ø
½¡¿µ
²¡¶¾
ÎÀÉú
±¨¸æ
ÖÐ¹ú
»¼Õß
Ò½Ôº
¸ÐÈ¾·ÎÑ×
×ÔÖÎÇø
³öÔº
Îäºº
±±¾©
´«²¥
½ØÖÁ
ÈËÃñ
¹ú¼Ò
¼ì²â
Î¯Ô±»á
ÐÂÎÅ
ÖØÖ¢
ÑÐ¾¿
ÎÀ½¡Î¯
ÀÛ¼Æ
ÐÂ»ªÉç
Ó¦¶Ô
¹Ú×´
ÕÙ¿ª
Ô¤·À
ºþ±±Ê¡
ÈËÔ±
ËÀÍö
·À»¤
ÍøÕ¾
ÎäººÊÐ
×öºÃ
¹ú¼ÒÎÀ½¡Î¯
»ñÏ¤
Áìµ¼
ÖÎÓú
×¨¼Ò×é
ÖÐÐÄ
ÒÉËÆ
¿¹»÷
Í¨±¨
ÊÀ½çÎÀÉú×éÖ¯
×¨¼Ò
ÐÂÐÍ
´óÑ§
»áÒé
·¢²¼»á
×éÖ¯
ÖÎÁÆ
Ò½ÁÆ
Õþ¸®
ÖÐÑë
ÁÙ´²
Ö¢×´
ºËËá
½üÈÕ
½Ó´¥
ÐÂ½®
¼²²¡
¿ªÕ¹
±¨µÀ
½­ËÕÊ¡
È«¹ú
Ð¡×é
¿ÆÑ§
¹Ù·½
×îÐÂ
±£ÕÏ
²¿Êð
¹úÎñÔº
·½°¸
¸ù¾Ý
°²È«
ºþ±±
¼²¿ØÖÐÐÄ
¹á³¹
Ê×Àý
ÐÂ¹Ú·ÎÑ×
¾ÈÖÎ
»ú¹¹
Ö¸»Ó²¿
¸ôÀë
¿ØÖÆ
¼á¾ö
¾­¹ý
¹«ÖÚ
Ô­Òò
±øÍÅ
Ò½Ñ§
ÕïÁÆ
ÏÂÎç
²¿ÃÅ
Ö±Ï½ÊÐ
ÒÔÀ´
ÁªºÏ
ºôÎüµÀ
´ëÊ©
¿ÚÕÖ
Ê±¼ä
²»Ã÷
Ðû²¼
Õë¶Ô
¼ÓÇ¿
Áª·À
È«Çò
È·ÈÏ
ÉÏº£
Ö÷ÈÎ
»ý¼«
ÒßÃç
Í¾¾¶
ÉíÌå
±±¾©ÊÐ
²¡¶¾ÐÔ
×é³¤
ÈÕ±¾
ÖØÇì
ÖÐ¹²ÖÐÑë
½øÒ»²½
´«È¾²¡
½¨Éè
ÈÕÄÚÍß
×ÛºÏ
ÈÕÉÏ
Ê±ÖÁ
ÄÏÉ½
²¡Ô­
Ç£¶¯
ÊµÑéÊÒ
Í¨Öª
Áª¿Ø
ÂäÊµ
ÂûÑÓ
Éç»á
È«Á¦
ÔºÊ¿
¿Æ¼¼
¹«²¼
¿ÆÑÐ
ÖØÇìÊÐ
ÖÐÒ½Ò©
Ö÷³Ö
ÕþÖÎ¾Ö
ÊÀÎÀ×éÖ¯
¼¼Êõ
×ÜÀí
¸ß¶È
ÈºÖÚ
ÆÕÍ¨ÐÍ
ÃüÃû
Ö¸Ê¾
µÚÈý
