# Supplementary material for: The impact and management of internet-based public opinion dissemination during emergencies: A case study of Baidu News during the first wave of coronavirus disease 2019 (COVID-19)
Source: PLoS One. 2024 Apr 4;19(4):e0299374. doi: 10.1371/journal.pone.0299374 (PMC10994342; doi:10.1371/journal.pone.0299374)
Supplement: S1 File — (ZIP) [file pone.0299374.s001.zip › S1-Supporting information PONE-D-23-09860R1/Vosviewer/03Baidu News internet headlines-ANSI_分词后.txt]

¾­ Ê¡ ¡¢ ÊÐ ×¨¼Ò×é ÁªºÏ ÆÀ¹À ,  ±» È·Õï Îª ÐÂÐÍ¹Ú×´²¡¶¾ ·ÎÑ× µÄ Ç® Ä³ ,  ·ûºÏ ÐÂÐÍ¹Ú×´²¡¶¾ ·ÎÑ× È·Õï ²¡Àý ½â³ý ¸ôÀë ºÍ ³öÔº ±ê×¼ ¡£ ³öÔº Ç° ,  Ëû Â¼ÖÆ ÁË Ò» ¶Î ÊÓÆµ ¶Ô Ò½Îñ ÈËÔ± ±íÊ¾ ¸ÐÐ» ¡£ Í¬Ê± ,  Ëû ±í  
ÈËÃñÍø ÄÏ¾© 2 ÔÂ 16 ÈÕ µç ( »ÆÖñ ÑÒ ) 2 ÔÂ 16 ÈÕÉÏ Îç ,  ½­ËÕÊ¡ ÎÀÉú ½¡¿µ Î¯ Í¨±¨ : 2020 Äê 2 ÔÂ 15 ÈÕ 0- 24 Ê± ,  ½­ËÕÊ¡ ±¨¸æ ÐÂÐÍ¹Ú×´²¡¶¾ ·ÎÑ× ÐÂÔö È·Õï ²¡Àý 13 Àý ¡£ ÆäÖÐ ,  ÇáÐÍ ²¡Àý 1 Àý ,  ÆÕÍ¨ÐÍ 
¼ÇÕß 15 ÈÕ ´Ó ËÄ´¨ ´óÑ§ »ªÎ÷ Ò½Ôº »ñÏ¤ ,  ¸Ã Ò½Ôº Ð¯ÊÖ ËÄ´¨ Ãñ×å ³ö°æÉç ¡¢ ËÄ´¨ ¿ÆÑ§¼¼Êõ ³ö°æÉç ÍÆ³ö È«¹ú Ê× ±¾ ²Ø ºº Ë«Óï °æ ºÍ ÒÍ ºº Ë«Óï °æ ¡¶ ÐÂÐÍ¹Ú×´²¡¶¾ ´óÖÚ ÐÄÀí ·À»¤ ÊÖ²á ¡· µç×ÓÊé ,  ÖúÁ¦ 
ÖÐÇà Íø ¼ÇÕß »Æ²© ) ¼ÇÕß ´Ó Î÷°² ½»Í¨ ´óÑ§ µÚÒ» ¸½Êô Ò½Ôº ÁË½â µ½ ,  ÓÉ ¸ÃÔº ¹ùÓÓÃñ ½ÌÊÚ ´øÁì µÄ ¿¹Òß Ò»Ïß Ó°Ïñ Ñ§ Õï¶Ï ×¨¼Ò ÍÅ¶Ó ,  ½ö ÓÃ ¶Ì¶Ì 10 Ìì Ê±¼ä ÍÆ³ö µÄ Ñ§Êõ ×¨Öø ¡¶ ÐÂÐÍ¹Ú×´²¡¶¾ 
ËÄ´¨Ê¡ ÐÂÐÍ¹Ú×´²¡¶¾ ·ÎÑ× ¾ÈÖÎ ¶¨µã »ú¹¹ ÐÅÏ¢ ¹«²¼ ! ÈËÃñÍø ³É¶¼ 2 ÔÂ 16 ÈÕ µç ¾Ý ½¡¿µ ËÄ´¨ ¹ÙÎ¢ ÏûÏ¢ ,  Îª ½øÒ» ×öºÃ È«Ê¡ ÐÂÐÍ¹Ú×´²¡¶¾ ¸ÐÈ¾·ÎÑ× »¼Õß Ò½ÁÆ ¾ÈÖÎ ¹¤×÷ ,  °´ÕÕ ¼¯ÖÐ »¼Õß ¡¢ ¼¯ÖÐ ×¨¼Ò 
½ØÖÁ 2 ÔÂ 15 ÈÕ 24 Ê± ,  Çàº£Ê¡ ÀÛ¼Æ ±¨¸æ ÐÂÐÍ¹Ú×´²¡¶¾ ·ÎÑ× È·Õï ²¡Àý 18 Àý ,  ÆäÖÐ : ÖØÖ¢ ²¡Àý 2 Àý ,  ËÀÍö ²¡Àý 0 Àý ,  ³öÔº ²¡Àý 13 Àý ¡£ ÀÛ¼Æ È·Õï ²¡Àý ÖÐ ,  Î÷ÄþÊÐ 15 Àý ,  º£±± ÖÝ 3 Àý ¡£ ÉÐÓÐ 5 Àý 
µ±Ç° ,  ÕýÖµ ÐÂÐÍ¹Ú×´²¡¶¾ ¸ÐÈ¾ µÄ ·ÎÑ× ÒßÇé ·À¿Ø ¹Ø¼ü Ê±ÆÚ ,  ÄÚ½­ÊÐ È«Ãæ Æô¶¯ ¹«¹²ÎÀÉúÊÂ¼þ Ò»¼¶ ÏìÓ¦ ¡£ ÄÚ½­ ¹«½» ¼¯ÍÅ ×÷Îª ·þÎñ ÊÐÃñ ³öÐÐ µÄ ´°¿Ú µ¥Î» ,  ¼á¾ö Öþ ÀÎ È«ÊÐ ¹ã´ó ÈËÃñ ÈºÖÚ ÉíÌå ½¡¿µ ºÍ 
ÐÂÐÍ¹Ú×´²¡¶¾ ¸ÐÈ¾ µÄ ·ÎÑ× ÒßÇé ´òÂÒ ÁË ´ó¶àÊý ÈË µÄ Éú»î ½Ú×à ,  ¹ØÓÚ ÐÂÐÍ¹Ú×´²¡¶¾ µÄ ¶Ô»° ½ØÍ¼ ¡¢ ÕÕÆ¬ µÈ ÔÚ ÍøÂç Ã½Ìå ºÍ Éç½» Æ½Ì¨ ´ËÆð±Ë·ü ,  Ò»Ê±¼ä Õæ¼ÙÄÑ±æ ¡£ ÒßÇé Ò¥ÑÔ ÎªºÎ ²ã³ö²»Çî ,  ´ó 
2 ÔÂ 15 ÈÕ ºÓÄÏÊ¡ ÐÂÔö ÐÂÐÍ¹Ú×´²¡¶¾ ·ÎÑ× È·Õï ²¡Àý 19 Àý  ºÓÄÏ ,  Ö£ÖÝ ,  ÐÂ»ªÍø ,  ÐÂ»ªÍø ºÓÄÏ ÆµµÀ ,  2 ÔÂ 15 ÈÕ ÒÑ ½â³ý ¹Û²ì 6006 ÈË ,  Õï¶Ï Îª ÒÉËÆ 63 ÈË ,  ¹²ÓÐ 8136 ÈË ÕýÔÚ ½ÓÊÜ Ò½Ñ§ ¹Û²ì ¡£ 
½ØÖÁ 2 ÔÂ 15 ÈÕ 24 Ê± ÐÂÐÍ ¹Ú×´ ²¡¶¾ ·ÎÑ× ÒßÇé ×îÐÂ Çé¿ö  - - - 2 ÔÂ 15 ÈÕ 0¡ª 24 Ê± ,  31 ¸ö Ê¡ ( ×ÔÖÎÇø ¡¢ Ö±Ï½ÊÐ ) ºÍ ÐÂ½® Éú²ú ½¨Éè ±øÍÅ ±¨¸æ ÐÂÔö È·Õï ²¡Àý 2009 Àý ,  ÐÂÔö ÖØÖ¢ ²¡Àý 219 Àý ,  ÐÂÔö 
¾Ý ÉÏº£ÊÐ ÎÀ½¡Î¯ ¹Ù·½ Î¢ ²© ÏûÏ¢ ,  2020 Äê 2 ÔÂ 15 ÈÕ 12¡ª 24 Ê± ,  ÉÏº£ÊÐ ÅÅ³ý ÐÂÐÍ¹Ú×´²¡¶¾ ·ÎÑ× ÒÉËÆ ²¡Àý 38 Àý ; ÐÂÔö È·Õï ²¡Àý 2 Àý ,  Îª ±¾ÊÐ ³£×¡ ÈË¿Ú ¡£ 
2 ÔÂ 15 ÈÕ 0¡ª 24 Ê± ,  ¸£½¨Ê¡ ±¨¸æ ÐÂÔö ÐÂÐÍ¹Ú×´²¡¶¾ ·ÎÑ× È·Õï ²¡Àý 2 Àý ¡£ ÆäÖÐ :  ¸£ÖÝÊÐ 2 Àý ( ²ÖÉ½Çø 1 Àý ¡¢ ½ú°²Çø 1 Àý ) ¡£  ÐÂÔö ÖÎÓú ³öÔº ²¡Àý 11 Àý ¡£  ±¨¸æ ÐÂÔö ÐÂÐÍ¹Ú×´²¡¶¾ ·ÎÑ× 
Ñë¹ãÍø ÉòÑô 2 ÔÂ 16 ÈÕ ÏûÏ¢ ( ¼ÇÕß ÐìÖ¾Ç¿ ) 2020 Äê 2 ÔÂ 15 ÈÕ 10 Ê±ÖÁ 24 Ê± ,  ÁÉÄþÊ¡ ÐÂÔö 1 Àý ÐÂÐÍ¹Ú×´²¡¶¾ ·ÎÑ× È·Õï ²¡Àý ,  Îª ºùÂ«µºÊÐ ²¡Àý ,  Êô ÆÕÍ¨ÐÍ ²¡Àý ¡£ ÐÂÔö 3 Àý ÖÎÓú ³öÔº ²¡Àý ¡£ Ä¿Ç° 
ÈËÃñÍø ºôºÍºÆÌØ 2 ÔÂ 16 ÈÕ µç  ( ³ÂÁ¢¸ý ) 2 ÔÂ 16 ÈÕ ,  ¼ÇÕß ´Ó ÄÚÃÉ¹Å ×ÔÖÎÇø ÎÀÉú ½¡¿µ Î¯Ô±»á »ñÏ¤ ,  2020 Äê 2 ÔÂ 15 ÈÕ 9 Ê±ÖÁ 16 ÈÕ 9 Ê± ,  ÄÚÃÉ¹Å ×ÔÖÎÇø ±¨¸æ ÐÂÔö ÐÂ¹Ú·ÎÑ× È·Õï ²¡Àý 2 Àý ,  ÐÂÔö 
Êó Äê µÄ µÚ Ò»³¡ Ñ© ôæÈ»¶øÖÁ ,  Ò»Ìõ ¡° Ç§Íò ±ð ³öÃÅ Íæ Ñ© ¡± µÄ ÏûÏ¢ ÔÚ ÅóÓÑ È¦ Ë¢ ÆÁ ¡£ ¡° ¿ÕÆø ÖÐ µÄ ¹Ú×´ ²¡¶¾ ±» Ñ©»¨ ´øµ½ µØÃæ ,  - 25¡æ ~ 5¡æ ÊÇ ¹Ú×´ ²¡¶¾ ×î ÎÈ¶¨ µÄ ×´Ì¬ ,  Ò² ÊÇ ¸ÐÈ¾ÐÔ ×îÇ¿ µÄ 
2 ÔÂ 16 ÈÕ ,  ÄþÏÄ Ó¦¶Ô ÐÂÐÍ¹Ú×´²¡¶¾ ·ÎÑ× ÒßÇé ¹¤×÷ Ö¸»Ó²¿ ·¢²¼ ×îÐÂ È«Çø ÐÂÐÍ¹Ú×´²¡¶¾ ·ÎÑ× ÒßÇé Í¨±¨ ¡£  2020 Äê 2 ÔÂ 15 ÈÕ 0- 24 Ê± ,  È«Çø ÎÞ ÐÂÔö ÐÂÐÍ¹Ú×´²¡¶¾ ·ÎÑ× È·Õï ²¡Àý ¡£ ÐÂÔö ³öÔº ²¡Àý 
½ñ ( 16) ÈÕ ,  ¼ÇÕß ´Ó ÖØÇì ÊÐ ÎÀÉú ½¡¿µ Î¯ »ñÏ¤ ,  2020 Äê 2 ÔÂ 15 ÈÕ 12¡ª 24 Ê± ,  ÖØÇìÊÐ ±¨¸æ ÐÂ¹Ú·ÎÑ× ÐÂÔö È·Õï ²¡Àý 6 Àý ,  ÐÂÔö ÖÎÓú ³öÔº ²¡Àý 18 Àý ¡£  ÐÂÔö È·Õï ²¡Àý ÖÐ ,  Íò ÖÝÇø 1 Àý ¡¢ ½­±±Çø 
ÈËÃñÍø ¹þ¶û±õ 2 ÔÂ 16 ÈÕ µç ,  ÔÚ Ëç»¯ÊÐ ´«È¾²¡ Ò½Ôº µÚ¶þ ²¡Çø Ò½»¤ ÈËÔ± ¾«ÐÄ ÕïÖÎ ºÍ »¤Àí ÏÂ ,  1 Ãû ÐÂÐÍ¹Ú×´²¡¶¾ ·ÎÑ× È·Õï »¼Õß ,  ÕïÖÎ Çé¿ö Á¼ºÃ ,  ·ûºÏ ³öÔº ±ê×¼ ,  È¬Óú ³öÔº ¡£ 
ÖÐÐÂÍø 2 ÔÂ 16 ÈÕ µç  ¾Ý ½­Î÷ ÎÀ½¡Î¯ ÍøÕ¾ ÏûÏ¢ ,  2020 Äê 2 ÔÂ 15 ÈÕ 0- 24 Ê± ,  ½­Î÷Ê¡ ±¨¸æ ÐÂÐÍ¹Ú×´²¡¶¾ ·ÎÑ× ÐÂÔö È·Õï ²¡Àý 12 Àý ,  ÐÂÔö ÖÎÓú ³öÔº ²¡Àý 29 Àý ¡£  ÍøÕ¾ ½ØÍ¼  ÐÂÔö È·Õï ²¡Àý ÖÐ ,  
2 ÔÂ 15 ÈÕ 0- 24 Ê± ,  ÎÒÇø ¹² ÐÂÔö ÐÂÐÍ¹Ú×´²¡¶¾ ·ÎÑ× È·Õï ²¡Àý 2 Àý ,  ÆäÖÐ ÄÏÄþÊÐ 1 Àý ¡¢ ·À³Ç¸ÛÊÐ 1 Àý ; ÐÂÔö ÒÉËÆ ²¡Àý 49 Àý ; ÐÂÔö ÖÎÓú ³öÔº ²¡Àý 6 Àý ( ÁøÖÝÊÐ 1 Àý ¡¢ ¹ðÁÖÊÐ 5 Àý ) ; ÎÞ ÐÂÔö 
2020 Äê 2 ÔÂ 15 ÈÕ 0- 24 Ê± ,  °²»ÕÊ¡ ±¨¸æ ÐÂÔö È·Õï ²¡Àý 12 Àý ,  ÐÂÔö ÒÉËÆ ²¡Àý 6 Àý ,  ÐÂÔö ÖÎÓú ³öÔº ²¡Àý 34 Àý ¡£  ÐÂÔö È·Õï ²¡Àý ÖÐ ,  °ö²º 4 Àý ¡¢ ¸·Ñô 2 Àý 
Ñë¹ãÍø Î÷°² 2 ÔÂ 15 ÏûÏ¢ ( ¼ÇÕß Íõ¼Ñ°® ) ¼ÇÕß ´Ó Î÷°² ¸ßÐÂÇø ÒßÇé ·À¿Ø Ö¸»Ó²¿ ÁË½â µ½ ,  ½üÆÚ ¸ßÐÂÇø Ò» Ãû ¾ÍÒ½ »¼Õß ±» È·¶¨ Îª ÐÂÐÍ¹Ú×´²¡¶¾ ¸ÐÈ¾ µÄ ·ÎÑ× È·Õï ²¡Àý ¡£ ¸Ã »¼Õß ÔøÓÚ 1 ÔÂ 19 ÈÕ ÖÁ 1
¸÷ ÆóÒµ Òª ¸ù¾Ý Éú²ú ¾­Óª ÌØµã ,  ½áºÏ ÐÂ¹Ú·ÎÑ× ÒßÇé ·À¿Ø Çé¿ö ,  ÈÏÕæ ×öºÃ ¸´¹¤ ¸´ ²úÇ° ÒÔ¼° Éú²ú ¹ý³Ì ÖÐ ·À»¤ ¡¢ ÒßÇé Ó¦¶Ô ¡¢ ¸öÌå ·À»¤ µÈ ÒßÇé ·À¿Ø ´ëÊ© ¡£  01 Í¨·ç »»Æø  ¼ÓÇ¿ ¹¤×÷ ³¡Ëù Í¨·ç »» 
¸÷ ÆóÒµ Òª ¸ù¾Ý Éú²ú ¾­Óª ÌØµã ,  ½áºÏ ÐÂ¹Ú·ÎÑ× ÒßÇé ·À¿Ø Çé¿ö ,  ÈÏÕæ ×öºÃ ¸´¹¤ ¸´ ²úÇ° ÒÔ¼° Éú²ú ¹ý³Ì ÖÐ ·À»¤ ¡¢ ÒßÇé Ó¦¶Ô ¡¢ ¸öÌå ·À»¤ µÈ ÒßÇé ·À¿Ø ´ëÊ© ¡£  01 ½¨Á¢ ·µ ¸Ú Ô±¹¤ ½¡¿µ ¿¨ ÖÆ¶È  ÇÐÊµ ÕÆ 
ÔÚ ¹¤×÷ µÄ Ê±ºò ,  ÓÉÓÚ ¹¤×÷ µÄ ÌØµã ¿ÉÄÜ Òª ½Ó´¥ ·Û³¾ ¿ÉÄÜ Òª ½Ó´¥ ¶¾Îï ,  ÐèÒª Åå´÷ ·À³¾ ·À¶¾ ¿ÚÕÖ ,  ÕâÑù ÀàÐÍ µÄ ¿ÚÕÖ ÄÜ ²»ÄÜ ·À ×¡ ÐÂÐÍ¹Ú×´²¡¶¾ ? 
ÌØ´Ë ¹«¸æ  ÄþÏÄ »Ø×å ×ÔÖÎÇø Ó¦¶Ô ÐÂÐÍ¹Ú×´  ²¡¶¾ ¸ÐÈ¾·ÎÑ× ÒßÇé ¹¤×÷ Ö¸»Ó²¿  2020 Äê 2 ÔÂ 15 ÈÕ  ( ÖÐ¹ú ÈÕ±¨ ÄþÏÄ ¼ÇÕßÕ¾  ºú¶¬Ã· ) ÖÐ¹ú ÈÕ±¨ Íø  È«Ììºò ´«²¥ È¨Íþ ¹ú¼Ê ¡¢ ¹úÄÚ ×ÊÑ¶ 
( ÍõÅô ) ¼ÇÕß 15 ÈÕ ´Ó ËÄ´¨ ´óÑ§ »ªÎ÷ Ò½Ôº »ñÏ¤ ,  ¸Ã Ò½Ôº Ð¯ÊÖ ËÄ´¨ Ãñ×å ³ö°æÉç ¡¢ ËÄ´¨ ¿ÆÑ§¼¼Êõ ³ö°æÉç ÍÆ³ö È«¹ú Ê× ±¾ ²Ø ºº Ë«Óï °æ ºÍ ÒÍ ºº Ë«Óï °æ ¡° ÐÂÐÍ¹Ú×´²¡¶¾ ´óÖÚ ÐÄÀí ·À»¤ ÊÖ²á ¡± 
¼ÇÕß 15 ÈÕ ´ÓÖÐ ¹ú Ò½Ò© ¼¯ÍÅ ÓÐÏÞ¹«Ë¾ ( ¹úÒ© ¼¯ÍÅ ) ÁË½â µ½ ,  ÐÂ¹Ú·ÎÑ× ÒßÇé ·¢Éú ÒÔÀ´ ,  ÆóÒµ ÒÑ ÀÛ¼Æ Éú²ú ÐÂÐÍ¹Ú×´²¡¶¾ ¼ì²â ÊÔ¼Á ºÐ 100 ÍòÈË ·Ý ¡£ 
ÖÐÐÂÍø Î÷°² 2 ÔÂ 15 ÈÕ µç  ( ¼ÇÕß  Ã· ïî ãñ  Í¨Ñ¶Ô±  ÎÄ ÍõÄÝ ) ÉÂÎ÷Ê¡ Ê×Àý ÐÂÐÍ¹Ú×´²¡¶¾ ·ÎÑ× ²ú¸¾ ¾­ Á½ ´Î ÐÂÐÍ¹Ú×´²¡¶¾ ºËËá ¼ì²â ½á¹û ¾ù ÏÔÊ¾ ÒõÐÔ ,  ·ûºÏ ³öÔº ±ê×¼ ,  ÓÚ 15 ÈÕ ÔÚ Î÷°² ½»´ó ¶þ 
2 ÔÂ 15 ÈÕ ,  ¹úÎñÔº Ó¦¶Ô ÐÂÐÍ¹Ú×´²¡¶¾ ¸ÐÈ¾·ÎÑ× ÒßÇé Áª·À Áª¿Ø »úÖÆ ÔÚ ±±¾© ¾ÙÐÐ ÐÂÎÅ ·¢²¼»á ,  ½»Í¨ ÔËÊä ²¿¸± ²¿³¤ ÁõÐ¡Ã÷ ¡¢ Ãñº½¾Ö ¸± ¾Ö³¤ Àî½¡ ¹úÌú ¼¯ÍÅ ¸±×Ü ¾­Àí ÀîÎÄÐÂ ¡¢ ¹ú¼ÒÎÀ½¡Î¯ ¼² 
8 ·ÖÖÓ ¡° ¿ì É¸ ¡± ³ö ½á¹û ¡¢ 3 Ð¡Ê± »ùÒò ¼ì²â ³ö ½á¹û ½ñÌì ,  ¼ÇÕß ´Ó ÄÏ¾©ÊÐ ÆÖ¿Ú ¸ßÐÂÇø »ñÏ¤ ,  ×øÂä ÔÚ ¸ÃÇø µÄ ÄÏ¾© ËÝ Ô¶ »ùÒò ¿Æ¼¼ ÓÐÏÞ¹«Ë¾ ³É¹¦ ÑÐ·¢ ³ö ÐÂÐÍ ¹Ú×´ ²¡¶¾ ¿ìËÙ Ó«¹â ÃâÒß ·ÖÎöÒÇ ,  ÕâÒ» 
¹®ÒåÊÐ 2 Àý ÐÂÐÍ¹Ú×´²¡¶¾ ·ÎÑ× È·Õï ²¡Àý È¬Óú  ºÓÄÏ ,  Ö£ÖÝ ,  ÐÂ»ªÍø ,  ÐÂ»ªÍø ºÓÄÏ ÆµµÀ ,  ½Ó Ö£ÖÝÊÐ ¼²¿ØÖÐÐÄ Í¨Öª ,  ¹®ÒåÊÐ ÐÂ¹Ú·ÎÑ× »¼Õß ³ÂÄ³Ä³ ¡¢ ÕÅ Ä³Ä³ ¾­ Ö£ÖÝÊÐ ¼²¿ØÖÐÐÄ Á½ ´Î ÐÂÐÍ¹Ú×´ 
ÖÐ¹ú ÇàÄê±¨ ¿Í»§ ¶Ë Ñ¶ ( ÖÐÇà ±¨ ¡¤ ÖÐÇà Íø ¼ÇÕß  ·¶Ñ© 2 ÔÂ 14 ÈÕ ,  ÓÉ Í¬ ¼Ã ´óÑ§ ÍÅ¶Ó ²ß»® ÍÆ³ö µÄ ¸ßÐ£ °æ ¡¶ ÐÂÐÍ¹Ú×´²¡¶¾ ·ÎÑ× ·À»¤ ÊÖ²á ¡· ( ¸ßÐ£ °æ ) È«Êé µç×Ó°æ ÉÏÏß Ê×·¢ ,  ÖúÁ¦ ¸ßÐ£ Ê¦Éú 
¹®ÒåÊÐ 2 Àý ÐÂÐÍ¹Ú×´²¡¶¾ ·ÎÑ× È·Õï ²¡Àý È¬Óú  ºÓÄÏ ,  Ö£ÖÝ ,  ÐÂ»ªÍø ,  ÐÂ»ªÍø ºÓÄÏ ÆµµÀ ,  ½Ó Ö£ÖÝÊÐ ¼²¿ØÖÐÐÄ Í¨Öª ,  ¹®ÒåÊÐ ÐÂ¹Ú·ÎÑ× »¼Õß ³ÂÄ³Ä³ ¡¢ ÕÅ Ä³Ä³ ¾­ Ö£ÖÝÊÐ ¼²¿ØÖÐÐÄ Á½ ´Î ÐÂÐÍ¹Ú×´ 
Îäºº ÐÂÐÍ¹Ú×´²¡¶¾ ·ÎÑ× ÒßÇé ·¢Éú ºó ,  1 ÔÂ 7 ÈÕ ,  ÎÒ Ö÷³Ö ÕÙ¿ª ÖÐÑë ÕþÖÎ ¾Ö ³£Î¯»á »áÒé Ê± ,  ¾Í ¶Ô ÐÂÐÍ¹Ú×´²¡¶¾ ·ÎÑ× ÒßÇé ·À¿Ø ¹¤×÷ Ìá³ö ÁË ÒªÇó ¡£ 1 ÔÂ 20 ÈÕ ,  ÎÒ ×¨ÃÅ ¾Í ÒßÇé ·À¿Ø ¹¤×÷ ×÷³ö ÅúÊ¾ ,  Ö¸ 
ÁªºÏ ×¨¼Ò ¿¼²ì×é ½« Óë ¹úÎñÔº Ó¦¶Ô ÐÂÐÍ¹Ú×´²¡¶¾ ¸ÐÈ¾·ÎÑ× ÒßÇé Áª·À Áª¿Ø »úÖÆ Ïà¹Ø ²¿ÃÅ ½øÐÐ ÉîÈë ½»Á÷ ,  Ö®ºó ½« ¶Ô Èý¸ö Ê¡ ( ÊÐ ) ½øÐÐ ¿¼²ì ,  ÁË½â ³ÇÏç ·À¿Ø ´ëÊ© µÄ ÊµÊ© Çé¿ö ¼° Ð§¹û ,  ·ÃÎÊ Ïà¹Ø Á÷ÐÐ 
Ô­ ±êÌâ : ÐÂÐÍ¹Ú×´²¡¶¾ ¸ÐÈ¾ µÄ ·ÎÑ× ÒßÇé ·À¿Ø ½ÓÊÕ ¾èÔù ¹«¸æ ( Ò» )  ÐÂ¹Ú·ÎÑ× ÒßÇé ·¢Éú ÒÔÀ´ ,  È«Çø ÉÏÏÂ ÈÏÕæ ¹á³¹ ÂäÊµ µ³ÖÐÑë ¡¢ ¹úÎñÔº ÒßÇé ·À¿Ø µÄ ¸÷Ïî ¾ö²ß ²¿Êð ¼° ×ÔÖÎÇø µ³Î¯ ¡¢ Õþ¸® µÄ ¹¤×÷ 
Îª Õë¶ÔÐÔ Ö¸µ¼ ÉÌ³¡ ºÍ ³¬ÊÐ µÈ ÈËÈº ÃÜ¼¯ ³¡Ëù ×öºÃ ÎÀÉú·À »¤ ,  ·ÀÖ¹ ÐÂÐÍ¹Ú×´²¡¶¾ ·ÎÑ× ÂûÑÓ ºÍ À©É¢ ,  ÎÒÃÇ ×éÖ¯ ±àÖÆ ÁË ÐÂÐÍ¹Ú×´²¡¶¾ ·ÎÑ× Á÷ÐÐ ÆÚ¼ä ÉÌ³¡ ºÍ ³¬ÊÐ ÎÀÉú ·À»¤ Ö¸ÄÏ ¡£ ÏÖ Ó¡·¢ ¸ø ÄãÃÇ ,  ¹© 
ÔÚ Ò»ÏµÁÐ ÓÐÁ¦ ´ëÊ© µÄ ÍÆ¶¯ ÏÂ ,  ÎÒ¹ú ÒßÇé ×ÜÌå ÐÎÊÆ ³öÏÖ ÁË Ò»Ð© »ý¼« ±ä»¯ ¡£ Ã¿ÈÕ È·Õï ÈËÊý ×Ô 2 ÔÂ 4 ÈÕ Æð ´ó·ù ¼õÉÙ ¡£ ¾Ý ¹ú¼ÒÎÀ½¡Î¯ ·¢²¼ µÄ ×îÐÂ ÒßÇé Êý¾Ý Í³¼Æ ,  2 ÔÂ 13 ÈÕ 0¡ª 24 Ê± ,  È«¹ú ³ý 
2020 Äê 2 ÔÂ 14 ÈÕ 0- 24 Ê± ,  Çàº£Ê¡ ±¨¸æ ÐÂÐÍ¹Ú×´²¡¶¾ ·ÎÑ× ÐÂÔö È·Õï ²¡Àý 0 Àý ,  ÐÂÔö ÖØÖ¢ ²¡Àý 0 Àý ,  ÐÂÔö ËÀÍö ²¡Àý 0 Àý ,  ÐÂÔö ³öÔº ²¡Àý 0 Àý ¡£ µ±ÈÕ ÎÞ ÐÂÔö È·Õï ²¡Àý ºÍ ÒÉËÆ ²¡Àý ¡£  ½ØÖÁ 2 ÔÂ 
Ñë¹ãÍø º£¿Ú 2 ÔÂ 15 ÈÕ ÏûÏ¢ ( ¼ÇÕß ÖìÓÀ 2020 Äê 2 ÔÂ 14 ÈÕ 0 Ê± - 24 Ê± ,  º£ÄÏÊ¡ ±¨¸æ ÐÂÐÍ¹Ú×´²¡¶¾ ·ÎÑ× ÐÂÔö È·Õï ²¡Àý 5 Àý ,  ÐÂÔö ÖØÖ¢ ²¡Àý 0 Àý ,  ÐÂÔö ËÀÍö ²¡Àý 0 Àý ,  ÐÂÔö ÖØÖ¢ ²¡Àý ×ª Çá Ö¢ 
ÉÂÎ÷ ÈÕ±¨ Ñ¶  2 ÔÂ 14 ÈÕ ,  ¼ÇÕß ´Ó ÉÂÎ÷Ê¡ ÎÀÉú ½¡¿µ Î¯Ô±»á »ñÏ¤ : Îª ½øÒ»²½ ÍÆ½ø ÐÂÐÍ¹Ú×´²¡¶¾ ºËËá ¼ì²â ¹¤×÷ ,  Ê¡ ÎÀÉú ½¡¿µ Î¯ ×éÖ¯ ×¨¼Ò ¶Ô Äâ ¿ªÕ¹ ÐÂÐÍ¹Ú×´²¡¶¾ ºËËá ¼ì²â µÄ Ò½ÁÆ »ú¹¹ ºÍ µÚÈý·½ 
½ØÖÁ 2 ÔÂ 14 ÈÕ 24 Ê± ºÓÄÏÊ¡ ÐÂÐÍ¹Ú×´²¡¶¾ ·ÎÑ× ÒßÇé ×îÐÂ Çé¿ö  ÐÂÔö 28 Àý  ÖÎÓú 45 Àý  ºÓÄÏ ,  Ö£ÖÝ ,  ÐÂ»ªÍø ,  ÐÂ»ªÍø ºÓÄÏ ÆµµÀ ,  ÐÂÔö È·Õï ²¡Àý ÖÐ ,  ÐÅÑôÊÐ 9 Àý ¡¢ ÄÏÑôÊÐ 4 Àý ¡¢ å§ÑôÊÐ 4 Àý ¡¢ 
±¨¸æ ÐÂÔö ÐÂÐÍ¹Ú×´²¡¶¾ ·ÎÑ× ÒÉËÆ ²¡Àý 6 Àý ¡£ ÆäÖÐ :  ¸£ÖÝÊÐ 3 Àý ( ¹ÄÂ¥Çø 1 Àý ¡¢ Ì¨½­Çø 1 Àý ¡¢ ½ú°²Çø 1 Àý ) ;  ÈªÖÝÊÐ 2 Àý ( »Ý°²ÏØ 1 Àý ¡¢ µÂ»¯ÏØ 1 Àý ) ;  ÈýÃ÷ÊÐ 1 Àý ( Äþ»¯ÏØ 1 Àý ) ¡£ 
9. Ô±¹¤ ±» È·Õï Îª ÐÂÐÍ¹Ú×´²¡¶¾ ·ÎÑ× ²¡Àý ºó ,  ÓÉ ËùÔÚµØ ¼²²¡ Ô¤·À ¿ØÖÆ ²¿ÃÅ ¶Ô Æä Ëù ×¡ ·¿¼ä ºÍ µ½ ¹ý µÄ ³¡Ëù ¡¢ Ëù ½Ó´¥ ÎïÆ· ½øÐÐ È«Ãæ Ïû¶¾ ,  ²¢ ½« Æä ÃÜÇÐ ½Ó´¥ Õß ËÍ Õþ¸® Ö¸¶¨ ÃÜÇÐ ½Ó´¥ Õß ¼¯ÖÐ ¸ôÀë 
ÈËÃñÍø ºôºÍºÆÌØ 2 ÔÂ 15 ÈÕ µç  ( ³ÂÁ¢¸ý ) 2 ÔÂ 15 ÈÕ ,  ¼ÇÕß ´Ó ÄÚÃÉ¹Å ×ÔÖÎÇø ÎÀÉú ½¡¿µ Î¯Ô±»á »ñÏ¤ ,  2020 Äê 2 ÔÂ 14 ÈÕ 9 Ê±ÖÁ 15 ÈÕ 9 Ê± ,  ÄÚÃÉ¹Å ×ÔÖÎÇø ±¨¸æ ÐÂÔö ÐÂ¹Ú·ÎÑ× È·Õï ²¡Àý 3 Àý ¡£ ÐÂÔö 
2020 Äê 2 ÔÂ 14 ÈÕ 0- 24 Ê± ,  °²»ÕÊ¡ ±¨¸æ ÐÂÔö È·Õï ²¡Àý 16 Àý ,  ÐÂÔö ÒÉËÆ ²¡Àý 13 Àý ,  ÐÂÔö ÖÎÓú ³öÔº ²¡Àý 32 Àý ¡£  ÐÂÔö È·Õï ²¡Àý ÖÐ ,  °ö²º 4 Àý ¡¢ ¸·Ñô 4 Àý 
½üÈÕ ,  É½¶«Ê¡ Áìµ¼ ÓÚÏþÃ÷ ¡¢ ÍõËæÁ« ¡¢ ÁèÎÄ ÓÚ ¹ú°² ¡¢ ÈÎ°®ÈÙ ¡¢ ÓÚ½Ü ¡¢ ·¶»ªÆ½ ¡¢ ÁõÇ¿ ·Ö±ð ´ø¶Ó ¸° ²¿·Ö ÊÐ ,  ¶Ô ÐÂÐÍ¹Ú×´²¡¶¾ ·ÎÑ× ÒßÇé ·À¿Ø ¹¤×÷ ½øÐÐ ¶½µ¼ ¡£  2 ÔÂ 12 ÈÕ ÖÁ 13 ÈÕ ,  É½¶«Ê¡ ÈË´ó 
½ØÖÁ 2 ÔÂ 14 ÈÕ 24 Ê± ,  ½­ËÕÊ¡ ÀÛ¼Æ ±¨¸æ ÐÂÐÍ¹Ú×´²¡¶¾ ·ÎÑ× È·Õï ²¡Àý 604 Àý ¡£ ÆäÖÐ ,  ÇáÐÍ ²¡Àý 47 Àý ,  ÆÕÍ¨ÐÍ ²¡Àý 547 Àý ,  ÖØÐÍ ²¡Àý 6 Àý ,  Î£ ÖØÐÍ ²¡Àý 4 Àý ¡£ ³öÔº ²¡Àý 160 Àý ¡£ È·Õï ²¡Àý ÖÐ ,  ÄÏ 
2 ÔÂ 14 ÈÕ 0- 24 Ê± ,  ÎÒÇø ¹² ÐÂÔö ÐÂÐÍ¹Ú×´²¡¶¾ ·ÎÑ× È·Õï ²¡Àý 9 Àý ,  ÆäÖÐ ÄÏÄþÊÐ 2 Àý ¡¢ ÁøÖÝÊÐ 2 Àý ¡¢ ±±º£ÊÐ 3 Àý ¡¢ ÓñÁÖÊÐ 1 Àý ¡¢ ºÓ³ØÊÐ 1 Àý ; ÐÂÔö ÒÉËÆ ²¡Àý 44 Àý ; ÐÂÔö ÖÎÓú ³öÔº ²¡Àý 5 Àý 
½ØÖÁ 2 ÔÂ 14 ÈÕ 24 Ê± ÐÂÐÍ ¹Ú×´ ²¡¶¾ ·ÎÑ× ÒßÇé ×îÐÂ Çé¿ö  - - - 2 ÔÂ 14 ÈÕ 0¡ª 24 Ê± ,  31 ¸ö Ê¡ ( ×ÔÖÎÇø ¡¢ Ö±Ï½ÊÐ ) ºÍ ÐÂ½® Éú²ú ½¨Éè ±øÍÅ ±¨¸æ ÐÂÔö È·Õï ²¡Àý 2641 Àý ,  ÐÂÔö ÖØÖ¢ ²¡Àý 849 Àý ,  ÐÂÔö 
2020 Äê 2 ÔÂ 14 ÈÕ 12¡ª 24 Ê± ,  ÉÏº£ÊÐ ÅÅ³ý ÐÂÐÍ¹Ú×´²¡¶¾ ·ÎÑ× ÒÉËÆ ²¡Àý 47 Àý ; ÐÂÔö È·Õï ²¡Àý 8 Àý ,  ÆäÖÐ 7 Àý Îª ÍâµØ À´ »¦ ÈËÔ± ,  1 Àý Îª ±¾ÊÐ ³£×¡ ÈË¿Ú ¡£ 
¹ú¼Ê ÔÚÏß ±¨µÀ ( ¼ÇÕß  ËïÄÁÄþ ) : 14 ºÅ ,  4 ÃûÖÐ ¹ú¼® ÐÂÐÍ¹Ú×´²¡¶¾ ·ÎÑ× »¼Õß ÔÚ ÂíÀ´Î÷ÑÇ Ñ© À¼ Ý­ ( Òô Í¬ ¡° ¶ì ¡± ) ÖÝ Ë«Ïª Ã« Å´ Ò½Ôº È¬Óú ³öÔº ¡£ ÂíÀ´Î÷ÑÇ ÎÀÉú ²¿¸± ²¿³¤ ÀîÎÄ²Ä ¡¢ ÖÐ¹ú ×¤Âí À´ Î÷ÑÇ 
Ñë¹ãÍø ÉòÑô 2 ÔÂ 14 ÈÕ ÏûÏ¢ ( ¼ÇÕß ÐìÖ¾Ç¿ ) 2020 Äê 2 ÔÂ 14 ÈÕ 10 Ê±ÖÁ 22 Ê± ,  ÁÉÄþÊ¡ ÐÂÔö 2 Àý ÐÂÐÍ¹Ú×´²¡¶¾ ·ÎÑ× È·Õï ²¡Àý ,  ÆäÖÐ ´óÁ¬ÊÐ 1 Àý ¡¢ °°É½ÊÐ 1 Àý ,  ¾ù Îª ÆÕÍ¨ÐÍ ²¡Àý ¡£ ÐÂÔö 5 Àý ÖÎÓú 
Ñë¹ãÍø ´óÁ¬ 2 ÔÂ 14 ÈÕ ÏûÏ¢ ( ¼ÇÕß ÕÅ ËÄÇå  Í¨Ñ¶Ô± ÕÅÀöÏ¼ ) 2020 Äê 2 ÔÂ 14 ÈÕ 10 Ê±ÖÁ 22 Ê± ,  ÁÉÄþÊ¡ ÐÂÔö 2 Àý ÐÂÐÍ¹Ú×´²¡¶¾ ·ÎÑ× È·Õï ²¡Àý ,  ÆäÖÐ ´óÁ¬ÊÐ 1 Àý ¡¢ °°É½ÊÐ 1 Àý ,  ¾ù Îª ÆÕÍ¨ÐÍ ²¡Àý 
Ñë¹ãÍø ´óÁ¬ 2 ÔÂ 14 ÈÕ ÏûÏ¢ ( ¼ÇÕß ÕÅ ËÄÇå  Í¨Ñ¶Ô± ÕÅÀöÏ¼ ) 2020 Äê 2 ÔÂ 14 ÈÕ 10 Ê±ÖÁ 22 Ê± ,  ÁÉÄþÊ¡ ÐÂÔö 2 Àý ÐÂÐÍ¹Ú×´²¡¶¾ ·ÎÑ× È·Õï ²¡Àý ,  ÆäÖÐ ´óÁ¬ÊÐ 1 Àý ¡¢ °°É½ÊÐ 1 Àý ,  ¾ù Îª ÆÕÍ¨ÐÍ ²¡Àý 
Îª Ö§³Ö ×öºÃ ÐÂÐÍ¹Ú×´²¡¶¾ ·ÎÑ× ÒßÇé ·À¿Ø ¹¤×÷ ,  ±£ÕÏ ÈËÃñ ÈºÖÚ ÉíÌå ½¡¿µ ºÍ ÉúÃü °²È« ,  Ê¡ ²ÆÕþÌü ¡¢ Ê¡ Ë°Îñ¾Ö ¡¢ Ê¡ ·¢Õ¹ ¸Ä¸ï Î¯ ¡¢ Ê¡ ÃñÕþÌü ½« ÓÐ¹Ø Ë°·Ñ ÓÅ»Ý Õþ²ß ½øÐÐ ÁË ¼¯ÖÐ ÊáÀí ,  ²¢ ÔÚ ·¨¶¨ 
ÐÂÐÍ¹Ú×´²¡¶¾ »á ÈË ¸ÐÈ¾ ÈË ,  ÇÒ ´æÔÚ Ò»¶¨ ·¶Î§ µÄ ÉçÇø ´«²¥ ¡£ ±¾ ¼¯ ½« ºÍ ´ó¼Ò ·ÖÏí ÒßÇé Õâ ¶Î Ê±¼ä ÎÒÃÇ ÔõÃ´ ³Ô ²Å °²ÐÄ ¡£  Ò» ¡¢ ²»Òª Ê³ÓÃ ÒÑ¾­ »¼²¡ µÄ ¶¯Îï ¼°Æä ÖÆÆ· ; Òª ´Ó Õý¹æ ÇþµÀ ¹ºÂò ±ù ÏÊ 
ÖØÇì ÈÕ±¨ ¼ÇÕß 2 ÔÂ 13 ÈÕ ´Ó ÊÐ ÖªÊ¶ ²úÈ¨¾Ö »ñÏ¤ ,  ÖØÇì ¿¹»÷ ÐÂÐÍ¹Ú×´²¡¶¾ ·ÎÑ× ×¨Àû Êý¾Ý¿â ,  Ä¿Ç° ÒÑ ÕýÊ½ Íê³É ²¿Êð ,  Ãâ·Ñ Ïò Éç»á ¹«ÖÚ ¿ª·Å ,  Îª ÔÚ Óå ÆóÒµ ¡¢ ¿ÆÑÐÔº Ëù ºÍ Éç»á ¹«ÖÚ ¿ÆÑ§ ¿ªÕ¹ ¿ØÖÆ Òß 
¾Ý ÈÕ±¾ ¹²Í¬Éç ±¨µÀ ,  ±±º£µÀ Õþ¸® 14 ÈÕ Ðû²¼ ,  ÐÂ È·Õï 1 ÈË ¸ÐÈ¾ ÁË ÐÂÐÍ¹Ú×´²¡¶¾ ¡£  ÖÐÐÂÍø 2 ÔÂ 14 ÈÕ µç  ¾Ý ÈÕ±¾ ¹²Í¬Éç ±¨µÀ ,  ±±º£µÀ Õþ¸® 14 ÈÕ Ðû²¼ ,  ÐÂ È·Õï 1 ÈË ¸ÐÈ¾ ÁË ÐÂÐÍ¹Ú×´²¡¶¾ ¡£  
Ñ¶  ( ¼ÇÕß  Îâ¼Ñ¼Ñ ) ¼Ì ÖÓ ÄÏÉ½ ¡¢ ÀîÀ¼¾ê ÔºÊ¿ ÍÅ¶Ó ·Ö±ð Ðû²¼ »¼Õß ·à±ã Ñù±¾ ³É¹¦ ·ÖÀë ²¡¶¾ ,  2 ÔÂ 13 ÈÕ ÖÐ¹ú CDC ÍÅ¶Ó ´Ó Á½ Ê¡ µÄ ÐÂ¹Ú·ÎÑ× È·Õï ²¡Àý ±ã ±ê±¾ ÖÐ ³É¹¦ ·ÖÀë µ½ ÁË Á½ Öê ÐÂÐÍ¹Ú×´²¡¶¾ 
2 ÔÂ 12 ÈÕ 20 Ê±ÖÁ 2 ÔÂ 13 ÈÕ 20 Ê± ,  ¸ÊËàÊ¡ ÐÂÔö 3 Àý ÐÂÐÍ¹Ú×´²¡¶¾ ·ÎÑ× È·Õï ²¡Àý ¡£ 2 ÔÂ 13 ÈÕ ³öÏÖ ¼ä¶ÏÐÔ ¿ÈËÔ ¡¢ ÐØÃÆ ¡¢ ¿Ú¸É Ö¢×´ ,  ÐØ²¿ CT ÏÔÊ¾ : ÓÒ·Î ÉÏ Ò¶ Ç°¶Î ¡¢ ºó ¶Î ¼° ×ó ·Î ÏÂ Ò¶ Ñ×ÐÔ 
Ö§³Ö ÐÂÐÍ¹Ú×´²¡¶¾ ¸ÐÈ¾ µÄ ·ÎÑ× ÒßÇé ·À¿Ø ¹¤×÷ ,  ÏÖ ¾Í ÓÐ¹Ø ¸öÈËËù µÃ Ë° Õþ²ß ¹«¸æ ÈçÏÂ :  Ò» ¡¢ ¶Ô ²Î¼Ó ÒßÇé ·ÀÖÎ ¹¤×÷ µÄ Ò½Îñ ÈËÔ± ºÍ ·ÀÒß ¹¤×÷Õß °´ÕÕ Õþ¸® ¹æ¶¨ ±ê×¼ È¡µÃ µÄ ÁÙÊ±ÐÔ ¹¤×÷ ²¹Öú ºÍ ½± 
2019 Äêµ× Í»·¢ µÄ ÐÂ¹Ú·ÎÑ× ÒßÇé ²»½ö Ç£¶¯ ×Å ÒÚÍò ¹úÈË µÄ ÐÄ ,  Ò² ÒýÆð ÁË ÊÀ½ç ¹Ø×¢ ,  1 ÔÂ 30 ÈÕ ,  ÊÀ½çÎÀÉú×éÖ¯ ½« ÐÂÐÍ¹Ú×´²¡¶¾ ¸ÐÈ¾ µÄ ·ÎÑ× ÒßÇé ÁÐÎª ¹ú¼Ê ¹Ø×¢ µÄ Í»·¢ ¹«¹²ÎÀÉúÊÂ¼þ ¡£ Õâ´Î ÒßÇé 
ÈËÃñÍø ÑÅ¼Ó´ï 2 ÔÂ 14 ÈÕ µç ( ¼ÇÕß ÐìÎ° ) 2 ÔÂ 14 ÈÕ ,  ÖÐ¹ú ×¤ ¶«ÃË ´óÊ¹ µËÎý¾ü ÔÚ ¶«ÃË ÃØÊé´¦ »á¼û ¶«ÃË ÃØÊé ³¤ÁÖ Óñ »Ô ¡£ µËÎý¾ü ÏòÁÖÓñ »Ô Í¨±¨ ÁË ÐÂÐÍ¹Ú×´²¡¶¾ ·ÎÑ× ÓÐ¹Ø Çé¿ö ,  ²¢ ¾Í ÖÐ¹ú Óë 
ÐÂ»ªÉç ±±¾© 2 ÔÂ 14 ÈÕ µç  2 ÔÂ 14 ÈÕ ,  ÉÏº£ ºÏ×÷ ×éÖ¯ ·¢±í ÉùÃ÷ ,  Ö§³Ö ÖÐ·½ Îª ¿¹»÷ ÐÂÐÍ¹Ú×´²¡¶¾ ·ÎÑ× ÒßÇé Ëù ×ö µÄ Å¬Á¦ ¡£  ÉùÃ÷ Ö¸³ö ,  ÉÏº£ ºÏ×÷ ×éÖ¯ ³ÉÔ±¹ú »¶Ó­ ÖÐ¹ú Õþ¸® ºÍ ÈËÃñ Îª ¿¹»÷ ÐÂ¹Ú 
È·Õï ²¡Àý ÒÑ ÊÕÈë ¶¨µã Ò½Ôº ½øÐÐ ¾ÈÖÎ ,  Ð¡Çø ¾ÓÃñ ²»ÓÃ µ£ÐÄ ºÍ ½¹ÂÇ ¡£ Ï£Íû ´ó¼Ò ÔÚ ÒßÇé ÆÚ¼ä ×¢Òâ ¡° ÇÚ Ï´ÊÖ ¡¢ ´÷¿ÚÕÖ ¡¢ ³£ Í¨·ç ¡¢ ÇÚ ¶ÍÁ¶ ¡¢ ²» Ôú¶Ñ ¡¢ ½² ÀñÒÇ ¡¢ ÎÈ ÐÄÌ¬ ¡¢ Ê÷ ÐÅÐÄ ¡¢ ²»ÐÅ Ò¥ ¡¢ ²» 
ÐÂÐÍ¹Ú×´²¡¶¾ ¸ÐÈ¾·ÎÑ× ÒßÇé ÐÎÊÆ ÑÏ¾þ ,  È·Õï ºÍ ÒÉËÆ ²¡ ÀýÊý ÈÔ ÔÚ ÉÏÉý ,  ÁÙ´² ÕïÖÎ Ñ¹Á¦ ¾Þ´ó ,  ÈÃ ËùÓÐ ²¡ÈË ¾¡Ôç ½ÓÊÜ ¼ì²â ºÍ Õï¶Ï ,  ÆÈÔÚÃ¼½Þ ! ÔÚ Õâ ³¡ Ã»ÓÐ ÏõÑÌ µÄ Õ½ÒÛ ÖÐ ,  ¶Ô ÒÉËÆ »¼Õß ½øÐÐ 
½üÈÕ ,  ËÄ´¨Ê¡ ¿ÆÑ§³Ç ÎÀÉú ½¡¿µ Î¯Ô±»á ×éÖ¯ ×¨¼Ò ,  ¶Ô ËÄ´¨Ê¡ ¿ÆÑ§³Ç Ò½Ôº ¼ìÑé¿Æ ÊµÑéÊÒ ½øÐÐ ÏÖ³¡ ºË²é ,  ²¢ ¶Ô Ïà¹Ø ÈËÔ± ½øÐÐ ¼¼Êõ ÅàÑµ ,  Í¬Òâ ËÄ´¨Ê¡ ¿ÆÑ§³Ç Ò½Ôº ¿ªÕ¹ ÐÂÐÍ¹Ú×´²¡¶¾ ºËËá ¼ì²â È·Õï ¡£ 
2020 Äê 2 ÔÂ 13 ÈÕ 0- 24 Ê± ,  ºÓÄÏÊ¡ ÐÂÔö ÐÂÐÍ¹Ú×´²¡¶¾ ·ÎÑ× È·Õï ²¡Àý 15 Àý ¡£ ÐÂÔö È·Õï ²¡Àý ÖÐ ,  ÐÅÑôÊÐ 3 Àý ¡£  2 ÔÂ 13 ÈÕ ,  ÐÅÑô ÐÂÔö ÖÎÓú »¼Õß 11 Àý ¡£ ÆäÖÐ ,  ÐÅÑôÊÐ µÚÎå ÈËÃñ Ò½Ôº ÐÂÔö ÖÎÓú 
2 ÔÂ 13 ÈÕ 11 Ê± ,  ±øÍÅ Ê×Àý ÐÂÐÍ¹Ú×´²¡¶¾ ·ÎÑ× È·Õï »¼Õß ¾­¹ý ×ÔÖÎÇø Ò½ÁÆ ¾ÈÖÎ ×¨¼Ò×é ¡¢ ±øÍÅ Ò½ÁÆ ¾ÈÖÎ ×¨¼Ò×é µÄ ¿ÆÑ§ Ö¸µ¼ ºÍ Æß Ê¦ Ò½Ôº µÄ ×ÛºÏ ÕïÖÎ ,  ·ûºÏ ¹ú¼Ò ÎÀÉú ½¡¿µ Î¯Ô±»á ÐÂÐÍ¹Ú×´²¡¶¾ ·ÎÑ× 
Ä¿Ç° ÐÂ¹Ú²¡¶¾ µÄ Ö÷Òª ´«²¥ Í¾¾¶ »¹ÊÇ ÒÔ ºôÎüµÀ ·É Ä­ ´«²¥ ºÍ ½Ó´¥ ´«²¥ ÎªÖ÷ ¡£ ¶ÔÓÚ ÐÂÐÍ¹Ú×´²¡¶¾ ÒýÆð µÄ ´«È¾²¡ ,  ÓÉÓÚ Ëü ÊÇ ÐÂ·¢ ´«È¾²¡ ,  ÎÒÃÇ ¶Ô Ëü µÄ ÈÏÊ¶ ÊÇ Ò»¸ö ²»¶Ï ÍêÉÆ 
ÑÐ¾¿ ·¢ÏÖ ,  ¹Ú×´ ²¡¶¾ ¿ÉÄÜ »á Í¨¹ý ¹¥»÷ ±í´ï Ñª¹Ü ½ôÕÅ ËØ ×ª»¯ Ã¸ 2( ACE2) µÄ II ÐÍ ·ÎÅÝ ÉÏÆ¤ Ï¸°û ·¢»Ó ÖÂ²¡ ×÷ÓÃ ¡£ ÓÐ ¹Ûµã ÈÏÎª ,  ACEI Àà Ò©Îï »á ·´Éä ÐÔ Ôö¼Ó ACE2,  Ôö¼Ó ²¡¶¾ ¸ÐÈ¾ ¼¸ÂÊ ¡£ ¶ø ÁíÓÐ 
ÔÚ ÐÂ¹Ú·ÎÑ× Á÷ÐÐ Ê±ÆÚ ,  ÄÑÃâ »¹ »á ÓÐ ²»ÉÙ ÅóÓÑ ÄÚÐÄ ½ôÕÅ ,  ¡° ÎÒ ºÃÏñ Éú²¡ ÁË ,  ÊÇ ²»ÊÇ ³öÏÖ ¿ÈËÔ ¡¢ ·¢ÉÕ ¾ÍÊÇ ÐÂÐÍ¹Ú×´²¡¶¾ ·ÎÑ× ? ¡± Êµ¼ÊÉÏ ,  ¸ÐÈ¾ ÐÂÐÍ¹Ú×´²¡¶¾ ºÍ ÆÕÍ¨ ¸ÐÃ° ¡¢ Á÷¸Ð µÄ ÁÙ´² ±íÏÖ 
½ØÖÁ 2020 Äê 2 ÔÂ 14 ÈÕ 10 Ê± ,  ÁÉÄþÊ¡ ÀÛ¼Æ ±¨¸æ ÐÂÐÍ¹Ú×´²¡¶¾ ·ÎÑ× È·Õï ²¡Àý 117 Àý ,  ÖÎÓú ³öÔº 24 Àý ,  ËÀÍö 1 Àý ¡£ 117 Àý È·Õï ²¡Àý ÖÐ ,  ÉòÑôÊÐ 28 Àý ¡¢ ´óÁ¬ÊÐ 17 Àý ¡¢ °°É½ÊÐ 3 Àý ¡¢ ±¾ÏªÊÐ 3 Àý 
ÐÂÐÍ¹Ú×´²¡¶¾ ¸ÐÈ¾ Òý·¢ µÄ ·ÎÑ× ÔÚ ÖÐ¹ú ¶à µØ ÂûÑÓ ,  ÇéÊÆ ÑÏ¾þ ¡£ ¶«Ö¥ ¼¯ÍÅ ¾ö¶¨ Ïò Ïà¹Ø ´ÈÉÆ »ú¹¹ ¾èÔù 100 ÍòÔª ÈËÃñ±Ò ,  Ö§Ô® ÖÐ¹ú ¿¹»÷ ´Ë´Î ÒßÇé ¡£ ´ËÍâ ,  ¶«Ö¥»¹ ÔÚ ÈÕ±¾ ½ô¼± ³ï´ë ¿ÚÕÖ 10000 Ã¶ ,  ¾­ 
2020 Äê 2 ÔÂ 13 ÈÕ 0- 24 Ê± ,  Õã½­Ê¡ ±¨¸æ ÐÂÐÍ¹Ú×´²¡¶¾ ·ÎÑ× ÐÂÔö È·Õï ²¡Àý 10 Àý ,  ÐÂÔö ³öÔº ²¡Àý 40 Àý ¡£ ÆäÖÐ :  ÐÂÔö È·Õï ²¡Àý ÖÐ ,  º¼ÖÝÊÐ 3 Àý ¡¢ ÎÂÖÝÊÐ 6 Àý ¡¢ ÉÜÐËÊÐ 1 Àý ; ÐÂÔö ³öÔº ²¡Àý ÖÐ 
Ñë¹ãÍø ÉîÛÚ 2 ÔÂ 13 ÈÕ ÏûÏ¢ ( ¼ÇÕß ÀîÇ¿ Í¨Ñ¶Ô± Éî ÎÀÐÅ 2 ÔÂ 13 ÈÕ ÏÂÎç ,  ¾­ ×¨¼Ò×é »áÕï ,  ÉîÛÚ ÔÙÓÐ 13 Ãû ÐÂÐÍ¹Ú×´²¡¶¾ ·ÎÑ× È·Õï »¼Õß ³öÔº ,  ÀÛ¼Æ ´ï 94 ÈË ¡£  ¾­¹ý ÉîÛÚÊÐ µÚÈý ÈËÃñ Ò½Ôº ( ÄÏ 
ÐÂÐÍ¹Ú×´²¡¶¾ ÒßÃç µÄ ÑÐ·¢ Ö® Â· ×ß µ½ ÄÄ¶ù ÁË ?  Ê²Ã´ ÊÇ ÒßÃç  ÒßÃç ÊÇ Ö¸ Îª Ô¤·À ¡¢ ¿ØÖÆ ¼²²¡ µÄ ·¢Éú ¡¢ Á÷ÐÐ ,  ÓÃÓÚ ÈËÌå ÃâÒß ½ÓÖÖ µÄ Ô¤·ÀÐÔ ÉúÎïÖÆÆ· ,  °üÀ¨ ÃâÒß ¹æ»® ÒßÃç ºÍ ·Ç ÃâÒß ¹æ»® ÒßÃç ¡£ 
1 ÔÂ 21 ÈÕ Ë«Ë« ½ÓÊÜ ×¡Ôº ¸ôÀë ÖÎÁÆ ,  ²¢ È·Õï ÐÂÐÍ¹Ú×´²¡¶¾ ¸ÐÈ¾ ¡£  Ê©Ç¿ ¾õµÃ ºÜ ¾ªÑÈ ,  ÒòÎª ÔÚ´Ë Ö®Ç° ,  Ëû Ò»Ö± ÈÏÎª ¡° ×Ô¼º ÊÇ °²È« µÄ ¡± ¡£  Ô­À´ ,  Ëû ´Ó 1 ÔÂ 3 ÈÕ Æð ,  ÏÈºó Á½ ´Î ¸° Îäºº ¹«¸É ,  
ÈËÃñÍø ÄÏ¾© 2 ÔÂ 13 ÈÕ µç ( ÕÅöÎ ) 2 ÔÂ 13 ÈÕÉÏ Îç ,  ½­ËÕÊ¡ ÎÀÉú ½¡¿µ Î¯ Í¨±¨ : 2020 Äê 2 ÔÂ 12 ÈÕ 0- 24 Ê± ,  ½­ËÕÊ¡ ±¨¸æ ÐÂÐÍ¹Ú×´²¡¶¾ ·ÎÑ× ÐÂÔö È·Õï ²¡Àý 27 Àý ¡£ ÆäÖÐ ,  ÇáÐÍ ²¡Àý 6 Àý ,  ÆÕÍ¨ÐÍ 
ÏÖÓÐ ±¨¸æ ÐÂÐÍ¹Ú×´²¡¶¾ ·ÎÑ× ÒÉËÆ ²¡Àý ¹² 69 Àý ¡£ ÆäÖÐ :  ¸£ÖÝÊÐ 20 Àý ( ¹ÄÂ¥Çø 3 Àý ¡¢ Ì¨½­Çø 1 Àý ¡¢ ²ÖÉ½Çø 4 Àý ¡¢ ½ú°²Çø 3 Àý ¡¢ ³¤ÀÖ Çø 1 Àý ¡¢ ÃöºîÏØ 3 Àý ¡¢ Á¬½­ÏØ 2 Àý ¡¢ ÃöÇåÏØ 2 Àý ¡¢ 
¼ä¸ô 24 Ð¡Ê± Á½ ´Î ºôÎüµÀ ²¡Ô­ ºËËá ¼ì²â ¾ù Îª ÒõÐÔ ,  Í¬Ê± ¾­ Ó°Ïñ Ñ§ ¼ì²é ÏÔÊ¾ ·Î²¿ Ñ×Ö¢ Ã÷ÏÔ ÎüÊÕ ,  ¾­ Î÷²Ø ×ÔÖÎÇø Ò½ÁÆ ¾ÈÖÎ ×¨¼Ò×é ÆÀ¹À ,  ·ûºÏ ÐÂÐÍ¹Ú×´²¡¶¾ ·ÎÑ× È·Õï ²¡Àý ½â³ý ¸ôÀë ºÍ ³öÔº ±ê×¼ ¡£ 
¾Ý Î÷²Ø ÎÀ½¡Î¯ ÍøÕ¾ ÏûÏ¢ ,  2 ÔÂ 12 ÈÕ ,  Î÷²Ø Ê×Àý ÐÂÐÍ¹Ú×´²¡¶¾ ·ÎÑ× È·Õï »¼Õß ´Ó ×ÔÖÎÇø µÚÈý ÈËÃñ Ò½Ôº ÖÎÓú ³öÔº ¡£  »¼Õß ÕÅ Ä³Ä³ ¾­¹ý 18 Ìì µÄ ¾«ÐÄ ÖÎÁÆ ,  ÌåÎÂ »Ö¸´ Õý³£ 1 ÖÜ ÒÔÉÏ ,  ºôÎüµÀ Ö¢×´ 
ÐÂÐÍ¹Ú×´²¡¶¾ ¸ÐÈ¾ µÄ ·ÎÑ× ÒßÇé Ç£¶¯ ×Å 14 ÒÚ ÈËÃñ µÄ ÐÄ ,  È«¹ú ÈËÃñ ¶¼ ¼ÓÈë ÁË Õâ ³¡ ¿¹»÷ ÒßÇé µÄ ¾Ñ»÷Õ½ ¡£ ÖÐ¹ú¿Æ Ñ§ ¼¼Êõ ´óÑ§ µÚÒ» ¸½Êô Ò½Ôº ¡¢ ÖÐ¹ú¿Æ Ñ§ ¼¼Êõ ´óÑ§ ³ö°æÉç ×éÖ¯ Ïà¹Ø ×¨¼Ò Îª ·ÜÕ½ ÔÚ 
¾Ý ÊÀ½çÎÀÉú×éÖ¯ ( WHO) 2 ÔÂ 11 ÈÕ ·¢²¼ µÄ Ò» ·Ý ÐÂÐÍ¹Ú×´²¡¶¾ ( 2019- nCoV) Çé¿ö ±¨¸æ ÏÔÊ¾ ,  Ô½À´Ô½ ¶à µÄ Ö¤¾Ý ±íÃ÷ ,  ÐÂ¹Ú²¡¶¾ ºÍ ÔÚ òùòð ÖÐ ´«²¥ µÄ ¹Ú×´ ²¡¶¾ ( CoV) Ö®¼ä ´æÔÚ ÁªÏµ ¡£ ¸ü¾ß Ìå 
¸ù¾Ý °²»ÕÊ¡ ÎÀ½¡Î¯ ·¢²¼ µÄ ÏûÏ¢ ,  °²»ÕÊ¡ ´óÁ¦ ÍÆ¶¯ ÖÐÒ½Ò© ÕïÖÎ ÐÂÐÍ¹Ú×´²¡¶¾ ·ÎÑ× ¹¤×÷ ¡£ °²»ÕÊ¡ ÒªÇó ¶¨µã ÊÕÖÎ Ò½Ôº ¶Ô ÆÕÍ¨ È·Õï »¼Õß ÔÚ µÚÒ» Ê±¼ä ·þÓÃ ÓÉ ¹ú¼ÒÎÀ½¡Î¯ ¡¢ ¹ú¼Ò ÖÐÒ½Ò© ¹ÜÀí¾Ö ÁªºÏ 
2020 Äê 2 ÔÂ 11 ÈÕ 0- 24 Ê± ,  Çàº£Ê¡ ±¨¸æ ÐÂÐÍ¹Ú×´²¡¶¾ ·ÎÑ× ÐÂÔö È·Õï ²¡Àý 0 Àý ,  ÐÂÔö ÖØÖ¢ ²¡Àý 0 Àý ,  ÐÂÔö ËÀÍö ²¡Àý 0 Àý ,  ÐÂÔö ³öÔº ²¡Àý 2 Àý ¡£ µ±ÈÕ ÎÞ ÐÂÔö È·Õï ²¡Àý ºÍ ÒÉËÆ ²¡Àý ¡£  ½ØÖÁ 2 ÔÂ 
Ñë¹ãÍø ÖØÇì 2 ÔÂ 12 ÈÕ ÏûÏ¢ ( ¼ÇÕß ÁõÕ¿ ÖØÇìÊÐ ÎÀÉú ½¡¿µ Î¯ Í¨±¨ : 2 ÔÂ 11 ÈÕ 12¡ª 24 Ê± ,  ÖØÇìÊÐ ±¨¸æ ÐÂ¹Ú·ÎÑ× ÐÂÔö È·Õï ²¡Àý 16 Àý ,  ÐÂÔö ÖØÐÍ ²¡Àý 2 Àý ,  ÖØÐÍ ²¡Àý ×ª ÆÕÍ¨ÐÍ ²¡Àý 7 Àý ,  ÖØÐÍ 
¹Ú×´ ,  Ö¸ ²¡¶¾ µÄ ¶ÀÌØ ÐÎ×´ ,  ×÷Îª Ò» ÖÖ ´óÐÍ ²¡¶¾ ¼Ò×å ,  ¹Ú×´ ²¡¶¾ ³£¼ûÓÚ ²¸ÈéÀà ºÍ ÄñÀà ÖÐ ¡£ ÔÚ 2019- nCoV »ùÒò×é ÖÐ ,  ×î ³¤ »ùÒò ±àÂë 4405 ¸ö °±»ùËá ,  Õâ¸ö µ°°× ÊÇ·Ç ½á¹¹ÐÔ ¶à µ°°× ,  °üÀ¨ ¶à ¸ö 
½ØÖÁ 2020 Äê 2 ÔÂ 11 ÈÕ 24 Ê± ,  ÁÉÄþÊ¡ ÀÛ¼Æ ±¨¸æ ÐÂÐÍ¹Ú×´²¡¶¾ ·ÎÑ× È·Õï ²¡Àý 116 Àý ,  ÖÎÓú ³öÔº 19 Àý ¡£ 116 Àý È·Õï ²¡Àý ÖÐ ,  ÉòÑôÊÐ 28 Àý ¡¢ ´óÁ¬ÊÐ 16 Àý ¡¢ °°É½ÊÐ 3 Àý ¡¢ ±¾ÏªÊÐ 3 Àý ¡¢ µ¤¶«ÊÐ 
¹âÃ÷ Íø Ñ¶  2 ÔÂ 11 ÈÕ ,  ÊÀÎÀ×éÖ¯ ×Ü ¸ÉÊÂ Ì· µÂÈü ÔÚ È«Çò ÑÐ¾¿ Óë ´´ÐÂ ÂÛÌ³ ¼ÇÕß»á ÉÏ Ðû²¼ ,  ½« ÐÂÐÍ¹Ú×´²¡¶¾ ÃüÃû Îª ¡° COVID- 19¡± ,  ÆäÖÐ ¡° Co¡± ´ú±í ¡° ¹Ú×´ ²¡¶¾ ¡± ,  ¡° Vi¡± Îª ¡° ²¡¶¾ ¡± ,  
ÊÀÎÀ×éÖ¯ ×Ü ¸ÉÊÂ Ì·µÂ Èû 11 ÈÕ ±íÊ¾ ,  ÐÂÐÍ¹Ú×´²¡¶¾ ÒßÃç ÓÐÍû ÔÚ 18 ¸ö ÔÂ ÄÚ ×¼±¸ ¾ÍÐ÷ ,  Ä¿Ç° ÈÔ Ðè ½ß¾¡È«Á¦ ·À¿Ø ²¡¶¾ ¡£ 
ÐÂ»ªÉç ¿ìÑ¶ : ÊÀÎÀ×éÖ¯ ×Ü ¸ÉÊÂ Ì·µÂ Èû 11 ÈÕ ±íÊ¾ ,  ÐÂÐÍ¹Ú×´²¡¶¾ ÒßÃç ÓÐÍû ÔÚ 18 ¸ö ÔÂ ÄÚ ×¼±¸ ¾ÍÐ÷ ,  Ä¿Ç° ÈÔ Ðè ½ß¾¡È«Á¦ ·À¿Ø ²¡¶¾ ¡£ 
µ±µØ Ê±¼ä 11 ÈÕ ,  ÊÀÎÀ×éÖ¯ ÔÚ ÈÕÄÚÍß ÕÙ¿ª ·¢²¼»á ,  Ðû²¼ ½« ÐÂÐÍ¹Ú×´²¡¶¾ ÕýÊ½ ÃüÃû Îª COVID- 19,   ´Ë Ó¢ÎÄ ËõÐ´ ÏóÕ÷ ×Å 19 Äê ·¢ÏÖ µÄ ¹Ú×´ ²¡¶¾ ¼²²¡ ¡£ ÊÀÎÀ×éÖ¯ ×Ü ¸ÉÊÂ Ì·µÂ Èû ±íÊ¾ ,  Ñ¡Ôñ ÕâÒ» 
ÐÂ»ªÉç ¿ìÑ¶ : ÊÀ½çÎÀÉú×éÖ¯ ×Ü ¸ÉÊÂ Ì·µÂ Èû 11 ÈÕ ÔÚ ÈðÊ¿ ÈÕÄÚÍß Ðû²¼ ,  ½« ÐÂÐÍ¹Ú×´²¡¶¾ ¸ÐÈ¾ µÄ ·ÎÑ× ÃüÃû Îª ¡° Covid- 19¡± ¡£  2 ÔÂ 11 ÈÕ ,  ÔÚ ÈðÊ¿ ÈÕÄÚÍß ,  ÊÀ½çÎÀÉú×éÖ¯ ×Ü ¸ÉÊÂ Ì· µÂÈü ³öÏ¯ ÐÂ 
ÐÂÐÍ¹Ú×´²¡¶¾ È«Çò ÑÐ¾¿ Óë ´´ÐÂ ÂÛÌ³ ÔÚ ÈÕÄÚÍß ¿ªÄ»  - - -  ÐÂ»ªÉç ÈÕÄÚÍß 2 ÔÂ 11 ÈÕ µç ( ¼ÇÕß ÄôÏþÑô  ÁõÇú ÁèÜ° ÊÀ½çÎÀÉú×éÖ¯ ºÍ ¡° È«Çò ´«È¾²¡ ·À¿Ø ÑÐ¾¿ ºÏ×÷ ×éÖ¯ ¡± 11 ÈÕ ÔÚ ÈðÊ¿ ÈÕÄÚÍß 
ÈËÃñÍø À¼ÖÝ 2 ÔÂ 11 ÈÕ µç ( ¼ÇÕß ÒøÑà ) ¼ÇÕß ½ñÈÕ ´Ó ¸ÊËàÊ¡ ¿Æ¼¼ Ìü »ñÏ¤ ,  ¡¶ ¸ÊËàÊ¡ ÐÂÐÍ¹Ú×´²¡¶¾ ¸ÐÈ¾ µÄ ·ÎÑ× ÒßÇé ÐÄÀí ·À»¤ Ö¸µ¼ ÊÖ²á ¡· ÈÕÇ° ÕýÊ½ ³ö°æ ,  ¸ÃÊé ·ÖÎª ¼²²¡ Æª ¡¢ »ù´¡ »¤Àí Æª ¡¢ ÉíÐÄ 
±¨µÀ ³Æ ¸Ã º½°à Îª 2 ÔÂ 3 ÈÕ ´Ó ¿ÏÄáÑÇ Ê×¶¼ ÄÚÂÞ±Ï ·ÉÍù ¹ãÖÝ µÄ CZ634 º½°à ,  ¡° ÓÉÓÚ »õ²Õ ÒÑ Âú ,  ¹¤×÷ ÈËÔ± ½ô¼± ½« ¿Í²Õ Ç°²Õ Çå ¿Õ ,  ½« ¾èÖú ¸ø ¹úÄÚ ¿¹»÷ ÐÂÐÍ¹Ú×´²¡¶¾ µÄ Îï×Ê ·ÅÔÚ ¿Í²Õ ÔËËÍ »Ø¹ú ¡± ¡£ 
¹ûÊß ±íÃæ »á ¸½×Å ÐÂÐÍ¹Ú×´²¡¶¾ ? ²» ´÷¿ÚÕÖ ¼Ý³µ ±» ¿Û 6 ·Ö ? Ò¥ÑÔ ×÷¹Ö Äª »ÅÕÅ  2020 Äê 02 ÔÂ 11 ÈÕ  16: 51 À´Ô´ : »¥ÁªÍø ÁªºÏ ±ÙÒ¥ Æ½Ì¨ ²ÎÓë »¥¶¯  
ÐÂÐÍ¹Ú×´²¡¶¾ ÒßÇé ²»¶Ï ÑÓ ÉÕ ,  ¶Ô Ì¨¸Û Á½µØ µÄ ¾­¼Ã Ôì³É ²» Ð¡ µÄ ³å»÷ ¡£  
2020 Äê 2 ÔÂ 10 ÈÕ 0 Ê± - 24 Ê± ,  º£ÄÏÊ¡ ±¨¸æ ÐÂÐÍ¹Ú×´²¡¶¾ ·ÎÑ× ÐÂÔö È·Õï ²¡Àý 6 Àý ,  ÐÂÔö ÖØÖ¢ ²¡Àý 0 Àý ,  ÐÂÔö ËÀÍö ²¡Àý 0 Àý ,  ÐÂÔö ÖØÖ¢ ²¡Àý ×ª Çá Ö¢ ²¡Àý 1 Àý ,  ÐÂÔö ³öÔº ²¡Àý 0 Àý ; ÐÂÔö È·Õï 
¿ÆÆÕ : ´©É½¼× ¿ÉÄÜ ÊÇ ÐÂÐÍ¹Ú×´²¡¶¾ ¡° ¶þ´«ÊÖ ¡± Âð  - - - ½üÈÕ ÓÐ ÑÐ¾¿ ÈÏÎª ,  ´©É½¼× ¿ÉÄÜ ÊÇ ÐÂÐÍ¹Ú×´²¡¶¾ µÄ Ç±ÔÚ ÖÐ¼ä ËÞÖ÷ ,  Õâ Òý·¢ ÁË Ò»Ð© ÕùÒé ºÍ ÌÖÂÛ ¡£ ÄÇ Ê²Ã´ ÊÇ ²¡¶¾ ÖÐ¼ä ËÞÖ÷ ? ÕâÏî ÑÐ¾¿ 
¼ÇÕß ½ñÌì ´Ó É½¶«Ê¡ ÎÀÉú ½¡¿µ Î¯Ô±»á ÁË½â µ½ ,  2020 Äê 2 ÔÂ 10 ÈÕ 12- 24 Ê± ,  É½¶«Ê¡ ±¨¸æ ÐÂÐÍ¹Ú×´²¡¶¾ ·ÎÑ× ÐÂÔö È·Õï ²¡Àý 20 Àý ,  ÀÛ¼Æ È·Õï ²¡Àý 486 Àý ( º¬ ÖØÖ¢ ²¡Àý 18 Àý ,  Î£ ÖØÖ¢ ²¡Àý 9 Àý ,  
( ¿¹»÷ ÐÂ¹Ú·ÎÑ× ) ÄÚÃÉ¹Å ÎÞ ÐÂÔö ÐÂÐÍ¹Ú×´²¡¶¾ ·ÎÑ× È·Õï ²¡Àý  ÖÐÐÂÍø ºôºÍºÆÌØ 2 ÔÂ 11 ÈÕ µç  ( ¼ÇÕß  ÕÅçâ ) 11 ÈÕ ,  ÄÚÃÉ¹Å ×ÔÖÎÇø ÎÀÉú ½¡¿µ Î¯Ô±»á ¹Ù·½ ·¢²¼ ÏûÏ¢ ³Æ ,  2020 Äê 2 ÔÂ 10 ÈÕ 10 Ê± 
¹ØÓÚ ÐÂÐÍ¹Ú×´²¡¶¾ ,  ÎÒÃÇ ¾¿¾¹ ÁË½â ¶àÉÙ ,  ÆäÖÐ ÄÄÐ© ÎÊÌâ ÒÑ¾­ ÔÚ ¿ÆÑ§½ç ºÍ Ò½Ñ§½ç ´ï³É ¹²Ê¶ ,  ÄÄÐ© ¿ÆÑ§ ÖªÊ¶ ºÍ Ò½Ñ§ ³£Ê¶ ÓÖ ÄÜ °ïÖú ÈËÃÇ ´ò ºÃ Õâ ³¡ Õ½ Òß ? 
Îª ¼á¾ö ÂäÊµ µ³ÖÐÑë ¡¢ ¹úÎñÔº ¾ö²ß ²¿Êð ,  È«Á¦ Ö§Ô® ºþ±±Ê¡ ¿ªÕ¹ ÐÂÐÍ¹Ú×´²¡¶¾ ·ÎÑ× ·ÀÖÎ ¹¤×÷ ,  ¼á¾ö ´ò Ó® ÒßÇé ·À¿Ø ×è»÷Õ½ ,  ¹ú¼Ò ÎÀÉú ½¡¿µ Î¯ ¾Ù È«¹ú Ö® Á¦ ,  ¼¯ ÓÅÖÊ ×ÊÔ´ ,  ½¨Á¢ Ê¡¼Ê ¶Ô¿Ú Ö§Ô® ºþ±±Ê¡ 
Îª ¼á¾ö ÂäÊµ µ³ÖÐÑë ¡¢ ¹úÎñÔº ¾ö²ß ²¿Êð ,  È«Á¦ Ö§Ô® ºþ±±Ê¡ ¿ªÕ¹ ÐÂÐÍ¹Ú×´²¡¶¾ ·ÎÑ× ·ÀÖÎ ¹¤×÷ ,  ¼á¾ö ´ò Ó® ÒßÇé ·À¿Ø ×è»÷Õ½ ,  ¹ú¼Ò ÎÀÉú ½¡¿µ Î¯ ¾Ù È«¹ú Ö® Á¦ ,  ¼¯ ÓÅÖÊ ×ÊÔ´ ,  ½¨Á¢ Ê¡¼Ê ¶Ô¿Ú Ö§Ô® ºþ±±Ê¡ 
ÈËÃñÍø ÄÏ¾© 2 ÔÂ 11 ÈÕ µç ( ÕÅöÎ ) ½­ËÕÊ¡ ÎÀ½¡Î¯ 2 ÔÂ 11 ÈÕ ·¢²¼ ,  2020 Äê 2 ÔÂ 10 ÈÕ 0- 24 Ê± ,  ½­ËÕÊ¡ ±¨¸æ ÐÂÐÍ¹Ú×´²¡¶¾ ·ÎÑ× ÐÂÔö È·Õï ²¡Àý 23 Àý ¡£ ÆäÖÐ ,  ÇáÐÍ ²¡Àý 7 Àý ,  ÆÕÍ¨ÐÍ ²¡Àý 16 Àý ¡£ 
ÈËÃñÍø ÄÏ¾© 2 ÔÂ 11 ÈÕ µç ( ÕÅöÎ ) ½­ËÕÊ¡ ÎÀ½¡Î¯ 2 ÔÂ 11 ÈÕ ·¢²¼ ,  2020 Äê 2 ÔÂ 10 ÈÕ 0- 24 Ê± ,  ½­ËÕÊ¡ ±¨¸æ ÐÂÐÍ¹Ú×´²¡¶¾ ·ÎÑ× ÐÂÔö È·Õï ²¡Àý 23 Àý ¡£ ÆäÖÐ ,  ÇáÐÍ ²¡Àý 7 Àý ,  ÆÕÍ¨ÐÍ ²¡Àý 16 Àý ¡£ 
2020 Äê 2 ÔÂ 10 ÈÕ 0- 24 Ê± ,  ºÓÄÏÊ¡ ÐÂÔö ÐÂÐÍ¹Ú×´²¡¶¾ ·ÎÑ× È·Õï ²¡Àý 32 Àý ,  ÐÂÔö ³öÔº ²¡Àý 29 Àý ,  ÐÂÔö ËÀÍö ²¡Àý 1 Àý ¡£ ÐÂÔö È·Õï ²¡Àý ÖÐ ,  ÐÅÑôÊÐ 8 Àý ( º¬ ¹ÌÊ¼ÏØ 4 Àý ) ¡¢ ×¤ÂíµêÊÐ 3 Àý ¡¢ 
2 ÔÂ 10 ÈÕ 0¡ª 24 Ê± ,  31 ¸ö Ê¡ ( ×ÔÖÎÇø ¡¢ Ö±Ï½ÊÐ ) ºÍ ÐÂ½® Éú²ú ½¨Éè ±øÍÅ ±¨¸æ ,  ÐÂÔö È·Õï ²¡Àý 2478 Àý ( ºþ±± 2097 Àý ) ,  ÐÂÔö ÖØÖ¢ ²¡Àý 849 Àý ( ºþ±± 839 Àý ) ,  ÐÂÔö ËÀÍö ²¡Àý 108 Àý ( ºþ±± 103 Àý 
¾Ý É½Î÷Ê¡ ÎÀÉú ½¡¿µ Î¯Ô±»á ÍøÕ¾ ÏûÏ¢ ,  2020 Äê 2 ÔÂ 10 ÈÕ 0 Ê±ÖÁ 24 Ê± ,  É½Î÷Ê¡ ±¨¸æ ÐÂÔö ÐÂÐÍ¹Ú×´²¡¶¾ ·ÎÑ× È·Õï ²¡Àý 3 Àý ,  ÆäÖÐ : Ì«Ô­ÊÐ 1 Àý ( Íò °ØÁÖ Çø 1 Àý ) ¡¢ ½úÖÐ ÊÐ 1 Àý ( Æ½Ò£ÏØ 1 Àý ) 
¾Ý ¸ÊËà ÎÀ½¡Î¯ ÍøÕ¾ ÏûÏ¢ ,   ½ØÖÁ 2 ÔÂ 10 ÈÕ 20 Ê± ,  ¸ÊËà ÐÂÔö 3 Àý ÐÂÐÍ¹Ú×´²¡¶¾ ·ÎÑ× È·Õï ²¡Àý ¡£  ÔÚ ¸ÊËà ±¦ Ê¯»¨ Ò½Ôº ×¡Ôº ¸ôÀë ,  Å¼ ÓÐ ¸É¿È ,  2 ÔÂ 7 ÈÕÒÔ ¡° ÒÉËÆ ÐÂÐÍ¹Ú×´²¡¶¾ ·ÎÑ× ¡± ×ªÔË ÖÁ 
¾Ý ¸ÊËà ÎÀ½¡Î¯ ÍøÕ¾ ÏûÏ¢ ,   ½ØÖÁ 2 ÔÂ 10 ÈÕ 20 Ê± ,  ¸ÊËà ÐÂÔö 3 Àý ÐÂÐÍ¹Ú×´²¡¶¾ ·ÎÑ× È·Õï ²¡Àý ¡£  ÔÚ ¸ÊËà ±¦ Ê¯»¨ Ò½Ôº ×¡Ôº ¸ôÀë ,  Å¼ ÓÐ ¸É¿È ,  2 ÔÂ 7 ÈÕÒÔ ¡° ÒÉËÆ ÐÂÐÍ¹Ú×´²¡¶¾ ·ÎÑ× ¡± ×ªÔË ÖÁ 
Îª ÒÀ·¨ ³ÍÖÎ ·Áº¦ ÐÂÐÍ¹Ú×´²¡¶¾ ¸ÐÈ¾·ÎÑ× ÒßÇé ·À¿Ø Î¥·¨ ·¸×ï ÐÐÎª ,  ±£ÕÏ ÈËÃñ ÈºÖÚ ÉúÃü °²È« ºÍ ÉíÌå ½¡¿µ ,  ±£ÕÏ Éç»á °²¶¨ ÓÐÐò ,  ±£ÕÏ ÒßÇé ·À¿Ø ¹¤×÷ Ë³Àû ¿ªÕ¹ ,  ¸ù¾Ý ÓÐ¹Ø ·¨ÂÉ ¡¢ Ë¾·¨ ½âÊÍ µÄ ¹æ¶¨ ,  
ÐÂÐÍ¹Ú×´²¡¶¾ »á ²»»á Í¨¹ý ·à¿Ú ´«²¥ ?  - - - ×¨¼Ò ±íÊ¾ ,  Ä¿Ç° À´¿´ ,  ÐÂ¹Ú²¡¶¾ Ö÷Òª µÄ ´«²¥ Í¾¾¶ »¹ÊÇ Í¨¹ý ºôÎüµÀ ·É Ä­ ´«²¥ ºÍ ½Ó´¥ ´«²¥ ¡£ 
Ñë ÊÓÍø ÏûÏ¢ : ÐÂÐÍ¹Ú×´²¡¶¾ ·ÎÑ× ÒßÇé ÈÔÈ» Ç£¶¯ ×Å ¹«ÖÚ µÄ ÐÄ ,  ¾Í ÁÙ´² ±íÏÖ À´¿´ ,  ´ó²¿·Ö ±» ¸ÐÈ¾ µÄ ÈËÈº ²¢²» »á ³öÏÖ Ö¢×´ »òÕß Ö¢×´ ±È½Ï ÇáÎ¢ ,  µ« Ò² ÓÐ ²»ÉÙ ÖØÖ¢ »¼Õß ,  ÉõÖÁ ±» ²¡¶¾ ¶á×ß ÁË ÉúÃü 
ÐÂ»ªÉç Îäºº 2 ÔÂ 9 ÈÕ µç ÖÐ¹ú ¹¤³ÌÔº ÔºÊ¿ ¡¢ ºþ±±Ê¡ ÐÂ¹Ú·ÎÑ× ÒßÇé ·À¿Ø ¿ÆÑÐ ¹¥¹Ø×é ×¨¼Ò ¡¢ »ªÖÐ Å©Òµ ´óÑ§ ½ÌÊÚ ³Â»À´º 9 ÈÕ Íí ½ÓÊÜ ÐÂ»ªÉç ¼ÇÕß ²É·Ã Ê± Ëµ ,  ÐÂÐÍ¹Ú×´²¡¶¾ ²»ÊÇ SARS ¹Ú×´ ²¡¶¾ ,  ´Ë 
ÖÐÐÂÍø 2 ÔÂ 10 ÈÕ µç  ¾Ý ¸£½¨Ê¡ ÎÀ½¡Î¯ ÍøÕ¾ ÏûÏ¢ ,  2 ÔÂ 9 ÈÕ 0¡ª 24 Ê± ,  ¸£½¨Ê¡ ±¨¸æ ÐÂÔö ÐÂÐÍ¹Ú×´²¡¶¾ ·ÎÑ× È·Õï ²¡Àý 11 Àý ¡£ ÆäÖÐ :  ¸£ÖÝÊÐ 1 Àý ( ½ú°²Çø 1 Àý ) ;  ÏÃÃÅÊÐ 3 Àý ( Ë¼ Ã÷ Çø 1
2 ÔÂ 9 ÈÕ 0¡ª 24 Ê± ,  31 ¸ö Ê¡ ( ×ÔÖÎÇø ¡¢ Ö±Ï½ÊÐ ) ºÍ ÐÂ½® Éú²ú ½¨Éè ±øÍÅ ±¨¸æ ,  ÐÂÔö È·Õï ²¡Àý 3062 Àý ( ºþ±± 2618 Àý ) ,  ÐÂÔö ÖØÖ¢ ²¡Àý 296 Àý ( ºþ±± 258 Àý ) ,  ÐÂÔö ËÀÍö ²¡Àý 97 Àý ( ºþ±± 91 Àý ,  
ÁÉÄþ ´î½¨ È«¹ú Ê× ¸ö Ê¡¼¶ ÐÂÐÍ¹Ú×´²¡¶¾ ·ÎÑ× Ó°Ïñ »áÕï Æ½Ì¨ ¡£  ±±¾© : ²»µÃ ¾Ü¾ø ÕÐÂ¼ »ò ½âÆ¸ ÒßÇé ÑÏÖØ µØÇø ÀÍ¶¯Õß ¡£  ÄÚÃÉ¹Å ÆôÓÃ Á÷¶¯ ÈË¿Ú ×ÔÖú µÇ¼Ç ÏµÍ³ ,  ÒªÇó ËùÓÐ ·µ³Ì ÈËÔ± Í¨¹ý ÍøÉÏ ×ÔÖ÷ Ìî±¨ 
ÕÙ¿ª µÄ µÚ Ê®¾Å ³¡ ÒßÇé ·À¿Ø ÀýÐÐ ·¢²¼»á ÉÏ ,  ÖÐ¹ú ¹¤³ÌÔº ÔºÊ¿ ¡¢ ºþ±±Ê¡ ÐÂ¹Ú·ÎÑ× ÒßÇé ·À¿Ø ¿ÆÑÐ ¹¥¹Ø×é ×¨¼Ò ¡¢ »ªÖÐ Å©Òµ ´óÑ§ ½ÌÊÚ ³Â»À´º ±íÊ¾ ,  ÑÐ¾¿ ·ÖÎö ·¢ÏÖ ,  ÐÂÐÍ¹Ú×´²¡¶¾ ÊôÓÚ SARS ¹Ú×´ ²¡¶¾ 
Õë¶Ô ÍøÓÑ ¹ØÐÄ µÄ ÐÂ¹Ú²¡¶¾ ÊÇ·ñ ´æÔÚ ÆøÈÜ½º ´«²¥ ,  ÖÐ¹ú ¼²²¡ Ô¤·À ¿ØÖÆ ÖÐÐÄ ´«È¾²¡ Ô¤·À ¿ØÖÆ ´¦ ´ËÍâ ,  Å©²úÆ· ÔÚ ÊÛÂô ¡¢ ÔËÊä µÄ ¹ý³Ì ÖÐ ,  ÊÇ ²»ÊÇ »á ¸½×Å ÐÂÐÍ¹Ú×´²¡¶¾ ? Å©²úÆ· Âò »Ø¼Ò ºó ÈçºÎ 
¿ÕÆø ÖÐ ÊÇ·ñ ÓÐ ÐÂÐÍ¹Ú×´²¡¶¾ ? »¹ ÄÜ ¿ª´° Í¨·ç Âð ?  - - - ´Ó Õâ¸ö ½Ç¶È ½² ,  ÔÚ ÈÕ³£ Í¨·ç »·¾³ ÏÂ ,  ¿ÕÆø ÖÐ Ò»°ã ²»»á ÓÐ ÐÂÐÍ¹Ú×´²¡¶¾ ¡£ ËùÒÔ ½¨Òé Ã¿Ìì ÖÁÉÙ Á½ ´Î ¿ª´° Í¨·ç ,  ÊÇ ½µµÍ ¸ÐÈ¾ ·çÏÕ µÄ ÓÐÐ§ 
½â·Å¾ü ×ÜÒ½Ôº µÚÎå Ò½Ñ§ ÖÐÐÄ »ñ Åú ÐÂÐÍ¹Ú×´²¡¶¾ ºËËá ¼ì²â µ¥Î»  - - - ½â·Å¾ü ×ÜÒ½Ôº µÚÎå Ò½Ñ§ ÖÐÐÄ ÁÙ´² ¼ìÑé Ò½Ñ§ ÖÐÐÄ ½üÈÕ Ë³Àû Í¨¹ý ±±¾©ÊÐ ÎÀÉú ½¡¿µ Î¯Ô±»á ÉóºË ¼° ±±¾©ÊÐ ¼²¿ØÖÐÐÄ ¼ì²â ½á¹û 
×ÔÖÎÇø µ³Î¯ Êé¼Ç ¡¢ ×ÔÖÎÇø ÐÂÐÍ¹Ú×´²¡¶¾ ·ÎÑ× ÒßÇé ·À¿Ø ¹¤×÷ Áìµ¼ Ð¡×é ×é³¤ ³ÂÈ«¹ú ³öÏ¯ »áÒé ²¢ ½²»° ¡£ ×ÔÖÎÇø Ö÷Ï¯ ¡¢ ×ÔÖÎÇø ÐÂÐÍ¹Ú×´²¡¶¾ ·ÎÑ× ÒßÇé ·À¿Ø ¹¤×÷ Áìµ¼ Ð¡×é ¸± ×é³¤ Ñ© ¿Ë À´ Ìá  ¡¤  
Ä¿Ç° ,  ÐÂÐÍ¹Ú×´²¡¶¾ Ö÷Òª µÄ ´«²¥ Í¾¾¶ »¹ÊÇ ºôÎüµÀ ·É Ä­ ´«²¥ ºÍ ½Ó´¥ ´«²¥ ,  ÆøÈÜ½º ºÍ ·à ¡ª ¿Ú µÈ ´«²¥ Í¾¾¶ ÉÐ ´ý ½øÒ»²½ Ã÷È· ¡£ Í¨¹ý Á÷ÐÐ²¡ Ñ§ µ÷²é ÏÔÊ¾ ,  ²¡Àý ¶à ¿ÉÒÔ ×·×Ù µ½ Óë È·Õï µÄ ²¡Àý ÓÐ ¹ý 
ÖÐÐÂÍø 2 ÔÂ 9 ÈÕ µç  ¾Ý ÉÂÎ÷Ê¡ ÎÀ½¡Î¯ ÍøÕ¾ ÏûÏ¢ ,  ½ØÖÁ 2 ÔÂ 9 ÈÕ 10 Ê± ,  ÉÂÎ÷ ÐÂÔö 13 Àý ÐÂ¹Ú·ÎÑ× È·Õï ²¡Àý ,  ÐÂÔö ÒÉËÆ ²¡Àý 73 Àý ¡£ ÐÂÔö È·Õï ²¡Àý ÖÐ ,  Î÷°²ÊÐ 8 Àý ¡¢ ±¦¼¦ÊÐ 1 Àý ¡¢ Î¼ÄÏÊÐ 4
ÈËÃñÍø 2 ÔÂ 9 ÈÕ µç ¾Ý É½¶«Ê¡ ÎÀ½¡Î¯ ÍøÕ¾ ÏûÏ¢ ,  2020 Äê 2 ÔÂ 8 ÈÕ 12- 24 Ê± ,  É½¶«Ê¡ ±¨¸æ ÐÂÐÍ¹Ú×´²¡¶¾ ·ÎÑ× ÐÂÔö È·Õï ²¡Àý 19 Àý ,  ÀÛ¼Æ È·Õï ²¡Àý 435 Àý ( º¬ ÖØÖ¢ ²¡Àý 26 Àý ,  Î£ ÖØÖ¢ ²¡Àý 6 Àý ,  
ÈËÃñÍø 2 ÔÂ 9 ÈÕ µç ¾Ý ¹óÖÝÊ¡ ÎÀ½¡Î¯ ÍøÕ¾ ÏûÏ¢ ,  2020 Äê 2 ÔÂ 8 ÈÕ 12¡ª 24 Ê± ,  È«Ê¡ ÐÂÐÍ¹Ú×´²¡¶¾ ¸ÐÈ¾ µÄ ·ÎÑ× ÐÂÔö È·Õï ²¡Àý 7 Àý ,  ÐÂÔö ÖÎÓú ³öÔº ²¡Àý 0 Àý ¡£ ÆäÖÐ : ÐÂÔö È·Õï ²¡Àý ÖÐ ,  ¹óÑôÊÐ 4
½ØÖÁ 2 ÔÂ 8 ÈÕ 24 Ê± ÐÂÐÍ ¹Ú×´ ²¡¶¾ ·ÎÑ× ÒßÇé ×îÐÂ Çé¿ö  - - - 2 ÔÂ 8 ÈÕ 0¡ª 24 Ê± ,  31 ¸ö Ê¡ ( ×ÔÖÎÇø ¡¢ Ö±Ï½ÊÐ ) ºÍ ÐÂ½® Éú²ú ½¨Éè ±øÍÅ ±¨¸æ ,  ÐÂÔö È·Õï ²¡Àý 2656 Àý ( ºþ±± 2147 Àý ) ,  ÐÂÔö ÖØÖ¢ 
ÈËÃñÍø ±±¾© 2 ÔÂ 9 ÈÕ µç ¾Ý ºþ±±Ê¡ ÎÀÉú ½¡¿µ Î¯Ô±»á ¹Ù·½ ÍøÕ¾ ÏûÏ¢ ,  2 ÔÂ 8 ÈÕ ,  ºþ±±Ê¡ ÐÂÔö ÐÂÐÍ¹Ú×´²¡¶¾ ·ÎÑ× ²¡Àý 2147 Àý ,  ÐÂÔö ËÀÍö 81 Àý ,  ÐÂÔö ³öÔº 324 Àý ¡£ ¾Ý ÁË½â ,  2020 Äê 2 ÔÂ 8 ÈÕ 0 Ê± - 
¹úÎñÔº Ó¦¶Ô ÐÂÐÍ¹Ú×´²¡¶¾ ·ÎÑ× ÒßÇé Áª·À Áª¿Ø »úÖÆ ³ÉÔ± ÏÖ ¾ö¶¨ ½« ÐÂÐÍ¹Ú×´²¡¶¾ ¸ÐÈ¾ µÄ ·ÎÑ× ,  ÔÝ ÃüÃû Îª ÐÂÐÍ¹Ú×´²¡¶¾ ·ÎÑ× ,  ¼ò³Æ ÐÂ¹Ú·ÎÑ× ,  Ó¢ÎÄ ¼ò³Æ NCP¡£ 
Ò» ¡¢ ÐÂÐÍ¹Ú×´²¡¶¾ ÒßÇé ÏÂ µÄ ³£¼û ÐÄÀí ·´Ó¦ ÊÇ Ê²Ã´  ÐÂÐÍ¹Ú×´²¡¶¾ ÒßÇé ¾ÍÊÇ Ò»³¡ ÖØ´ó Î£»ú ,  ¶øÇÒ °éËæ×Å ÎÒÃÇ µÄ ´«Í³ ½ÚÈÕ ´º½Ú ¶ø À´ ,  Æä Ó°Ïì ¸üÎª ÑÏÖØ ¡£ 
¾¡¹Ü Ä¿Ç° ¹Ú×´ ²¡¶¾ ÔÚ ÖÐ¹ú µÄ ´«²¥ ¶Ô ÖÐ¹ú Éç»á ½¡¿µ ¹¹³É ÁË ÌôÕ½ ,  µ« ÐÂ µÄ Æù½ñ ÎÞ ÖÎÓú ·½Ê½ µÄ ²¡Ô­Ìå µÄ ³öÏÖ Êµ¼ÊÉÏ ÊÇ È«ÇòÐÔ ÌôÕ½ ¡£ 2020 Äê³õ ,  ÊÀ½çÎÀÉú×éÖ¯ Ô¤²â È«Çò ½¡¿µ µÄ Ö÷Òª ÍþÐ² Ö®Ò» 
Ñë¹ãÍø Ö£ÖÝ 2 ÔÂ 8 ÈÕ ÏûÏ¢ ( ¼ÇÕß Àî·² ¾Ý ºÓÄÏÊ¡ ÎÀ½¡Î¯ ÏûÏ¢ ,  2020 Äê 2 ÔÂ 7 ÈÕ 0- 24 Ê± ,  ºÓÄÏÊ¡ ÐÂÔö ÐÂÐÍ¹Ú×´²¡¶¾ ¸ÐÈ¾ µÄ ·ÎÑ× È·Õï ²¡Àý 67 Àý ,  ÐÂÔö ³öÔº ²¡Àý 29 Àý ,  ÐÂÔö ËÀÍö ²¡Àý 1 Àý ¡£ 
Ñë¹ãÍø À¼ÖÝ 2 ÔÂ 8 ÈÕ ÏûÏ¢ ( ¼ÇÕß ÃÏÓÀ»Ô  ÕÅÀÚ  Íõåû ) ½ØÖÁ 2 ÔÂ 7 ÈÕ 20 Ê± ,  ¸ÊËà ÐÂÔö 4 Àý ÐÂÐÍ¹Ú×´²¡¶¾ ¸ÐÈ¾ µÄ ·ÎÑ× È·Õï ²¡Àý ¡£ ÐÂÔö È·Õï ²¡Àý ÖÐ ,  ¶¨Î÷ ÊÐ 3 Àý ¡¢ Æ½Á¹ÊÐ 1 Àý ¡£ ÐÂÔö ËÀÍö 
2020 Äê 1 ÔÂ 12 ÈÕ ,  ¹ú¼ÒÎÀ½¡Î¯ Óë ÊÀ½ç ÎÀÉú ×éÖ¯ ·ÖÏí ·¢ÏÖ µÄ ÐÂÐÍ¹Ú×´²¡¶¾ »ùÒò ÐòÁÐ ÐÅÏ¢ ,  ÊÀ½çÎÀÉú×éÖ¯ ÕýÊ½ ½« Ôì³É Îäºº ·ÎÑ× ÒßÇé µÄ ÐÂÐÍ¹Ú×´²¡¶¾ ÃüÃû Îª ¡° 2019 ÐÂÐÍ¹Ú×´²¡¶¾ ¡± ¡£ HCoV- 
ÖÐÐÂÍø 2 ÔÂ 8 ÈÕ µç ¾Ý ¹ú¼ÒÎÀ½¡Î¯ ÍøÕ¾ ÏûÏ¢ ,  2 ÔÂ 7 ÈÕ 0¡ª 24 Ê± ,  31 ¸ö Ê¡ ( ×ÔÖÎÇø ¡¢ Ö±Ï½ÊÐ ) ºÍ ÐÂ½® Éú²ú ½¨Éè ±øÍÅ ±¨¸æ ,  ÐÂÔö È·Õï ²¡Àý 3399 Àý ( ºþ±± 2841 Àý ) ,  ÐÂÔö ÖØÖ¢ ²¡Àý 1280 Àý ( ºþ 
¾Ý É½¶« ÎÀ½¡Î¯ Î¢ ÐÅ ¹«ÖÚ ºÅ ÏûÏ¢ ,  7 ÈÕ 12- 24 Ê± ,  É½¶«Ê¡ ±¨¸æ ÐÂÐÍ¹Ú×´²¡¶¾ ¸ÐÈ¾ µÄ ·ÎÑ× ÐÂÔö È·Õï ²¡Àý 21 Àý ,  ÀÛ¼Æ È·Õï ²¡Àý 407 Àý ( º¬ ÖØÖ¢ ²¡Àý 25 Àý ,  Î£ ÖØÖ¢ ²¡Àý 7 Àý ,  ³öÔº 38 Àý ,  ÎÞ ËÀÍö 
¾Ý É½Î÷Ê¡ ÎÀ½¡Î¯ ÍøÕ¾ ÏûÏ¢ ,  2020 Äê 2 ÔÂ 7 ÈÕ 0 Ê±ÖÁ 24 Ê± ,  É½Î÷Ê¡ ±¨¸æ ÐÂÐÍ¹Ú×´²¡¶¾ ¸ÐÈ¾ µÄ ·ÎÑ× ÐÂÔö È·Õï ²¡Àý 8 Àý ¡£ 6 Ãû Î£ ÖØÖ¢ ²¡Àý ( ½ú³ÇÊÐ 2 Àý ¡¢ Ì«Ô­ÊÐ 1 Àý ¡¢ ³¤ÖÎÊÐ 1 Àý ¡¢ ÐÃÖÝÊÐ 
¾Ý ÖØÇìÊÐ ÎÀ½¡Î¯ ÍøÕ¾ ÏûÏ¢ ,  2020 Äê 2 ÔÂ 7 ÈÕ 12¡ª 24 Ê± ,  ÖØÇìÊÐ ±¨¸æ ÐÂÐÍ¹Ú×´²¡¶¾ ¸ÐÈ¾ µÄ ·ÎÑ× ÐÂÔö È·Õï ²¡Àý 11 Àý ,  ÐÂÔö ÖØÐÍ ²¡Àý 5 Àý ,  ÖØÐÍ ²¡Àý ×ª ÆÕÍ¨ÐÍ ²¡Àý 3 Àý ,  ÐÂÔö Î£ ÖØÐÍ ²¡Àý 1 Àý 
½ØÖÁ 2 ÔÂ 7 ÈÕ 24 Ê± ÐÂÐÍ ¹Ú×´ ²¡¶¾ ·ÎÑ× ÒßÇé ×îÐÂ Çé¿ö  - - - 2 ÔÂ 7 ÈÕ 0¡ª 24 Ê± ,  31 ¸ö Ê¡ ( ×ÔÖÎÇø ¡¢ Ö±Ï½ÊÐ ) ºÍ ÐÂ½® Éú²ú ½¨Éè ±øÍÅ ±¨¸æ ,  ÐÂÔö È·Õï ²¡Àý 3399 Àý ( ºþ±± 2841 Àý ) ,  ÐÂÔö ÖØÖ¢ 
ÔÚ ×ö Êµ ×ö Ï¸ ÒßÇé ·À¿Ø ¸÷Ïî ¹¤×÷ µÄ »ù´¡ ÉÏ ,  Í³Ò» Ë¼Ïë ¡¢ Í³³ï¼æ¹Ë ,  ³öÌ¨ ÊµÕÐ Ó² ÕÐ ,  Ö§³Ö ÆóÒµ ¿ª¹¤ ¸´¹¤ ,  È«Á¦ ±£³Ö ¾­¼ÃÉç »á Æ½ÎÈ ½¡¿µ ·¢Õ¹ ,  ¾­Ê¡ ÐÂÐÍ¹Ú×´²¡¶¾ ¸ÐÈ¾ µÄ ·ÎÑ× ÒßÇé ·À¿Ø Ö¸»Ó²¿ 
³¤ ´ï 3 ·Ö ¶à ÖÓ µÄ É³ »­ ÊÓÆµ ÖÐ ,  ÓÐ¹Ø ÐÂÐÍ¹Ú×´²¡¶¾ ·ÎÑ× µÄ ¿ÆÑ§ ·À·¶ ÖªÊ¶ Ò»Ò» ³ÊÏÖ ¡£  ÐÂÐÍ¹Ú×´²¡¶¾ ·ÎÑ× ÒßÇé ·¢Éú ºó ,  ÕýÔÚ º«¹ú ¹¥¶Á ²©Ê¿ µÄ ºþÄÏ ¹¤Òµ ´óÑ§ °ü×° Éè¼Æ ÒÕÊõ Ñ§Ôº ÀÏÊ¦ ÀîÀö  µÚÒ» 
Ìâ : Îäºº ÉçÇø ¡° À­ÍøÊ½ ÅÅ²é ¡± Ö± »÷ ¡ª ¡ª ÐÂÐÍ¹Ú×´²¡¶¾ ¸ÐÈ¾ µÄ ·ÎÑ× ÒßÇé ·À¿Ø ½¹µã É¨Ãè Ö® ¾Å  ÐÂ»ªÉç ¼ÇÕß 7 ÈÕ ÏÂÎç ,  ÎäººÊÐ ²ÌµéÇø ²Ìµé ½Ö Ô¾½ø ÉçÇø Íø¸ñ Ô± ¸ß²¨ ´Ò´Ò ×ß ³ö °ì¹«ÊÒ ,  ´©¹ý ÂíÂ· 
Íâ¹ú ÕþÒª »ý¼« ÆÀ¼Û ºÍ Ö§³Ö ÖÐ¹ú ¿¹»÷ ÐÂÐÍ¹Ú×´²¡¶¾ ·ÎÑ× ÒßÇé  - - - ½üÈÕ ,  ÓÖ ÓÐ Ò»Ð© ¹ú¼Ò Áìµ¼ÈË ¼° ¹ú¼Ê ×éÖ¯ ¸ºÔðÈË ¼ÌÐø Í¨¹ý ¸÷ÖÖ ·½Ê½ ¶Ô ÖÐ¹ú ¿¹»÷ ÒßÇé ±íÊ¾ Î¿ÎÊ ºÍ Ö§³Ö ¡£ 
¹«°² »ú¹Ø ÒÀ·¨ ÑÏÀ÷ ´ò»÷ ¾Ü¾ø ¸ôÀë ÖÎÁÆ ´«²¥ ÐÂÐÍ¹Ú×´²¡¶¾ µÄ Î¥·¨ ·¸×ï ÐÐÎª  - - - ½üÈÕ ,  ²¿·Ö ÈËÔ± ¿ÌÒâ ÒþÂ÷ Çé¿ö ,  ¾Ü¾ø ¸ôÀë ÖÎÁÆ ,  ÖÂÊ¹ ²¡¶¾ ´«²¥ À©É¢ ,  Î£º¦ ¹«¹² °²È« ¡£ ¸÷µØ ¹«°² »ú¹Ø ¸ß¶È ÖØÊÓ ,  
Íâ¹ú Õþµ³ Áìµ¼ÈË »ý¼« ÆÀ¼Û ºÍ Ö§³Ö ÖÐ¹ú ¿¹»÷ ÐÂÐÍ¹Ú×´²¡¶¾ ¸ÐÈ¾·ÎÑ× ÒßÇé µÄ Å¬Á¦  - - - Á¬ÈÕÀ´ ,  ÓÖ ÓÐ Ò»Ð© ¹ú¼Ò Õþµ³ Áìµ¼ÈË ÖÂµç ÖÂº¯ ÖÐ¹²ÖÐÑë ¶ÔÍâ ÁªÂç²¿ ,  ÉùÔ® ÖÐ·½ Îª ¿¹»÷ ÐÂÐÍ¹Ú×´²¡¶¾ 
¼ÇÕß ´Ó ·¢²¼»á ÉÏ »ñÏ¤ ,  ÁëÄÏ ÏÖ´ú Å©Òµ ¿ÆÑ§ Óë ¼¼Êõ ¹ã¶«Ê¡ ÊµÑéÊÒ ¡¢ »ªÄÏ Å©Òµ ´óÑ§ ½ÌÊÚ ÉòÓÀÒå ¡¢ Ð¤Á¢»ª µÈ ¿ÆÑÐ ÈËÔ± Í¨¹ý ÁªºÏ ¹¥¹Ø ,  ÔÚ ÐÂÐÍ¹Ú×´²¡¶¾ Ç±ÔÚ ÖÐ¼ä ËÞÖ÷ µÄ ËÝÔ´ ÉÏ È¡µÃ ÖØ´ó Í»ÆÆ ¡£ 
ÔÚ ¹ú¼ÒÎÀ½¡Î¯ Óë ¹ú¼Ò ÖÐÒ½Ò© ¹ÜÀí¾Ö ¹«²¼ µÄ ¡¶ ÐÂÐÍ¹Ú×´²¡¶¾ ¸ÐÈ¾ µÄ ·ÎÑ× ÕïÁÆ ·½°¸ ( ÊÔÐÐ µÚËÄ °æ ) ¡· ÖÐÌá µ½ ,  ÐÂÐÍ¹Ú×´²¡¶¾ ´«²¥ Í¾¾¶ Îª : ¡° ¾­ ºôÎüµÀ ·É Ä­ ´«²¥ ÊÇ Ö÷Òª µÄ ´«²¥ Í¾¾¶ ,  Òà¿É Í¨ 
ÉÏÔÂµ× ,  ÔÆÄÏÊ¡ ÎÀÉú ½¡¿µ Î¯Ô±»á È·ÈÏ À¥Ã÷ÊÐ µÚÒ» ÈËÃñ Ò½Ôº Îª ÔÆÄÏÊ¡ µÚ Ò»Åú ¿ªÕ¹ ÐÂÐÍ¹Ú×´²¡¶¾ ºËËá ¼ì²â ¹¤×÷ µÄ 5 ¼Ò Ò½ÁÆ »ú¹¹ Ö®Ò» ¡£ 
µÚÈý·½ »ú¹¹ µÈ ¼ì²â Á¦Á¿ ,  ¼Ó¿ì ÊµÑéÊÒ ¸ÄÔì Éý¼¶ ,  ÅäÖÃ ¼ì²â ±ØÐè Éè±¸ ,  Ç§·½°Ù¼Æ Ìá¸ß ÐÂÐÍ¹Ú×´²¡¶¾ ¸ÐÈ¾·ÎÑ× Õï¶Ï Ð§ÂÊ ,  È·±£ ÒÉËÆ ²¡ÈË µÚÒ» Ê±¼ä µÃµ½ ¼°Ê± ¼ì²â ,  ×î´ó ³Ì¶È Îª ÁÙ´² ÖÎÁÆ ºÍ Áª·À 
ÊÀÎÀ Ð­µ÷ È«Çò Á¦Á¿ ÍÆ¶¯ ¼Ó¿ì ÐÂÐÍ¹Ú×´²¡¶¾ ÑÐ¾¿  - - - ÊÀ½çÎÀÉú×éÖ¯ 6 ÈÕ Ðû²¼ ,  ½« ÓÚ ±¾ÔÂ 11 ÈÕ ºÍ 12 ÈÕ ÔÚ ÈÕÄÚÍß ¾Ù°ì Õë¶Ô ÐÂÐÍ¹Ú×´²¡¶¾ µÄ È«Çò ÑÐ¾¿ Óë ´´ÐÂÂÛ Ì³ ,  ÒÔ Ð­µ÷ È«Çò ¿ÆÑÐ Á¦Á¿ ,  
ÔÚ Ç°Ëù Î´Öª µÄ ÐÂÐÍ¹Ú×´²¡¶¾ Ï® À´Ö® ¼Ê ,  È«Çò ¿ÆÑ§½ç Ð¯ÊÖ Ó­Õ½ Õâ¸ö ÈËÀà ¹²Í¬ µÄ µÐÈË ¡£ ·¨¹ú °ÍË¹µÂ ÑÐ¾¿Ëù ×¨¼Ò ÎÄÉ­ÌØ ¡¤ °£ Å¬ ·ò ÈÕÇ° ±íÊ¾ ,  ÊÀ½ç ·¶Î§ ÄÚ ÒÑ ÓÐ 20 ¶à ¸ö ÐÂÐÍ¹Ú×´²¡¶¾ »ùÒò×é ²â Ðò 
ÐÂ»ªÉç ±±¾© 2 ÔÂ 6 ÈÕ µç ½ØÖÁ 2 ÔÂ 6 ÈÕ ÖÐÎç 12 Ê± ,  °×¶íÂÞË¹ ¡¢ °Í»ùË¹Ì¹ ¡¢ ³¯ÏÊ ¡¢ º«¹ú ¡¢ ÈÕ±¾ ¡¢ Ì©¹ú ¡¢ ÂíÀ´Î÷ÑÇ ¡¢ Ó¡Äá ¡¢ Âí¶û´ú·ò ¡¢ Ãåµé ¡¢ µÂ¹ú ¡¢ Ó¢¹ú ¡¢ ·¨¹ú ¡¢ Òâ´óÀû ¡¢ °ÂµØÀû ¡¢ ÐÙÑÀÀû ¡¢ 
Ô­ ±êÌâ : Íõ¶« ·å Ö÷³Ö ÕÙ¿ª ºÓ±±Ê¡ Ó¦¶Ô ÐÂÐÍ¹Ú×´²¡¶¾ ¸ÐÈ¾·ÎÑ× ÒßÇé ¹¤×÷ Áìµ¼ Ð¡×é»á Òé  ÉîÈë ¹á³¹ Ï°½üÆ½ ×ÜÊé¼Ç ÖØÒª Ö¸Ê¾ ºÍ µ³ÖÐÑë ¾ö²ß ²¿Êð  È«Á¦ÒÔ¸° ÍÆ½ø ÒßÇé ·À¿Ø ¹¤×÷ Âäµ½Êµ´¦ È¡µÃ ÊµÐ§  
¾Ý ºþ±±Ê¡ ÎÀ½¡Î¯ ÍøÕ¾ ÏûÏ¢ ,  2020 Äê 2 ÔÂ 6 ÈÕ 0 Ê± - 24 Ê± ,  ºþ±±Ê¡ ÐÂÔö ÐÂÐÍ¹Ú×´²¡¶¾ ¸ÐÈ¾ µÄ ·ÎÑ× ²¡Àý 2447 Àý ,  È«Ê¡ ÐÂÔö ËÀÍö 69 Àý ¡£ 
¾Ý ºÓÄÏÊ¡ ÎÀ½¡Î¯ ¹Ù·½ Î¢ ²© ÏûÏ¢ ,  2020 Äê 2 ÔÂ 6 ÈÕ 0- 24 Ê± ,  ºÓÄÏÊ¡ ÐÂÔö ÐÂÐÍ¹Ú×´²¡¶¾ ¸ÐÈ¾ µÄ ·ÎÑ× È·Õï ²¡Àý 63 Àý ,  ÐÂÔö ³öÔº ²¡Àý 14 Àý ,  ÐÂÔö ËÀÍö ²¡Àý 1 Àý ¡£ 
Ê¡ ÎÀ½¡Î¯ ÏûÏ¢ ,  ½ØÖÁ 2 ÔÂ 5 ÈÕ 24 Ê± ,  ½­ËÕÊ¡ ÐÂÐÍ¹Ú×´²¡¶¾ ¸ÐÈ¾ µÄ ·ÎÑ× ³öÔº ²¡Àý ÔöÖÁ 26 Àý ,  ÆäÖÐ ÄÏ¾© 11 Àý ,  ËÕÖÝ 4 Àý ,  ÐìÖÝ 3 Àý ,  ³£ÖÝ 2 Àý ,  ÑÎ³Ç 2 Àý ,  »´°² 1 Àý ,  Á¬ÔÆ¸Û 1 Àý ,  ÎÞÎý 1 Àý ,  
¹ú¼Ê Éç»á Ö§³Ö ÖÐ¹ú ·À¿Ø ÐÂÐÍ¹Ú×´²¡¶¾ ¸ÐÈ¾·ÎÑ× ÒßÇé  - - - ½ØÖÁ 2 ÔÂ 6 ÈÕ ÖÐÎç 12 Ê± ,  °×¶íÂÞË¹ ¡¢ °Í»ùË¹Ì¹ ¡¢ ³¯ÏÊ ¡¢ º«¹ú ¡¢ ÈÕ±¾ ¡¢ Ì©¹ú ¡¢ ÂíÀ´Î÷ÑÇ ¡¢ Ó¡Äá ¡¢ Âí¶û´ú·ò ¡¢ Ãåµé ¡¢ µÂ¹ú ¡¢ Ó¢¹ú ¡¢ 
½üÆÚ ,  ÐÂÐÍ¹Ú×´²¡¶¾ ·ÎÑ× ÒßÇé ÒýÆð Ï£À° Õþ¸® ºÍ Éç»á ¸÷½ç ¸ß¶È ¹Ø×¢ ,  Ï£À° ÕþÒª ºÍ ¸÷½ç ÓÑºÃ ÈËÊ¿ ·×·× Í¨¹ý ²»Í¬ ·½Ê½ ,  Ïò ÖÐ·½ ±íÊ¾ Ö§³Ö ºÍ Î¿ÎÊ ¡£ Ï£À° ×ÜÍ³¸® ÃØÊé³¤ Ò® ÄáÂê ËþË¹ ÔÚ ×ÜÍ³¸® Ïò ÖÐ¹ú 
Õâ Á½ Ìì ,  Ò»Ìõ ¡° Ç§Íò ±ð ³öÃÅ Íæ Ñ© ¡± µÄ ÏûÏ¢ ÔÚ ÍøÉÏ ´«²¥ ,  ÏûÏ¢ ³Æ ¿ÕÆø ÖÐ µÄ ¹Ú×´ ²¡¶¾ »á ±» Ñ©»¨ ´øµ½ µØÃæ ,  Èç¹û ²»ÄÜ ±£Ö¤ 3 Ð¡Ê± ÄÚ ²» ½Ó´¥ ¿Ú ±Ç ,  ÒÂ·þ È«²¿ ¾Æ¾« Ïû¶¾ ,  ¾Í ²»Òª ³öÃÅ Íæ Ñ© ,  
2 ÔÂ 5 ÈÕ ,  ÔÚ ÈÕ±¾ ºá±õ ¸Û ,  ·ÀÒß ÈËÔ± ½« ¡° ×êÊ¯ ¹«Ö÷ ¡± ºÅ ÓÊÂÖ ÉÏ È·Õï µÄ ÐÂÐÍ¹Ú×´²¡¶¾ ¸ÐÈ¾ »¼Õß ÒÆ Ïò ¾È»¤³µ ¡£ ÈÕ±¾ ºñÉú ÀÍ¶¯ Ê¡ 5 ÈÕ Ëµ ,  Í£¿¿ ÔÚ ºá±õ ¸Û Íâ µÄ ÓÊÂÖ ¡° ×êÊ¯ ¹«Ö÷ ¡± ºÅ ÉÏÓÐ 10
2 ÔÂ 6 ÈÕ ,  ÖÐ¹²ÖÐÑë ÕþÖÎ¾Ö ³£Î¯ ¡¢ ¹úÎñÔº ×ÜÀí ¡¢ ÖÐÑë Ó¦¶Ô ÐÂÐÍ¹Ú×´²¡¶¾ ¸ÐÈ¾·ÎÑ× ÒßÇé ¹¤×÷ Áìµ¼ Ð¡×é ×é³¤ Àî¿ËÇ¿ Ö÷³Ö ÕÙ¿ª Áìµ¼ Ð¡×é»á Òé ¡£  ÖÐ¹²ÖÐÑë ÕþÖÎ¾Ö ³£Î¯ ¡¢ ÖÐÑë Ó¦¶Ô ÐÂÐÍ¹Ú×´²¡¶¾ ¸ÐÈ¾ 
¹ú¼Ê ÔÚÏß ¹ã¶« ÆµµÀ ÏûÏ¢ ( ¼ÇÕß Öì×ÓÈÙ ) : ¼ÇÕß 2 ÔÂ 6 ÈÕ ´Ó ¹ã¶«Ê¡ Õþ¸® ÐÂÎÅ°ì ÔÚ ¹ãÖÝ ¾ÙÐÐ µÄ ÐÂÎÅ ·¢²¼»á ÉÏ »ñÏ¤ ,  ½ØÖÁ 2 ÔÂ 6 ÈÕ 12 Ê± ,  ¹ã¶«Ê¡ ÀÛ¼Æ ±¨¸æ ÐÂÐÍ¹Ú×´²¡¶¾ ¸ÐÈ¾ µÄ ·ÎÑ× È·Õï ²¡Àý Ôö 
( ¼ÇÕß  ÑîÒã 2 ÔÂ 6 ÈÕ ÏÂÎç ,  ºþ±±Ê¡ ÏÉÌÒÊÐ µÚÒ» ÈËÃñ Ò½Ôº ¸ÐÈ¾ ¿Æ Ò»²¡ Çø ¡¢ ¶þ ²¡Çø 11 Î» ÐÂÐÍ¹Ú×´²¡¶¾ ¸ÐÈ¾ µÄ ·ÎÑ× È·Õï »¼Õß ³öÔº ,  Õâ ÊÇ ÏÉÌÒÊÐ Ê×Åú ÖÎÓú µÄ »¼Õß ¡£ 
Ô­ ±êÌâ : Ëý Óë ÐÂÐÍ¹Ú×´²¡¶¾ ·ÎÑ× ¿¹Õù µÄ 28 Ìì  Õâ ÊÇ ÖÐ¹ú ¹¤ÉÌ ÒøÐÐ Îäºº ·ÖÐÐ Ô±¹¤ Ñîá° ·ÖÏí µÄ Õ½Ê¤ ÐÂÐÍ¹Ú×´²¡¶¾ ¸ÐÈ¾ µÄ ·ÎÑ× µÄ ÕæÊµ ¾­Àú ¡£ ÒßÇé ÃæÇ° ,  Ëý ÀÖ¹Û ¶ø »ý¼« ,  ×îÖÕ Õ½Ê¤ ÁË ²¡Ä§ ¡£ 
µ³ÖÐÑë ¡¢ ¹úÎñÔº ¸ß¶È ÖØÊÓ ÐÂÐÍ¹Ú×´²¡¶¾ ¸ÐÈ¾·ÎÑ× ÒßÇé ·À¿Ø ºÍ ÖØµã ÈºÌå ¾ÍÒµ ¹¤×÷ ¡£ Ïß ÉÏ Ö°Òµ ¼¼ÄÜ ÅàÑµ ,  ¼ÈÊÇ ÌáÉý ÀÍ¶¯Õß Ö°Òµ ¼¼ÄÜ Ë®Æ½ µÄ ÖØÒª Í¾¾¶ ,  Ò² ÊÇ ¼õÉÙ ÒßÇé ÆÚ¼ä ÈËÔ± ¾Û¼¯ µÄ ÓÐÐ§ ·½Ê½ 
ÌØ ¸å : Óë ²¡¶¾ ÈüÅÜ ¡ª ¡ª È«Çò ÐÂÐÍ¹Ú×´²¡¶¾ ¿ÆÑÐ É¨Ãè  - - -  ÔÚ ÐÂÐÍ¹Ú×´²¡¶¾ ÒßÃç ÑÐ¾¿ ÖÐ ,  ¸ü ÐèÒª ÕâÖÖ Àí½â ,  ÒòÎª ÒßÃç ¿ª·¢ Í¨³£ ÐèÒª ½Ï ³¤ µÄ Ê±¼ä ¡£ 
¡± ÉÏº£ È«Á¦ ±£ÕÏ ÐÂÐÍ¹Ú×´²¡¶¾ ¼ì²â ÊÔ¼Á ºÐ ÆóÒµ Âú¸ººÉ Éú²ú  ¡±  ÔÚ ÉÏº£ äîºÓãþ ¿ª·¢Çø ÆÖ½­ ¸ß¿Æ¼¼ Ô°Çø ÄÚ µÄ ¸ßÑ¹ Åäµç·¿ Àï ,  ¹ú ÍøÉÏ º£ ÊÐÄÏ ¹©µç ¹«Ë¾ ¿Í»§ ¹¤³ÌÊ¦ ÐìÕÜ·É Õý ×ÐÏ¸ ¼ì²é 
Ñë¹ãÍø ±±¾© 2 ÔÂ 6 ÈÕ ÏûÏ¢ ( ¼ÇÕß ñûÓÂ ) ¹ú¼Ò ÎÀÉú ½¡¿µ Î¯Ô±»á 2 ÔÂ 2 ÈÕ ¹«²¼ ¡¶ ¹ØÓÚ ×öºÃ ¶ùÍ¯ ºÍ ÔÐ²ú¸¾ ÐÂÐÍ¹Ú×´²¡¶¾ ¸ÐÈ¾ µÄ ·ÎÑ× ÒßÇé ·À¿Ø ¹¤×÷ µÄ Í¨Öª ¡· ,  Ã÷È· ¶ùÍ¯ ºÍ ÔÐ²ú¸¾ ÊÇ ÐÂÐÍ¹Ú×´ 
ÉÏº£ 2020 Äê 2 ÔÂ 6 ÈÕ  / ÃÀ Í¨ Éç /  - -  ¸ý×Ó ÐÂ´º ,  ÐÂÐÍ¹Ú×´²¡¶¾ ¸ÐÈ¾ µÄ ·ÎÑ× ÒßÇé Ç£¶¯ È«¹ú ÈËÐÄ ¡£ ×÷Îª ¹úÄÚ ÁìÏÈ µÄ TMC,  Ð¯ ³Ì ÉÌÂÃ Ò»Ö± ÃÜÇÐ ¹Ø×¢ ÒßÇé ·¢Õ¹ ,  ²¢ ÒÔ Êµ¼Ê ÐÐ¶¯ Ö§³Ö ¿¹»÷ ÐÂÐÍ ·ÎÑ× 
¾­ÓÉ Ò½Ñ§ ×¨¼Ò ±±¾©´óÑ§ Ö×Áö Ò½Ôº ÖØÖ¢ Ò½ Ñ§¿Æ Ö÷ÈÎ ÍõºêÖ¾ °Ñ¹Ø ,  ÑëÊÓ Íø ¡¢ ÌÚÑ¶ ÁªºÏ ÖÆ×÷ µÄ ¡° ÐÂÐÍ¹Ú×´²¡¶¾ Ò¥ ÑÔ±Ø ¿¼¾í ¡± ÒÑ ÕýÊ½ ·¢²¼ ¡£  ÊÔÌâ ²»½ö ËÑ¼¯ ÁË µ±ÏÂ ÍøÉÏ µÄ ¸ß ÈÈ¶È Ò¥ÑÔ ,   ¸ü ÄÒÀ¨ 
¾­ÓÉ Ò½Ñ§ ×¨¼Ò ±±¾©´óÑ§ Ö×Áö Ò½Ôº ÖØÖ¢ Ò½ Ñ§¿Æ Ö÷ÈÎ ÍõºêÖ¾ °Ñ¹Ø ,  ÑëÊÓ Íø ¡¢ ÌÚÑ¶ ÁªºÏ ÖÆ×÷ µÄ ¡° ÐÂÐÍ¹Ú×´²¡¶¾ Ò¥ ÑÔ±Ø ¿¼¾í ¡± ÒÑ ÕýÊ½ ·¢²¼ ¡£  ÊÔÌâ ²»½ö ËÑ¼¯ ÁË µ±ÏÂ ÍøÉÏ µÄ ¸ß ÈÈ¶È Ò¥ÑÔ ,   ¸ü ÄÒÀ¨ 
ÐÂ»ªÉç ÈÕÄÚÍß 2 ÔÂ 5 ÈÕ µç ( ¼ÇÕß ÁèÜ° ³Â¿¡ÏÀ ) ÊÀ½çÎÀÉú×éÖ¯ 5 ÈÕ ÔÚ ÈÕÄÚÍß ×Ü²¿ Ðû²¼ ,  Æô¶¯ Ó¦¶Ô ÐÂÐÍ¹Ú×´²¡¶¾ ÒßÇé µÄ ¡° Õ½ÂÔ ×¼±¸ ºÍ Ó¦¶Ô ·½°¸ ¡± ,  Ö¼ÔÚ Îª ²»Í¬ ¹ú¼Ò »ò µØÇø ²ãÃæ ÖÆ¶¨ ÒßÇé Ó¦¶Ô 
Ë¹ÀïÀ¼¿¨ ×ÜÀí ÂíÐÀ´ï ¡¤ À­¼Ö ÅÁ ¿Ë Èø ÂÊÁì ¶à Ãû ÄÚ¸ó ²¿³¤ ¡¢ ÒéÔ± ºÍ ½ü Ç§ Ãû ¸÷½ç ÃñÖÚ ¾Û¼¯ ÔÚ ÕâÀï ,  ¹²Í¬ Îª ÖÐ¹ú ÈËÃñ ¿¹»÷ ÐÂÐÍ¹Ú×´²¡¶¾ ¸ÐÈ¾·ÎÑ× ÒßÇé ËÐ¾­ ¡¢ Æí¸£ ¡£  ÂíÐÀ´ï Ïò Ó¦Ñû ²Î¼Ó »î¶¯ µÄ 
2020 ÄêµÄ ´º½Ú ¾Í ¿ì ¹ýÈ¥ ,  µ«ÊÇ ÔÚ ÄêÇ° ¾Í ÒÑ¾­ ·¢Éú µÄ ÐÂÐÍ¹Ú×´²¡¶¾ ÒßÇé ÈÔ ÔÚ ÂûÑÓ ,  Ö×Áö »¼Õß ÒòÎª ×ÔÉí ÒÑ ÓÐ Ö×Áö Õâ¸ö »ù´¡ ÎÊÌâ ,  ×ÔÉí µÄ µÖ¿¹Á¦ ¸ü ²îÒ» Ð© ,  ±» ¸ÐÈ¾ µÄ ·çÏÕ Ò² ¸ü ´ó ¡£ Ö×Áö 
ÈËÃñÍø ±±¾© 1 ÔÂ 23 ÈÕ µç  ÁÙ½ü 2020 Äê Êó Äê ´º½Ú ,  ÐÂÐÍ¹Ú×´²¡¶¾ ·ÎÑ× Ç£¶¯ ×Å µ³ºÍ Õþ¸® ÒÔ¼° ÀÏ°ÙÐÕ µÄ ÐÄ ¡£ ÐÂÐÍ¹Ú×´²¡¶¾ ¾¿¾¹ ÊÇ Ê²Ã´ ? ¿ÉÄÜ µÄ ·¢²¡ Ô­Òò ÊÇ Ê²Ã´ ? ¹Ú×´ ²¡¶¾ ¸ÐÈ¾ ºó ÓÐ Ê²Ã´ Ö¢×´ 
Ñë¹ãÍø Ö£ÖÝ 2 ÔÂ 6 ÈÕ ÏûÏ¢ ( ¼ÇÕß Àî·² ºÓÄÏÊ¡ ÐÅÑôÊÐ ÐÂÐÍ¹Ú×´²¡¶¾ ¸ÐÈ¾ µÄ ·ÎÑ× ÒßÇé ·À¿Ø ¹¤×÷ Ö¸»Ó²¿ ÏûÏ¢ ³Æ ,  2 ÔÂ 5 ÈÕ ,  ºÓÄÏ ÐÅÑôÊÐ ÖÐÐÄ Ò½Ôº È·Õï Ò» Àý ÐÂÉú¶ù ¸ÐÈ¾ ÐÂÐÍ¹Ú×´²¡¶¾ ·ÎÑ× ,  »¼¶ù 
ÖÐÐÂÍø Òø´¨ 2 ÔÂ 6 ÈÕ µç ( ÑîµÏ ¼ÇÕß 6 ÈÕ ´Ó ÄþÏÄ Ó¦¶Ô ÐÂÐÍ¹Ú×´²¡¶¾ ¸ÐÈ¾·ÎÑ× ÒßÇé ¹¤×÷ Ö¸»Ó²¿ »ñÏ¤ ,  2020 Äê 2 ÔÂ 5 ÈÕ 0 Ê± ¡ª 24 Ê± ,  ÄþÏÄ ±¨¸æ ÐÂÔö È·Õï ²¡Àý 6 Àý ,  ÀÛ¼Æ 40 Àý ; ÐÂÔö ÒÉËÆ ²¡Àý 
ÎÊ : ÐÂÐÍ¹Ú×´²¡¶¾ ²¡ ÊÇ Ò» ÖÖ Ê²Ã´ ¼²²¡ ,  ÈçºÎ ´«²¥ ºÍ ¸ÐÈ¾ ? ¸ÐÈ¾ »¼Õß ÓÐ Ê²Ã´ Ö¢×´ ? ´ð : 2019 Äêµ× ÔÚ ºþ±±Ê¡ ÎäººÊÐ ³öÏÖ µÄ ¹Ú×´ ²¡¶¾ ,  ÊÀ½çÎÀÉú×éÖ¯ ½« Æä ÃüÃû Îª 2019 ÐÂÐÍ¹Ú×´²¡¶¾ ( 2019- n
Á¬ÈÕÀ´ ,  ¹ú¼Ê Éç»á ³ÖÐø ¹Ø×¢ ÖÐ¹ú ¿¹»÷ ÐÂÐÍ¹Ú×´²¡¶¾ ¸ÐÈ¾·ÎÑ× ÒßÇé ,  »ý¼« ÆÀ¼Û ÖÐ¹ú Îª´Ë Ëù×÷ Å¬Á¦ ,  ²¢ ¶Ô ÖÐ¹ú ´ò Ó® Õâ ³¡ ¿¹Òß Ö® Õ½ ³äÂú ÐÅÐÄ ¡£ ÖÇÀû ÖÚÒé³¤ ÒÁÍò ¡¤ ¸¥ Âå À× Ë¹ ±íÊ¾ ,  ÖÐ¹ú Õþ¸® 
Ñë¹ãÍø ºôºÍºÆÌØ 2 ÔÂ 6 ÈÕ ÏûÏ¢ ( ¼ÇÕß ±¦ Òô ) ÄÚÃÉ¹Å ÎÀ½¡Î¯ ·¢²¼ ,  ÄÚÃÉ¹Å ×ÔÖÎÇø µ¥ÈÕ ÐÂÔö ÐÂÐÍ¹Ú×´²¡¶¾ ¸ÐÈ¾ µÄ ·ÎÑ× È·Õï ²¡Àý 4 Àý ,  ÆäÖÐ °üÍ·ÊÐ ÍÁ ÓÒ Æì 2 Àý ,  ºôÂ×±´¶û ÊÐ ÄªÁ¦´ïÍß Æì 2 Àý ¡£  
ÈËÃñÍø À¼ÖÝ 2 ÔÂ 6 ÈÕ µç ( ÍõÎÄ¼Î ) ¾Ý ¸ÊËàÊ¡ ÎÀ½¡Î¯ ÏûÏ¢ ,  ½ØÖÁ 2 ÔÂ 5 ÈÕ 20 Ê± ,  ¸ÊËà ÐÂÔö 5 Àý ÐÂÐÍ¹Ú×´²¡¶¾ ¸ÐÈ¾ µÄ ·ÎÑ× È·Õï ²¡Àý ¡£ ÐÂÔö ²¡Àý ÖÐ ,  ¶¨Î÷ ÊÐ 2 Àý ¡¢ °×ÒøÊÐ 1 Àý ¡¢ ÇìÑô ÊÐ 1 Àý ¡¢ 
ÎÂÜ° ÌáÊ¾ : ÔÚ ÐÂÐÍ¹Ú×´²¡¶¾ ¸ÐÈ¾ µÄ ·ÎÑ× Á÷ÐÐ ÆÚ¼ä ,  Îª Ö¸µ¼ ²»Í¬ ÈËÈº ¿ÆÑ§ ºÏÀí µØ Ñ¡Ôñ ºÍ Ê¹ÓÃ ¿ÚÕÖ ,  ¹ú¼ÒÖÆ ¶¨ ,  ¿ÆÑ§ »®·Ö ¸ß·çÏÕ ¡¢ ½Ï ¸ß·çÏÕ ¡¢ ÖÐµÈ ·çÏÕ ¡¢ ½Ï µÍ ·çÏÕ ¡¢ µÍ ·çÏÕ ±©Â¶ Îå Àà 
ÖÐÐÂÍø 2 ÔÂ 6 ÈÕ µç  ¾Ý ÖØÇìÊÐ ÎÀ½¡Î¯ ÍøÕ¾ ÏûÏ¢ ,  2 ÔÂ 5 ÈÕ 12¡ª 24 Ê± ,  ÖØÇìÊÐ ±¨¸æ ÐÂÐÍ¹Ú×´²¡¶¾ ¸ÐÈ¾ µÄ ·ÎÑ× ÐÂÔö È·Õï ²¡Àý 13 Àý ,  ÀÛ¼Æ ±¨¸æ ÐÂÐÍ¹Ú×´²¡¶¾ ¸ÐÈ¾ µÄ ·ÎÑ× È·Õï ²¡Àý 389 Àý ¡£  Ïû 
ÐÂÐÍ¹Ú×´²¡¶¾ ¸ÐÈ¾ µÄ ·ÎÑ× ÒßÇé ±©·¢ ºó ,  ¹ú¼ÒÎÀ½¡Î¯ ·¢²¼ ÁË ¡¶ ÐÂÐÍ¹Ú×´²¡¶¾ ¸ÐÈ¾ µÄ ·ÎÑ× ÕïÁÆ ·½°¸ ¡· ,  ²¢ Í¨¹ý ·ÖÎö ÒßÇé ÐÎÊÆ ºÍ ÑÐ¾¿ ½øÕ¹ ,  ×éÖ¯ ×¨¼Ò ÔÚ ¶Ô Ç°ÆÚ Ò½ÁÆ ¾ÈÖÎ ¹¤×÷ ½øÐÐ ·ÖÎö ¡¢ ÑÐ ÅÐ ¡¢ 
½üÈÕ ,  ÐÂÐÍ¹Ú×´²¡¶¾ ÒßÇé ÒýÆð ¹ã·º ¹Ø×¢ ¡£ 2 ÔÂ 5 ÈÕ ,  ÃâÒßÑ§ ×¨¼Ò »Æ²¨ ½ÓÊÜ ÖÐÐÂ Éç ¼ÇÕß ²É·Ã Ê± ±íÊ¾ ,  ÃñÖÚ ÔöÇ¿ ×ÔÉí ÃâÒßÁ¦ ,  ¶Ô µÖ¿¹ ÐÂÐÍ¹Ú×´²¡¶¾ ÓÐ Ò»¶¨ °ïÖú ¡£  
ÐÂ»ªÉç ±±¾© 2 ÔÂ 5 ÈÕ µç  Á¬ÈÕÀ´ ,  º£ÄÚÍâ ÇÈ°û ÐÄ Ïµ ×æ¹ú ,  ÏìÓ¦ ÖÐ¹ú ÇÈÁª ³«Òé ¾è×Ê ¾èÎï ,  Îª ÖÐ¹ú ¿¹»÷ ÐÂÐÍ¹Ú×´²¡¶¾ ¸ÐÈ¾·ÎÑ× ÒßÇé ³öÁ¦ ¹Ä¾¢ ¡£  1 ÔÂ 26 ÈÕ ,  ÖÐ¹ú ÇÈÁª Ïòº£ ÄÚÍâ ÇÈ°û ·¢³ö Îª ´ò 
Ñë¹ãÍø ÉòÑô 2 ÔÂ 5 ÈÕ ÏûÏ¢ ( ¼ÇÕß ÐìÖ¾Ç¿ ) 2020 Äê 2 ÔÂ 4 ÈÕ 21 Ê± 30 ·ÖÖÁ 2 ÔÂ 5 ÈÕ 15 Ê± 30 ·Ö ,  ÁÉÄþÊ¡ ÐÂÔö 7 Àý ÊäÈë ÐÔ ÐÂÐÍ¹Ú×´²¡¶¾ ¸ÐÈ¾ µÄ ·ÎÑ× È·Õï ²¡Àý ,  ÆäÖÐ ÉòÑôÊÐ 4 Àý ,  ´óÁ¬ÊÐ 1 Àý ,  
2 ÔÂ 4 ÈÕ ,  ÖÐ¹ú ×¤ °Ä´óÀûÑÇ ´óÊ¹ ³É ¾º Òµ ÔÚ ¡¶ °Ä´óÀûÑÇ ½ðÈÚ ÆÀÂÛ ±¨ ¡· ·¢±í ÊðÃû ÎÄÕÂ ³Æ ,  ÔÚ ¿¹»÷ ÐÂÐÍ¹Ú×´²¡¶¾ ¸ÐÈ¾·ÎÑ× ÒßÇé ·½Ãæ ,  ÖÐ¹ú ÓÐ ÄÜÁ¦ ,  ÊÀ½ç ÓÐÐÅ ÐÄ ¡£ ³É ¾º Òµ Ëµ ,  Ãæ¶Ô ÕâÒ» ¾Þ´ó ÌôÕ½ ,  
È·Õï »ò ÒÉËÆ ÐÂÐÍ¹Ú×´²¡¶¾ ¸ÐÈ¾ µÄ ·ÎÑ× µÄ ÔÐ¸¾ ´æÔÚ Ä¸Ó¤ ´«²¥ ·çÏÕ ,  ÐÂÉú¶ù ³öÉú ºó Ó¦ Á¢¼´ °´ ÐÂÐÍ¹Ú×´²¡¶¾ ¸ÐÈ¾ µÄ ·ÎÑ× ¸ôÀë ¹Û²ì ¡¢ ÕïÖÎ ,  ²¢ ÓèÒÔ ºËËá ¼ì²â ,  ÔÝ ²»Óè Ä¸Èé Î¹Ñø ¡£ 
Á¬ÈÕÀ´ ,  ÓÖ ÓÐ Ò»Ð© ¹ú¼Ò Õþµ³ Áìµ¼ÈË ÖÂµç ÖÂº¯ ÖÐ¹²ÖÐÑë ¶ÔÍâ ÁªÂç²¿ ,  ¸ß¶È ÆÀ¼Û ÖÐ·½ Îª ¿¹»÷ ÐÂÐÍ¹Ú×´²¡¶¾ ¸ÐÈ¾·ÎÑ× ÒßÇé Ëù×÷ µÄ Å¬Á¦ ,  ²¢ ±í´ï ¶Ô ÖÐ¹ú µÄ »ý¼« Ö§³Ö ¡£ 
µ±ÈÕ ,  ¾­ ¾«ÐÄ ÕïÖÎ ,  ¹óÖÝ 3 Ãû ÐÂÐÍ¹Ú×´²¡¶¾ ¸ÐÈ¾ µÄ ·ÎÑ× »¼Õß ´ïµ½ ¹ú¼Ò ÎÀÉú ½¡¿µ Î¯ ¡¶ ÐÂÐÍ¹Ú×´²¡¶¾ ¸ÐÈ¾ µÄ ·ÎÑ× ÕïÁÆ ·½°¸ ( ÊÔÐÐ µÚÎå °æ ) ¡· ½â³ý ¸ôÀë ÖÎÁÆ ±ê×¼ ,  Í¬Ê± ³öÔº ,  ÖÁ´Ë ,  ¹óÖÝÊ¡ ÀÛ¼Æ 
¾¯Ìè ÐÂÐÍ¹Ú×´²¡¶¾ Ä¸Ó¤ ´«²¥ ·çÏÕ  - - - »ªÖÐ ¿Æ¼¼ ´óÑ§ Í¬ ¼Ã Ò½Ñ§Ôº ¸½Êô Í¬ ¼Ã Ò½Ôº 5 ÈÕ ¹«²¼ ÁË Ò»¸ö °¸Àý ,  Ò» Ãû ¸ÐÈ¾ ÐÂÐÍ¹Ú×´²¡¶¾ µÄ ÔÐ¸¾ ÆÊ¹¬²ú ÏÂ µÄ ÐÂÉú¶ù ,  Ò² ±» ·¢ÏÖ ¸ÐÈ¾ ÐÂÐÍ¹Ú×´²¡¶¾ ¡£ 
¹ã´ó ÊÐÃñ ÅóÓÑ : 2 ÔÂ 5 ÈÕ ,  ¸ù¾Ý ¡¶ ÐÂÐÍ¹Ú×´²¡¶¾ ¸ÐÈ¾ µÄ ·ÎÑ× ÕïÁÆ ·½°¸ ( ÊÔÐÐ µÚÎå °æ ) ¡· ,  ¾­ Ê¡ ×¨¼Ò×é È·ÈÏ ,  ÎÒÊÐ ÐÂÔö 1 Àý ÊäÈë ÐÔ ÐÂÐÍ¹Ú×´²¡¶¾ ¸ÐÈ¾ µÄ ·ÎÑ× È·Õï ²¡Àý ,  Êô ÆÕÍ¨ÐÍ ²¡Àý ¡£ 
2 ÔÂ 5 ÈÕ ,  ¾Ý Ê¡ ÎÀÉú ½¡¿µ Î¯ Í¨±¨ ,  Ì©ÖÝ ¾¸½­ÊÐ 1 Ãû ÐÂÐÍ¹Ú×´²¡¶¾ ¸ÐÈ¾ µÄ ·ÎÑ× È·Õï »¼Õß ¾ÈÖÎ ÓÐÐ§ ,  »Ö¸´ Á¼ºÃ ,  ¾­ ×¨¼Ò×é È·ÈÏ ,  ·ûºÏ ³öÔº ±ê×¼ ,  2 ÔÂ 4 ÈÕ ÏÂÎç ÖÎÓú ³öÔº ¡£  ¼ÇÕß ´Ó Ì©ÖÝÊÐ ÎÀ½¡ 
2 ÔÂ 4 ÈÕ ,  ¹¤ÐÐ Îäºº ·ÖÐÐ Ê×Àý ÐÂÐÍ¹Ú×´²¡¶¾ ¸ÐÈ¾ µÄ ·ÎÑ× »¼Õß Ñîá°×ß ³ö ¸ôÀë ²¡·¿ ,  °ìÀí ºÃ ³öÔº ÊÖÐø ºó »Øµ½ ¼ÒÖÐ ¾²Ñø ¡£ Ëý Ä¿Ç° ÌåÎÂ Õý³£ ,  ¿ÈËÔ µÈ Ö¢×´ Ã÷ÏÔ ºÃ×ª ,  ¾­ Á½ ´Î ºËËá 
2 ÔÂ 5 ÈÕÉÏ Îç 10 µã °ë ,  ÑÎ³ÇÊÐ µÚ¶þ ÈËÃñ Ò½Ôº ,  ÎÒÊÐ Ê×Åú 2 Àý ÐÂÐÍ¹Ú×´²¡¶¾ ¸ÐÈ¾ µÄ ·ÎÑ× È·Õï »¼Õß ÖÎÓú ³öÔº ,  »³±§ Ò½»¤ ÈËÔ± Îª ËûÃÇ ËÍ ÉÏ µÄ ÏÊ»¨ Á¬Éù µÀÐ» ¡£  ¡÷ 2 ÔÂ 5 ÈÕÉÏ Îç 10 µã °ë ,  ÎÒÊÐ 
ÖÐ¹ú ·¨Ñ§»á 4 ÈÕ Ó¡·¢ ¡¶ ¹ØÓÚ ×öºÃ ÐÂÐÍ¹Ú×´²¡¶¾ ¸ÐÈ¾ µÄ ·ÎÑ× ÒßÇé ·À¿Ø ¹¤×÷ µÄ Í¨Öª ¡· ,  È«ÎÄ ÈçÏÂ : Òª °´ÕÕ ¡° ÔÚ ×öºÃ ·À¿Ø ¹¤×÷ µÄ Ç°Ìá ÏÂ ,  È«Á¦ Ö§³Ö ºÍ ×éÖ¯ ÍÆ¶¯ ¸÷Àà Éú²ú ÆóÒµ ¸´¹¤ ¸´ ²ú ¡± µÄ 
Ñë¹ãÍø ¸£ÖÝ 2 ÔÂ 5 ÈÕ ÏûÏ¢ ( ¼ÇÕß Íò´æÁé ) ¼ÇÕß ´Ó ¸£½¨Ê¡ ÕÙ¿ª µÄ Ïà¹Ø ÐÂÎÅ ·¢²¼»á ÉÏ »ñÏ¤ ,  ÐÂÐÍ¹Ú×´²¡¶¾ ¸ÐÈ¾ µÄ ·ÎÑ× ÒßÇé ±¬·¢ ºó ,  ¸£½¨Ê¡ ¿Æ¼¼ Ìü Ñ¸ËÙ ×éÖ¯ ¶¯Ô± ¸£½¨Ê¡ ¿ÆÑÐ ÍÅ¶Ó ,  ¼Ó´ó ÐÂÐÍ 
ÖÐÐÂÍø º¼ÖÝ 2 ÔÂ 5 ÈÕ µç ( ÕÅìÏ»¶ ) 5 ÈÕ¼Ç Õß ´Ó Õã½­Ê¡ ÎÀÉú ½¡¿µ Î¯ »ñÏ¤ ,  2020 Äê 2 ÔÂ 4 ÈÕ 0- 24 Ê± ,  Õã½­Ê¡ ±¨¸æ ÐÂÐÍ¹Ú×´²¡¶¾ ¸ÐÈ¾ µÄ ·ÎÑ× ÐÂÔö È·Õï ²¡Àý 66 Àý ,  ÐÂÔö ³öÔº ²¡Àý 15 Àý ¡£ ½ØÖÁ 
ÎäººÊÐ ¼²¿ØÖÐÐÄ ÊÇ ÎäººÊÐ Ê×Åú »ñ×¼ ¿ªÕ¹ ÐÂÐÍ¹Ú×´²¡¶¾ ºËËá ¼ì²â µÄ »ú¹¹ Ö®Ò» ¡£ Î»ÓÚ ¸Ã ÖÐÐÄ ²¡Ô­ ÉúÎï ¼ìÑéËù µÄ ÉúÎï °²È« ¶þ¼¶ ÊµÑéÊÒ ( P2 ÊµÑéÊÒ ) Ôò ÊÇ ¡° ¾ø¶Ô ½ûÇø ¡± ¡£ ÔÚ ÕâÀï ,  20 ¶à Ãû 
»áÒé ÈÏÎª ,  ÐÂÐÍ¹Ú×´²¡¶¾ ¸ÐÈ¾·ÎÑ× ÒßÇé ·¢Éú ºó ,  È«ÐÐ ÉÏÏÂ ÈÏÕæ ¹á³¹ ÖÐÑë ¡¢ ×ÜÐÐ µ³Î¯ ºÍ ×ÔÖÎÇø ²¿Êð ,  ×ö ÁË ´óÁ¿ ×¿ÓÐ³ÉÐ§ µÄ ¹¤×÷ ,  Çø ·ÖÐÐ ³ÉÁ¢ ÁË ÒßÇé ·À¿Ø Áìµ¼ Ð¡×é ,  ¼°Ê± 
»áÒé ÈÏÎª ,  ÐÂÐÍ¹Ú×´²¡¶¾ ¸ÐÈ¾·ÎÑ× ÒßÇé ·¢Éú ºó ,  È«ÐÐ ÉÏÏÂ ÈÏÕæ ¹á³¹ ÖÐÑë ¡¢ ×ÜÐÐ µ³Î¯ ºÍ ×ÔÖÎÇø ²¿Êð ,  ×ö ÁË ´óÁ¿ ×¿ÓÐ³ÉÐ§ µÄ ¹¤×÷ ,  Çø ·ÖÐÐ ³ÉÁ¢ ÁË ÒßÇé ·À¿Ø Áìµ¼ Ð¡×é ,  ¼°Ê± 
¾Ý ¹ú¼Ò ÎÀÉú ½¡¿µ Î¯Ô±»á ÍøÕ¾ 2 ÔÂ 5 ÈÕ ÏûÏ¢ ,  ¡¶ Ô¤·À ÐÂÐÍ¹Ú×´²¡¶¾ ¸ÐÈ¾ ¿ÚÕÖ Ñ¡Ôñ Óë Ê¹ÓÃ ¼¼Êõ Ö¸Òý ¡· Ó¡·¢ ¡£  È«ÎÄ ÈçÏÂ :  ²»Í¬ ÈËÈº Ô¤·À ÐÂÐÍ¹Ú×´²¡¶¾ ¸ÐÈ¾ ¿ÚÕÖ Ñ¡Ôñ Óë Ê¹ÓÃ ¼¼Êõ Ö¸Òý  ÔÚ 
ÐÂÐÍ¹Ú×´²¡¶¾ ÊÇ ÒÔÇ° ´ÓÎ´ ÔÚ ÈËÌå ÖÐ ·¢ÏÖ µÄ ¹Ú×´ ²¡¶¾ ÐÂ ¶¾ Öê ¡£ ´Ó ÎäººÊÐ ²»Ã÷ Ô­Òò ·ÎÑ× »¼Õß ÏÂ ºôÎüµÀ ·ÖÀë ³ö µÄ ¹Ú×´ ²¡¶¾ Îª Ò» ÖÖ ÐÂÐÍ¹Ú×´²¡¶¾ ,  WHO ÃüÃû 2019- nCoV¡£  2¡¢ ÐÂÐÍ¹Ú×´²¡ 
Ñë¹ãÍø Çàµº 2 ÔÂ 5 ÈÕ ÏûÏ¢ ( ¼ÇÕß ÍõÎ° ) ÇàµºÊÐ ÎÀ½¡Î¯ 2 ÔÂ 5 ÈÕ Í¨±¨ ,  2 ÔÂ 4 ÈÕ 12¡ª 24 Ê± ,  ÇàµºÊÐ ÐÂÔö 2 Àý ÐÂÐÍ¹Ú×´²¡¶¾ ¸ÐÈ¾ µÄ ·ÎÑ× È·Õï ²¡Àý ¡£  Í¨±¨ ³Æ ,  ÐÂÔö 2 Àý È·Õï »¼Õß ,  Ò» Îª 60 Ëê 
²»Í¬ ÈËÈº Ô¤·À ÐÂÐÍ¹Ú×´²¡¶¾ ¸ÐÈ¾ ¿ÚÕÖ Ñ¡Ôñ Óë Ê¹ÓÃ ¼¼Êõ Ö¸Òý  ÔÚ ÐÂÐÍ¹Ú×´²¡¶¾ ¸ÐÈ¾ µÄ ·ÎÑ× Á÷ÐÐ ÆÚ¼ä ,  ½¨Òé Ñ¡Ôñ ºÏÊÊ µÄ ¿ÚÕÖ ÀàÐÍ ,  ²» ¹ý¶È ·À»¤ ¡£ 
ÈËÃñÍø ÄÏ¾© 2 ÔÂ 5 ÈÕ µç ( ÌÆè´è´ ) 2020 Äê 2 ÔÂ 4 ÈÕ 0- 24 Ê± ,  ½­ËÕÊ¡ ±¨¸æ ÐÂÐÍ¹Ú×´²¡¶¾ ¸ÐÈ¾ µÄ ·ÎÑ× ÐÂÔö È·Õï ²¡Àý 33 Àý ¡£ ÆäÖÐ ,  ÄÏ¾©ÊÐ 3 Àý ¡¢ ÎÞÎýÊÐ 1 Àý ¡¢ ÐìÖÝÊÐ 6 Àý ¡¢ ³£ÖÝÊÐ 5 Àý ¡¢ 
ÐÂÐÍ¹Ú×´²¡¶¾ ¸ÐÈ¾·ÎÑ× ³£¼û ÔçÆÚ ±íÏÖ Îª : Î· º® ¡¢ ·¢ÈÈ ¡¢ ÑÊ Í´ ¡¢ ·¦Á¦ ¡¢ ¼¡ Í´ ,  ÓÐÐ© »¼Õß ±íÏÖ Îª ÐØÃÆ ¡¢ ±ïÆø ¡¢ ¸É¿È ,  ÉÙÁ¿ »¼Õß ±íÏÖ Îª ¶ñÐÄ ¡¢ Å»ÍÂ ¡¢ ¸¹Ðº ¡£ 
±¾±¨ Îäºº 2 ÔÂ 4 ÈÕ µç ¼ÇÕß ³Â¹úÈ« ¡¢ ÌØÔ¼ ¼ÇÕß ÍôÑ§³± ±¨µÀ : ¾­¹ý ¾ü¶Ó Ö§Ô® ºþ±± Ò½ÁÆ¶Ó ÔúÊµ Ï¸ÖÂ ¡¢ ½ôÕÅ ÓÐÐò µÄ ×¼±¸ ¹¤×÷ ,  Îäºº »ð ÉñÉ½ ÐÂÐÍ¹Ú×´²¡¶¾ ¸ÐÈ¾·ÎÑ× ×¨¿Æ Ò½Ôº ¿ªÊ¼ ÕýÊ½ ½ÓÕï ÐÂÐÍ¹Ú×´ 
ÈËÃñÍø ±±¾© 2 ÔÂ 5 ÈÕ µç  ¾Ý ¹ú¼Ò ÎÀÉú ½¡¿µ Î¯Ô±»á ¹Ù·½ ÍøÕ¾ ÏûÏ¢ ,  2 ÔÂ 4 ÈÕ 0¡ª 24 Ê± ,  31 ¸ö Ê¡ ( ×ÔÖÎÇø ¡¢ Ö±Ï½ÊÐ ) ºÍ ÐÂ½® Éú²ú ½¨Éè ±øÍÅ ±¨¸æ ÐÂÔö È·Õï ²¡Àý 3887 Àý ( ºþ±±Ê¡ 3156 Àý ) ,  ÐÂÔö 
½ØÖÁ 2 ÔÂ 3 ÈÕ 24 Ê± ,  ¹ú¼ÒÎÀ½¡Î¯ ÊÕµ½ 31 ¸ö Ê¡ ( ×ÔÖÎÇø ¡¢ Ö±Ï½ÊÐ ) ºÍ ÐÂ½® Éú²ú ½¨Éè ±øÍÅ ÀÛ¼Æ ±¨¸æ ÐÂÐÍ¹Ú×´²¡¶¾ ¸ÐÈ¾·ÎÑ× È·Õï ²¡Àý 20438 Àý ,  ÏÖÓÐ ÖØÖ¢ ²¡Àý 2788 Àý ,  ÀÛ¼Æ ËÀÍö ²¡Àý 425 Àý ,  ÀÛ 
Ö§³Ö ¸ßÐ£ ¡¢ ¿ÆÑÐÔº Ëù ¡¢ ÆóÒµ Õë¶Ô ÐÂÐÍ¹Ú×´²¡¶¾ ¸ÐÈ¾·ÎÑ× ·ÀÖÎ ,  ÔÚ ÖÎÁÆ ·½·¨ ¡¢ Ò©Îï ÑÐ·¢ ¡¢ ¼ì²â ¼¼Êõ ºÍ Ò½ÁÆ Éè±¸ µÈ ·½Ïò ¿ªÕ¹ ¿Æ¼¼ Ð­Í¬ ¹¥¹Ø ¡£ ÒßÇé Ò»Ïß ·À¿Ø ÈËÔ± ½áºÏ ÒßÇé ÁÙ´² ·À¿Ø ¿ªÕ¹ µÄ ¿Æ¼¼ 
2 ÔÂ 4 ÈÕ ,  ÖÐ¹²ÖÐÑë ÕþÖÎ¾Ö ³£Î¯ ¡¢ ¹úÎñÔº ×ÜÀí ¡¢ ÖÐÑë Ó¦¶Ô ÐÂÐÍ¹Ú×´²¡¶¾ ¸ÐÈ¾·ÎÑ× ÒßÇé ¹¤×÷ Áìµ¼ Ð¡×é ×é³¤ Àî¿ËÇ¿ Ö÷³Ö ÕÙ¿ª Áìµ¼ Ð¡×é»á Òé ¡£ 
×ÛºÏ ÏûÏ¢ : ÐÂ¼ÓÆÂ Ê× ÏÖ ÐÂÐÍ¹Ú×´²¡¶¾ ÉçÇø ´«²¥ ²¡Àý  ±ÈÀûÊ± ±¨¸æ Ê×Àý ²¡Àý  - - - ¶à ¹ú ÎÀÉú²¿ ÃÅ 4 ÈÕ ±¨¸æ ±¾¹ú ÐÂÔö ÐÂÐÍ¹Ú×´²¡¶¾ ¸ÐÈ¾ ²¡Àý ,  ÆäÖÐ ÐÂ¼ÓÆÂ Ê×´Î ³öÏÖ ÉçÇø ´«²¥ ²¡Àý ,  ±ÈÀûÊ± ±¨¸æ 
Ñë¹ãÍø ¹þ¶û±õ 2 ÔÂ 4 ÈÕ ÏûÏ¢     4 ÈÕ Íí 21 Ê± ,  ¹þ¶û±õÊÐ ¹«²¼ ÁË 2 ÔÂ 3 ÈÕ ÁãÊ± ÖÁ 2 ÔÂ 4 ÈÕ ÁãÊ± ÐÂÔö 18 Àý ÐÂÐÍ¹Ú×´²¡¶¾ ¸ÐÈ¾·ÎÑ× È·Õï »¼Õß »î¶¯ ¹ì¼£ ,  ÌáÊ¾ ¹ã´ó ÊÐÃñ ×öºÃ ·À»¤ ¹¤×÷ 
2019 ÄêÄ© ,  ´Ó ²»Ã÷ Ô­Òò ·ÎÑ× »¼Õß ÏÂ ºôÎüµÀ ·ÖÀë ³ö µÄ ¹Ú×´ ²¡¶¾ ÊÇ Ò» ÖÖ ÐÂÐÍ¹Ú×´²¡¶¾ ,  ÊÀ½çÎÀÉú×éÖ¯ ½« Æä ÃüÃû Îª 2019- nCoV¡£ ¾­¹ý ×¨¼Ò ¼ø¶¨ ,  ÕâÖÖ ²¡¶¾ »á ÈË ¸ÐÈ¾ ÈË ,  ÇÒ ´æÔÚ Ò»¶¨ ·¶Î§ µÄ 
×ÛºÏ ÐÂ»ªÉç ×¤ Íâ ¼ÇÕß ±¨µÀ : Á¬ÈÕÀ´ ,  ÖÐ¹ú È«Á¦ ¿¹»÷ ÐÂÐÍ¹Ú×´²¡¶¾ ¸ÐÈ¾·ÎÑ× ÒßÇé Ç£¶¯ ÊÀÈË Ä¿¹â ¡£ ¼ª¶û¼ªË¹ Ë¹Ì¹ Íâ½»²¿³¤ °¬´ï¶û ±ð¿Æ·ò ÔÚ »á¼û ÖÐ¹ú ×¤ ¼ª´ó Ê¹ ¶ÅµÂÎÄ Ê± ±íÊ¾ ,  Ëû ÍêÈ« Ö§³Ö ²¢ 
ÔÆÄÏ Ò» ÐÂÐÍ ¹Ú×´ ²¡¶¾ ¸ÐÈ¾ µÄ ·ÎÑ× »¼Õß ÉæÏÓ ÒÔ Î£ÏÕ ·½·¨ Î£º¦ ¹«¹² °²È« ×ï ±» ¹«°² »ú¹Ø Á¢°¸ Õì²é  - - - ÔÆÄÏÊ¡ ¾°ºéÊÐ Ó¦¶Ô ÐÂÐÍ¹Ú×´²¡¶¾ ¸ÐÈ¾·ÎÑ× ÒßÇé ¹¤×÷ Áìµ¼ Ð¡×é Ö¸»Ó²¿ 4 ÈÕ Í¨±¨ ,  ¾°ºéÊÐ ¾° 
´ó Òß µ±Ç° ,  ÖÐ¹ú Ò½Ñ§ ¿ÆÑ§Ôº ±±¾© Ð­ ºÍ Ò½Ñ§Ôº µÄ Ïà¹Ø ×¨¼Ò µÚÒ» Ê±¼ä ×éÖ¯ ±àÐ´ ÁË ¡¶ Ð­ ºÍ ÐÂÐÍ¹Ú×´²¡¶¾ ·ÎÑ× ·À»¤ ÊÖ²á ¡· ,  ½â¶Á Óë ÐÂÐÍ¹Ú×´²¡¶¾ ·ÎÑ× ÓÐ¹Ø µÄ ×¨Òµ ÎÊÌâ Óë ÒÉ»ó ,  Ö¼ÔÚ Ôö½ø ´óÖÚ ¼° 
´Ó ½ñÌì ¿ªÊ¼ ,  ¹âÃ÷ Íø Êé»­ ÆµµÀ ÁªºÏ ±±¾© ½ðÕýµÂ Êé»­Ôº ·¢Æð ¡° ÖÚÖ¾³É³Ç ¿¹»÷ ÐÂÐÍ¹Ú×´²¡¶¾ ·ÎÑ× ÒßÇé Ö÷Ìâ Êé»­Õ¹ ¡± ×÷Æ· Õ÷¼¯ »î¶¯ ,  ºÅÕÙ È«¹ú Êé»­¼Ò ¼° Êé»­ °®ºÃÕß ÓÃ »­±Ê Ãè»æ ¿¹Òß ¸ÐÈË 
ÐÂÐÍ¹Ú×´²¡¶¾ ¸ÐÈ¾ µÄ ·ÎÑ× ×î Ôç ÔÚ 2019 Äê 12 ÔÂ ÔÚ ÎÒ¹ú Îäºº ·¢ÏÖ ,  ÊÇ ÓÉ 2019 ÐÂÐÍ¹Ú×´²¡¶¾ ÒýÆð µÄ ¡£  ¶þÊÇ Ö¢×´ ²»Í¬ ¡£ ÆÕÍ¨ ¸ÐÃ° ÁÙ´² Ö¢×´ ½Ï Çá ,  ÉÏºôÎüµÀ ¿¨ Ëû Ö¢×´ Ã÷ÏÔ ,  Èç ±Ç Èû ¡¢ Á÷ 
½ªÏþ·å ½éÉÜ ,  2 ÔÂ 3 ÈÕ ,  ¶õ¶û¶àË¹ ÊÐ ´ïÀ­ÌØÆì ÕÙ¿ª µÄ ·À¿Ø ÐÂÐÍ¹Ú×´²¡¶¾ ¸ÐÈ¾ µÄ ·ÎÑ× ÒßÇé µÚÈý ´Î Çé¿ö Í¨±¨»á ,  ÒÑ ¹«²¼ Õâ Àý ²¡Àý µÄ Á÷ÐÐ²¡ Ñ§ µ÷²é ½á¹û ¡£  ½ªÏþ·å Ëµ ,  ¾Ý ¹ú¼Ò ÎÀÉú ½¡¿µ Î¯ Ó¡·¢ 
ÖÎÁÆ ÐÂÐÍ¹Ú×´²¡¶¾ ¸ÐÈ¾ µÄ ·ÎÑ× ,  ÖÐÒ½ Î÷Ò½ ¸÷ÓÐËù³¤ ,  ¸÷ÓÐ ²àÖØ ,  ÓÅÊÆ »¥²¹ ,  Ð­Í¬ È¡ Ð§ ¡£ ÕâÒ» ÏîÄ¿ Òª ¼ÓÇ¿ ¿ÆÑÐ ¹¥¹Ø ,  ·þÎñ ÁÙ´² ¾ÈÖÎ ¡£ 
2 ÔÂ 4 ÈÕ ,  ¾­¹ý ³£ÖÝÊÐ Ò½ÁÆ ¾ÈÖÎ ×¨¼Ò×é ÆÀ¹À ,  Á½ Ãû »¼Õß ·ûºÏ ¹ú¼Ò ÎÀÉú ½¡¿µ Î¯ ÐÂÐÍ¹Ú×´²¡¶¾ ¸ÐÈ¾ µÄ ·ÎÑ× È·Õï ²¡Àý ½â³ý ¸ôÀë ºÍ ³öÔº ±ê×¼ ¡£  ³£ÖÝÊÐ ÐÂÐÍ¹Ú 
Í¼½â | ¡¶ ·ÀÒß ²¡  Èý×Ö¾­ ¡ª ¡ª ÐÂÐÍ¹Ú×´²¡¶¾ ¹«ÖÚ ·À»¤ Ö¸ÄÏ ¡· ³ö°æ ( Ãâ·Ñ ¹«¿ª ) : ÎÒÃÇ ÏàÐÅ ,  ÔÚ ÒÔ Ï°½üÆ½ Í¬Ö¾ Îª ºËÐÄ µÄ µ³ÖÐÑë ¼áÇ¿ Áìµ¼ ÏÂ ,  ÎÒÃÇ ¼á¶¨ ÐÅÄî ¡¢ ¿ÆÑ§ ·ÀÖÎ ¡¢ Í¬ÖÛ¹²¼Ã ¡¢ Èº·ÀÈº 
²¡¶¾ ×î ¶à´æ »î ¼¸ Ìì ? ÄÜ ³ÔÒ© Ô¤·À Âð ? ³èÎï ÓëÈË ÊÇ·ñ »á »¥Ïà ´«È¾ ? ¹ØÓÚ ÐÂÐÍ¹Ú×´²¡¶¾ ·ÎÑ× ,  Õâ ¼¸ ¸ö ÎÊÌâ ÓÐ ×îÐÂ ½âÊÍ ! 
ÈçºÎ Çø·Ö ¸ÐÃ° ¡¢ Á÷¸Ð ºÍ ÐÂÐÍ¹Ú×´²¡¶¾ ¸ÐÈ¾·ÎÑ× ? Ê²Ã´ ÊÇ ÆÕÍ¨ ¸ÐÃ° ? Ê²Ã´ ÊÇ Á÷¸Ð ? ÐÂÐÍ¹Ú×´²¡¶¾ ¸ÐÈ¾ µÄ ·ÎÑ× ÓÖ ÓÐºÎ Ö¢×´ ? 
ÎªÁË µÖÓù À´ÊÆÐÚÐÚ µÄ ÐÂÐÍ¹Ú×´²¡¶¾ ,  È«Çò ÍøÓÑ Ïë ³ö ÁË Îå»¨°ËÃÅ µÄ ¡° ÍÁ·¨ ×Ó ¡± ¡£  ¶ÔÓÚ ÒßÇé µÄ µ£ÓÇ Ò² ÊÇ ¸÷Ê½¸÷Ñù ,  ÓÐ ÅÂ ³èÎï ´ø ¶¾ µÄ ,  »¹ÓÐ ÉõÖÁ µ£ÐÄ ½Óµ½ ÖÐ¹ú À´ µÄ ¿ìµÝ »á ¸ÐÈ¾ ²¡¶¾ ¡£ 
µ±Ç° ÖÐ¹ú ÈËÃñ ÕýÔÚ Óë ÐÂÐÍ¹Ú×´²¡¶¾ ¸ÐÈ¾·ÎÑ× ÒßÇé ½øÐÐ ÑÏËà µÄ ¶·Õù ¡£ ÈËÃñ ÈºÖÚ ÉúÃü °²È« ºÍ ÉíÌå ½¡¿µ Ê¼ÖÕ ÊÇ µÚÒ» Î» µÄ ¡£ 
ÐÂÐÍ¹Ú×´²¡¶¾ Ö÷Òª ÊÇ ¾­¹ý ºôÎüµÀ ·É Ä­ ´«²¥ ,  Ò² ¿É Í¨¹ý ½Ó´¥ ´«²¥ ¡£ Ä¿Ç° ÉîÛÚÊÐ µÚÈý ÈËÃñ Ò½Ôº µÈ Ò½ÁÆ »ú¹¹ ÔÚ Ä³Ð© ÐÂÐÍ¹Ú×´²¡¶¾ ¸ÐÈ¾ µÄ ·ÎÑ× È·Õï ²¡Àý »¼Õß µÄ ·à±ã ÖÐ¼ì ³ö ÐÂÐÍ ¹Ú×´ ²¡¶¾ ºËËá 
Èç¹û ¸½½ü Ð¡Çø »òÕß ÊÇ ×Ô¼º ¾Ó×¡ µÄ Ð¡Çø ,  ³öÏÖ ÐÂÐÍ¹Ú×´²¡¶¾ ¸ÐÈ¾ µÄ ·ÎÑ× ÒÉËÆ »ò È·Õï ²¡Àý ,  Äã Òª ÈçºÎ ±£»¤ ×Ô¼º ºÍ ¼ÒÈË ? ÓÐ ÄÄÐ© ÖµµÃ ×¢Òâ µÄ µØ·½ ?  Íâ³ö Æª     1. ×ø µçÌÝ »á ÓÐ ¸ÐÈ¾ ·çÏÕ Âð 
ÈËÃñÍø ¹óÑô 2 ÔÂ 3 ÈÕ µç ( ÍõÐã·¼ ) 2 ÔÂ 3 ÈÕ ,  ¼ÇÕß ´Ó ¹óÖÝÊ¡ ÎÀÉú ½¡¿µ Î¯ »ñÏ¤ ,  µ±Ç° ,  ¹óÖÝÊ¡ ÐÂÐÍ¹Ú×´²¡¶¾ ¸ÐÈ¾ µÄ ·ÎÑ× »¼Õß ¾ÈÖÎ ¹¤×÷ Õý ÓÐÁ¦ ÍÆ½ø ,  ¾ÈÖÎ Ò½ÁÆ »ú¹¹ Ò² »ý¼« Ì½Ë÷ ÖÎÁÆ ÐÂ ·½·¨ ,  
ÈËÃñÍø ¿ªÂÞ 2 ÔÂ 4 ÈÕ µç ( ¼ÇÕß Çú Ïè Óî ) ×ÛºÏ °¢ÁªÇõ Í¨Ñ¶Éç ±¨µÀ ,  ¼Ì °¢ÁªÇõ °¢²¼Ôú±È Íõ´¢ ÄÂº±Ä¬ µÂ 1 ÔÂ 26 ÈÕ ¹«¿ª ±íÌ¬ ,  Ö§³Ö ÖÐ¹ú ¿¹»÷ ÐÂÐÍ¹Ú×´²¡¶¾ ¸ÐÈ¾ µÄ ·ÎÑ× ÒßÇé ºó ,  °¢ÁªÇõ ¸÷½ç ÒÔ Êµ¼Ê ÐÐ¶¯ 
¾Ý º£ÄÏÊ¡ ÎÀ½¡Î¯ 4 ÈÕ ·¢²¼ µÄ ÏûÏ¢ ,  2 ÔÂ 3 ÈÕ 0- 24 Ê± ,  º£ÄÏÊ¡ ±¨¸æ ÐÂÐÍ¹Ú×´²¡¶¾ ¸ÐÈ¾ µÄ ·ÎÑ× ÐÂÔö È·Õï ²¡Àý 9 Àý ,  ÐÂÔö ÖØÖ¢ ²¡Àý 1 Àý ,  ÐÂÔö ËÀÍö ²¡Àý 0 Àý ,  ÐÂÔö ½â³ý ÖØÖ¢ 1 Àý ,  ÐÂÔö ³öÔº ²¡Àý 
¸ÐÈ¾ ÊÇ Ò»¸ö ×ÛºÏ µÄ ÒòËØ ,  ¸ú ½Ó´¥ ÓÐ¹Ø ¡¢ ¸ú ²¡¶¾ ×´¿ö ÓÐ¹Ø ¡¢ Ò² ¸ú ÉíÌå ×´¿ö ÓÐ¹Ø ¡£ ÉíÌå ÓÐÐ© ÈË ÌìÌì ÔÚ ÍøÉÏ ¿´ ¿ÆÆÕ ÎÄÕÂ ,  µ« ÓÖ ²»ÄÜ È·¶¨ ×Ô¼º µÄ Ö¢×´ ÊÇ ²»ÊÇ ÐÂÐÍ ·ÎÑ× ,  Õâ»á ÈÃ 
ÖÐÐÂÍø Îäºº 2 ÔÂ 4 ÈÕ µç  ÖÐ¹ú¿Æ Ñ§Ôº Îäºº ²¡¶¾ ÑÐ¾¿Ëù / ÉúÎï °²È« ´ó ¿ÆÑ§ ÑÐ¾¿ ÖÐÐÄ ¡¢ ÎäººÊÐ ½ðÒø Ì¶ Ò½Ôº ¼° ºþ±±Ê¡ ¼²²¡ Ô¤·À ¿ØÖÆ ÖÐÐÄ ºÏ×÷ ,  Õë¶Ô ÒýÆð Îäºº ·ÎÑ× ÒßÇé µÄ 2019 ÐÂÐÍ¹Ú×´²¡¶¾ 
½ØÖÁ 2 ÔÂ 3 ÈÕ 24 Ê± ÐÂÐÍ ¹Ú×´ ²¡¶¾ ¸ÐÈ¾ µÄ ·ÎÑ× ÒßÇé ×îÐÂ Çé¿ö  - - - ½ØÖÁ 2 ÔÂ 3 ÈÕ 24 Ê± ,  ¹ú¼Ò ÎÀÉú ½¡¿µ Î¯ ÊÕµ½ 31 ¸ö Ê¡ ( ×ÔÖÎÇø ¡¢ Ö±Ï½ÊÐ ) ºÍ ÐÂ½® Éú²ú ½¨Éè ±øÍÅ ÀÛ¼Æ ±¨¸æ È·Õï ²¡Àý 20438 Àý ( 
ÔÚ ÕâÀï ËûÃÇ ¾­¹ý ¿¹ ²¡¶¾ ÖÎÁÆ ¼°Æä Ëû ¶ÔÖ¢ ÖÎÁÆ ,  ÐÄÀí Êèµ¼ ,  ¾«ÐÄ »¤Àí ,  ²¡Çé ºÃ×ª ,  ÎÞ ·¢ÉÕ ,  ÎÞ ÉíÌå ²»ÊÊ ,  ¾­ ·´¸´ Á¬Ðø ºËËá ¼ì²â ¾ù Îª ÒõÐÔ ,  ¾­ ×¨¼Ò×é ÆÀ¹À ,  ·ûºÏ ¹ú¼Ò ÎÀÉú ½¡¿µ Î¯ ÐÂÐÍ¹Ú×´²¡¶¾ 
ÐÂ»ªÍø 2 ÔÂ 4 ÈÕ µç ( Í¨Ñ¶Ô± Á¬Ð¡»ª ) Îª ÉîÈë ¹á³¹ ÂäÊµ Çø ¡¢ ÊÐ  ¡¢ ÏØ ¡¢ Ïçµ³Î¯ ¹ØÓÚ ×öºÃ ÐÂÐÍ¹Ú×´ ·ÎÑ× ²¡¶¾ µÄ ÒßÇé Ô¤·À ¹¤×÷ ,  ÓÐÐ§ Ìá¸ß ·À·¶ ¹¤×÷ ºÍ ´å ¡¢ ¾Ó ¡¢ »§µÄ °²È« 
ÖÐ¹²ÖÐÑë ÕþÖÎ¾Ö ³£ÎñÎ¯Ô± »á 2 ÔÂ 3 ÈÕ ÕÙ¿ª »áÒé ,  ÌýÈ¡ ÖÐÑë Ó¦¶Ô ÐÂÐÍ¹Ú×´²¡¶¾ ¸ÐÈ¾·ÎÑ× ÒßÇé ¹¤×÷ Áìµ¼ Ð¡×é ºÍ ÓÐ¹Ø ²¿ÃÅ ¹ØÓÚ ÒßÇé ·À¿Ø ¹¤×÷ Çé¿ö µÄ »ã±¨ ,  ÑÐ¾¿ ÏÂ Ò»²½ ÒßÇé ·À¿Ø ¹¤×÷ ¡£ 
ÐÂ»ªÉç ±±¾© 2 ÔÂ 3 ÈÕ µç ( ¼ÇÕß ÎéÔÀ ¡¢ ÎÂÜ° ) Íâ½»²¿ ·¢ÑÔÈË »ª´ºÓ¨ 3 ÈÕ ±íÊ¾ ,  ÖÐ·½ Ï£Íû ¹ú¼Ê Éç»á ÄÜ¹» ÀíÐÔ ¡¢ Àä¾² µØ ÈÏÊ¶ ÐÂÐÍ¹Ú×´²¡¶¾ ¸ÐÈ¾ µÄ ·ÎÑ× ÒßÇé ,  ²¢×÷ ³ö ¿ÆÑ§ ¡¢ Ç¡µ± µØÓ¦ ¶Ô ¡£  µ±ÈÕ 
¾Í Ïñ ÖØÇì Ê×Àý ÖÎÓú ³öÔº µÄ ÐÂÐÍ¹Ú×´²¡¶¾ ¸ÐÈ¾ µÄ ·ÎÑ× »¼Õß µÄ Õâ ¾ä »° ÄÇÑù ¡£ ÒßÇé ²»¿É ÅÂ ,  ÎÈ×¡ ÎÒÃÇ ÄÜ Ó® ! 
ÐÂ»ªÉç ±±¾© 2 ÔÂ 3 ÈÕ µç  ÖÐ¹²ÖÐÑë ÕþÖÎ¾Ö ³£ÎñÎ¯Ô± »á 2 ÔÂ 3 ÈÕ ÕÙ¿ª »áÒé ,  ÌýÈ¡ ÖÐÑë Ó¦¶Ô ÐÂÐÍ¹Ú×´²¡¶¾ ¸ÐÈ¾·ÎÑ× ÒßÇé ¹¤×÷ Áìµ¼ Ð¡×é ºÍ ÓÐ¹Ø ²¿ÃÅ ¹ØÓÚ ÒßÇé ·À¿Ø ¹¤×÷ Çé¿ö µÄ »ã±¨ ,  ÑÐ¾¿ ÏÂÒ» ²½ 
ÐÂ»ªÉç ±±¾© 2 ÔÂ 3 ÈÕ µç ( ¼ÇÕß ÂíÑÒ ) 3 ÈÕ ÏÂÎç ¾ÙÐÐ µÄ ±±¾©ÊÐ ÐÂÐÍ¹Ú×´²¡¶¾ ¸ÐÈ¾ µÄ ·ÎÑ× ÒßÇé ·À¿Ø ¹¤×÷ ÐÂÎÅ ·¢²¼»á ÉÏ ,  ±±¾©ÊÐ Î÷³ÇÇø ¸± Çø³¤ çÑ½£ºç ½éÉÜ ,  ¸´ÐË Ò½Ôº ÐÄ ÄÚ¿Æ ÖØÖ¢ ¼à»¤ ÊÒ ³öÏÖ ÐÂ 
¿ÆÆÕ : ÊÀÎÀ×éÖ¯ Õë¶Ô ÐÂÐÍ¹Ú×´²¡¶¾ ·¢²¼ ÐÂ Ò»Åú ¡° ÎÊ Óë ´ð ¡±  - - - Õë¶Ô µ±Ç° µÄ ÐÂÐÍ¹Ú×´²¡¶¾ ÒßÇé ,  ÊÀ½çÎÀÉú×éÖ¯ 3 ÈÕ ÔÚ Æä ×¤»ª ´ú±í´¦ ¹Ù·½ Î¢ ÐÅ ¹«ÖÚ ºÅ ¸üÐÂ ÁË Ò»Åú ÈËÃÇ ¹ØÐÄ µÄ ÎÊ´ð ,  ÀýÈç 
2 ÔÂ 3 ÈÕ ,  ¹úÎñÔº Ó¦¶Ô ÐÂÐÍ¹Ú×´²¡¶¾ ¸ÐÈ¾ µÄ ·ÎÑ× ÒßÇé Áª·À Áª¿Ø »úÖÆ ¾ÙÐÐ ÐÂÎÅ ·¢²¼»á ,  ¹¤Òµ ºÍ ÐÅÏ¢»¯ ²¿µ³×é ³ÉÔ± ¡¢ ×Ü¹¤³ÌÊ¦ Ìï ÓñÁú ÏÈÉú ±íÊ¾ ,  µ½ 2 ÔÂ 1 ÈÕ ,  ÐÂÐÍ¹Ú×´²¡¶¾ ºËËá ¼ì²â ÊÔ¼Á ÈÕ 
2 ÔÂ 3 ÈÕ ,  ¹úÎñÔº Ó¦¶Ô ÐÂÐÍ¹Ú×´²¡¶¾ ¸ÐÈ¾ µÄ ·ÎÑ× ÒßÇé Áª·À Áª¿Ø »úÖÆ ¾ÙÐÐ ÐÂÎÅ ·¢²¼»á ,  ¹¤Òµ ºÍ ÐÅÏ¢»¯ ²¿µ³×é ³ÉÔ± ¡¢ ×Ü¹¤³ÌÊ¦ Ìï ÓñÁú ÏÈÉú ±íÊ¾ ,  µ½ 2 ÔÂ 1 ÈÕ ,  ÐÂÐÍ¹Ú×´²¡¶¾ ºËËá ¼ì²â ÊÔ¼Á ÈÕ 
¹þ¶û±õ Ò» ÐÂÐÍ ¹Ú×´ ²¡¶¾ ¸ÐÈ¾ µÄ ·ÎÑ× »¼Õß ²ú ÏÂ ½¡¿µ Å®Ó¤  - - - 3 ÈÕ ,  ¹þ¶û±õÊÐ µÚ Áù Ò½Ôº ¾ÙÐÐ ÐÂÎÅ Í¨±¨»á ³Æ ,  1 ÔÂ 30 ÈÕ 23 Ê± 32 ·Ö ,  ¹þ¶û±õ Ò» ÐÂÐÍ ¹Ú×´ ²¡¶¾ ¸ÐÈ¾ µÄ ·ÎÑ× »¼Õß ¾­ ÆÊ¹¬²ú ÊÖÊõ ,  
Îª ½øÒ»²½ ¼ÓÇ¿ ÐÂÐÍ¹Ú×´²¡¶¾ ¸ÐÈ¾·ÎÑ× ÒßÇé ·À¿Ø ¹¤×÷ ,  ÓÐÐ§ ÇÐ¶Ï ²¡¶¾ ´«²¥ Í¾¾¶ ,  ¼õÉÙ ÈËÔ± Á÷¶¯ ´«È¾ ·çÏÕ ,  ×î´ó ÏÞ¶È µØ ¶ôÖÆ ÒßÇé ÂûÑÓ ,  ÇÐÊµ ±£ÕÏ ÈËÃñ ÈºÖÚ ÉíÌå ½¡¿µ ºÍ ÉúÃü °²È« ,  ½áºÏ µ±Ç° ÎÒÇø Òß 
ÐÂ»ªÍø ÖØÇì 2 ÔÂ 3 ÈÕ µç ( ÁõÀÚ ÑîÂå 2 ÔÂ 2 ÈÕ ,  ÖØÇì ½­±±Çø ÕÙ¿ª ÐÂÐÍ¹Ú×´²¡¶¾ ¸ÐÈ¾ µÄ ·ÎÑ× ÒßÇé ·À¿Ø ¹¤×÷ ÐÂÎÅ Í¨Æø»á ,  ¶Ô ½üÆÚ È«Çø ÐÂÐÍ¹Ú×´²¡¶¾ ¸ÐÈ¾ µÄ ·ÎÑ× ÒßÇé ·À¿Ø 
ÐÂ»ªÉç ±±¾© 2 ÔÂ 2 ÈÕ µç ( ¼ÇÕß Éê îñ ) ÖÐ¹ú Ã³´Ù»á 2 ÈÕ Ïò Õã½­ ºþÖÝ Ä³ ÖÆÔì ÆóÒµ ³ö¾ß È«¹ú Ê× ·Ý ÐÂÐÍ¹Ú×´²¡¶¾ ¸ÐÈ¾ µÄ ·ÎÑ× ÒßÇé ²»¿É¿¹Á¦ ÊÂÊµ ÐÔ Ö¤Ã÷ ,  ÖúÁ¦ ÆóÒµ ×î´ó ÏÞ¶È ¼õÇá Òò ÒßÇé Ôì³É ²»ÄÜ 
¡° ÔÚ µ±Ç° ·À¿Ø ÐÂÐÍ¹Ú×´²¡¶¾ ¸ÐÈ¾·ÎÑ× µÄ ÑÏ¾þ ¶·Õù ÖÐ ,  ¸÷¼¶ µ³×éÖ¯ ºÍ ¹ã´ó µ³Ô± ¸É²¿ ±ØÐë ÀÎ¼Ç ÈËÃñ ÀûÒæ ¸ßÓÚ Ò»ÇÐ ,  ²» Íü ³õÐÄ ¡¢ ÀÎ¼Ç Ê¹Ãü ,  ÍÅ½á ´øÁì ¹ã´ó ÈËÃñ ÈºÖÚ ¼á¾ö ¹á³¹ ÂäÊµ µ³ÖÐÑë ¾ö²ß 
±±¾© ·þ×° Ñ§Ôº ÒÕÊõ Éè¼Æ Ñ§Ôº Ê¦Éú ÖÆ×÷ µÄ ¶à ÓïÑÔ °æ±¾ ¡° ·À¿Ø ÐÂÐÍ¹Ú×´²¡¶¾ ¶ùÍ¯ »æ ±¾ ¡± 2 ÈÕÉÏ Ïß ,  ²¢ ¿ª·Å È«Çò ÏÂÔØ ¡£ 
¾Ý Ìì½òÊÐ ÎÀ½¡Î¯ ÍøÕ¾ ÏûÏ¢ ,  2 ÔÂ 2 ÈÕ 0- 24 Ê± ,  Ìì½òÊÐ ±¨¸æ ÐÂÐÍ¹Ú×´²¡¶¾ ¸ÐÈ¾ µÄ ·ÎÑ× ÐÂÔö È·Õï ²¡Àý 7 Àý ,  ÐÂÔö Î£ ÖØÐÍ ²¡Àý 0 Àý ,  ÐÂÔö ÖØÐÍ ²¡Àý 2 Àý ,  ÐÂÔö ËÀÍö ²¡Àý 0 Àý ,  ÐÂÔö ³öÔº ²¡Àý 1 Àý ¡£ 
¾­¼Ã ÈÕ±¨ - ÖÐ¹ú ¾­¼Ã Íø ¼ÇÕß 2 ÔÂ 2 ÈÕ ´Ó Îäºº ´óÑ§ ÈËÃñ Ò½Ôº »ñÏ¤ ,  ½üÈÕ ,  Îäºº ´óÑ§ ÈËÃñ Ò½Ôº Óë ÖÐ¿ÆÔº Îäºº ²¡¶¾ ÑÐ¾¿Ëù ÁªºÏ ¿ªÕ¹ ÑÐ¾¿ ·¢ÏÖ ,  ÔÚ ²¿·Ö ÐÂÐÍ¹Ú×´²¡¶¾ ¸ÐÈ¾ »¼Õß µÄ ´ó±ã ºÍ ¸Ø ÊÃ ×Ó ÖÐ·¢ 
Ñë¹ãÍø Îäºº 2 ÔÂ 3 ÈÕ ÏûÏ¢ ( ¼ÇÕß ÀîÐÐ½¡ ) ¾Ý ÖÐÑë ¹ã²¥ µçÊÓ ×ÜÌ¨ ÖÐ¹ú Ö® Éù ¡¶ ÐÂÎÅ ×Ýºá ¡· ±¨µÀ ,  2 ÔÂ 1 ÈÕ ,  Îäºº ´óÑ§ ÈËÃñ Ò½Ôº ¡¢ ÉîÛÚ µÚÈý ÈËÃñ Ò½Ôº ²»Ô¼¶øÍ¬ ¹«²¼ ÐÅÏ¢ : ÐÂÐÍ¹Ú×´²¡¶¾ ÔÚ 
º«±üÖ¾ )  ¼ÇÕß 2 ÔÂ 2 ÈÕ ´Ó Îäºº ´óÑ§ ÈËÃñ Ò½Ôº »ñÏ¤ ,  ½üÈÕ ,  Îäºº ´óÑ§ ÈËÃñ Ò½Ôº Óë ÖÐ¿ÆÔº Îäºº ²¡¶¾ ÑÐ¾¿Ëù ÁªºÏ ¿ªÕ¹ ÑÐ¾¿ ·¢ÏÖ ,  ÔÚ ²¿·Ö ÐÂÐÍ¹Ú×´²¡¶¾ ¸ÐÈ¾ »¼Õß µÄ ´ó±ã ºÍ ¸Ø ÊÃ ×Ó ÖÐ ·¢ÏÖ ²¡¶¾ 
ÐÂ»ªÉç ±±¾© 2 ÔÂ 2 ÈÕ µç ×ÛºÏ ÐÂ»ªÉç ×¤ Íâ ¼ÇÕß ±¨µÀ : ÖÐ¹ú ¿¹»÷ ÐÂÐÍ¹Ú×´²¡¶¾ ¸ÐÈ¾·ÎÑ× ÒßÇé ¾ÙÊÀ ¹Ø×¢ ¡£ Á¬ÈÕÀ´ ,  ¶à ¹úÕþ Òª ¸ß¶È ÆÀ¼Û ÖÐ¹ú Îª ¿¹»÷ ÒßÇé ²ÉÈ¡ µÄ Ç¿ÓÐÁ¦ ´ëÊ© ,  ±íÊ¾ ¼á¶¨ Ö§³Ö ÖÐ¹ú 
¾Ý ¸ÊËàÊ¡ ÎÀ½¡Î¯ ÍøÕ¾ ÏûÏ¢ ,  ½ØÖÁ 2 ÔÂ 2 ÈÕ 20 Ê± ,  ¸ÊËà ÐÂÔö 11 Àý ÐÂÐÍ¹Ú×´²¡¶¾ ¸ÐÈ¾ µÄ ·ÎÑ× È·Õï ²¡Àý ,  È«Ê¡ ÀÛ¼Æ È·Õï 51 Àý ¡£ Í¨±¨ Ö¸ ,  ½ØÖÁ 2 ÔÂ 2 ÈÕ 20 Ê± ,  ¸ÊËà ÐÂÔö 11 Àý ÐÂÐÍ¹Ú×´²¡¶¾ ¸ÐÈ¾ 
Ïã¸Û ÐÂÐÍ¹Ú×´²¡¶¾ ¸ÐÈ¾·ÎÑ× È·Õï ²¡Àý ÔöÖÁ 15 Àý  - - - Ïã¸Û ÌØÇø Õþ¸® ÎÀÉú Êð ÎÀÉú ·À»¤ ÖÐÐÄ 2 ÔÂ 2 ÈÕ Í¨±¨ ,  Ïã¸Û ÐÂÔö 1 Àý ÐÂÐÍ¹Ú×´²¡¶¾ ¸ÐÈ¾ µÄ ·ÎÑ× È·Õï ²¡Àý ,  Ä¿Ç° Ïã¸Û È·Õï ²¡Àý ÀÛ¼Æ ×ÜÊý Ôö 
µÂ¹ú ¡¶ ÊÀ½ç ±¨ ¡· µ±µØ Ê±¼ä 2 ÔÂ 2 ÈÕ±¨ µÀ ,  Ê×Åú ´Ó Îäºº ³·³ö µÄ µÂ¹ú ÇÈÃñ ÖÐ ,  Á½ ÈË È·Õï ¸ÐÈ¾ ÐÂÐÍ¹Ú×´²¡¶¾ ,  Ä¿Ç° ÒÑ ±» ËÍÍù ·¨À¼¿Ë¸£ ´óÑ§ Ò½Ôº ¸ôÀë ¡£  2 ÔÂ 1 ÈÕ ,  130 Ãû µÂ¹ú ÇÈÃñ ´Ó Îäºº ·µ»Ø 
Í¼ Îª ÀûÆÕ½ð Óë ÖÓ ÄÏÉ½ ÔÚ ¹ãÖÝ ¼ûÃæ Ì½ÌÖ ÒßÇé ÈËÃñÍø Å¦Ô¼ 2 ÔÂ 1 ÈÕ µç ( ¼ÇÕß ÀîÏþºê ) ¡° Ïà±È µ±Äê µÄ ·Çµä ·À¿Ø ,  ´Ë´Î ÖÐ¹ú ¿¹»÷ ÐÂÐÍ¹Ú×´²¡¶¾ ¸ÐÈ¾·ÎÑ× ÒßÇé ÓÐ ¶þ´ó Ã÷ÏÔ ½ø²½ : Ò»ÊÇ ²¡¶¾ ¼ì²â Ë®×¼ 
Àî¿ËÇ¿ Ö÷³Ö ÕÙ¿ª ÖÐÑë Ó¦¶Ô ÐÂÐÍ¹Ú×´²¡¶¾ ¸ÐÈ¾·ÎÑ× ÒßÇé ¹¤×÷ Áìµ¼ Ð¡×é»á Òé  ²¿Êð µØ·½ Òò ·À¿Ø ¹¤×÷ ÐèÒª Áé»î °²ÅÅ ¹¤×÷ ½øÒ»²½ ×öºÃ ÒßÇé ·À¿Ø ºÍ ÊÐ³¡ ±£ ¹© µÈ  - - - 2 ÔÂ 2 ÈÕ ,  ÖÐ¹²ÖÐÑë ÕþÖÎ¾Ö ³£Î¯ 
ÐÂ»ªÉç ¹ãÖÝ 2 ÔÂ 2 ÈÕ µç ( ¼ÇÕß Ð¤Ë¼Ë¼ ÍõÅÊ ) ÐÂÐÍ¹Ú×´²¡¶¾ ( 2019- nCoV) ¸ÐÈ¾ µÄ ·ÎÑ× ÒßÇé ·¢Éú ÒÔÀ´ ,  È«¹ú Í¬ÖÛ¹²¼Ã ¡¢ ÖÚÖ¾³É³Ç ,  ´òÏì ÁË Ò»³¡ Ã»ÓÐ ÏõÑÌ µÄ ÒßÇé ×è»÷Õ½ ¡£ ÖÐ¹ú ¹¤³ÌÔº ÔºÊ¿ ¡¢ 
×Ô ÐÂÐÍ ¹Ú×´ ²¡¶¾ ·ÎÑ× ±¬·¢ ÒÔÀ´ ,  ²»½ö Ç£¶¯ ×Å È«¹ú ÈËÃñ µÄ ÐÄ ,  Ò² Ç£¶¯ ×Å ÉÏ º£³± Í¢ ¹ã¸æ ¡¢ ÉÏº£ ÓÀ Ø© ¹«Òæ ´Ù½ø ÖÐÐÄ Í¬ÈÊ µÄ ÐÄ ,  ÉÏ º£³± Í¢ ¹ã¸æ ¼° ÉÏº£ ÓÀ Ø© ¹«Òæ ´Ù½ø ÖÐÐÄ ×÷Îª Ò»¼Ò ´ÓÊÂ ¹ã¸æ 
È·±£ ÀÏÈË ÕÆÎÕ Ô¤·À ÐÂÐÍ¹Ú×´²¡¶¾ ¸ÐÈ¾ µÄ ·ÎÑ× µÄ ¸öÈË ·À»¤ ´ëÊ© ¡¢ ÊÖ ÎÀÉú ÒªÇó ¡¢ ÎÀÉú ºÍ ½¡¿µ Ï°¹ß ,  ±ÜÃâ ¹²ÓÃ ¸öÈË ÎïÆ· ,  ×¢Òâ Í¨·ç ,  ÂäÊµ Ïû¶¾ ´ëÊ© ¡£ ³«µ¼ ÀÏÈË Ñø³É ¾­³£ Ï´ÊÖ µÄ ºÃ Ï°¹ß ¡£ ,  2020- 
¿ÆÆÕ : ÊÀÎÀ×éÖ¯ ¹ØÓÚ ÐÂÐÍ¹Ú×´²¡¶¾ µÄ ËÄ ÎÊ ËÄ ´ð  - - - Ãæ¶Ô µ±Ç° ÐÂÐÍ¹Ú×´²¡¶¾ ¸ÐÈ¾·ÎÑ× ÒßÇé ,  ÊÀ½çÎÀÉú×éÖ¯ ½üÈÕ ÔÚ Æä ¹Ù·½ ÍøÕ¾ ,  »Ø´ð ÁË ¹«ÖÚ ÆÕ±é ¹ØÐÄ µÄ ¡° ¿¹ÉúËØ ÔÚ Ô¤·À ºÍ ÖÎÁÆ ÐÂÐÍ¹Ú×´ 
¿ÆÆÕ : ÊÀÎÀ×éÖ¯ ¹ØÓÚ ÐÂÐÍ¹Ú×´²¡¶¾ µÄ ËÄ ÎÊ ËÄ ´ð  - - - Ãæ¶Ô µ±Ç° ÐÂÐÍ¹Ú×´²¡¶¾ ¸ÐÈ¾·ÎÑ× ÒßÇé ,  ÊÀ½çÎÀÉú×éÖ¯ ½üÈÕ ÔÚ Æä ¹Ù·½ ÍøÕ¾ ,  »Ø´ð ÁË ¹«ÖÚ ÆÕ±é ¹ØÐÄ µÄ ¡° ¿¹ÉúËØ ÔÚ Ô¤·À ºÍ ÖÎÁÆ ÐÂÐÍ¹Ú×´ 
( 5) Èô ³öÏÖ ¿ÉÒÉ Ö¢×´ µÄ ÀÏÈË ±» È·Õï Îª ÐÂÐÍ¹Ú×´²¡¶¾ ¸ÐÈ¾ µÄ ·ÎÑ× ,  Æä ÃÜÇÐ ½Ó´¥ Õß Ó¦½Ó ÊÜ 14 Ìì Ò½Ñ§ ¹Û²ì ¡£ ²¡ÈË Àë¿ª ºó ( Èç ×¡Ôº ¡¢ ËÀÍö µÈ ) ,  Ó¦ ¼°Ê± ¶Ô ×¡Ëù ½øÐÐ ÖÕÄ© Ïû¶¾ ¡£ ¾ßÌå Ïû¶¾ ·½Ê½ 
ºÓ±±Ê¡ Ê×Åú 3 Ãû ÐÂÐÍ¹Ú×´²¡¶¾ ¸ÐÈ¾ µÄ ·ÎÑ× »¼Õß ¾­¹ý ¾«ÐÄ ÖÎÁÆ ,  ÒÑ ·ûºÏ ÖÎÓú ±ê×¼ ,  ÕýÊ½ ³öÔº ¡£  ( ¼ÇÕß ÇØæº ¼ÇÕß ´Ó ºÓ±±Ê¡ ÎÀÉú ½¡¿µ Î¯ ÁË½â µ½ ,  ½ñÌì ,  ºÓ±±Ê¡ Ê×Åú 3 Ãû ÐÂÐÍ¹Ú×´²¡¶¾ ¸ÐÈ¾ 
[ ¹óÖÝ ÐÂÎÅ Áª²¥ ] ÐÂÐÍ¹Ú×´²¡¶¾ ¸ÐÈ¾ µÄ ·ÎÑ× ÒßÇé Éç»á ·À¿Ø ¹¤×÷ ÊÓÆµ µ÷¶È »áÒé ÕÙ¿ª ¼ò½é 95 ÐÂÎÅ À¸Ä¿ ÍÆ¼ö  Ê×Ò³ | È«Õ¾ µØÍ¼  ÖÐÑë ¹ã²¥ µçÊÓ ×ÜÌ¨ Ñë ÊÓÍø °æÈ¨ ËùÓÐ 
ÈËÃñÍø ±±¾© 2 ÔÂ 2 ÈÕ µç ( ÑîÇÇ»Æ îÚ Ï¯ Àò Àò ) ¾Ý ÉîÛÚ ÎÀ½¡Î¯ ¹Ù·½ Î¢ ²© ,  2 ÔÂ 1 ÈÕ ,  ÉîÛÚÊÐ µÚÈý ÈËÃñ Ò½Ôº Í¸Â¶ ,  ¸ÃÔº ¸Î²¡ ÑÐ¾¿Ëù ÑÐ¾¿ ·¢ÏÖ ,  ÔÚ Ä³Ð© ÐÂÐÍ¹Ú×´²¡¶¾ ¸ÐÈ¾ µÄ ·ÎÑ× È·Õï »¼Õß µÄ ·à±ã 
¾Ý Ã½Ìå ±¨µÀ ,  Ïã¸Û ´óÑ§ ÑÐ¾¿ ÈËÔ± ÓÚ 1 ÔÂ 31 ÈÕ ¹«²¼ Ê×Åú ÐÂÐÍ¹Ú×´²¡¶¾ ÔÚ Ï¸°û ÄÚ ¸´ÖÆ ¹ý³Ì µÄ Í¼Ïñ ¡£  ÑÐ¾¿ ÈËÔ± ±íÊ¾ ,  Ã¿¸ö ÊÜ ²¡¶¾ ¸ÐÈ¾ µÄ Ï¸°û »á ÑÜÉú ³ö Óâ Ç§Á£ ²¡¶¾ Á£×Ó ¡£  ÔÚ ¿ÆÑÐ ÈËÔ± µÄ Å¬ 
Á¬ÈÕÀ´ ,  Îª ×öºÃ ÐÂÐÍ¹Ú×´²¡¶¾ ¸ÐÈ¾·ÎÑ× ·ÀÒß ,  ÖÐ¹ú ÌúÂ· À¥Ã÷ ¾Ö ¼¯ÍÅ ÓÐÏÞ¹«Ë¾ ÔÚ ÖØµã ³µÕ¾ ¼Ó ÅÉ ¹¤×÷ ÈËÔ± ,  ¼ÓÇ¿ Ô¤·À ÖªÊ¶ ÅàÑµ Ðû´« ,  ×öºÃ Èë µá ÂÃ¿Í ÌåÎÂ ¼ì²â ¹¤×÷ ,  ÖúÁ¦ ´ò ºÃ ·ÀÒß ¹¥¼áÕ½ ¡£ 
¼á¾ö ´ò Ó® ÒßÇé ·À¿Ø ×è»÷Õ½ ,  ¼á¾ö È·±£ ÈËÃñ ÈºÖÚ ÉúÃü °²È« ºÍ ÉíÌå ½¡¿µ ,  ÊÐÎ¯ ¡¢ ÊÐÕþ¸® ÈÕÇ° Ó¡·¢ ¡¶ ÄÏ³äÊÐ Ó¦¶Ô ÐÂÐÍ¹Ú×´²¡¶¾ ¸ÐÈ¾·ÎÑ× ÒßÇé ·À¿Ø ¡° Ê® ¸ö ¹²Í¬ ¡¢ Ê® ¸ö ×öµ½ ¡± ¹¤×÷ ´ëÊ© ¡· ,  ÒªÇó 
ËïÏÈ ÉúÓÚ 1 ÔÂ 22 ÈÕ ³öÏÖ ·¢ÈÈ ¿ÈËÔ µÈ Ö¢×´ ,  Ëæºó Ç°Íù ·á¶¼ ÏØ ÈËÃñ Ò½Ôº ¾Í ÖÎ ²¢ ±» È·Õï Îª ÐÂÐÍ¹Ú×´²¡¶¾ ¸ÐÈ¾ µÄ ·ÎÑ× »¼Õß ¡£  Ä¿Ç° ,  ËïÏÈÉú ÌåÎÂ »Ö¸´ Õý³£ 5 Ìì ÒÔÉÏ ,  ÎÞ ºôÎüµÀ Ö¢×´ ,  Ïà¸ô Ò»Ìì µÄ 
¾Ý ÐÂ»ªÉç ÉîÛÚ 2 ÔÂ 1 ÈÕ µç ( ¼ÇÕß °×è¤ ) ¸ºÔð ÊÕÖÎ ÉîÛÚÊÐ ËùÓÐ ÐÂÐÍ¹Ú×´²¡¶¾ ¸ÐÈ¾ È·Õï ²¡Àý µÄ ÉîÛÚÊÐ µÚÈý ÈËÃñ Ò½Ôº ,  2 ÔÂ 1 ÈÕ 21 Ê± 30 ·Ö ÕÙ¿ª ÐÂÎÅ ·¢²¼»á ,  ³Æ ÔÚ È·Õï »¼Õß µÄ ·à±ã ÖÐ¼ì ²â³ö 
2 ÔÂ 1 ÈÕ ,  ×ÔÖÎÇø ÐÂÐÍ¹Ú×´²¡¶¾ ¸ÐÈ¾·ÎÑ× ÒßÇé ·À¿Ø ¹¤×÷ Ö¸»Ó²¿ ·¢²¼ ÏûÏ¢ ,  ×Ô ÒßÇé ·¢Õ¹ ÒÔÀ´ ,  ×ÔÖÎÇø ÐÂÐÍ¹Ú×´²¡¶¾ ¸ÐÈ¾·ÎÑ× ·À¿Ø ¹¤×÷ Ö¸»Ó²¿ ½»Í¨ ±£ÕÏ ×é ¼á¾ö ¹á³¹ Âä ÊµÏ° ½ü Æ½ ×ÜÊé¼Ç ¹ØÓÚ ÒßÇé 
Òâ´óÀû ¡¢ ¶íÂÞË¹ ¡¢ Ó¢¹ú ¡¢ Èðµä ¡¢ Î÷°àÑÀ µÈ ¹ú Ê×´Î ±¨¸æ ÐÂÐÍ¹Ú×´²¡¶¾ ¸ÐÈ¾·ÎÑ× ²¡Àý ¡£  ÃÀ¹ú È·Õï µÚ 8 Àý ÐÂÐÍ¹Ú×´²¡¶¾ ·ÎÑ× ²¡Àý ,  »¼Õß ÓÉ Îäºº ·µ»Ø ²¨Ê¿¶Ù ¡£  °¢ÁªÇõ Í¨±¨ µÚ 5 Àý ÐÂÐÍ¹Ú×´²¡¶¾ 
1 ÔÂ 30 ÈÕ ,  ÖÐ¹²ÖÐÑë ÕþÖÎ¾Ö ³£Î¯ ¡¢ ¹úÎñÔº ×ÜÀí ¡¢ ÖÐÑë Ó¦¶Ô ÐÂÐÍ¹Ú×´²¡¶¾ ¸ÐÈ¾·ÎÑ× ÒßÇé ¹¤×÷ Áìµ¼ Ð¡×é ×é³¤ Àî¿ËÇ¿ ¸° ÖÐ¹ú ¼²¿ØÖÐÐÄ ¿¼²ì ÒßÇé ·À¿Ø ¿ÆÑÐ ¹¥¹Ø Çé¿ö ,  ÌýÈ¡ ×¨¼Ò ºÍ Ò½Îñ ÈËÔ± ¶Ô ÒßÇé 
( ¼ÇÕß  Åí´óÎ° ) µÂ¹ú °Í·¥ÀûÑÇ ÖÝ ÎÀÉú²¿ 1 ÈÕ Íí¼ä ¹«²¼ µÄ ÐÅÏ¢ ÏÔÊ¾ ,  ¸Ã¹ú È·Õï ÐÂÐÍ¹Ú×´²¡¶¾ ¸ÐÈ¾ ²¡Àý ÒÑ Éý ÖÁ 8 ÈË ¡£ 
½ØÖÁ 2 ÔÂ 1 ÈÕ 24 Ê± ÐÂÐÍ ¹Ú×´ ²¡¶¾ ¸ÐÈ¾ µÄ ·ÎÑ× ÒßÇé ×îÐÂ Çé¿ö  - - - 2 ÔÂ 1 ÈÕ 0¡ª 24 Ê± ,  31 ¸ö Ê¡ ( ×ÔÖÎÇø ¡¢ Ö±Ï½ÊÐ ) ºÍ ÐÂ½® Éú²ú ½¨Éè ±øÍÅ ±¨¸æ ÐÂÔö È·Õï ²¡Àý 2590 Àý ( ºþ±±Ê¡ 1921 Àý ) ,  ÐÂÔö 
ÈËÃñÍø »ªÊ¢¶Ù 2 ÔÂ 1 ÈÕ µç ( ¼ÇÕß ÕÅÃÎÐñ ) ÃÀ¹ú ÂíÈøÖîÈû ÖÝ ¹«¹²ÎÀÉú Ìü 2 ÔÂ 1 ÈÕ Ö¤Êµ ,  Ò» Ãû 20 ¶à Ëê µÄ ²¨Ê¿¶Ù ÄÐ×Ó ±» Ö¤Êµ ¸ÐÈ¾ ÐÂÐÍ¹Ú×´²¡¶¾ ,  ÃÀ¹ú ¼²²¡ ¿ØÖÆ Óë Ô¤·À ÖÐÐÄ 1 ÔÂ 31 ÈÕ Íí ½« ¼ì²â 
Ñë ÊÓÍø ÏûÏ¢ ( ÐÂÎÅ Áª²¥ ) :  Á¬ÈÕÀ´ ,  ÓÖ ÓÐ Ò»Ð© ¹ú¼Ò ÕþÒª Í¨¹ý ¸÷ÖÖ ·½Ê½ ,  ·×·× ¸ß¶È ÆÀ¼Û ÖÐ·½ Îª ¿¹»÷ ÒßÇé Ëù×÷ Å¬Á¦ ,  ²¢ ±í´ï ¶Ô ÖÐ¹ú µÄ Ö§³Ö ¡£  ¶íÂÞË¹ ×ÜÍ³ ÆÕ¾© ÖÂµç Ï°½üÆ½ Ö÷Ï¯ ,  ¶Ô ÒßÇé ¸ø 
1 ÔÂ 30 ÈÕ ÖÁ 31 ÈÕ ,  Òâ´óÀû ¡¢ ¶íÂÞË¹ ¡¢ Ó¢¹ú ¡¢ Èðµä ¡¢ Î÷°àÑÀ µÈ ¹ú Ê×´Î ±¨¸æ ÐÂÐÍ¹Ú×´²¡¶¾ ¸ÐÈ¾·ÎÑ× ²¡Àý ,  Ê¹ °üÀ¨ ÖÐ¹ú ÔÚÄÚ µÄ ±¨¸æ ÐÂÐÍ¹Ú×´²¡¶¾ ¸ÐÈ¾ ²¡Àý ¹ú¼Ò ÔöÖÁ 24 ¸ö ¡£ Óë´ËÍ¬Ê± ,  
2019 Äê  12 ÔÂ ,  Îäºº ·¢Éú ÐÂÐÍ¹Ú×´²¡¶¾ ( 2019- nCoV) ÒßÇé ,  Îª ×èÖ¹ ÒßÇé ½øÒ»²½ ÂûÑÓ ,  ÖÐ¹ú Õþ¸® ÓÚ 2020 Äê  1 ÔÂ  23 ÈÕ ¶Ô Îäºº ²ÉÈ¡ ÁË ¸ôÀë ´ëÊ© ,  °üÀ¨ ±±¾© ¡¢ ÉÏº£ µÈ  31 ¸ö Ê¡ÊÐ Ò² 
×òÌì ( 1 ÔÂ 31 ÈÕ ) ÍíÉÏ ,  ÉÏº£ Ò©Îï Ëù ºÍ Îäºº ²¡¶¾ Ëù ÁªºÏ ·¢²¼ ³Æ ,  ÑÐ¾¿ ·¢ÏÖ Ë« »ÆÁ¬ ¿Ú·þÒº ¿É ÒÖÖÆ ÐÂÐÍ¹Ú×´²¡¶¾ ¡£ Ò»Ê±¼ä ÏûÏ¢ Í¨¹ý Éç½» Ã½Ìå ´«²¥ Ë¢ ÆÁ ,  È«¹ú ¶à µØ ÊÐÃñ Á¬Ò¹ ÔÚÏß ÏÂ Ò©µê ÅÅ¶Ó 
ÊÓÆµ À´Ô´ : Áú ÊÓ ÐÂÎÅ Áª²¥ ÈËÃñÍø ¹þ¶û±õ µç 2 ÔÂ 1 ÈÕ ( ÑîÑ©éª ) 2 ÔÂ 1 ÈÕ ,  ¹þ¶û±õÊÐ ÎÀÉú ½¡¿µ Î¯Ô±»á ·¢²¼ ÏûÏ¢ ,  ¹þ¶û±õÊÐ Á½ Ãû ÐÂÐÍ¹Ú×´²¡¶¾ ¸ÐÈ¾ µÄ ·ÎÑ× È·Õï »¼Õß ¾­¹ý »ý¼« ¿ÆÑ§ ÖÎÁÆ ºó ,  ¾­ 
µ±Ç° ,  ÐÂÐÍ¹Ú×´²¡¶¾ ¸ÐÈ¾ µÄ ·ÎÑ× ÒßÇé ·À¿Ø ¹¤×÷ Õý´¦ ÓÚ ¹Ø¼ü Ê±ÆÚ ¡£ ÒßÇé ·¢Éú ÒÔÀ´ ,  Ê¡ ×Ü¹¤»á ¼á¾ö ¹á³¹ Âä ÊµÏ° ½ü Æ½ ×ÜÊé¼Ç ÖØÒª Ö¸Ê¾ ºÍ ½²»° ¾«Éñ ,  ÈÏÕæ ÂäÊµ ÖÐÑë ºÍ Ê¡Î¯ ¡¢ È«×Ü ¾ö²ß ²¿Êð ,  ¸ß¶È 
Õâ¸ö ¼ÙÆÚ ,  ÐÂÇø ÊÀ ºÍ »ùÒò ÉúÎï ¼¼Êõ ÓÐÏÞ¹«Ë¾ Ê×Ï¯ Ö´ÐÐ¹Ù ÉÛÑô Ò»Ö± ´øÁì Ëû µÄ ÍÅ¶Ó Óë Ê±¼ä ÈüÅÜ ,  ÊÀ ºÍ »ùÒò ÑÐ·¢ µÄ ÐÂÐÍ¹Ú×´²¡¶¾ ¼ì²â ÊÔ¼Á ºÐ ÓÚ 1 ÔÂ 27 ÈÕ ÍÆ³ö ,  ²¢ ÕýÔÚ ÉêÇë 
ÎÒ¹ú ¿ÆÑ§¼Ò ¿ª·¢ ³ö ×ª Â¼ ×é ¿ìËÙ ½¨ ¿â ÐÂ ·½·¨  ÓÐÍû ÖúÁ¦ ÐÂÐÍ¹Ú×´²¡¶¾ ²â Ðò  - - - ±±¾©´óÑ§ Óë Çå»ª´óÑ§ ÁªºÏ ¿ÎÌâ×é ½üÆÚ ÔÚ ¹ú¼Ê È¨Íþ Ñ§Êõ ÆÚ¿¯ ¡¶ ÃÀ¹ú ¿ÆÑ§Ôº Ôº ¿¯ ¡· ·¢±í ÂÛÎÄ ,  ³Æ ¿ª·¢ ³ö ÁË 
Ñë¹ãÍø ±±¾© 2 ÔÂ 1 ÈÕ ÏûÏ¢ ( ¼ÇÕß ³µÀöËï Â³½ú ¾Ý ÖÐÑë ¹ã²¥ µçÊÓ ×ÜÌ¨ ÖÐ¹ú Ö® Éù ¡¶ ÐÂÎÅ ºÍ ±¨Ö½ ÕªÒª ¡· ±¨µÀ ,  ¹ú¼ÒÎÀ½¡Î¯ ×òÌì ( 1 ÔÂ 31 ÈÕ ) ÕÙ¿ª ÐÂÎÅ ·¢²¼»á ,  ½éÉÜ ÐÂÐÍ¹Ú×´²¡¶¾ ¸ÐÈ¾ µÄ ·ÎÑ× 
ÖÐ¹ú Íø Ñ¶  2 ÔÂ 1 ÈÕ ÏÂÎç ,  ±±¾© Ò½Ñ§»á ÕÙ¿ª ·¢²¼»á ,  ÕýÊ½ Ðû²¼ ¿ªÍ¨ ¡° ±±¾©ÊÐ ÐÂÐÍ¹Ú×´²¡¶¾ ¸ÐÈ¾·ÎÑ× ÔÚÏß Ò½Éú ×ÉÑ¯ Æ½Ì¨ ¡± ¡£ ¾Ý ±±¾© Ò½Ñ§»á »á³¤ ·â¹úÉú ½éÉÜ ,  ¸Ã Æ½Ì¨ ²ÉÓÃ 5G¡¢ ÈË¹¤ÖÇÄÜ ¡¢ ÊÓÆµ 
±¾±¨ Ñ¶ ( ¼ÇÕß ÂíÏþ·¼ ) 1 ÔÂ 31 ÈÕ ,  ×ÔÖÎÇø µ³Î¯ Ó¦¶Ô ÐÂÐÍ¹Ú×´²¡¶¾ ¸ÐÈ¾·ÎÑ× ÒßÇé ¹¤×÷ Áìµ¼ Ð¡×é ÕÙ¿ª »áÒé ¡£ ×ÔÖÎÇø µ³Î¯ Êé¼Ç ¡¢ ×ÔÖÎÇø µ³Î¯ Ó¦¶Ô ÐÂÐÍ¹Ú×´²¡¶¾ ¸ÐÈ¾·ÎÑ× ÒßÇé ¹¤×÷ Áìµ¼ Ð¡×é ×é³¤ 
Áè³¿ 5 µã ,  Ò»´® ¼±´Ù µÄ ÁåÉù »®ÆÆ Ò¹ µÄ ¼Å¾² ,  µÆ»ð Í¨Ã÷ µÄ Â¤ ÄÏÊÐ Îä ¶¼ Çø ÐÂÐÍ¹Ú×´²¡¶¾ ¸ÐÈ¾ µÄ ·ÎÑ× Áª·À Áª¿Ø ¹¤×÷ Áìµ¼ Ð¡×é °ì¹«ÊÒ Æø·Õ ÖèÈ» ½ôÕÅ ÆðÀ´ ¡£ ÕýÔÚ Öµ°à µÄ Ò» Ãû ¹¤×÷ ÈËÔ± Ò»¸ö ½¡²½ ³å 
ÐÂ»ªÉç »ªÊ¢¶Ù 1 ÔÂ 31 ÈÕ µç ( ¼ÇÕß ÖÜÖÛ ) ÃÀ¹ú ¡¶ ÐÂÓ¢¸ñÀ¼ Ò½Ñ§ ÔÓÖ¾ ¡· 1 ÔÂ 31 ÈÕ ÔÚÏß ·¢±í µÄ Ò» Æª ÂÛÎÄ Ëµ ,  ÃÀ¹ú Ê×Àý È·Õï ÐÂÐÍ¹Ú×´²¡¶¾ ¸ÐÈ¾·ÎÑ× »¼Õß ½ÓÊÜ Ò» ÖÖ ÕýÔÚ ÑÐ¾¿ µÄ Ò©Îï ÖÎÁÆ ºó ,  Æä ÁÙ´² 
ÐÂ»ªÍø ÄÏ¾© 2 ÔÂ 1 ÈÕ µç ( ÕÔÑÅ»Ý ) 1 ÔÂ 31 ÈÕ ,  ÄÏ¾©ÊÐ ÐÂÐÍ¹Ú×´²¡¶¾ ¸ÐÈ¾ µÄ ·ÎÑ× Ê×Åú Á½ Ãû È·Õï »¼Õß ÖÎÓú ³öÔº ¡£  »¼Õß 1,  ÄÐ ,  42 Ëê ,  1 ÔÂ 3 ÈÕ ¡¢ 8 ÈÕ 
1 ÔÂ 27 ÈÕÉÏ Îç ,  ËÞÇ¨ÊÐ ÖÐÒ½Ôº 27 Ãû Ò½»¤ ÈËÔ± Ç© ÏÂ ÁË ¿¹»÷ ÐÂÐÍ¹Ú×´²¡¶¾ ÇëÕ½Êé ,  Ò» Ò³ Ò³ Þô Âúºì ÊÖÓ¡ µÄ ÇëÕ½Êé ,  Ò» ÉùÉù ï¬ïÏÓÐÁ¦ µÄ ÊÄÑÔ ,  ÊÕ»ñ ÁË ÎÞÊý ÍøÓÑ µÄ µã ÔÞ ºÍ ×£¸£ ¡£  Á¬ÈÕ 
ÈÕÇ° ,  ¹ú¼Ò ÎÀÉú ½¡¿µ Î¯ °ì¹« Ìü ·¢²¼ ¡¶ ¹ØÓÚ Ó¡·¢ ÐÂÐÍ¹Ú×´²¡¶¾ ¸ÐÈ¾ µÄ ·ÎÑ× ÕïÁÆ ·½°¸ ( ÊÔÐÐ µÚËÄ °æ ) ¡· ,  ÍêÉÆ ÖÐÒ½ ÖÎÁÆ ·½°¸ ¡£ ÐÂ½® ×éÖ¯ ×¨¼Ò ½áºÏ ÐÂ½® Æøºò ºÍ µØÓò ÌØÉ« ,  ÖÆ¶¨ ²¢ Ó¡·¢ ÁË ¡° ÐÂ½® 
1 ÔÂ 31 ÈÕ ,  ¼ÇÕß ´Ó ÎÚÂ³Ä¾ ÆëÊÐ Ò½ÁÆ ±£ÕÏ ¾Ö ÁË½â µ½ ,  Îª È«Á¦ Ó¦¶Ô ÒßÇé ,  ÎÚÂ³Ä¾ ÆëÊÐ Ò½ÁÆ ±£ÕÏ ²¿ÃÅ Îª ×ÔÖÎÇø Èý¼Ò ÐÂÐÍ¹Ú×´²¡¶¾ ¸ÐÈ¾ µÄ ·ÎÑ× ¶¨µã Ò½ÁÆ »ú¹¹ ,  ½ô¼± ÅäÖÃ ÁË Éç»á ±£ÕÏ ¿¨ ÖÆ ¿¨ Éè±¸ ¼° 
¼ÇÕß ½üÈÕ ´Ó Í¬ ¼Ã ´óÑ§ ¸½Êô ¶«·½ Ò½Ôº »ñÏ¤ ,  Í¬ ¼Ã ´óÑ§ ¸½Êô ¶«·½ Ò½Ôº ×ª»¯ Ò½Ñ§ Æ½Ì¨ Óë Ë¹ Î¢ ( ÉÏº£ ) ÉúÎï ¿Æ¼¼ ÓÐÏÞ¹«Ë¾ ºÏ×÷ ,  ¿ìËÙ ÍÆ¶¯ ÐÂÐÍ¹Ú×´²¡¶¾ mRNA ÒßÃç ÑÐ·¢ ¡£ ½üÆÚ ,  ÏîÄ¿ ÒÑ ½ô¼± Íê³É Á¢Ïî 
Îª ´ò Ó® ÐÂÐÍ¹Ú×´²¡¶¾ ¸ÐÈ¾·ÎÑ× ÒßÇé ·À¿Ø ×è»÷Õ½ ¡¢ ÇÐÊµ ±£ÕÏ ÈËÃñ ÉíÌå ½¡¿µ ºÍÉú ²úÉú »î ÖÈÐò ,  ×ñÕÕ µ³ÖÐÑë Ö¸Ê¾ ºÍ ¹ú¼Ò ÎÀÉú ½¡¿µ Î¯ ²¿Êð ,  ÖÐ¹úÈË ¿Ú ³ö°æ Éç ÔÚ ½¡¿µ ¿ÆÆÕ ×¨¼Ò Î¯Ô±»á µÄ Ö¸µ¼ ÏÂ ,  
Îª ´ò Ó® ÐÂÐÍ¹Ú×´²¡¶¾ ¸ÐÈ¾·ÎÑ× ÒßÇé ·À¿Ø ×è»÷Õ½ ¡¢ ÇÐÊµ ±£ÕÏ ÈËÃñ ÉíÌå ½¡¿µ ºÍÉú ²úÉú »î ÖÈÐò ,  ×ñÕÕ µ³ÖÐÑë Ö¸Ê¾ ºÍ ¹ú¼Ò ÎÀÉú ½¡¿µ Î¯ ²¿Êð ,  ÖÐ¹úÈË ¿Ú ³ö°æ Éç ÔÚ ½¡¿µ ¿ÆÆÕ ×¨¼Ò Î¯Ô±»á µÄ Ö¸µ¼ ÏÂ ,  
2020 Äê 1 ÔÂ 30 ÈÕ ,  ºÚÁú½­Ê¡ ÎÀÉú ½¡¿µ Î¯Ô±»á ¡¢ ºÚÁú½­Ê¡ ¼²²¡ Ô¤·À ¿ØÖÆ ÖÐÐÄ ÁªºÏ ºÚÁú½­ ³ö°æ ¼¯ÍÅ ËùÊô ºÚÁú½­ ¿ÆÑ§¼¼Êõ ³ö°æÉç ³ö°æ µÄ È«¹ú Ê× ±¾ ÒÔ »æÍ¼ ÎÄ±¾ ÐÎÊ½ ½éÉÜ ÐÂÐÍ¹Ú×´²¡¶¾ ·À»¤ ¿ÆÆÕ 
ÎÞÂÛÊÇ ÆÕÍ¨ ¸ÐÃ° ¡¢ Á÷¸Ð »¹ÊÇ ÐÂÐÍ¹Ú×´²¡¶¾ ¸ÐÈ¾ µÄ ·ÎÑ× ,  ³ýÁË Ò©Îï ¶ÔÖ¢ ÖÎÁÆ ,  »¹Òª Ìá¸ß ×ÔÉí µÖ¿¹Á¦ : ×¢Òâ ÐÝÏ¢ ,  ±ÜÃâ ÊÜÁ¹ ¡¢ ÁÜ Óê ¡¢ ¹ý¶È Æ£ÀÍ ; ¼á¾ö ½äÑÌ ¡¢ ½ä ¾Æ ,  Ã¿Ìì ÖÁÉÙ ÒûÓÃ 2000 ºÁÉý Ë® ; 
1 ÔÂ 25 ÈÕ ,  Ãæ¶Ô ÐÂÐÍ¹Ú×´²¡¶¾ ¸ÐÈ¾ µÄ ·ÎÑ× ÒßÇé ,  ÎÒÊ¡ È«Ãæ ¶¯Ô± ,  Ñ¸ËÙ ÐÐ¶¯ ,  ¼°Ê± Æô¶¯ ÖØ´ó Í»·¢ ¹«¹²ÎÀÉúÊÂ¼þ Ò»¼¶ ÏìÓ¦ ,  ×éÖ¯ ¸÷·½ Á¦Á¿ ¿ªÕ¹ ·À¿Ø ,  ¶à ´ë ²¢¾Ù ÇÐ¶Ï ²¡¶¾ ´«²¥ Á´Ìõ ºÍ ÇþµÀ ,  ¼á¾ö 
ºþ±± ÐÂÐÍ¹Ú×´²¡¶¾ ¸ÐÈ¾ µÄ ·ÎÑ× ÐÂÔö È·Õï 1347 Àý  ÐÂÔö ËÀÍö 45 Àý  - - - ºþ±±Ê¡ ÎÀÉú ½¡¿µ Î¯Ô±»á 1 ÈÕ ·¢²¼ Í¨±¨ Ëµ ,  2020 Äê 1 ÔÂ 31 ÈÕ 0 Ê± - 24 Ê± ,  ºþ±±Ê¡ ÐÂÔö ÐÂÐÍ¹Ú×´²¡¶¾ ¸ÐÈ¾ µÄ ·ÎÑ× ²¡Àý 
1 ÔÂ 31 ÈÕ ,  ËÄ´¨Ê¡ ÐÂÐÍ¹Ú×´²¡¶¾ ¸ÐÈ¾ µÄ ·ÎÑ× ²¡Àý È·ÈÏ ×¨¼Ò×é È·ÈÏ ÎÒÊ¡ ÐÂÔö ÐÂÐÍ¹Ú×´²¡¶¾ ¸ÐÈ¾ µÄ ·ÎÑ× ²¡Àý 36 Àý ,  ÆäÖÐ 4 Àý ³öÏÖ ÔÚ ¹ã°² ¡£ ÖÁ´Ë ,  ¹ã°² ÀÛ»ý ±¨¸æ È·Õï ²¡Àý 13 Àý ¡£ 
ÈËÃñÍø ÂÞÂí 1 ÔÂ 31 ÈÕ µç ( ¼ÇÕß ¿×¸è Òâ´óÀû Õþ¸® 31 ÈÕ Ðû²¼ ½øÈë ¹ú¼Ò ½ô¼±×´Ì¬ ,  ²¢ ²¦¿î 500 Íò Å·Ôª Ó¦¶Ô ÐÂÐÍ¹Ú×´²¡¶¾ ÒßÇé ¡£ ¸Ã ½ô¼±×´Ì¬ Ô¤¼Æ ½« ³ÖÐø Áù ¸ö ÔÂ ¡£ Òâ´óÀû ×ÜÀí ¿×ÌØÔÚ ×òÌì µÄ 
Ê×ÏÈ ,  ¹Ú×´ ²¡¶¾ ÐèÒª ÔÚ ÌåÒº »·¾³ ÖÐ ²ÅÄÜ ´æ»î ¡£ Ô½ À÷º¦ µÄ ²¡¶¾ ,  ¶Ô ´«²¥ Ìõ¼þ µÄ ÒªÇó Ô½ ¿Á¿Ì ¡£ ¶ÔÓÚ ÐÂÐÍ¹Ú×´²¡¶¾ ,  µ¼ÖÂ ºôÎüµÀ ºÍ ·Î²¿ ¼²²¡ ,  ×î ÆÕ±é µÄ ÊÇ ·É Ä­ ´«²¥ ÁË ,  Ò²¾ÍÊÇËµ ,  ÍÙÒº ÖÐ º¬ 
È«ÐÂ ¡° ÍøÂç ¡± ·À ×è ÐÂÐÍ¹Ú×´²¡¶¾  - - - Ãæ¶Ô ÑÏ¾þ µÄ ÒßÇé ÐÎÊÆ ,  ÐèÒª ´Ó ·¢ÏÖ ´«È¾Ô´ ¡¢ ÇÐ¶Ï ´«²¥ Í¾¾¶ ¡¢ ±£»¤ Ò× ¸Ð ÈËÈº Èý¸ö Ö÷Òª »·½Ú ³ö·¢ ,  ¹¹½¨ Ò» ÖÖ È«ÐÂ µÄ ¡° Æ½Ê± ¡¢ ÊÊÊ± ¡¢ ¼± Ê± ¡± µÄ 
¾­¹ý ÖÎÁÆ ,  ÎäººÊÐ ÒÑ ÓÐ 103 Àý ÐÂÐÍ¹Ú×´²¡¶¾ ¸ÐÈ¾ µÄ ·ÎÑ× »¼Õß ÖÎÓú ³öÔº ¡£ Õâ ÊÇ ÎäººÊÐ ÊÐ³¤ ÖÜÏÈÍú 31 ÈÕ ÔÚ ºþ±± ÐÂÐÍ¹Ú×´²¡¶¾ ¸ÐÈ¾ µÄ ·ÎÑ× ÒßÇé ·À¿Ø ¹¤×÷ ÀýÐÐ ÐÂÎÅ ·¢²¼»á ÉÏ Í¸Â¶ µÄ ÏûÏ¢ ¡£ 
ÖÐÐÂ Éç ¾É½ðÉ½ 1 ÔÂ 31 ÈÕ µç  È«Çò ¶à ¼Ò ¿ÆÑÐ »ú¹¹ µÄ ÑÐ¾¿ ÈËÔ± ÕýÔÚ ¶Ô ÐÂÐÍ¹Ú×´²¡¶¾ ½øÐÐ ÑÐ¾¿ ,  Ï£Íû ÄÜ ÔÚ ¶ÌÆÚ ÄÚ ÑÐ·¢ ³ö ¿ÉÓÃ ÓÚ ÁÙ´² ÊÔÑé µÄ ÒßÃç ¡£  ¡¶ Å¦Ô¼ Ê±±¨ ¡· ±¨µÀ ³Æ ,  1 ÔÂ 10 ÈÕ ,  ÖÐ¹ú 
Ô­ ±êÌâ :  Àë ÐÂÐÍ¹Ú×´²¡¶¾ ×î½ü µÄ ÈË  Í¼ Îª ÐÂÐÍ¹Ú×´²¡¶¾ ºËËá ¼ì²â ÖÐ ¡£ ÀîéóÆ½ Éã  ¡° ¼ìÑé¿Æ µÄ Í¬Ö¾ ,  ÊÇ ¾àÀë ÐÂÐÍ¹Ú×´²¡¶¾ ×î½ü µÄ ÈË ¡£ Ã÷Öª ²¡¶¾ Ð×ÏÕ ,  µ« ¹ýÄê 
1 ÔÂ 31 ÈÕ 0¡ª 24 Ê± ,  31 ¸ö Ê¡ ( ×ÔÖÎÇø ¡¢ Ö±Ï½ÊÐ ) ºÍ ÐÂ½® Éú²ú ½¨Éè ±øÍÅ ±¨¸æ ÐÂÔö È·Õï ²¡Àý 2102 Àý ,  ÐÂÔö ÖØÖ¢ ²¡Àý 268 Àý ,  ÐÂÔö ËÀÍö ²¡Àý 46 Àý ( ºþ±±Ê¡ 45 Àý ¡¢ ÖØÇìÊÐ 1 Àý ) ,  ÐÂÔö ÖÎÓú ³öÔº 
¹ú¼ÒÎÀ½¡Î¯ : ¹úÄÚ ÐÂÐÍ¹Ú×´²¡¶¾ ¸ÐÈ¾ µÄ ·ÎÑ× ²¡Àý È·Õï 11791 Àý  31 ÈÕ ÐÂÔö È·Õï ²¡Àý 2102 Àý  - - - ¼ÇÕß 1 ÈÕ ´Ó ¹ú¼ÒÎÀ½¡Î¯ »ñÏ¤ ,  1 ÔÂ 31 ÈÕ 0¡ª 24 Ê± ,  31 ¸ö Ê¡ ( ×ÔÖÎÇø ¡¢ Ö±Ï½ÊÐ ) ºÍ ÐÂ½® 
¾Ý ÉÏº£ÊÐ ÎÀÉú ½¡¿µ Î¯Ô±»á Î¢ ÐÅ ¹«ÖÚ ºÅ ÏûÏ¢ ,  2020 Äê 1 ÔÂ 31 ÈÕ 12¡ª 24 Ê± ,  ÉÏº£ÊÐ ÅÅ³ý ÐÂÐÍ¹Ú×´²¡¶¾ ¸ÐÈ¾ µÄ ·ÎÑ× ÒÉËÆ ²¡Àý 51 Àý ,  ÐÂÔö È·Õï ²¡Àý 18 Àý ,  ÆäÖÐ ÍâµØ À´ »¦ ÈËÔ± 6 Àý ,  ÉÏº£ÊÐ ³£×¡ 
Õã½­Ê¡ ¼²¿ØÖÐÐÄ ºÍ ¹ã¶«Ê¡ ¼²¿ØÖÐÐÄ Ò² ·Ö±ð ÓÚ 1 ÔÂ 24 ÈÕ ºÍ 1 ÔÂ 27 ÈÕ ·ÖÀë ³ö ¸ÃÊ¡ µÄ µÚÒ» Öê ÐÂÐÍ¹Ú×´²¡¶¾ ¶¾ Öê ,  Îª ºóÐø ²¡¶¾ ÑÐ¾¿ ¡¢ Ò©Îï ÒßÃç ÑÐ·¢ ºÍ ¿ìËÙ ¼ì²â ÊÔ¼Á ÑÐÖÆ Ìá¹© ÁË ¿ÆÑ§ Ö§³Å ¡£ 
ÖÐÐÂÍø ÉÏº£ 1 ÔÂ 31 ÈÕ µç  ( ÏÄ ±ö  Ö£Ó¨Ó¨ ) ¾Ý ÖÐ¹ú¿Æ Ñ§Ôº 1 ÔÂ 31 ÈÕ Íí ·¢²¼ ,  Ë« »ÆÁ¬ ¿Ú·þÒº ¿É ÒÖÖÆ ÐÂÐÍ¹Ú×´²¡¶¾ ,  ÖÐ¹ú¿Æ Ñ§Ôº ÉÏº£ Ò©Îï Ëù ºÍ Îäºº ²¡¶¾ Ëù ¾­¹ý ÁªºÏ ÑÐ¾¿ ,  ³õ²½ ·¢ÏÖ ÖÐ³ÉÒ© 
ÐÂ»ªÉç ±±¾© 1 ÔÂ 31 ÈÕ µç 1 ÔÂ 31 ÈÕ ,  ÖÐ¹²ÖÐÑë ÕþÖÎ¾Ö ³£Î¯ ¡¢ ¹úÎñÔº ×ÜÀí ¡¢ ÖÐÑë Ó¦¶Ô ÐÂÐÍ¹Ú×´²¡¶¾ ¸ÐÈ¾·ÎÑ× ÒßÇé ¹¤×÷ Áìµ¼ Ð¡×é ×é³¤ Àî¿ËÇ¿ Ö÷³Ö ÕÙ¿ª Áìµ¼ Ð¡×é»á Òé ¡£  ÖÐ¹²ÖÐÑë ÕþÖÎ¾Ö ³£Î¯ 
2020 Äê 2 ÔÂ 1 ÈÕ 0- 24 Ê± ,  ÐÂ½® ( º¬ ±øÍÅ ) ±¨¸æ ÐÂÐÍ¹Ú×´²¡¶¾ ¸ÐÈ¾ µÄ ·ÎÑ× ÐÂÔö È·Õï ²¡Àý 3 Àý ,  ÐÂÔö ÖØÖ¢ ²¡Àý 0 Àý ,  ÐÂÔö Î£ ÖØÖ¢ ²¡Àý 0 Àý ,  ÐÂÔö ËÀÍö ²¡Àý 0 Àý ,  ÐÂÔö ³öÔº ²¡Àý 0 Àý ¡£ ÆäÖÐ :  
ÈËÃñÍø ÐìÖÝ 1 ÔÂ 31 ÈÕ µç ( ãÆ ·å ) ¾Ý ½­ËÕ ÐìÖÝÊÐ ¼²¿ØÖÐÐÄ ×îÐÂ ·¢²¼ µÄ ÒßÇé Í¨±¨ ( 8 ºÅ ) ÏÔÊ¾ ,  ×Ô 1 ÔÂ 30 ÈÕ 10 Ê±ÖÁ 31 ÈÕ 17 Ê± ,  ÐìÖÝÊÐ ÐÂÔö ÐÂÐÍ¹Ú×´²¡¶¾ ²¡Ô­ Ñ§ ¼ì²â ÑôÐÔ 19 Àý ,  ´ý Ê¡ ¸´ºË 
³Â»À´º Ëµ ,  Ïà¹Ø ÑÐ¾¿ ·¢ÏÖ ,  ÐÂÐÍ¹Ú×´²¡¶¾ Óë SARS ¹Ú×´ ²¡¶¾ ´æÔÚ Ïà¹ØÐÔ ,  µ« ²¢²» ÏàÍ¬ ,  ÐÂÐÍ¹Ú×´²¡¶¾ ²»ÊÇ SARS ¹Ú×´ ²¡¶¾ ¡£  ¡° ÄæÐÐ ¡± Çà´º µ£ Ê¹Ãü  Á¬ Ïß Ò»Ïß ¡° Õ½ Òß ¡± ÇàÄê  ÐÂ¹Ú·ÎÑ× ÒßÇé 
¹ú¼Ò ÎÀÉú ½¡¿µ Î¯ ¶¨ÓÚ 2 ÔÂ 1 ÈÕ ÏÂÎç 15 Ê± ÔÚ Î¯ »ú¹Ø Î÷Ö±ÃÅ °ì¹«Çø ÐÂÎÅ ·¢²¼Ìü ÕÙ¿ª ÐÂÎÅ ·¢²¼»á ,  ½éÉÜ ÐÂÐÍ¹Ú×´²¡¶¾ ¸ÐÈ¾ µÄ ·ÎÑ× ÒßÇé ·À¿Ø ¹¤×÷ ÖÐ ÔÐ²ú¸¾ ¡¢ Ó¤Ó×¶ù ºÍ ÍÐ Óý »ú¹¹ µÄ ½¡¿µ ·À»¤ Çé¿ö 
¾Ý ¶íÂÞË¹ ÎÀÐÇ Íø 31 ÈÕ±¨ µÀ ,  ¶í ¸± ×ÜÀí ±íÊ¾ ,  ¶íÂÞË¹ ·¢ÏÖ Á½ Àý ÐÂÐÍ¹Ú×´²¡¶¾ ¸ÐÈ¾ ²¡Àý ¡£  ÖÐÐÂÍø 1 ÔÂ 31 ÈÕ µç  ¾Ý ¶íÂÞË¹ ÎÀÐÇ Íø 31 ÈÕ±¨ µÀ ,  ¶í ¸± ×ÜÀí ±íÊ¾ ,  ¶íÂÞË¹ ·¢ÏÖ Á½ Àý ÐÂÐÍ¹Ú×´²¡ 
Îª ·ÀÖ¹ ÐÂÐÍ¹Ú×´²¡¶¾ ¸ÐÈ¾ µÄ ·ÎÑ× ÒßÇé ¼ÌÐø ´«²¥ ºÍ À©É¢ ,  ±£ÕÏ ÈËÃñ ÈºÖÚ µÄ ½¡¿µ ,  Î¬³Ö Õý³£ µÄ Éú²ú ¡¢ Éú»î ºÍ ½»Í¨ ÖÈÐò ,  ÖÐ¹ú ¼²²¡ Ô¤·À ¿ØÖÆ ÖÐÐÄ µÚÒ» Ê±¼ä Í¶Èë µ½ ¿¹Òß Ò»Ïß ,  ½øÐÐ ¼¼Êõ Ö¸µ¼ ¡¢ 
¶ø ÕâÐ© ,  ¶¼ ÊÇ ÓÉÓÚ 2019 Äê 12 ÔÂ ³öÏÖ µÄ Ò» ÖÖ ²¡¶¾ ¡ª ¡ª 2019 ÐÂÐÍ¹Ú×´²¡¶¾ ( 2019- novel coronavirus,  2019- nCoV) ¡£  »òÐí ´ó¼Ò ÏÖÔÚ Ìýµ½ ¡° ²¡¶¾ ¡± ,  ÒÑ¾­ ²»¾õ µÃ Ä°Éú ¡£ µ« ÆäÊµ Ö±µ½ 19
1 ÔÂ 31 ÈÕ ÏÂÎç 5 Ê± 15 ·Ö ,  Á¬ÔÆ¸Û ÐÂÐÍ¹Ú×´²¡¶¾ ¸ÐÈ¾ µÄ ·ÎÑ× »¼Õß ÁõÄ³ ³öÔº ¡£ Ëû ÊÇ ½­ËÕÊ¡ µÚÈý Àý ³öÔº µÄ ²¡Àý ¡£  µ±Ìì ÏÂÎç ÁõÄ³´÷ ×Å ¿ÚÕÖ ,  ³öÏÖ ÔÚ Ò½Ôº ÃÅÇ° ,  ±§ ×Å Ò» Êø ÏÊ»¨ ¡£  ÁõÄ³ 
»ã¾Û Æð Õ½Ê¤ Òß Ä§ µÄ ÎÞÇî Á¦Á¿ ¡ª ¡ª ÁÉÄþ ÊÕÖÎ ÐÂÐÍ¹Ú×´²¡¶¾ ¸ÐÈ¾ µÄ ·ÎÑ× »¼Õß ¶¨µã Ò½Ôº ¼ûÎÅ  - - - ÉùÒô Ë»ÑÆ ,  ÑªË¿ ÂúÑÛ ,  ÊÝÈõ Ö® Çû ¾¹ Èç´Ë ¼áÇ¿ ¡£ ³å·æ ÔÚ ¿¹Òß Ç°Ïß ,  5 Ìì 5 Ò¹ Ã» Õ¦ ºÏÑÛ - - 45
1 ÔÂ 31 ÈÕ ,  Çàº£Ê¡ ÐÂÐÍ¹Ú×´²¡¶¾ ¸ÐÈ¾ µÄ ·ÎÑ× ÒßÇé ·À¿Ø ´¦ÖÃ ¹¤×÷ Ö¸»Ó²¿ ÔÚ Î÷Äþ ÕÙ¿ª µÚ¶þ ³¡ ÐÂÎÅ ·¢²¼»á ¡£ »áÒé Í¨±¨ ÁË ½üÆÚ Î÷ÄþÊÐ ÐÂÐÍ¹Ú×´²¡¶¾ ¸ÐÈ¾ µÄ ·ÎÑ× È·Õï ²¡Àý µ÷²é ´¦ÖÃ Çé¿ö ¡¢ Çàº£Ê¡ 
ÕâÐ© ÏîÄ¿ ÖÐ ,  ÓÐ ºÜ¶à ¡° Ó² ºË ¡± º¬Á¿ ºÜ ¸ßµÄ ¿Æ¼¼ ¹¥¹Ø ÈÎÎñ ,  ½« ¶Ô ·À¿Ø ÐÂÐÍ¹Ú×´²¡¶¾ ·ÎÑ× Æðµ½ ÖØÒª µÄ ¿Æ¼¼ Ö§³Å ¡£ 
½üÈÕ ,  ¼ÇÕß ²É·Ã °²»Õ Ò½¿Æ ´óÑ§ Ò©Ñ§Ôº ÁªºÏ °²»Õ Ò½¿Æ ´óÑ§ µÚÒ» ¸½Êô Ò½Ôº Ò©¼Á¿Æ ÁÙ´² Ò©Ê¦ ,  °ï Äú ÕûÀí ¡¢ ÊáÀí ÁË ÐÂÐÍ¹Ú×´²¡¶¾ ·ÎÑ× ·ÀÖÎ ÖÐ Éæ¼° µÄ ÄÇÐ© Ò© ,  ÒÔ¼° ¿ÉÄÜ ´æÔÚ µÄ Ò»Ð© ÓÃÒ© ÎóÇø ¡£  Ò» 
×ÔÖÎÇø ÎÀÉú ½¡¿µ Î¯ ×îÐÂ Í¨±¨ ,  1 ÔÂ 30 ÈÕ 0 Ê±ÖÁ 24 Ê± ,  ×ÔÖÎÇø ±¨¸æ ÐÂÐÍ¹Ú×´²¡¶¾ ¸ÐÈ¾ µÄ ·ÎÑ× ÐÂÔö È·Õï ²¡Àý 3 Àý ¡£ ÆäÖÐ ,  ÎÚÂ³Ä¾ ÆëÊÐ È·Õï ²¡Àý 1 Àý ¡¢ ÒÁÀç ÖÝ È·Õï ²¡Àý 1 Àý ¡¢ °¢¿ËËÕ µØÇø È·Õï 
ÈËÃñÍø ±±¾© 1 ÔÂ 31 ÈÕ µç ¾Ý ÉÂÎ÷Ê¡ ÎÀ½¡Î¯ ÍøÕ¾ ÏûÏ¢ ,  ½ØÖÁ 1 ÔÂ 31 ÈÕ 10 Ê± ,  ÉÂÎ÷ ÐÂÔö 24 Àý ÐÂÐÍ¹Ú×´²¡¶¾ ¸ÐÈ¾ µÄ ·ÎÑ× È·Õï ²¡Àý ,  ÐÂÔö ÒÉËÆ ²¡Àý 47 Àý ¡£ ÐÂÔö È·Õï ²¡Àý ÖÐ ,  Î÷°²ÊÐ 10 Àý ¡¢ ÏÌÑô 
¹ú¼ÒÎÀ½¡Î¯ : ¹úÄÚ ÐÂÐÍ¹Ú×´²¡¶¾ ¸ÐÈ¾ µÄ ·ÎÑ× ²¡Àý È·Õï 9692 Àý  30 ÈÕ ÐÂÔö È·Õï ²¡Àý 1982 Àý  - - - ¼ÇÕß 31 ÈÕ ´Ó ¹ú¼ÒÎÀ½¡Î¯ »ñÏ¤ ,  1 ÔÂ 30 ÈÕ 0- 24 Ê± ,  31 ¸ö Ê¡ ( ×ÔÖÎÇø ¡¢ Ö±Ï½ÊÐ ) ºÍ ÐÂ½® 
È«¹ú ÐÂÔö ÐÂÐÍ¹Ú×´²¡¶¾ ¸ÐÈ¾ µÄ ·ÎÑ× È·Õï ²¡Àý 1982 Àý 2020 Äê 01 ÔÂ 31 ÈÕ 07: 54 À´Ô´ : ÈËÃñÍø  ÈËÃñÍø ±±¾© 1 ÔÂ 31 ÈÕ µç  ¾Ý ¹ú¼Ò ÎÀÉú ½¡¿µ Î¯Ô±»á ¹Ù·½ ÍøÕ¾ ÏûÏ¢ ,  1 ÔÂ 30 ÈÕ 0- 24 Ê± ,  31 ¸ö 
ÐÂÐÍ¹Ú×´²¡¶¾ À´ÊÆÐÚÐÚ ,  ÎÒÃÇ Ó¦µ± ÈçºÎ ×öºÃ ×ÔÎÒ ·À·¶ ÄØ ? Çë ¿´ ¹ØÓÚ ÐÂÐÍ¹Ú×´²¡¶¾ ¸ÐÈ¾ µÄ ·ÎÑ× 100 Ìõ ¿ÆÑ§ ÐÅÏ¢ ¡£ 
ÐÂ»ªÉç ±±¾© 1 ÔÂ 30 ÈÕ µç ( ¼ÇÕß Àî¼ÎÈð ) ¼ÇÕß ´Ó 30 ÈÕ ¾ÙÐÐ µÄ ±±¾©ÊÐ ÐÂÐÍ¹Ú×´²¡¶¾ ¸ÐÈ¾ µÄ ·ÎÑ× ÒßÇé ·À¿Ø ¹¤×÷ ÐÂÎÅ ·¢²¼»á ÉÏ ÁË½â µ½ ,  ±±¾©ÊÐ ÒÑ¾­ Íê³É ¶Ô 334 ¸ö ºôÎüµÀ Ö¢×´ ²¡Àý ¼ì²â Ñù±¾ µÄ ·Ö 
ÈËÃñÍø ±±¾© 1 ÔÂ 31 ÈÕ µç  ¾Ý Íâ½»²¿ ÍøÕ¾ ÏûÏ¢ ,  Íâ½»²¿ ·¢ÑÔÈË »ª´ºÓ¨ 31 ÈÕ¾Í ÊÀ½çÎÀÉú×éÖ¯ ·¢²¼ ÐÂÐÍ¹Ú×´²¡¶¾ ¸ÐÈ¾ µÄ ·ÎÑ× ÒßÇé Îª ¡° ¹ú¼Ê ¹Ø×¢ µÄ Í»·¢ ¹«¹²ÎÀÉúÊÂ¼þ ¡± »Ø´ð ¼ÇÕß ÌáÎÊ ¡£ ÎÊ : 
ÐÂ»ªÉç ±±¾© 1 ÔÂ 31 ÈÕ µç  Íâ½»²¿ ·¢ÑÔÈË »ª´ºÓ¨ 31 ÈÕ¾Í ÊÀ½çÎÀÉú×éÖ¯ ·¢²¼ ÐÂÐÍ¹Ú×´²¡¶¾ ¸ÐÈ¾ µÄ ·ÎÑ× ÒßÇé Îª ¡° ¹ú¼Ê ¹Ø×¢ µÄ Í»·¢ ¹«¹²ÎÀÉúÊÂ¼þ ¡± »Ø´ð ¼ÇÕß ÌáÎÊ ¡£  ÓÐ ¼ÇÕß ÎÊ : ÈÕÇ° ,  ÊÀ½ç 
1 ÔÂ 30 ÈÕ ,  ·ÆÂÉ±ö ÎÀÉú²¿ ( DOH) ÕÙ¿ª ÐÂÎÅ ·¢²¼»á ,  Ö¤Êµ ·ÆÂÉ±ö ³öÏÖ Ê×Àý È·ÈÏ ¡° ÐÂÐÍ¹Ú×´²¡¶¾ ¡± ¸ÐÈ¾Õß ,  »¼Õß Îª Ò» ÃûÀ´ ×Ô Îäºº µÄ 38 Ëê ÖÐ¹ú Å®ÐÔ ¹«Ãñ ¡£ Îª ·ÀÖ¹ ¸ÐÈ¾ ,  ÂíÄáÀ­ ½ÖÍ· ÈËÃÇ ·×·× ´÷ 
µ±µØ Ê±¼ä 1 ÔÂ 30 ÈÕ Íí ,  ÊÀ½çÎÀÉú×éÖ¯ Ðû²¼ ,  ½« ÐÂÐÍ¹Ú×´²¡¶¾ ÒßÇé ÁÐÎª ¹ú¼Ê ¹Ø×¢ µÄ Í»·¢ ¹«¹²ÎÀÉúÊÂ¼þ ¡£ ÊÀ½çÎÀÉú×éÖ¯ ×Ü ¸ÉÊÂ Ì·µÂ Èû Ðû²¼ ,  Ö÷Òª »ùÓÚ ÖÐ¹ú ¸ÐÈ¾Õß ÊýÁ¿ Ôö¼Ó ¡¢ ¶à ¸ö ¹ú¼Ò ¶¼ 
Õâ ÊÇ Ò»³¡ Ã»ÓÐ ÏõÑÌ µÄ Õ½Õù ,  ÐÂÐÍ¹Ú×´²¡¶¾ ¸ÐÈ¾ µÄ ·ÎÑ× ÒßÇé ËÁÅ° ,  ·ÀÒß ¿¹Òß Ê®Íò»ð¼± ; Õâ ÊÇ Ò» Ö§ ÄæÏò ¶ø ÐÐ µÄ ¶ÓÎé ,  ¹Ø¼ü Ê±¿Ì ËûÃÇ ·ÜÓÂ ÏòÇ° ¡¢ È«Á¦ÒÔ¸° ,  ÒãÈ» ¿¸ Æð ÒßÇé ·À¿Ø ÖØÈÎ ¡£ ËûÃÇ 
²ÍÒû ·þÎñ Ìá¹©Õß ÐÂÐÍ¹Ú×´²¡¶¾ ¸ÐÈ¾·ÎÑ× ÒßÇé ·À¿Ø Ö¸ÄÏ  Îª Ö¸µ¼ ²ÍÒû ·þÎñ Ìá¹©Õß ×öºÃ ÐÂÐÍ¹Ú×´²¡¶¾ ¸ÐÈ¾ µÄ ·ÎÑ× ÒßÇé ·À¿Ø ¹¤×÷ ,  ÌØ Ìá³ö ÈçÏÂ ·À¿Ø Ö¸ÄÏ ¡£ ÑÏ¸ñ ÂäÊµ Ô±¹¤ ¸öÈË ÎÀÉú ¼° ·À»¤ ´ëÊ© ,  
ÖÐÐÂ Éç Ï¤Äá 1 ÔÂ 30 ÈÕ µç ( ¼ÇÕß ÌÕÉçÀ¼ ) °Ä´óÀûÑÇ È·Õï ÐÂÐÍ¹Ú×´²¡¶¾ ¸ÐÈ¾Õß 30 ÈÕÔö ÖÁ 8 Àý ,  ÆäÖÐ ÐÂÄÏ Íþ¶ûÊ¿ ÖÝ 4 Àý ,  Î¬¶àÀûÑÇ ÖÝ 3 Àý ,  À¥Ê¿À¼ÖÝ 1 Àý ¡£ Õë¶Ô ÐÂÖÝ »¹ÓÐ 6 Àý ÒÉËÆ ²¡Àý ÕýÔÚ 
¹Ø×¢ ÐÂ»ªÍø     ¹Ù·½ ÖÎÁÆ µÄ ÖÐ Ò©·½ À´ ÁË ! ÐÂÐÍ¹Ú×´²¡¶¾ ¸ÐÈ¾ µÄ ·ÎÑ× ¿ÉÒÔ ÕâÃ´ ÖÎ ¡£  
±¾±¨ Ñ¶ 1 ÔÂ 29 ÈÕ ,  Ê¡Î¯ ÕÙ¿ª ³£Î¯»á »áÒé ôß Ê¡Î¯ Ó¦¶Ô ÐÂÐÍ¹Ú×´²¡¶¾ ¸ÐÈ¾·ÎÑ× ÒßÇé ¹¤×÷ Áìµ¼ Ð¡×é»á Òé ,  ´«´ï Ñ§ Ï°Ï° ½ü Æ½ ×ÜÊé¼Ç ½üÆÚ ¶Ô ¸÷¼¶ µ³×éÖ¯ ºÍ ¹ã´ó µ³Ô± ¸É²¿ ×÷³ö µÄ ÖØÒª Ö¸Ê¾ ºÍ ¡¶ ÖÐ¹² 
Á¢×ã ¼Í¼ì ¼à²ì Ö°Ôð ¶¨Î» ,  ÖÐÑë ¼ÍÎ¯ ¹ú¼Ò ¼à Î¯ ½üÈÕ Ó¡·¢ ¡¶ ¹ØÓÚ ¹á³¹ µ³ÖÐÑë ²¿Êð ÒªÇó ¡¢ ×öºÃ ÐÂÐÍ¹Ú×´²¡¶¾ ¸ÐÈ¾·ÎÑ× ÒßÇé ·À¿Ø ¼à¶½ ¹¤×÷ µÄ Í¨Öª ¡· ,  ¶Ô ×öºÃ ÐÂÐÍ¹Ú×´²¡¶¾ ¸ÐÈ¾·ÎÑ× ÒßÇé µÄ ·À¿Ø 
½üÈÕ ,  ÖÐÑë ×éÖ¯²¿ ´Ó ´ú ÖÐÑë ¹ÜÀí µ³·Ñ ÖÐ ¸ø 31 ¸ö Ê¡Çø ÊÐ ¡¢ ÖÐÑë ÓÐ¹Ø ²¿ÃÅ ( ÏµÍ³ ) »®²¦ ×¨Ïî ×Ê½ð 10800 ÍòÔª ,  ÓÃÓÚ Ö§³Ö ¸÷ µØÇø ¸÷ ÓÐ¹Ø ²¿ÃÅ ( ÏµÍ³ ) ¿ªÕ¹ ÐÂÐÍ¹Ú×´²¡¶¾ ¸ÐÈ¾ µÄ ·ÎÑ× ÒßÇé ·À¿Ø 
3 ¸ù¾Ý ½üÆÚ µÄ ÁÙ´² ×ÊÁÏ ¿´ ,  ²¡¶¾ µÄ ´«²¥ Á¦ ËÆºõ ÓÐËù ÔöÇ¿ ¡£  4 Ä¿Ç° ÐÂÐÍ¹Ú×´²¡¶¾ ´«È¾Ô´ ÉÐÎ´ ÕÒµ½ ¡£  5 Ä¿Ç° »¹ Ã» ·¢ÏÖ ²¡¶¾ ·¢Éú ±äÒì ¡£  6 ÐÂÐÍ¹Ú×´²¡¶¾ Óë SARS Í¬Ô´ ÐÔ ´ï 85% ¡£  7 ÐÂÐÍ 
110 ·ÖÖÓ ÄÚ ³ö ½á¹û  ÔÁ ÐÂÐÍ¹Ú×´²¡¶¾ ¼ì²â ÊÔ¼Á ¾­ Ó¦¼± ÉóÅú ÉÏÊÐ  - - - ¹ã¶«Ê¡ Ò©Æ· ¼à¹Ü ¾Ö ½« ¼ÌÐø ÊáÀí ¹ã¶«Ê¡ ÔÚ ÑÐ ÔÚ ¼ì ÔÚ Éó ÏîÄ¿ ,  ¸ù¾Ý ÒßÇé ÐèÒª ,  »ý¼« ÂäÊµ Ó¦¼± ÉóÅú Ö°Ôð ,  ±£Ö¤ ²úÆ· °²È« 
ÃÀ¹ú ¶«²¿ Ê±¼ä ÉÏÎç 11 µã ,  ÊÀ½çÎÀÉú×éÖ¯ ÔÚ ÈÕÄÚÍß ÊÀÎÀ×éÖ¯ ×Ü²¿ Í¨±¨ ÐÂÐÍ¹Ú×´²¡¶¾ ¸ÐÈ¾ µÄ ·ÎÑ× µÄ Çé¿ö ¡£ ÊÀÎÀ×éÖ¯ Í»·¢ ÎÀÉú ÊÂ¼þ ¹æ»® Ö´ÐÐÖ÷ ÈÎ ,  ¸ß¼¶ ¹ËÎÊ Âõ ¿Ë ¶û ¡¤ Èð°² ²©Ê¿ ·¢±í ½²»° ,  Ê¢ÔÞ 
¸ù¾Ý ½üÆÚ µÄ ÁÙ´² ×ÊÁÏ ¿´ ,  ²¡¶¾ µÄ ´«²¥ Á¦ ËÆºõ ÓÐËù ÔöÇ¿ ¡£  4 Ä¿Ç° ÐÂÐÍ¹Ú×´²¡¶¾ ´«È¾Ô´ ÉÐÎ´ ÕÒµ½ ¡£  5 Ä¿Ç° »¹ Ã» ·¢ÏÖ ²¡¶¾ ·¢Éú ±äÒì ¡£  6 ÐÂÐÍ¹Ú×´²¡¶¾ Óë SARS Í¬Ô´ ÐÔ ´ï 85% ¡£  7 
¸ù¾Ý ½üÆÚ µÄ ÁÙ´² ×ÊÁÏ ¿´ ,  ²¡¶¾ µÄ ´«²¥ Á¦ ËÆºõ ÓÐËù ÔöÇ¿ ¡£  4 Ä¿Ç° ÐÂÐÍ¹Ú×´²¡¶¾ ´«È¾Ô´ ÉÐÎ´ ÕÒµ½ ¡£  5 Ä¿Ç° »¹ Ã» ·¢ÏÖ ²¡¶¾ ·¢Éú ±äÒì ¡£  6 ÐÂÐÍ¹Ú×´²¡¶¾ Óë SARS Í¬Ô´ ÐÔ ´ï 85% ¡£  7 
1 ÔÂ 29 ÈÕ ,  ÖØÇì ÍþË¹ ÌÚ ÉúÎï Ò½Ò© ¿Æ¼¼ ÓÐÏÞ¹«Ë¾ ½Óµ½ ÊÐ ÐÂÐÍ¹Ú×´²¡¶¾ ¸ÐÈ¾ µÄ ·ÎÑ× ÒßÇé ·À¿Ø Ò½ÁÆ Îï×Ê ±£ÕÏ ¹¤ ¼ì²â ÊÔ¼Á ºÐ ×÷ ×é °ì¹« ÊÒ µÄ Ïà¹Ø Í¨Öª ,  Í¬Òâ Éú²ú ÐÂÐÍ¹Ú×´²¡¶¾ 
Î÷²Ø ×ÔÖÎÇø ÎÀÉú ½¡¿µ Î¯Ô±»á 30 ÈÕ ·¢²¼ ÏûÏ¢ ³Æ ,  Î÷²Ø È·Õï Ê×Àý ÐÂÐÍ¹Ú×´²¡¶¾ ¸ÐÈ¾ µÄ ·ÎÑ× ²¡Àý ¡£  ÍõÔóê» ) Î÷²Ø ×ÔÖÎÇø ÎÀÉú ½¡¿µ Î¯Ô±»á 30 ÈÕ ·¢²¼ ÏûÏ¢ ³Æ ,  Î÷²Ø È·Õï Ê×Àý ÐÂÐÍ¹Ú×´²¡¶¾ ¸ÐÈ¾ 
±¾±¨ Ñ¶  ( ¼ÇÕß  ³ÂÎ¬µÆ ) 1 ÔÂ 29 ÈÕ ,  ÔÚ Íò ÖÝÇø ÖØÇì ÈýÏ¿ ÖÐÐÄ Ò½Ôº Ò½»¤ ÈËÔ± µÄ ¾«ÐÄ ÕïÖÎ ºÍ »¤Àí ÏÂ ,  ¸ÃÔº Ò» Ãû È·Õï µÄ ÐÂÐÍ¹Ú×´²¡¶¾ ¸ÐÈ¾ µÄ ·ÎÑ× »¼Õß ¾ÈÖÎ Çé¿ö Á¼ºÃ ,  ·ûºÏ ³öÔº ±ê×¼ ,  ÓÚ µ±ÈÕ 
ÐÂ»ªÉç Îäºº 1 ÔÂ 29 ÈÕ µç  ÖÐ¹ú¿Æ Ñ§Ôº Îäºº ²¡¶¾ ÑÐ¾¿Ëù ÔÚ ÐÂÐÍ¹Ú×´²¡¶¾ ÑÐ¾¿ ·½Ãæ È¡µÃ Í»ÆÆ ,  ÒÑ É¸Ñ¡ ³ö ¼¸ ÖÖ ÄÜ ÔÚ Ï¸°û ²ãÃæ ½Ï ºÃ ÒÖÖÆ ÕâÒ» ²¡¶¾ µÄ Ò©Îï ,  ¾ßÓÐ Ç±ÔÚ ÁÙ´² Ó¦ÓÃ ¼ÛÖµ ¡£  Õâ ÊÇ ¼ÇÕß 
ÐÂ»ªÉç ÈÕÄÚÍß 1 ÔÂ 29 ÈÕ µç ( ¼ÇÕß ÄôÏþÑô  ³Â¿¡ÏÀ ) Á¬ÈÕÀ´ ,  ÊÀ½çÎÀÉú×éÖ¯ ¹ÙÔ± ¼° ×¨¼Ò Í¨¹ý ÊÓÆµ ·¢²¼ ¡¢ ¼ÇÕß»á ¼° ½ÓÊÜ ²É·Ã µÈ ÐÎÊ½ ,  Â½Ðø ¾Í Ä¿Ç° È«Çò ÃñÖÚ ¹ãÎª ¹Ø×¢ µÄ ÐÂÐÍ¹Ú×´²¡¶¾ Ò»Ð© ÎÊÌâ 
¡¶ ÐÂÐÍ¹Ú×´²¡¶¾ ¸ÐÈ¾ µÄ ·ÎÑ× ÕïÁÆ ·½°¸ ( ÊÔÐÐ µÚËÄ °æ ) ¡· ·¢²¼  Þ½ Ïã ÕýÆø µÈ ¶à ¸öÖÐ ³ÉÒ© »ñ ÍÆ¼ö  - - - 1 ÔÂ 27 ÈÕ ,  ¹ú¼Ò ÎÀÉú ½¡¿µ Î¯ °ì¹« Ìü ¡¢ ¹ú¼Ò ÖÐÒ½Ò© ¹ÜÀí¾Ö °ì¹«ÊÒ ·¢²¼ ¹ØÓÚ Ó¡·¢ ÐÂÐÍ 
ÒßÇé ÊÇ Ò»³¡ ÆÈÔÚÃ¼½Þ µÄ Î£»ú ,  ÎÒÃÇ ÓÃ Õ½Ê± ×´Ì¬ Ó¦¶Ô ,  µ±Ç° Õý´¦ ÔÚ Ò»¸ö ½ô±Á Ì¬ ¡£  ÒßÇé ²»»á ÊÇ Ò»³¡ ³Ö¾ÃÕ½ ,  Ö»Òª ×ã¹» ÈÏÕæ Ó¦¶Ô ,  Ò²Ðí Î´À´ ²»¾Ã ¾Í ÄÜ Ó­À´ ×ª»ú ¡£  Õâ Á½ Ìì ,  ÖÓ ÄÏÉ½ 
×î½ü ,  ÐÂÐÍ¹Ú×´²¡¶¾ ·ÎÑ× À´ÊÆÐÚÐÚ ,  Ç£¶¯ ×Å È«¹ú ÈËÃñ µÄ ÐÄ ¡£ ¾Í ÔÚ 27 ÈÕÉÏ Îç ,  ãÉÐÐÇø Çø¼¶ »ú¹Ø µ³¹¤Î¯ Óë ÍÅÇøÎ¯ ·¢²¼ ÁË ãÉÐÐ ·À¿Ø ÐÂÐÍ¹Ú×´²¡¶¾ ·ÎÑ× Ö¾Ô¸Õß ÕÐÄ¼ ³«ÒéÊé ,  »ý¼« ²ÎÓë ·À¿Ø 
ÖÐÐÂÍø 1 ÔÂ 30 ÈÕ µç  ¾Ý ÈÕ±¾ ¹²Í¬Éç ±¨µÀ ,  ÈÕ±¾ ºñÉú ÀÍ¶¯ Ê¡ 30 ÈÕ ·¢²¼ ÏûÏ¢ ³Æ ,  ´î³Ë ÈÕ±¾ Õþ¸® Ëù ÅÉ È«ÈÕ ¿Õ°ü »ú 29 ÈÕ ·µ»Ø ÈÕ±¾ µÄ ÈÕ ÇÈ ÖÐ ,  ÓÐ 3 ÈË ¼ì³ö ¸ÐÈ¾ ÐÂÐÍ¹Ú×´²¡¶¾ ¡£ ÆäÖÐ 2 ÈË Ã»ÓÐ 
Îª ÑÏ¸ñ ¿ØÖÆ ÐÂÐÍ¹Ú×´²¡¶¾ ¸ÐÈ¾ µÄ ·ÎÑ× ÒßÇé Í¨¹ý µÀÂ· ÔËÊä Í¾¾¶ ´«²¥ ,  ½øÒ»²½ ×öºÃ ¡° ·À ÊäÈë ¡¢ ·À Êä³ö ¡¢ ·À À©É¢ ¡± ¹¤×÷ ,  ÏÖ ½« ÓÐ¹Ø ÊÂÏî ¹«¸æ ÈçÏÂ :  Ò» ¡¢ ´Ó ¼´ÈÕ Æð ,  ¸÷ ÓÐ¹Ø ÊÐ ( µØ ) ¡¢ Ê¡ 
Î÷²Ø ×ÔÖÎÇø Ê×Àý ÒÉËÆ ²¡Àý ÕÅ Ä³Ä³ ,  ²¡Àý Ñù±¾ ¾­ ×ÔÖÎÇø ¼²²¡ Ô¤·À ¿ØÖÆ ÖÐÐÄ ¼ì²â ,  ÖÐ¹ú ¼²²¡ Ô¤·À ¿ØÖÆ ÖÐÐÄ ÊµÑéÊÒ ¸´ºË ¼ì²â ,  ²¢ ¸ù¾Ý ÁÙ´² ±íÏÖ ºÍ ×ÔÖÎÇø ×¨¼Ò×é »áÕï ÑÐ ÅÐ ,  È·ÈÏ Îª ÐÂÐÍ¹Ú×´²¡¶¾ 
¡° Õâ Ò»Åú ²¡ÈË µÄ ÁÙ´² Ö¢×´ ¶¼ µÃµ½ ÓÐÐ§ ¿ØÖÆ ,  ÇÒ Á½ ´Î ²¡¶¾ ºËËá ¼ì²â ¾ù Îª ÒõÐÔ ,  ´ïµ½ ³öÔº ±ê×¼ ¡£ Í¬Ñù ÔÚ 1 ÔÂ 28 ÈÕ ,  ÎäººÊÐ ·Î¿Æ Ò½Ôº 5 Ãû ÐÂÐÍ¹Ú×´²¡¶¾ ¸ÐÈ¾ µÄ ·ÎÑ× »¼Õß ¾­¹ý ÖÎÁÆ ºó ¿µ¸´ ³öÔº 
¹ú¼ÒÎÀ½¡Î¯ : ¹úÄÚ ÐÂÐÍ¹Ú×´²¡¶¾ ¸ÐÈ¾ µÄ ·ÎÑ× ²¡Àý 7711 Àý  29 ÈÕÐÂ Ôö 1737 Àý  - - - 1 ÔÂ 29 ÈÕ 0- 24 Ê± ,  31 ¸ö Ê¡ ( ×ÔÖÎÇø ¡¢ Ö±Ï½ÊÐ ) ºÍ ÐÂ½® Éú²ú ½¨Éè ±øÍÅ ±¨¸æ ÐÂÔö È·Õï ²¡Àý 1737 Àý ( Î÷²Ø 
1 ÔÂ 29 ÈÕ ,  ËÄ´¨ ÐÂÎÅÍø ¼ÇÕß ´Ó ¹ã°² ÊÐ ÎÀÉú ½¡¿µ Î¯ ¹Ù·½ ÍøÕ¾ »ñÏ¤ ,  ½ñÈÕ ,  ËÄ´¨ ´óÑ§ »ªÎ÷ ¹ã°² Ò½Ôº ( ¹ã°² ÊÐ ÈËÃñ Ò½Ôº ) ´«À´ ºÃÏûÏ¢ : ¾­¹ý Ò½»¤ ÈËÔ± µÄ ¾«ÐÄ ¾ÈÖÎ ,  ¹ã°² Ê×Àý ÐÂÐÍ¹Ú×´²¡¶¾ ¸ÐÈ¾ µÄ 
Ìâ : ¸ô¾ø ÒßÇé ,  ²» ¸ô ÕæÇé ¡ª ¡ª ÐÂÐÍ¹Ú×´²¡¶¾ ¸ÐÈ¾ µÄ ·ÎÑ× ÒßÇé ·À¿Ø ½¹µã É¨Ãè Ö® Áù  ÃñÕþ²¿ ÒªÇó ÇÐÊµ ×öºÃ ÒßÇé ·À¿Ø ÆÚ¼ä ÓÐ¹Ø Éç»á ¾ÈÖú ¹¤×÷ ,  ¼Ó´ó ÐÂÐÍ¹Ú×´²¡¶¾ ¸ÐÈ¾ µÄ ·ÎÑ× »¼Õß ÁÙÊ± ¾ÈÖú Á¦¶È ; 
1 ÔÂ 29 ÈÕ ,  ÖÐ¹²ÖÐÑë ÕþÖÎ¾Ö ³£Î¯ ¡¢ ¹úÎñÔº ×ÜÀí ¡¢ ÖÐÑë Ó¦¶Ô ÐÂÐÍ¹Ú×´²¡¶¾ ¸ÐÈ¾·ÎÑ× ÒßÇé ¹¤×÷ Áìµ¼ Ð¡×é ×é³¤ Àî¿ËÇ¿ Ö÷³Ö ÕÙ¿ª Áìµ¼ Ð¡×é»á Òé ,  ½øÒ»²½ ÑÐ¾¿ ÒßÇé ·À¿Ø ÐÎÊÆ ,  ²¿Êð ÓÐ Õë¶ÔÐÔ ¼ÓÇ¿ ·À¿Ø 
ÐÂ»ªÉç À­Èø 1 ÔÂ 30 ÈÕ µç ( ¼ÇÕß °×ÉÙ²¨ ¡¢ ÍõÔóê» ) Î÷²Ø ×ÔÖÎÇø ÎÀÉú ½¡¿µ Î¯Ô±»á 30 ÈÕ ·¢²¼ ÏûÏ¢ ³Æ ,  Î÷²Ø È·Õï Ê×Àý ÐÂÐÍ¹Ú×´²¡¶¾ ¸ÐÈ¾ µÄ ·ÎÑ× ²¡Àý ¡£  ¾Ý 
¾­¹ý Ò½Ôº ¾«ÐÄ ¾ÈÖÎ ºÍ »¤Àí ,  29 ÈÕ °²»Õ ¡¢ É½¶« ¡¢ ÖØÇì ¡¢ ¹óÖÝ ¡¢ º£ÄÏ ¡¢ É½Î÷ µÈ Ê¡ÊÐ ¶àÎ» ÐÂÐÍ¹Ú×´²¡¶¾ ¸ÐÈ¾ µÄ ·ÎÑ× »¼Õß ÖÎÓú ³öÔº ¡£ 
ÐÂ»ªÉç ±±¾© 2020 Äê 1 ÔÂ 29 ÈÕ µç  ×ÛºÏ ÐÂ»ªÉç ×¤ Íâ ¼ÇÕß ±¨µÀ : ÖÐ¹ú ÐÂÐÍ¹Ú×´²¡¶¾ ¸ÐÈ¾·ÎÑ× ÒßÇé Ç£¶¯ ×Å ¸÷¹ú ÓÑÈË ºÍ º£Íâ »ªÇÈ »ªÈË µÄ ÐÄ ,  ËûÃÇ ·×·× ¾èÏ× ×Ê½ð »ò Ò½ÁÆ Îï×Ê ,  Ö§Ô® ÖÐ¹ú ÒßÇé ·À¿Ø ¹¤×÷ 
1 ÔÂ 28 ÈÕ ,  ¹ú¼ÒÎÀ½¡Î¯ ¸ß ¼¶±ð ×¨¼Ò×é ³ÉÔ± ¡¢ ÖÐ¹ú ¹¤³ÌÔº ÔºÊ¿ ÀîÀ¼¾ê Áìµ¼ µÄ ¹ú¼Ò ÖØµã ÊµÑéÊÒ ·ÖÀë µ½ Èý Öê ÐÂÐÍ¹Ú×´²¡¶¾ ¶¾ Öê ¡£ Õâ ÒâÎ¶×Å Ê²Ã´ ? »¹Òª ¶à¾Ã ²ÅÄÜ ³ö ÒßÃç ? ÀîÀ¼¾ê ÔºÊ¿ ÕâÑù »Ø´ð ¡£ 
×Ô ¡° ÐÂÐÍ¹Ú×´²¡¶¾ ·ÎÑ× ¡± ÒßÇé ·¢Éú ÒÔÀ´ ,  ¹«ÖÚ ¶Ô ÒßÇé µÄ ¶¯Ì¬ Çé¿ö Ê±¿Ì ¹Ø×¢ ,  Îäºº µÄ ÒßÇé Çé¿ö ¸ü ÊÇ Ç£¶¯ ÈËÐÄ ,  Îª »ý¼« ·À¿Ø ÐÂÐÍ ·ÎÑ× ²¡¶¾ ,  ¼õÉÙ ½»²æ ¸ÐÈ¾ ,  ¼õÇá ¹«ÖÚ ¿Ö»Å ÇéÐ÷ ,  ÉîÛÚÊÐ ÎÀ½¡Î¯ 
ÈËÃñÍø Òø´¨ 1 ÔÂ 29 ÈÕ µç ( ÁººêöÎ ) ½ñÌì ÏÂÎç ,  ÄþÏÄ Ó¦¶Ô ÐÂÐÍ¹Ú×´²¡¶¾ ¸ÐÈ¾ µÄ ·ÎÑ× ÒßÇé ¹¤×÷ Ö¸»Ó²¿ °ì¹«ÊÒ ·¢²¼ ¹«¸æ ¡£ Îª ½øÒ»²½ ¹æ·¶ ÑøÀÏ »ú¹¹ µÈ ÃñÕþ ·þÎñ »ú¹¹ ÒßÇé ·À¿Ø ,  ÓÐÐ§ ·ÀÖ¹ ²¡¶¾ ´«²¥ 
ÖÐÐÂ Éç ±±¾© 1 ÔÂ 29 ÈÕ µç  ½ØÖÁ ±±¾© Ê±¼ä 1 ÔÂ 29 ÈÕ 14 Ê± ,  ÖÐ¹ú ÒÔÍâ ¹²ÓÐ 15 ¸ö ¹ú¼Ò ÀÛ¼Æ È·Õï ÐÂÐÍ¹Ú×´²¡¶¾ ¸ÐÈ¾ ²¡Àý 66 Àý ,  °üÀ¨ Ì©¹ú 14 Àý ,  ÈÕ±¾ ¡¢ ÐÂ¼ÓÆÂ ¡¢ ÂíÀ´Î÷ÑÇ ¸÷ 7 Àý ,  ÃÀ¹ú ºÍ 
ÖÐ¹ú¿Æ Ñ§Ôº Îäºº ·ÖÔº 29 ÈÕ ·¢²¼ ÎÄÕÂ ³Æ ,  Îäºº ²¡¶¾ Ëù Õý ¿ªÕ¹ ÐÂÐÍ¹Ú×´²¡¶¾ ¸ÐÈ¾ µÄ ¿¹²¡ ¶¾ Ò©Îï É¸Ñ¡ ¡¢ ÒßÃç ÑÐ·¢ µÈ ¹¤×÷ ¡£ 
29 ÈÕ ÏÂÎç ,  ¹ú¼ÒÎÀ½¡Î¯ ¹«²¼ ÁË ¼ÒÍ¥ ¡¢ ¹«¹²³¡Ëù ¡¢ ¹«¹² ½»Í¨ µÈ ¶à ¸ö °æ±¾ µÄ ÐÂÐÍ¹Ú×´²¡¶¾ ¸ÐÈ¾·ÎÑ× µÄ Ô¤·À Ö¸ÄÏ ¡£ 
¹þÃÜÊÐ Î¯ ¡¢ ÊÐÕþ¸® ¼á¾ö ¹á³¹ Âä ÊµÏ° ½ü Æ½ ×ÜÊé¼Ç ¹ØÓÚ ÐÂÐÍ¹Ú×´²¡¶¾ ÒßÇé ·À¿Ø ¹¤×÷ µÄ ÖØÒª ½²»° ºÍ ÖØÒª Ö¸Ê¾ ¾«Éñ ,  ¹á³¹ ÂäÊµ ×ÔÖÎÇø µ³Î¯ ¹¤×÷²¿ Êð ,  °´ÕÕ ÖØ´ó Í»·¢ ¹«¹²ÎÀÉúÊÂ¼þ Ò»¼¶ ÏìÓ¦ »úÖÆ ÒªÇó 
¼ÇÕß ´Ó ÄþÏÄ »Ø×å ×ÔÖÎÇø ÓÐ¹Ø ²¿ÃÅ »ñÏ¤ ,  ÐÂÐÍ¹Ú×´²¡¶¾ ¸ÐÈ¾ µÄ ·ÎÑ× ÒßÇé ·À¿Ø ¹¤×÷ Æô¶¯ ÒÔÀ´ ,  ÄþÏÄ ¸÷µØ ¡¢ ¸÷ ÓÐ¹Ø ²¿ÃÅ µ¥Î» ,  ¼áÊØ ¡° ²» ·¢Éú ¶þ ´ú ²¡Àý ¡¢ ²» ·¢Éú Ò½»¤ ÈËÔ± ¸ÐÈ¾ ¡¢ ²» ·¢Éú ËÀÍö 
1. Ä¿Ç° ÑÐ¾¿ Ö¤¾Ý ±íÃ÷ ,  ÐÂÐÍ¹Ú×´²¡¶¾ ¸ü ÅÂ ÈÈ »¹ÊÇ ¸ü ÅÂ Àä ?  ¹Ú×´ ²¡¶¾ ¶Ô ÈÈ ½ÏÎª Ãô¸Ð ,  - 60¡æ ¿É ±£´æ Êý Äê ,  ²¡¶¾ ÔÚ 4¡æ ºÏÊÊ Î¬³Ö Òº ÖÐ Îª ÖÐµÈ ÎÈ¶¨ ,  µ« Ëæ×Å ÎÂ¶È µÄ Éý¸ß ,  ²¡¶¾ µÄ µÖ¿¹Á¦ ÏÂ 
ÎÀÉú ÁÙ´² ÖÐÐÄ ¿ÆÑÐ ²¿ÃÅ ´«À´ ºÃÏûÏ¢ ,  ÓÉ ÐÂ·¢Óë ÔÙÏÖ ´«È¾²¡ ÑÐ¾¿Ëù Ëù³¤ Ðì½¨Çà ´øÁì µÄ ¿ÆÑÐ ÍÅ¶Ó ,  ¾­¹ý 6 Äê ²»Ð¸Å¬Á¦ ,  ÑÐÖÆ ³ö Ò» ¿î ¿¹ ²¡¶¾ Åç ¼Á ¿ÉÓÃ ÓÚ ÐÂÐÍ¹Ú×´²¡¶¾ ·ÎÑ× Ó¦¼± ²¡·¿ Ö°Òµ ·À»¤ ,  
1 ÔÂ 28 ÈÕ ,  Ê¡Î¯ ¸± Êé¼Ç ¡¢ Ê¡³¤ ¡¢ Ö¸»Ó²¿ Ö¸»Ó³¤ ÒüÁ¦ Ö÷³Ö ÕÙ¿ª Ê¡ Ó¦¶Ô ÐÂÐÍ¹Ú×´²¡¶¾ ¸ÐÈ¾·ÎÑ× ÒßÇé Ó¦¼± Ö¸»Ó²¿ µÚ ¶þ´Î »áÒé ,  ÌýÈ¡ ¸÷ ¹¤×÷×é ºÍ ³É¶¼ÊÐ Ïà¹Ø ¹¤×÷ ¿ªÕ¹ Çé¿ö »ã±¨ ,  °²ÅÅ ²¿Êð µ±Ç° 
ÃÀ¹ú ¼²²¡ ¿ØÖÆ ºÍ Ô¤·À ÖÐÐÄ 28 ÈÕ Ðû²¼ ,  Îª Ó¦¶Ô ÐÂÐÍ¹Ú×´²¡¶¾ ,  ½« °Ñ ½øÐÐ Èë¾³ ÅÅ²é µÄ ÃÀ¹ú »ú³¡ ÊýÄ¿ ´Ó Ä¿Ç° µÄ 5 ¸ö À©´ó ÖÁ 20 ¸ö ¡£ 
·¨¹ú ÐÂÔö 1 Àý ÐÂÐÍ¹Ú×´²¡¶¾ ¸ÐÈ¾ µÄ ·ÎÑ× È·Õï ²¡Àý ,  ÀÛ¼Æ È·Õï 4 Àý ¡£  µÂ¹ú ÐÂÔö 3 Àý ÐÂÐÍ¹Ú×´²¡¶¾ ¸ÐÈ¾ µÄ ·ÎÑ× ²¡Àý ,  ÀÛ¼Æ 4 Àý ¡£  ÈÕ±¾ Õþ¸® 28 ÈÕ ÕýÊ½ ½« ÐÂÐÍ¹Ú×´²¡¶¾ Òý·¢ µÄ ·ÎÑ× ÁÐÎª ¡° Ö¸¶¨ 
Ê¡ ±¾¼¶ ¶¨µã Ò½Ò© »ú¹¹ ¶ÔÓÚ È·Õï ÐÂÐÍ¹Ú×´²¡¶¾ ¸ÐÈ¾ µÄ ·ÎÑ× µÄ ÒìµØ ¾ÍÒ½ »¼Õß ,  ÏÈ ¾ÈÖÎ ºó ½áËã ,  ±¨Ïú ²» Ö´ÐÐ ÒìµØ ×ª Íâ ¾ÍÒ½ Ö§¸¶ ±ÈÀý µ÷¼õ ¹æ¶¨ ¡£ 
½ØÖÁ 1 ÔÂ 28 ÈÕ 24 Ê± ÐÂÐÍ ¹Ú×´ ²¡¶¾ ¸ÐÈ¾ µÄ ·ÎÑ× ÒßÇé ×îÐÂ Çé¿ö  - - - 1 ÔÂ 28 ÈÕ 0- 24 Ê± ,  31 ¸ö Ê¡ ( Çø ¡¢ ÊÐ ) ±¨¸æ ÐÂÔö È·Õï ²¡Àý 1459 Àý ,  ÐÂÔö ÖØÖ¢ ²¡Àý 263 Àý ,  ÐÂÔö ËÀÍö ²¡Àý 26 Àý ( ºþ±±Ê¡ 
ÈËÃñÍø ±±¾© 1 ÔÂ 29 ÈÕ µç  ¾Ý ºþ±±Ê¡ ÎÀ½¡Î¯ ÍøÕ¾ ÏûÏ¢ ,  2020 Äê 1 ÔÂ 28 ÈÕ 0 Ê± - 24 Ê± ,  ºþ±±Ê¡ ÐÂÔö ÐÂÐÍ¹Ú×´²¡¶¾ ¸ÐÈ¾ µÄ ·ÎÑ× ²¡Àý 840 Àý ( ÎäººÊÐ ÐÂÔö 315 Àý ¡¢ »ÆÊ¯ÊÐ ÐÂÔö 33 Àý ¡¢ Ê®ÑßÊÐ 
2020 Äê 1 ÔÂ 29 ÈÕ 0- 24 Ê± ,  ×ÔÖÎÇø ±¨¸æ ÐÂÐÍ¹Ú×´²¡¶¾ ¸ÐÈ¾ µÄ ·ÎÑ× ÐÂÔö È·Õï ²¡Àý 1 Àý ,  ÐÂÔö ÖØÖ¢ ²¡Àý 0 Àý ,  ÐÂÔö ËÀÍö ²¡Àý 0 Àý ,  ÐÂÔö ³öÔº ²¡Àý 0 Àý ¡£ ÆäÖÐ :  ÐÂÔö È·Õï ²¡Àý ÖÐ ,  ÎÚÂ³Ä¾Æë ÊÐ 1
1¡¢ ÈçºÎ ±£»¤ ×Ô¼º Ô¶Àë ÐÂÐÍ¹Ú×´²¡¶¾ µÄ ·ÎÑ× ´«È¾ ?  ( 1) ÇÚ Ï´ÊÖ ¡£ Ê¹ÓÃ ·ÊÔí »ò Ï´ÊÖ Òº ²¢ÓÃ Á÷¶¯ Ë®Ï´ ÊÖ ,  ÓÃ Ò»´ÎÐÔ Ö½ ½í »ò ¸É¾» Ã«½í ²Á ÊÖ ¡£ Ë«ÊÖ ½Ó´¥ ºôÎüµÀ ·ÖÃÚ Îï ºó ( Èç ´òÅçÌç ºó ) Ó¦ 
ÖÐ¹ú Íø 1 ÔÂ 28 ÈÕ Ñ¶  ÈÕÇ° ,  Ó¦¼± ×ÜÒ½Ôº ·¢²¼ ¡¶ ÐÂÐÍ¹Ú×´²¡¶¾ ¸ÐÈ¾ µÄ ·ÎÑ× ·À¿Ø ÖªÊ¶ ÊÖ²á ¡· ,  ·Ö ¹¤×÷ ÇøÓò ·À»¤ ¡¢ ¸öÈË ·À»¤ ¡¢ ¾Ó¼Ò ·À»¤ ,  Í¬Ê± ½éÉÜ ÁË ÐÂÐÍ¹Ú×´²¡¶¾ ¸ÐÈ¾ µÄ ·ÎÑ× Ïà¹Ø ÖªÊ¶ ¼° ¾ÍÒ½ 
¡¾ ÐÂÐÍ¹Ú×´²¡¶¾ ¿ÆÆÕ ÖªÊ¶ ¡¿ ( ¶þÊ®Èý )  ×¨¼Ò Ëµ : ²¡¶¾ ÊÇ ÈçºÎ ´«²¥ µÄ ? ÖÐÑë ¹ãµç ×ÜÌ¨ ¹ú¼Ê ÔÚÏß  2020- 01- 28 22: 14: 23   À´Ô´ : ½¡¿µ ÖÐ¹úÈÈ : ÀîÔÆÁú 58 Ëê ±» ±Æ ×ÔÉ± ,   ÁôÏÂ 6
¹ú¼ÒÎÀ½¡Î¯ ¾Í ÐÂÐÍ¹Ú×´²¡¶¾ ¸ÐÈ¾ µÄ ·ÎÑ× ÒßÇé ·À¿Ø ¹¤×÷ ¾ÙÐÐ ÐÂÎÅ ·¢²¼»á  ¹ú¼ÒÎÀ½¡Î¯ ¾Í ÐÂÐÍ¹Ú×´²¡¶¾ ¸ÐÈ¾ µÄ ·ÎÑ× ÒßÇé ·À¿Ø ¹¤×÷ ¾ÙÐÐ ÐÂÎÅ ·¢²¼»á  2020- 02- 03 15: 05 ºÏ·Ê : ¼ÓÇ¿ ¹«½» 
¹ú¼ÒÎÀ½¡Î¯ 28 ÈÕ Í¨±¨ ,  27 ÈÕ 30 ¸ö Ê¡ ( Çø ¡¢ ÊÐ ) ±¨¸æ ÐÂÔö ÐÂÐÍ¹Ú×´²¡¶¾ ¸ÐÈ¾ µÄ ·ÎÑ× È·Õï ²¡Àý 1771 Àý ,  ÐÂÔö ËÀÍö ²¡Àý 26 Àý ¡£ Ãæ¶Ô ÒßÇé ¼Ó¿ì ÂûÑÓ µÄ ÑÏÖØ ÐÎÊÆ ,  ¸÷µØ ½¡È« ÇøÏØ ¡¢ ½Ö Õò ¡¢ ³ÇÏç Éç 
ºÚÁú½­Ê¡ ÐÂÐÍ¹Ú×´²¡¶¾ ¸ÐÈ¾ µÄ ·ÎÑ× ÒßÇé Áª·À Áª¿Ø ¹¤×÷ ÐÂÎÅ ·¢²¼»á ¡£ ½¹ÑóÉã ÈËÃñÍø ¹þ¶û±õ 1 ÔÂ 28 ÈÕ µç           1 ÔÂ 28 ÈÕ ,  ºÚÁú½­Ê¡ Õþ¸® ÐÂÎÅ°ì ¾ÙÐÐ ÐÂÐÍ¹Ú×´²¡¶¾ ¸ÐÈ¾ µÄ ·ÎÑ× ÒßÇé Áª·À Áª 
ÐÂ¼ÓÆÂ ÐÂÔö 2 Àý ÐÂÐÍ¹Ú×´²¡¶¾ ¸ÐÈ¾ µÄ ·ÎÑ× È·Õï ²¡Àý ,  ÀÛ¼Æ È·Õï 7 Àý ,  Ðû²¼ ½« ½ûÖ¹ ºþ±± ¼® ÂÃ¿Í Èë¾³ ¡£  Ì©¹ú ÐÂÔö 6 Àý ÐÂÐÍ¹Ú×´²¡¶¾ ¸ÐÈ¾ µÄ ·ÎÑ× È·Õï ²¡Àý ,  ÀÛ¼Æ È·Õï 14 Àý ¡£  º«¹ú ¾ö¶¨ ½üÈÕ °²ÅÅ 
1 ÔÂ 28 ÈÕÉÏ Îç ,  ×ÔÖÎÇø ÕÙ¿ª ÐÂÐÍ¹Ú×´²¡¶¾ ¸ÐÈ¾ µÄ ·ÎÑ× ÒßÇé ·À¿Ø ¹¤×÷ ÊÓÆµ »áÒé ,  ½øÒ»²½ ´«´ï Ñ§Ï° ¹á³¹ Ï°½üÆ½ ×ÜÊé¼Ç ÖØÒª ½²»° ºÍ ÖØÒª Ö¸Ê¾ ¾«Éñ ,  ÑÐ¾¿ ²¿Êð ÒßÇé ·À¿Ø ¹¤×÷ ¡£ ×ÔÖÎÇø µ³Î¯ Êé¼Ç ¡¢ ×Ô 
ÈËÃñÍø ËÕÖÝ 1 ÔÂ 28 ÈÕ µç ( ¼ÇÕß Íõ¼ÌÁÁ ) 28 ÈÕ ,  ½­ËÕÊ¡ ÎÀ½¡Î¯ Í¨±¨ ,  ½ØÖÁ 2020 Äê 1 ÔÂ 27 ÈÕ 24 Ê± ,  ËÕÖÝÊÐ ÀÛ¼Æ ±¨¸æ ÐÂÐÍ¹Ú×´²¡¶¾ ¸ÐÈ¾ µÄ ·ÎÑ× È·Õï ²¡Àý 12 Àý ¡£ Ëæºó ,  ËÕÖÝÊÐ ÎÀ½¡Î¯ ¶Ô Ïà¹Ø 
1 ÔÂ 26 ÈÕ ,  ÁÉÄþÊ¡ ÐÂÐÍ¹Ú×´²¡¶¾ ¸ÐÈ¾ µÄ ·ÎÑ× ÒßÇé ·À¿Ø Ö¸»Ó²¿ »áÒé ÔÚ ÉòÑô ÕÙ¿ª ¡£ »áÒé ¾ö¶¨ ,  °´ÕÕ ÖÐÑë ÒªÇó ,  ÁÉÄþÊ¡ Î¯ ¡¢ Ê¡Õþ¸® ³ÉÁ¢ Ê¡ ÐÂÐÍ¹Ú×´²¡¶¾ ¸ÐÈ¾ µÄ ·ÎÑ× ÒßÇé ·À¿Ø Ö¸»Ó²¿ ,  ÔÚ Ê¡Î¯ 
¾Ý Íâ Ã½ ±¨µÀ ,  µ±µØ Ê±¼ä 26 ÈÕ ,  ÊÀ½çÎÀÉú×éÖ¯ ( WHO) ±íÊ¾ ,  ½« ÐÂÐÍ¹Ú×´²¡¶¾ ÒßÇé ÔÚ È«Çò ·¶Î§ ÄÚ µÄ ·çÏÕ ¸Ä Îª ¸ß·çÏÕ ,  ²¢ ³ÐÈÏ ¸Ã ×éÖ¯ ´Ë Ç°Ö¸ ·çÏÕ ÖÐµÈ µÄ Ëµ·¨²» ÕýÈ· ¡£ ¾Ý ±¨µÀ ,  ÔÚ 26 ÈÕÐÂ 
ÈËÃñÍø ÉÏº£ 1 ÔÂ 28 ÈÕ µç ( Ðù ÕÙ Ç¿ ) Ãæ¶Ô ÐÂÐÍ¹Ú×´²¡¶¾ ·ÎÑ× ÒßÇé µÄ ÂûÑÓ ,  È«¹ú ÉÏÏÂ ¿ªÕ¹ Áª·À Áª¿Ø ¹¤×÷ µÄ Í¬Ê± ,  ¶Ô ÐÂÐÍ¹Ú×´²¡¶¾ µÄ ÒßÃç ÑÐ·¢ ¹¤×÷ Ò² Ìá ÉÏ ÈÕ³Ì ¡£ ¼ÇÕß ½ñÈÕ »ñÏ¤ ,  Í¬ ¼Ã ´óÑ§ 
27 ÈÕ 9 Ê± ,  ×ÔÖÎÇø ¼²¿ØÖÐÐÄ ÐÂÐÍ¹Ú×´²¡¶¾ ºËËá ¼ì²â ½á¹û Îª ÑôÐÔ ¡£ ¾­ ×ÔÖÎÇø ÐÂÐÍ¹Ú×´²¡¶¾ ¸ÐÈ¾ µÄ ·ÎÑ× ÕïÁÆ ×¨¼Ò×é ÆÀ¹À ,  È·ÈÏ Îª ÐÂÐÍ¹Ú×´²¡¶¾ ¸ÐÈ¾ µÄ ·ÎÑ× È·Õï ²¡Àý ; 27 ÈÕ Íí ,  ÓÉ ÎâÖÒÊÐ 
Èô ³öÏÖ ÐÂÐÍ¹Ú×´²¡¶¾ ¸ÐÈ¾ ¿ÉÒÉ Ö¢×´ ( °üÀ¨ ·¢ÈÈ ¡¢ ¿ÈËÔ ¡¢ ÑÊ Í´ ¡¢ ÐØÃÆ ¡¢ ºôÎü À§ÄÑ ¡¢ Çá¶È ÄÉ ²î ¡¢ ·¦Á¦ ¡¢ ¾«Éñ ÉÔ ²î ¡¢ ¶ñÐÄ Å»ÍÂ ¡¢ ¸¹Ðº ¡¢ Í·Í´ ¡¢ ÐÄ»Å ¡¢ ½áÄ¤Ñ× ¡¢ Çá¶È ËÄÖ« »ò Ñü ±³²¿ ¼¡Èâ ËáÍ´ 
¡° ´Ó Ä¿Ç° µÄ Çé¿ö ¿´ ,  95% ÒÔÉÏ µÄ ÐÂÐÍ¹Ú×´²¡¶¾ ·ÎÑ× ²¡Àý ¶¼ Óë Îäºº ÓÐ¹Ø ¡£ ¡± ÖÐ¹ú Ò½Ñ§ ¿ÆÑ§Ôº ºôÎü ²¡ Ñ§ ÑÐ¾¿Ôº ³£Îñ ¸± Ôº³¤ ,  ÖÐ ÈÕ Ò½Ôº ¸± Ôº³¤ ¡¢ ºôÎü ÖÐÐÄ ³£Îñ ¸± Ö÷ÈÎ ²Ü±ò ±íÊ¾ ¡£ 
¸÷Ê¡ ¡¢ ×ÔÖÎÇø ¡¢ Ö±Ï½ÊÐ ¼° ÐÂ½® Éú²ú ½¨Éè ±øÍÅ ÎÀÉú ½¡¿µ Î¯ ¡¢ ÖÐÒ½Ò© ¹ÜÀí²¿ ÃÅ :  Îª ½øÒ»²½ ×öºÃ ÐÂÐÍ¹Ú×´²¡¶¾ ¸ÐÈ¾ µÄ ·ÎÑ× ²¡Àý Õï¶Ï ºÍ Ò½ÁÆ ¾ÈÖÎ ¹¤×÷ ,  ÎÒÃÇ ×éÖ¯ ×¨¼Ò ¶Ô ÕïÁÆ ·½°¸ ½øÐÐ ÐÞ¶© ,  
¸÷Çø ÈËÃñÕþ¸® ,  ÊÐÕþ¸® ¸÷ Î¯ ¡¢ °ì ¡¢ ¾Ö ,  ¸÷ ÊÐÊô »ú¹¹ :  Îª ¹á³¹ ÂäÊµ ¡¶ ±±¾©ÊÐ ÈËÃñÕþ¸® ¹ØÓÚ ½øÒ»²½ Ã÷È· ÔðÈÎ ¼ÓÇ¿ ÐÂÐÍ¹Ú×´²¡¶¾ ¸ÐÈ¾ µÄ ·ÎÑ× Ô¤·À ¿ØÖÆ ¹¤×÷ µÄ Í¨Öª ¡· ( ¾©Õþ ·¢ ¡² 2020¡³ 2 ºÅ ) 
µ±Ç° ,  ÐÂÐÍ¹Ú×´²¡¶¾ ÒßÇé ½øÈë ½Ï ¸´ÔÓ Ê±ÆÚ ,  1 ÔÂ 27 ÈÕ ,  ÖÐ¹ú Ò½Ñ§ ¿ÆÑ§Ôº ÌØ ×éÖ¯ ÖÐ¹ú Ò½Ñ§ ¿ÆÑ§Ôº ²¡Ô­ ÉúÎïÑ§ ÑÐ¾¿Ëù Ëù³¤ ½ðÆæ  ÖÐ¹ú Ò½Ñ§ ¿ÆÑ§Ôº »ù´¡ Ò½Ñ§ ÑÐ¾¿Ëù Á÷ÐÐ²¡ Ñ§ Óë ÎÀÉú Í³¼ÆÑ§ Ïµ 
ÐÂÐÍ¹Ú×´²¡¶¾ ´«²¥ Í¾¾¶ Óë Ô¤·À Ö¸ÄÏ ¼²²¡ Ô¤·À ¿ØÖÆ ¾Ö  |  2020 Äê 01 ÔÂ 27 ÈÕ  22: 09 Ô­ ±êÌâ : ÐÂÐÍ¹Ú×´²¡¶¾ ´«²¥ Í¾¾¶ Óë Ô¤·À Ö¸ÄÏ ±à¼­ : Ìïºê  ÔðÈÎ ±à¼­ : ÁõÁÁ ÐÂÐÍ¹Ú×´²¡¶¾  ´«²¥ Í¾¾¶ 
ÏÖÔÚ ,  ÐÂÐÍ¹Ú×´²¡¶¾ ¸ÐÈ¾ µÄ ·ÎÑ× »¼Õß Ã¿Ìì ¶¼ ÔÚ Ôö¼Ó ¡£ ½ØÖÁ 1 ÔÂ 26 ÈÕ 24 Ê± ,   ¹úÄÚ ÐÂÐÍ¹Ú×´²¡¶¾ ¸ÐÈ¾ µÄ ·ÎÑ× ²¡Àý È·Õï 2744 Àý ,  26 ÈÕ ÐÂÔö È·Õï ²¡Àý 769 Àý ¡£ Ãæ¶Ô ÒßÇé ,  ÑÏ·À ÑÏ¿ØÊÇ ÖØÒª ¾Ù´ë 
½ñÌì ( 1 ÔÂ 27 ÈÕ ) ,  Õã½­Ê¡ ¶ÔÍâ Ðû²¼ ,  Õã½­Ê¡ ¼²¿ØÖÐÐÄ ÉúÎï °²È« Èý¼¶ ÊµÑéÊÒ ÒÑ¾­ ³É¹¦ ·ÖÀë ³ö ÐÂÐÍ ¹Ú×´ ²¡¶¾ ¶¾ Öê ,  Õâ ÊÇ ¼Ì ¹ú¼Ò ¼²¿ØÖÐÐÄ Ö®ºó ÎÒ¹ú µÚ¶þ ¸ö ³É¹¦ ·ÖÀë ³ö ÐÂÐÍ ¹Ú×´ ²¡¶¾ ¶¾ Öê µÄ 
Îª ¼á¾ö ÓÐÐ§ ¶ôÖÆ ÐÂÐÍ¹Ú×´²¡¶¾ ¸ÐÈ¾ µÄ ·ÎÑ× ÒßÇé ÔÚ È«ÊÐ ·¢Éú ºÍ À©É¢ ,  È·±£ ¹ã´ó ÈËÃñ ÈºÖÚ µÄ ÉúÃü °²È« ºÍ ÉíÌå ½¡¿µ ,  ÒÀ¾Ý ¡¶ ÖÐ»ª ÈËÃñ ¹²ºÍ¹ú ´«È¾²¡ ·ÀÖÎ·¨ ¡· ¡¶ ÖÐ»ª ÈËÃñ ¹²ºÍ¹ú Í»·¢ ÊÂ¼þ Ó¦¶Ô 
ÈËÃñÍø ÉÏº£ 1 ÔÂ 27 ÈÕ µç ¡° ÎÒ ±¨Ãû ,  Çë ÈÃ ÎÒ È¥ ! ¡± ÐÂÐÍ¹Ú×´²¡¶¾ ·ÎÑ× µÄ ÒßÇé Ê¼ÖÕ Ç£¶¯ ËùÓÐ ÈË ,  Õù·Ö¶áÃë µÄ Õ½³¡ ÉÏ ,  ½»´ó ÈË Ö÷¶¯ ÇëÓ§ ,  ³å ÉÏ Ò»Ïß Óë Ê±¼ä ÈüÅÜ ,  Ô®Öú ÒßÇé ·ÀÖÎ ¹¤×÷ ,  ³ýÏ¦ 
ÖÐÐÂÍø 1 ÔÂ 27 ÈÕ µç  ¾Ý ÇàµºÊÐ ÎÀÉú ½¡¿µ Î¯Ô±»á ¹Ù·½ Î¢ ²© ÏûÏ¢ ,  É½¶«Ê¡ ÇàµºÊÐ ÐÂÔö 5 Àý ÐÂÐÍ¹Ú×´²¡¶¾ ¸ÐÈ¾ µÄ ·ÎÑ× È·Õï ²¡Àý ¡£  Î¢ ²© ½ØÍ¼  1 ÔÂ 26 ÈÕ Íí È·Õï µÄ 2 Ãû »¼Õß ,  Ò» Îª 44 Ëê Å®ÐÔ ,  
ÐÂÐÍ¹Ú×´²¡¶¾ ¸ÐÈ¾ µÄ ·ÎÑ× ÒßÇé ·¢Éú ºó ,  ÓÐ ÍøÓÑ ·­ ³ö 2018 Äê ¡° ¿ÆÑ§¼Ò ·¢ÏÖ ÐÂÐÍ¹Ú×´²¡¶¾ ¡± µÄ ¾ÉÎÅ ,  »³ÒÉ ¡° ÊÇ·ñ Á½ ÄêÇ° ¾Í ÒÑ ·¢ÏÖ Èç½ñ ÕýÔÚ ËÁÅ° µÄ ÐÂÐÍ¹Ú×´²¡¶¾ ¡± ¡£ ¼ÇÕß ½ñÌì Ïò ÖÐ¿ÆÔº ÇóÖ¤ 
26 ÈÕ 5 Ê± ,  Òø´¨ÊÐ ¼²¿ØÖÐÐÄ ÊµÑéÊÒ ÐÂÐÍ¹Ú×´²¡¶¾ ºËËá ¼ì²â ½á¹û Îª ÑôÐÔ ,  7 Ê± 30 ·Ö ×ÔÖÎÇø ¼²¿ØÖÐÐÄ ÊµÑéÊÒ ¸´ºË ½á¹û Îª ÑôÐÔ ¡£ ¾­ ×ÔÖÎÇø ÕïÁÆ ×¨¼Ò×é È·ÈÏ Îª È·Õï ²¡Àý ¡£ ºó ÓÉ Òø´¨ÊÐ µÚÒ» 
ÈËÃñÍø Òø´¨ 1 ÔÂ 27 ÈÕ µç ( ¿íÈÝ ) ÐÂÐÍ¹Ú×´²¡¶¾ ¸ÐÈ¾ µÄ ·ÎÑ× ÒßÇé ·À¿Ø ¹¤×÷ Æô¶¯ ÒÔÀ´ ,  ÄþÏÄ ¸÷µØ ¡¢ ¸÷ ÓÐ¹Ø ²¿ÃÅ µ¥Î» ,  ¼áÊØ ²» ·¢Éú ¶þ ´ú ²¡Àý ¡¢ ²» ·¢Éú Ò½»¤ ÈËÔ± ¸ÐÈ¾ ¡¢ ²» ·¢Éú ËÀÍö ²¡Àý µ×Ïß ,  
µ±Ç° ,  ÐÂÐÍ¹Ú×´²¡¶¾ ·ÎÑ× ÒßÇé ½øÈë ÁË ±È½Ï ÑÏÖØ ¡¢ ¸´ÔÓ µÄ Ê±ÆÚ ¡£ ÎªÁË È«Á¦ ¿¹»÷ ÒßÇé ,  1 ÔÂ 26 ÈÕ ,  ÒÁÀû ¾ö¶¨ ³ÖÐø Í¶Èë 1 ÒÚ Ôª ,  ÓÃÓÚ ÐÂÐÍ¹Ú×´²¡¶¾ ·ÎÑ× µÄ ·À¿Ø ÖÎÁÆ ,  Õâ Ò² ÊÇ ÒÁÀû ¼Ì ¾èÔù 2 Íò Ïä 
1 ÔÂ 26 ÈÕ ,  ¼ÇÕß ´Ó Ê¡ ÎÀÉú ½¡¿µ Î¯ »ñÏ¤ ,  ÎÒÊ¡ ÐÂÔö 3 Àý ÐÂÐÍ¹Ú×´²¡¶¾ ¸ÐÈ¾ µÄ ·ÎÑ× ÒÉËÆ ²¡Àý ¡£  1 ÔÂ 26 ÈÕ ,  ¼ÇÕß ´Ó Ê¡ ÎÀÉú ½¡¿µ Î¯ »ñÏ¤ ,  ÎÒÊ¡ ÐÂÔö 3 Àý ÐÂÐÍ¹Ú×´²¡¶¾ ¸ÐÈ¾ 
1 ÔÂ 26 ÈÕ ,  ¸± Ê¡³¤ ¿ïœ¥¸° Ê¡ µÚËÄ ÈËÃñ Ò½Ôº ºÍ Ê¡ ÈËÃñ Ò½Ôº ,  ¼ì²é Ö¸µ¼ ÐÂÐÍ¹Ú×´²¡¶¾ ¸ÐÈ¾ µÄ ·ÎÑ× ÒßÇé ·À¿Ø ¹¤×÷ ,  Î¿ÎÊ Ò»Ïß Ò½Îñ ÈËÔ± ¡£ Ëû Ç¿µ÷ ,  Òª °Ñ ÒßÇé ·À¿Ø ¹¤×÷ Âä Ï¸ ÂäÊµ Âäµ½ Î» ,  È«Á¦ 
1 ÔÂ 25 ÈÕÉÏ Îç ,  È«Ê¡ ÐÂÐÍ¹Ú×´²¡¶¾ ¸ÐÈ¾·ÎÑ× ÒßÇé ´¦ÖÃ ¹¤×÷ ÊÓÆµ »áÒé ÔÚ ¼ÃÄÏ ¾ÙÐÐ ¡£ Ê¡Î¯ Êé¼Ç ¡¢ Ê¡ ÐÂÐÍ¹Ú×´²¡¶¾ ¸ÐÈ¾·ÎÑ× ÒßÇé ´¦ÖÃ ¹¤×÷ Áìµ¼ Ð¡×é ×é³¤ Áõ¼Ò Òå Ö÷³Ö »áÒé ,  ÌýÈ¡ È«Ê¡ ÒßÇé ´¦ÖÃ ¹¤×÷ 
¾Ý ÁË½â ,  ×Ô 1 ÔÂ 21 ÈÕ ÎÒÊÐ È·Õï µÚÒ» Àý ÐÂÐÍ¹Ú×´²¡¶¾ ¸ÐÈ¾ µÄ ·ÎÑ× ²¡Àý ÒÔÀ´ ,  ½ØÖÁ 1 ÔÂ 25 ÈÕ 24 Ê± ,  È«ÊÐ ÀÛ¼Æ È·Õï ²¡Àý 75 Àý ,  Éæ¼° 24 ¸ö ÇøÏØ ¡£  ÌÆÎÄ¸ï ·ÖÎö Ëµ ,  ½üÆÚ ÎÒÊÐ ²¡Àý ÉÏÉý ½Ï ¿ì ,  
×¨¼Ò Ì¸ ÐÂÐÍ ·ÎÑ× ÒßÇé ·À¿Ø Ò¥ÑÔ  - - -  Ò¥ÑÔ Èý : ÓÃ µ­ ÑÎË® Êþ¿Ú ¿ÉÒÔ Ô¤·À ÐÂÐÍ¹Ú×´²¡¶¾  Íø ´« ¡° ÖÓ ÄÏÉ½ ÔºÊ¿ ½¨Òé ÑÎË® Êþ¿Ú ·À²¡ ¶¾ ¡± ¡£ 
¼ÇÕß 26 ÈÕ ´Ó ÖÐ¹ú ¼²¿ØÖÐÐÄ ²¡¶¾ ²¡ Ëù ÁË½â µ½ ,  ¸ÃËù ÔÚ ÐÂÐÍ¹Ú×´²¡¶¾ ËÝÔ´ ÑÐ¾¿ ÖÐ È¡µÃ ½×¶ÎÐÔ ½øÕ¹ ,  Ê×´Î ´Ó Îäºº »ªÄÏ º£ÏÊ ÊÐ³¡ µÄ 585 ·Ý »·¾³ Ñù±¾ ÖÐ ,  ¼ì²â µ½ 33 ·Ý ÑùÆ· º¬ÓÐ ÐÂÐÍ¹Ú×´²¡¶¾ ºËËá 
×ÛºÏ ÐÂ»ªÉç ×¤ Íâ ¼ÇÕß ±¨µÀ : ¹ýÈ¥ Á½ Ìì ,  º«¹ú ¡¢ ÐÂ¼ÓÆÂ ¡¢ °Ä´óÀûÑÇ µÈ ¹ú ÎÀÉú ²¿ÃÅ ·¢²¼ ÏûÏ¢ Ëµ ,  ¾³ÄÚ ·¢ÏÖ ÐÂÐÍ¹Ú×´²¡¶¾ ¸ÐÈ¾ ²¡Àý ¡£ 
³öÏÖ ÉÏÊö Ö¢×´ ²» Ò»¶¨ ¸ÐÈ¾ ÐÂÐÍ¹Ú×´²¡¶¾ ,  Ó¦ ¼°Ê± µ½ Õý¹æ Ò½ÁÆ »ú¹¹ ¾ÍÕï ,  ÏêÏ¸ ¸æÖª ¸öÈË Ö¢×´ ºÍ ½üÆÚ »î¶¯ Çé¿ö ¡£ µ«ÊÇ ,  Èç¹û ·¢²¡ Ç° 14 Ìì ÄÚ ÔøÔÚ Îäºº ÂÃÐÐ ¾Ó×¡ »ò ½Ó´¥ ¹ýÀ´ ×Ô Îäºº µÄ ·¢ÈÈ °é 
2020 Äê 1 ÔÂ 26 ÈÕ 0- 24 Ê± ,  ºþ±±Ê¡ ±¨¸æ ÐÂÐÍ¹Ú×´²¡¶¾ ¸ÐÈ¾ µÄ ·ÎÑ× ÐÂÔö È·Õï ²¡Àý 371 Àý ,  ÐÂÔö ËÀÍö ²¡Àý 24 Àý ,  ÐÂÔö ³öÔº ²¡Àý 2 Àý ¡£ 
¼ÇÕß ´Ó ÖÐ¹ú ¼²¿ØÖÐÐÄ ÁË½â µ½ ,  ×Ô ÐÂÐÍ ¹Ú×´ ²¡¶¾ ÒßÇé ·¢Éú ÒÔÀ´ ,  ¸Ã ÖÐÐÄ ²¡¶¾ ²¡ Ëù ³ÖÐø ¹¥¼á ,  ÔÚ ²¡¶¾ ËÝÔ´ ÑÐ¾¿ ÖÐ È¡µÃ ½×¶ÎÐÔ ½øÕ¹ ¡£ 
ÈËÃñÍø ÄÏÍ¨ 1 ÔÂ 26 ÈÕ µç ( ¼ÇÕß Íõ¼ÌÁÁ ) 26 ÈÕ Íí¼ä ,  ¸ù¾Ý ½­ËÕÊ¡ ÈËÃñÕþ¸® ¹ØÓÚ Æô¶¯ Í»·¢ ¹«¹²ÎÀÉúÊÂ¼þ Ò»¼¶ ÏìÓ¦ µÄ ¾ö¶¨ ,  Îª ÓÐÐ§ ¶ôÖÆ ÐÂÐÍ¹Ú×´²¡¶¾ ¸ÐÈ¾ µÄ ·ÎÑ× ÒßÇé À©É¢ ºÍ ÂûÑÓ ,  ÇÐÊµ ±£ÕÏ 
ÈçºÎ ÅÐ¶Ï ×Ô¼º ÊÇ ¸ÐÃ° ÁË »¹ÊÇ ¸ÐÈ¾ ÐÂÐÍ¹Ú×´²¡¶¾ ? ¾Ó¼Ò ÐèÒª É±¾ú Ïû¶¾ Âð ? ÈçºÎ ÕýÈ· µØ Åå´÷ ¿ÚÕÖ ? ½­ËÕÊ¡ ÎÀ½¡Î¯ ÐÂÐÍ¹Ú×´²¡¶¾ ¸ÐÈ¾ µÄ ·Î ·ÀÖÎ ×¨¼Ò×é ×é³¤ ¡¢ ½­ËÕÊ¡ ÈËÃñ Ò½Ôº ºôÎüÓë Î£ ÖØÖ¢ Ò½Ñ§ 
1 ÔÂ 26 ÈÕ 8 Ê±ÖÁ 18 Ê± ,  ±±¾©ÊÐ ÐÂÔö 9 Àý ÐÂÐÍ¹Ú×´²¡¶¾ ¸ÐÈ¾ µÄ ·ÎÑ× ²¡Àý ,  ÆäÖÐ 3 Ãû Îª ´ËÇ° È·Õï ²¡Àý µÄ ÃÜÇÐ ½Ó´¥ Õß ,  1 Ãû Îª ³õ É¸ ÑôÐÔ ´ý È·Õï ²¡Àý µÄ ÃÜÇÐ ½Ó´¥ Õß ¡£ Ä¿Ç° ¾ù ÒÑ ËÍ ÖÁ ¶¨µã Ò½ÁÆ 
×ÔÖÎÇø ÐÂÐÍ¹Ú×´²¡¶¾ ¸ÐÈ¾ µÄ ·ÎÑ× ·À¿Ø ¹¤×÷ Áìµ¼ Ð¡×é Ö¸»Ó²¿ ÒßÇé ·À¿Ø ×é ×ÛºÏ Ð­µ÷×é ¸± ×é³¤ ¡¢ ×ÔÖÎÇø ÎÀÉú ½¡¿µ Î¯ Ó¦¼± °ì ¸± Ö÷ÈÎ ÎâÐË »ª ,  ×ÔÖÎÇø ÐÂÐÍ¹Ú×´²¡¶¾ ¸ÐÈ¾ µÄ ·ÎÑ× ·À¿Ø ¹¤×÷ Áìµ¼ Ð¡×é 
ÖÐ ÈÕ ÓÑºÃ Ò½Ôº ºôÎüÓë Î£ ÖØÖ¢ Ò½ Ñ§¿Æ Ò»²¿ Ö÷ÈÎ ¡¢ ÖøÃû ºôÎü ²¡ Ñ§ ×¨¼Ò ÁÖ ½­ÌÎ ½ÌÊÚ ,  ÔøÈÎ 2003 Äê SARS ¹ú¼Ò ×¨¼Ò×é ³ÉÔ± ,  Ö÷³Ö Íê³É ÁË ÊÀ½ç ÉÏ µÚÒ» ¸ö SARS Ãð »îÒßÃç ºÍ ÈË ÇÝÁ÷¸Ð H5N1 È« ²¡¶¾ Ãð »î 
¿ÉÒÉ ±©Â¶ Õß ÊÇ Ö¸ ±©Â¶ ÓÚ ÐÂÐÍ¹Ú×´²¡¶¾ ¼ì²â ÑôÐÔ µÄ Ò°Éú ¶¯Îï ¡¢ ÎïÆ· ºÍ »·¾³ ,  ÇÒ ±©Â¶ Ê± Î´ ²ÉÈ¡ ÓÐÐ§ ·À»¤ µÄ ¼Ó¹¤ ¡¢ ÊÛÂô ¡¢ °áÔË ¡¢ ÅäËÍ »ò ¹ÜÀí µÈ ÈËÔ± ¡£ ·¢²¡ Ç° Á½ ÖÜ ÄÚ ÓÐ ÎäººÊÐ ÂÃÐÐ Ê· »ò 
ÔÚ ±¸ ²Í ºÍ ¾Û²Í ¹ý³Ì ÖÐ ,  ÈËÈº Ïà»¥Ö®¼ä ¶¼ ÊÇ ÃÜÇÐ ½Ó´¥ Õß ,  ¿ÈËÔ ¡¢ ´òÅçÌç ²úÉú µÄ ·É Ä­ ,  ¿É Ö±½Ó ´«²¥ ¸ø Õû¸ö ¾Û»á ÈËÈº ,  ¼« Ò× Ôì³É ¼²²¡ ´«²¥ ,  Òò´Ë ,  ÎªÁË ·ÀÖ¹ ÐÂÐÍ¹Ú×´²¡¶¾ ´«²¥ ,  Çë ´ó¼Ò ¾¡Á¿ ²» 
ÖÐÐÂ Éç Ê× ¶û 1 ÔÂ 26 ÈÕ µç                       º«¹ú ¼²²¡ ¹ÜÀí ±¾²¿ 26 ÈÕ ³Æ ,  ÓÖ ÐÂÔö Ò» Àý ÐÂÐÍ¹Ú×´²¡¶¾ ¸ÐÈ¾ µÄ ·ÎÑ× È·Õï ²¡Àý ,  Ä¿Ç° ÀÛ¼Æ È·Õï 3 Àý ¡£  º«¹ú ¼²²¡ ¹ÜÀí ±¾²¿ Í¨±¨ Ëµ ,  Ò» Ãû 50 ¶à Ëê 
ÖÐ¹ú ¼²²¡ Ô¤·À ¿ØÖÆ ÖÐÐÄ 1 ÔÂ 26 ÈÕ ÔÚ ±±¾© ÕÙ¿ª ¹¤×÷ ½éÉÜ»á ,  ½éÉÜ ÐÂÐÍ ·ÎÑ× ÒßÇé ·¢Éú ÒÔÀ´ ¸Ã ÖÐÐÄ ¶Ô ÐÂÐÍ¹Ú×´²¡¶¾ µÄ ÏµÁÐ ÑÐ¾¿ ¡£ ÀîÑÇÄÏ Éã ÖÐÐÂÍø ±±¾© 1 ÔÂ 26 ÈÕ µç ( ¼ÇÕß ÀîÑÇÄÏ ) ÖÐ¹ú ¼²²¡ 
ÎÀÉú ½¡¿µ Î¯Ô±»á ·¢²¼ ÏûÏ¢ ,  2020 Äê 1 ÔÂ 21 ÈÕ 16 Ê± 54 ·Ö ÓÉ ÑôÈª ±±Õ¾ ÖÁ ÑôÈª Õ¾ ³µ ÅÆºÅ Îª ½ú C06600D µÄ ´ó°Í³µ ÉÏ ,  ·¢ÏÖ 1 Ãû ÓÉ Îäºº ·µ»Ø ÑôÈª ÈËÔ± ÕÔÄ³  ÏÖÒÑ È·Õï Îª ÐÂÐÍ¹Ú×´²¡¶¾ ¸ÐÈ¾ µÄ 
25 ÈÕ ÏÂÎç ,  ×ÔÖÎÇø ÕÙ¿ª È«Çø ÐÂÐÍ¹Ú×´²¡¶¾ ¸ÐÈ¾ µÄ ·ÎÑ× ÒßÇé ·À¿Ø ¹¤×÷ ÊÓÆµ »áÒé ,  ½øÒ»²½ Ñ§Ï° ¹á³¹ Ï°½üÆ½ ×ÜÊé¼Ç ÖØÒª Ö¸Ê¾ ¾«Éñ ,  ·ÖÎö ÑÐ ÅÐ ÒßÇé ÐÎÊÆ ,  ¾Í ·À¿Ø ¹¤×÷ ½øÐÐ ÔÙ °²ÅÅ ¡¢ ÔÙ ²¿Êð ¡£ ×ÔÖÎÇø 
¼ÇÕß ´Ó Ê¡ Ò½ ±£ ¾Ö »ñÏ¤ ,  Ê¡ Ò½ÁÆ ±£ÕÏ »ù½ð ÖÐÐÄ ÒÑ ×öºÃ Ò½ ±£ ÐÅÏ¢ ÏµÍ³ Î¬»¤ ,  È·±£ ÐÂÐÍ¹Ú×´²¡¶¾ ¸ÐÈ¾ µÄ ·ÎÑ× È·Õï »¼Õß Ò½ ±£·Ñ ÓÃ ¼°Ê± ½áËã ¡£  ¾Ý ÁË½â ,  ÎÒÊ¡ ÒÑ ÔÚ Ò½ ±£ ÐÅÏ¢ ÏµÍ³ ÄÚ ÁÙÊ± Ôö¼Ó ÐÂÐÍ 
×÷Îª È«Ê¡ ´«È¾²¡ ¶¨µã ÊÕÖÎ Ò½Ôº ,  Ê¡ µÚËÄ ÈËÃñ Ò½Ôº »ý¼« ¿ªÕ¹ ÈËÔ± ÅàÑµ ¡¢ ´¦ÖÃ ÑÝÁ· ,  ¼ÓÇ¿ Îï×Ê ´¢±¸ µÈ ¹¤×÷ ,  Îª ÐÂÐÍ¹Ú×´²¡¶¾ ¸ÐÈ¾ µÄ ·ÎÑ× ÒßÇé ·À¿Ø ¹¤×÷ ×öºÃ ¸÷Ïî ×¼±¸ ¡£ Ò½Îñ ÈËÔ± ¸ß¶È ¾¯Ìè ,  ¼ÓÇ¿ 
¡° ËÄ¸ö ÒâÊ¶ ¡± ,  ¼á¾ö ¹á³¹ Âä ÊµÏ° ½ü Æ½ ×ÜÊé¼Ç ÖØÒª Ö¸Ê¾ ÅúÊ¾ ¾«Éñ ºÍ Àî¿ËÇ¿ ×ÜÀí ÖØÒª ÅúÊ¾ ÒªÇó ,  °´ÕÕ µ³ÖÐÑë ¡¢ ¹úÎñÔº ½ü ¶Î Ê±ÆÚ ÒÔÀ´ ¹ØÓÚ ÐÂÐÍ¹Ú×´²¡¶¾ ¸ÐÈ¾ µÄ ·ÎÑ× ÒßÇé ·À¿Ø ¹¤×÷ µÄ ÏµÁÐ ²¿Êð ,  
ÈËÃñÍø ÄÏÍ¨ 1 ÔÂ 26 ÈÕ µç                 25 ÈÕ Íí¼ä ,  ÄÏÍ¨ÊÐ ÐÂÐÍ¹Ú×´²¡¶¾ ¸ÐÈ¾ µÄ ·ÎÑ× ÒßÇé ·À¿Ø Ö¸»Ó²¿ ·¢²¼ ¡¶ ¹ØÓÚ ½ô¼± À©É¢ Ñ°ÕÒ Ïà¹Ø ³Ë¿Í Í¨Öª ¡· ,  ³Æ ÔÚ ÅÅ²é ÖÐ ,  ·¢ÏÖ Ò» Ãû ÒÉËÆ ÐÂÐÍ¹Ú×´²¡¶¾ 
( ¼ÇÕß  ÑîÓÀÇÛ  ´Þê× ÖØÇì ÈÕ±¨ ¼ÇÕß 1 ÔÂ 25 ÈÕ »ñÏ¤ ,  Îª ÇÐÊµ ÇÐ¶Ï ÐÂÐÍ¹Ú×´²¡¶¾ ´«È¾Ô´ ½øÈë ÎÒÊÐ ,  È«ÊÐ »ð³µÕ¾ ¡¢ ¸ßËÙ¹«Â· ºÍ »ú³¡ µÈ ½»Í¨ ÔËÊä ÁìÓò ÒÑ ²ÉÈ¡ ¶àÏî ¾Ù´ë È«Á¦ ÂäÊµ ÒßÇé ·À¿Ø 
( ¼ÇÕß  Ñî·« ÕÅ ¬B ) 1 ÔÂ 25 ÈÕ Íí ,  ÊÐÎ¯ ÕÙ¿ª ³£Î¯»á À©´ó »áÒé ôß ÊÐ ÐÂÐÍ¹Ú×´²¡¶¾ ¸ÐÈ¾ µÄ ·ÎÑ× ÒßÇé ·À¿Ø ¹¤×÷ Áìµ¼ Ð¡×é»á Òé ,  µÚÒ» Ê±¼ä ´«´ï Ñ§Ï° ¹á³¹ Ï°½üÆ½ ×ÜÊé¼Ç ÔÚ ÖÐÑë ÕþÖÎ ¾Ö ³£ÎñÎ¯Ô± »á 
ÊÐÖÐÐÄ Ò½Ôº ¡¢ ÊÐ µÚÈý Ò½Ôº ¡¢ ÊÐ ½ðÒø Ì¶ Ò½Ôº ¡¢ ÊÐ ·Î¿Æ Ò½Ôº ) ¡¢ 2 ¼Ò ×¨Òµ »ú¹¹ ( ÖÐ¿ÆÔº Îäºº ²¡¶¾ Ëù ¡¢ ÉîÛÚ »ª´ó »ùÒò ¿Æ¼¼ ÓÐÏÞ¹«Ë¾ ) ¿ªÕ¹ ÐÂÐÍ ·ÎÑ× ²¡Ô­ Ñ§ ¼ì²â ,  ²¡¶¾ ºËËá ÈÕ ¼ì ²âÁ¿ Ô¤¼Æ ¿É ´ï 
½üÈÕ ,  ¸÷µØ »ý¼« ²ÉÈ¡ ¶àÖÖ ´ëÊ© ,  ¼ÓÇ¿ ¶Ô ÐÂÐÍ¹Ú×´²¡¶¾ ¸ÐÈ¾ µÄ ·ÎÑ× ÒßÇé ·À¿Ø ,  Í¬Ê± ×öºÃ ¹«¹² ·þÎñ ºÍ ¸÷Ïî ±£ÕÏ ¡£ ½üÈÕ ,  ¸÷µØ »ý¼« ²ÉÈ¡ ¶àÖÖ ´ëÊ© ,  ¼ÓÇ¿ ¶Ô ÐÂÐÍ¹Ú×´²¡¶¾ ¸ÐÈ¾ µÄ ·ÎÑ× ÒßÇé ·À¿Ø ,  Í¬ 
¹úÎñÔº ÐÂÎÅ °ì¹« ÊÒ ¶¨ÓÚ 2020 Äê 1 ÔÂ 26 ÈÕ ( ÐÇÆÚÈÕ ) ÏÂÎç 3 Ê± ¾ÙÐÐ ÐÂÎÅ ·¢²¼»á ,  ¹ú¼Ò ÎÀÉú ½¡¿µ Î¯Ô±»á Ö÷ÈÎ ¡¢ µ³×é Êé¼Ç ÂíÏþÎ° ,  ¸± Ö÷ÈÎ Àî±óµÈ ½éÉÜ ÐÂÐÍ¹Ú×´²¡¶¾ ¸ÐÈ¾ µÄ ·ÎÑ× ÒßÇé Áª·À Áª¿Ø ¹¤ 
ÈËÃñÍø ±±¾© 1 ÔÂ 25 ÈÕ µç ( ¼ÇÕß Ð¢ ½ð²¨ 1 ÔÂ 25 ÈÕÉÏ Îç 9 Ê± ,  Ó¦¼± ¹ÜÀí²¿ ÕÙ¿ª ÊÓÆµ µ÷¶È »á ,  ÔÙ´Î ²¿Êð È«Á¦ ×öºÃ ÐÂÐÍ¹Ú×´²¡¶¾ ¸ÐÈ¾ µÄ ·ÎÑ× ÒßÇé ·À¿Ø ¹¤×÷ ¡£ Ó¦¼± ¹ÜÀí²¿ µ³×é Êé¼Ç »ÆÃ÷ Ö÷³Ö »áÒé 
´Ó »·ÇòÍø ¿´µ½ ÖÐ¹ú Ãñ×å Ò½Ò©Ñ§ »á ¹ú¼Ê ½»Á÷ Óë ºÏ×÷ ·Ö»á ×éÖ¯ µÄ ¡¶ ¿¹»÷ ÐÂÐÍ¹Ú×´²¡¶¾ ÒßÇé ,  ÖÐÒ½ Òå²»ÈÝ´Ç ¡· ±¨µÀ ºó ,  ÎÒ ÈÏÎª Áõ¾°Ô´ ½ÌÊÚ Ìá³ö µÄ ¾¡¿ì ´î½¨ ÖÐÒ½ ÖÎÁÆ Æ½Ì¨ µÄ Ìá·¨ ·Ç³£ ÖÐ¿Ï 
½ØÖÁ 1 ÔÂ 24 ÈÕ 24 Ê± ,  È« ¹ú¹² È·Õï ÐÂÐÍ¹Ú×´²¡¶¾ ·ÎÑ× 1287 Àý ,  ËÀÍö 41 Àý ¡£ ÒßÇé ÊÇ·ñ »á ÂûÑÓ ¡¢ ²¡Àý ÊÇ·ñ »á ¼ÌÐø ´ó¹æÄ£ Ôö¼Ó ,  ³ÉÎª ¹«ÖÚ ×îÎª ¹ØÐÄ µÄ ÎÊÌâ ¡£  ÖÓ ÄÏÉ½ ±íÊ¾ ,  µ½ Ä¿Ç° ÎªÖ¹ ,  ÒßÇé 
ÐÂ»ªÉç ±±¾© 1 ÔÂ 25 ÈÕ µç  ×ÛºÏ ÐÂ»ªÉç ×¤ Íâ ¼ÇÕß ±¨µÀ : ¶à ¹ú ÎÀÉú ²¿ÃÅ ½üÈÕ ·¢²¼ ÏûÏ¢ ³Æ ,  ¾³ÄÚ ·¢ÏÖ ÐÂÔö ÐÂÐÍ¹Ú×´²¡¶¾ ¸ÐÈ¾ ²¡Àý ¡£  °Ä´óÀûÑÇ È·Õï Ê×Àý ÐÂÐÍ¹Ú×´²¡¶¾ ²¡Àý ¡£ Î¬¶àÀûÑÇ ÖÝ ÎÀÉú²¿ 
¿ÈËÔ ´òÅçÌç Ê± ÓÃÖ½ ½í ¡¢ ÊÖ¾î »ò ±Û Öâ µÈ ÕÚÑÚ ¿Ú ±Ç ,  ²»Ëæ µØ ÍÂ Ìµ ¡£    ¹ØÓÚ ÐÂÐÍ¹Ú×´²¡¶¾ ¸ÐÈ¾ µÄ ·ÎÑ× ,  Ïë ÖªµÀ µÄ ¿´ ¹ýÀ´ ( Ò» )    ¹ØÓÚ ÐÂÐÍ¹Ú×´²¡¶¾ 
1 ÔÂ 23 ÈÕ ,  ÐÂ½® ¹ã²¥ µçÊÓ Ì¨ ¼ÇÕß ´Ó ×ÔÖÎÇø ÎÀÉú ½¡¿µ Î¯Ô±»á ÁË½â µ½ ,  ÎÒÇø Ê×´Î È·ÈÏ 2 Àý ÊäÈë ÐÔ ÐÂÐÍ¹Ú×´²¡¶¾ ¸ÐÈ¾ µÄ ·ÎÑ× È·Õï ²¡Àý ,  ×ÔÖÎÇø ÎÀÉú ½¡¿µ Î¯Ô±»á µÈ ²¿ÃÅ Ñ¸ËÙ ÐÐ¶¯ ,  ²ÉÈ¡ ÓÐÁ¦ 
½ØÖÁ 1 ÔÂ 24 ÈÕ 24 Ê± ,  ÎÀÉú ½¡¿µ Î¯ ÊÕµ½ 29 ¸ö Ê¡ ( Çø ¡¢ ÊÐ ) ÀÛ¼Æ ±¨¸æ ÐÂÐÍ¹Ú×´²¡¶¾ ¸ÐÈ¾ µÄ ·ÎÑ× È·Õï ²¡Àý 1287 Àý ,  ÆäÖÐ ÖØÖ¢ 237 Àý ,  ËÀÍö 41 Àý ( ºþ±±Ê¡ 39 Àý ¡¢ ºÓ±±Ê¡ 1 Àý ¡¢ ºÚÁú½­ 1 Àý ) ¡£ 
1 ÔÂ 24 ÈÕ ,  Å©Àú ´óÄêÈýÊ® ,  ÖÐÐÂ Éç ¼ÇÕß À´µ½ ¶¨µã ÊÕÖÎ ÐÂÐÍ¹Ú×´²¡¶¾ ¸ÐÈ¾ µÄ ·ÎÑ× »¼Õß µÄ Ò½Ôº ¡ª ¡ª ³É¶¼ÊÐ ¹«¹²ÎÀÉú ÁÙ´² Ò½ÁÆ ÖÐÐÄ ½øÐÐ Ì½·Ã ¡£ ¾­¹ý ²ã²ã Ïû¶¾ ºó ,  Éí ´© È«Ì× ·À»¤ ×°±¸ µÄ ¼ÇÕß 
2020 Äê 1 ÔÂ 16 ÈÕ ,  ºþ±±Ê¡ ÖÐÎ÷Ò½ ½áºÏ Ò½Ôº ¶ú ±Ç ºí ¿Æ Ò½Éú ÁºÎä¶« ÒÉËÆ ¸ÐÈ¾ ÐÂÐÍ¹Ú×´²¡¶¾ ·ÎÑ× ,  18 ÈÕ ,  Æä ×ª µ½ ½ðÒø Ì¶ Ò½Ôº ¾ÍÕï ,  ÓÚ 1 ÔÂ 25 ÈÕ ÔçÉÏ 7 Ê± Ðí²»ÐÒ È¥ÊÀ ,  ÏíÄê 62 Ëê ¡£  
¹ú¼ÒÎÀ½¡Î¯ : ¹úÄÚ ÐÂÐÍ¹Ú×´²¡¶¾ ¸ÐÈ¾ µÄ ·ÎÑ× È·Õï ²¡Àý 1287 Àý  24 ÈÕÐÂ Ôö 444 Àý  - - - ¼ÇÕß ´Ó ¹ú¼ÒÎÀ½¡Î¯ »ñÏ¤ ,  1 ÔÂ 24 ÈÕ 0- 24 Ê± ,  29 ¸ö Ê¡ ( Çø ¡¢ ÊÐ ) ±¨¸æ ÐÂÔö È·Õï ²¡Àý 444 Àý ,  ÐÂÔö 
Îª ÇÐÊµ ×öºÃ ÎÒÊ¡ ÐÂÐÍ¹Ú×´²¡¶¾ ¸ÐÈ¾ µÄ ·ÎÑ× ÒßÇé ·À¿Ø ¹¤×÷ ,  ÓÐÐ§ ·ÀÖ¹ ÒßÇé ´«²¥ ,  Î¬»¤ ¹ã´ó ÈËÃñ ÈºÖÚ ÉíÌå ½¡¿µ ºÍ ÉúÃü °²È« ,  ¸ù¾Ý ¡¶ ÖÐ»ª ÈËÃñ ¹²ºÍ¹ú ´«È¾²¡ ·ÀÖÎ·¨ ¡· µÈ ÓÐ¹Ø ·¨ÂÉ ·¨¹æ ¹æ¶¨ ,  
1 ÔÂ 24 ÈÕ ,  ÔÆÄÏÊ¡ ±¨¸æ ÐÂÐÍ¹Ú×´²¡¶¾ ¸ÐÈ¾ µÄ ·ÎÑ× ÐÂÔö È·Õï ²¡Àý 3 Àý ,  ½ØÖÁ Ä¿Ç° È·Õï 5 Àý ¡£ ÎªÁË ¼ÓÉî ÊÐÃñ ¶Ô ÐÂÐÍ¹Ú×´²¡¶¾ µÄ ÁË½â ,  ½â´ð ÈËÃÇ ¶Ô ÐÂÐÍ¹Ú×´²¡¶¾ µÄ À§»ó ,  ¿ÆÑ§ ·À¿Ø ,  °²È« ¹ý½Ú ,  
Îª Ôö½ø ¹úÄÚÍâ ¶Ô ÖÐ¹ú Õþ¸® ¿¹»÷ ÐÂÐÍ¹Ú×´²¡¶¾ ¸ÐÈ¾·ÎÑ× ¼° ÖÐÒ½Ò© Ëù ·¢»Ó ×÷ÓÃ Çé¿ö µÄ ÁË½â ,  ÕÃÏÔ ÖÐ¹ú Õþ¸® ÔðÈÎ ¼° ÖÐÒ½Ò© ÔðÈÎ ,  ¾­ ÖÐ¹ú Ãñ×å Ò½Ò©Ñ§ »á ¹ú¼Ê ½»Á÷ Óë ºÏ×÷ ·Ö»á ×éÖ¯ Ð­µ÷ ,  ¶Ô ¹ú¼Ò ÖÐ 
±¾±¨ Ñ¶            ¶ôÖÆ ÐÂÐÍ¹Ú×´²¡¶¾ ·ÎÑ× ÒßÇé ÂûÑÓ ,  ÄÜ ¿ìËÙ ¼ì²â ²¡¶¾ µÄ ÊÔ¼Á ºÜ ÖØÒª ,  µ« ÔÚ Ä¿Ç° ÊÐ³¡ ÉÏ ,  Õâ Ò»¿é ÃæÁÙ ¾Þ´ó È±¿Ú ¡£ ×òÌì ÉÏÎç 10 µã ,  ×îÐÂ ÑÐ·¢ µÄ 2019 ÐÂÐÍ¹Ú×´²¡¶¾ ºËËá 
ÐÂ»ªÉç ±±¾© 1 ÔÂ 24 ÈÕ µç  ÖÐ¹²ÖÐÑë ÕþÖÎ¾Ö Î¯Ô± ¡¢ ¹úÎñÔº ¸± ×ÜÀí Ëï´ºÀ¼ 20 ÈÕ ¡¢ 23 ÈÕ ¡¢ 24 ÈÕ Á¬Ðø ÕÙ¿ª ¹úÎñÔº Ó¦¶Ô ÐÂÐÍ¹Ú×´²¡¶¾ ¸ÐÈ¾ µÄ ·ÎÑ× ÒßÇé Áª·À Áª¿Ø ¹¤×÷ »úÖÆ »áÒé ,  ÉîÈë ¹á³¹ Ï°½üÆ½ ×Ü 
½­ËÕ ÀÛ¼Æ ±¨¸æ ÐÂÐÍ¹Ú×´²¡¶¾ ·ÎÑ× È·Õï ²¡Àý 9 Àý  ÎÞ ÖØÖ¢ ²¡Àý  ÈËÃñÍø ÄÏ¾© 1 ÔÂ 24 ÈÕ µç  ( ¹Ëæ­æ­ ) 24 ÈÕÉÏ Îç ,  ½­ËÕÊ¡ ÎÀ½¡Î¯ ×îÐÂ Í¨±¨ ,  1 ÔÂ 23 ÈÕ 18- 24 Ê± ,  ½­ËÕÊ¡ ±¨¸æ ÐÂÐÍ¹Ú×´²¡¶¾ ¸ÐÈ¾ 
ÐÂÐÍ¹Ú×´²¡¶¾ ¸ÐÈ¾ µÄ ·ÎÑ× ÒßÇé ÒÑ¾­ À´ Ï® ,  Ä¿Ç° ÎÒÊ¡ ÒÑ ·¢ÏÖ 2 Àý ÊäÈë ÐÔ²¡ Àý ¡£ ÒÀÕÕ ¡¶ ÖÐ»ª ÈËÃñ ¹²ºÍ¹ú ´«È¾²¡ ·ÀÖÎ·¨ ¡· ,  Îª ³ä·Ö ·¢»Ó È«Éç »á Áª·À Áª¿Ø µÄ ×÷ÓÃ ,  ¹² Öþ ¿¹»÷ ÒßÇé ÐÂ ³¤³Ç ,  ·ÀÖ¹ 
ÐÂÐÍ¹Ú×´²¡¶¾ ·ÎÑ× ÖªÊ¶ ´óÈ« À´Ô´ : ÖÐÐÂÍø ÔðÈÎ ±à¼­ : ËÎÀöÀö  2020- 01- 24 13: 040 ÖÐ ¹ú¾ü Íø Î¢ ÐÅ ¹«ÖÚ ºÅ  ½â·Å¾ü±¨ ¿Í»§ ¶Ë  ¹ú·À ÔÚÏß ¿Í»§ ¶Ë  ½â·Å¾ü±¨ Î¢ ²© ¹«ÖÚ ºÅ  ½â·Å¾ü±¨ 
Îäºº ´óÑ§ ÈËÃñ Ò½Ôº ÑÐ¾¿×é 1 ÔÂ 24 ÈÕ ·¢²¼ ¡¶ ¸ß¶È ÖØÊÓ ·Ç ºôÎüÏµÍ³ µÄ Ê×·¢ Ö¢×´ ¡ª ¡ª ÐÂÐÍ¹Ú×´²¡ ¶¾ÐÔ ·ÎÑ× ( 2019- nCOV) »¼Õß µÄ Ê¶±ð Óë ·À»¤ ¡· ,  ÌáÐÑ Ò½»¤ ÈËÔ± ¼° ¹«ÖÚ ,  ¸ß¶È ¾¯Ìè ÒÔ ·Ç ºôÎü 
ÈËÃñÍø ÎÚÂ³Ä¾Æë 1 ÔÂ 24 ÈÕ µç ×Ô Îäºº ÐÂÐÍ¹Ú×´²¡¶¾ ¸ÐÈ¾ µÄ ·ÎÑ× ÒßÇé ·¢Éú ÒÔÀ´ ,  ½ØÖÁ 1 ÔÂ 24 ÈÕ 0 Ê± ,  ÐÂ½® ±¨¸æ ÐÂÐÍ¹Ú×´²¡¶¾ ¸ÐÈ¾ µÄ ·ÎÑ× ÐÂÔö È·Õï ²¡Àý 2 Àý ,  ÐÂÔö ÖØÖ¢ ²¡Àý 0 Àý ,  ÐÂÔö ËÀÍö ²¡Àý 
23 ÈÕ ÏÂÎç ,  ×ÔÖÎÇø ÕÙ¿ª µ³Î¯ ³£Î¯ ( À©´ó ) »áÒé ºÍ È«Çø ÊÓÆµ »áÒé ,  ÔÙ´Î ´«´ï Ñ§ Ï°Ï° ½ü Æ½ ×ÜÊé¼Ç ¶Ô ÐÂÐÍ¹Ú×´²¡¶¾ ¸ÐÈ¾ µÄ ·ÎÑ× ÒßÇé ×÷³ö µÄ ÖØÒª Ö¸Ê¾ ¾«Éñ ,  ½øÒ»²½ °²ÅÅ ²¿Êð È«Çø ÒßÇé ·À¿Ø ¹¤×÷ ¡£ ×Ô 
Ô¶Àë ÐÂÐÍ¹Ú×´²¡¶¾ ,  Òª Ñ§»á ¿ÆÑ§ ·À»¤ ¡£ ÆÕÍ¨ ÃæÉ´ ¿ÚÕÖ ,  ¿ÉÒÔ ×èµ² 30% µÄ Ï¸¾ú ,  ÎÞ·¨ Ô¤·À ¸ÐÈ¾ ¡£ Ò½ÓÃ Íâ¿Æ ¿ÚÕÖ ,  ¿ÉÒÔ ×èµ² 70% µÄ Ï¸¾ú ,  Èç¹û ²» Óë ²¡ÈË ½Ó´¥ ¿ÉÒÔ Åå´÷ ¡£ Ò½ÓÃ ·À»¤ ¿ÚÕÖ ,  Ò²¾ÍÊÇ 
½üÆÚ ,  ºþ±±Ê¡ ÎäººÊÐ µÈ ¶à ¸ö µØÇø ·¢Éú ÐÂÐÍ¹Ú×´²¡¶¾ ¸ÐÈ¾ µÄ ·ÎÑ× ÒßÇé ¡£ ¾Ý ¹ú¼ÒÎÀ½¡Î¯ Í³¼Æ ,  ½ØÖÁ 1 ÔÂ 22 ÈÕ 24 Ê± ,  ÊÕµ½ ¹úÄÚ 25 ¸ö Ê¡ ( Çø ¡¢ ÊÐ ) ÀÛ¼Æ ±¨¸æ ÐÂÐÍ¹Ú×´²¡¶¾ ¸ÐÈ¾ µÄ ·ÎÑ× È·Õï 
Ê¡Î¯ Êé¼Ç Áõ´Í¹ó 1 ÔÂ 23 ÈÕ ÉÏÎç ÔÚ ÈýÑÇ ¼ì²é ÐÂÐÍ¹Ú×´²¡¶¾ ¸ÐÈ¾ µÄ ·ÎÑ× ÒßÇé ·À¿Ø ¹¤×÷ ²¢ ÕÙ¿ª ×¨Ìâ»á Òé ,  ÑÐ¾¿ ²¿Êð ¾ßÌå ·À¿Ø Òâ¼û ,  Ç¿µ÷ Òª ¼á¾ö ¹á³¹ Âä ÊµÏ° ½ü Æ½ ×ÜÊé¼Ç ¶Ô ÐÂÐÍ¹Ú×´²¡¶¾ ¸ÐÈ¾ µÄ ·ÎÑ× 
ÓÖ Ò»Õë ¶Ô ÐÂÐÍ¹Ú×´²¡¶¾ µÄ ÑÐ¾¿ ½á¹û ³ö Â¯ ÁË ,  ½« ¸Ã ²¡¶¾ µÄ À´Ô´ ÔÙ´Î Ö¸Ïò òùòð ¡£  ÖÐ¹ú ÇàÄê±¨ ¿Í»§ ¶Ë ±±¾© 1 ÔÂ 24 ÈÕ µç ( ÖÐÇà ±¨ ¡¤ ÖÐÇà Íø ¼ÇÕß  Çñ³¿»Ô ) ÓÖ Ò»Õë ¶Ô ÐÂÐÍ¹Ú×´²¡¶¾ µÄ ÑÐ¾¿ 
23 ÈÕÉÏ Îç ,  Ê¡Õþ¸® ½ô¼± ÕÙ¿ª È«Ê¡ ÐÂÐÍ¹Ú×´²¡¶¾ ¸ÐÈ¾ µÄ ·ÎÑ× ÒßÇé ·À¿Ø ¹¤×÷ ÊÓÆµ »áÒé ,  Ê¡³¤ ¡¢ Ê¡ ÐÂÐÍ¹Ú×´²¡¶¾ ¸ÐÈ¾ µÄ ·ÎÑ× ÒßÇé ·À¿Ø ¹¤×÷ Áìµ¼ Ð¡×é ×é³¤ Ô¬¼Ò ¾ü ³öÏ¯ »áÒé ²¢ ½²»° ¡£ ³ÉÔÀ³å Ö÷³Ö ¡£ 
ÈËÃñÍø ÖØÇì 1 ÔÂ 24 ÈÕ µç ( ³Âçù 1 ÔÂ 24 ÈÕ ,  ¼ÇÕß ´Ó ÖØÇì ÊÐ ÎÀÉú ½¡¿µ Î¯ »ñÏ¤ ,  1 ÔÂ 23 ÈÕ 0¡ª 24 Ê± ,  ÖØÇìÊÐ ±¨¸æ ÐÂÐÍ¹Ú×´²¡¶¾ ¸ÐÈ¾ µÄ ·ÎÑ× ÐÂÔö È·Õï ²¡Àý 18 Àý ,  ÐÂÔö ÖØÖ¢ 3 Àý ; ÐÂÔö Î£ÖØ 1 Àý 
Õë¶Ô ½üÆÚ ºþ±±Ê¡ ÎäººÊÐ µÈ ¶à ¸ö µØÇø ·¢Éú ÐÂÐÍ¹Ú×´²¡¶¾ ¸ÐÈ¾ µÄ ·ÎÑ× ÒßÇé ,  ÖØÇìÊÐ ÊÐ³¡ ¼à¹Ü ¾Ö 1 ÔÂ 22 ÈÕ ÍíÉÏ ÏÂ·¢ ½ô¼± Í¨Öª ,  ²ÉÈ¡ °Ë Ïî ´ëÊ© ×öºÃ ÒßÇé Áª·À Áª¿Ø ¹¤×÷ ¡£ 
23 ÈÕÉÏ Îç ,  ºÚÁú½­Ê¡ ÎÀ½¡Î¯ ¾ÙÐÐ ÐÂÐÍ ·ÎÑ× ÒßÇé ÐÂÎÅ Í¨±¨»á ¡£ ¼ÇÕß ÁË½â µ½ ,  Ä¿Ç° ,  ÎÒÊ¡ ¹²ÓÐ 2 Àý ÐÂÐÍ¹Ú×´²¡¶¾ ¸ÐÈ¾ µÄ ·ÎÑ× È·Õï ²¡Àý ¡£ Ê×Àý ÊäÈë ÐÔ ÐÂÐÍ¹Ú×´²¡¶¾ ¸ÐÈ¾ µÄ ·ÎÑ× È·Õï »¼Õß ²¡Çé 
1 ÔÂ 23 ÈÕ ,  ¼ÇÕß ´Ó Ê¡ ÎÀÉú ½¡¿µ Î¯Ô±»á »ñÏ¤ : Îª ³ä·Ö ·¢»Ó ÖÐÒ½Ò© ÔÚ Ó¦¶Ô ÐÂÐÍ¹Ú×´²¡¶¾ ¸ÐÈ¾ µÄ ·ÎÑ× ÖÐ µÄ ×÷ÓÃ ,  »ý¼« ¿ªÕ¹ ÖÐÒ½Ò© ·ÀÖÎ ºôÎüµÀ ´«È¾²¡ ÓÐ¹Ø ¹¤×÷ ,  Ê¡ ÎÀ½¡Î¯ ×éÖ¯ ÖÐÒ½Ò© ¾ÈÖÎ ×¨¼Ò 
Ô¶Àë ÐÂÐÍ¹Ú×´²¡¶¾ ,  Òª Ñ§»á ¿ÆÑ§ ·À»¤ ¡£ ¿ÚÕÖ ÈçºÎ Ñ¡ ? Ê²Ã´ ÊÇ Ï´ÊÖ µÄ ÕýÈ· ·½Ê½ ? ´òÅçÌç ¸Ã ÔõÃ´ ÕÚµ² ? ÎªÁË ¼ÒÈË ºÍ ÅóÓÑ ,  ÈÃ ÎÒÃÇ ¿ÆÑ§ ·À»¤ ,  ´Ó ×Ô¼º ×ö Æð ¡£ 
ÐÂÐÍ¹Ú×´²¡¶¾ ¸ÐÈ¾ µÄ ·ÎÑ× ÒÑ ³öÏÖ ÎÞ Îäºº ÂÃÐÐ Ê· È·Õï ²¡Àý  - - - ¸ù¾Ý ¹ú¼Ò ÎÀÉú ½¡¿µ Î¯Ô±»á 23 ÈÕ ·¢²¼ µÄ ¡¶ ÐÂÐÍ¹Ú×´²¡¶¾ ¸ÐÈ¾ µÄ ·ÎÑ× ÕïÁÆ ·½°¸ ( ÊÔÐÐ µÚÈý °æ ) ¡· ,  ½ØÖÁ Ä¿Ç° ËÑ¼¯ µ½ µÄ ²¡Àý 
ÐÂÐÍ¹Ú×´²¡¶¾ ¸ÐÈ¾·ÎÑ× ²¡Àý ,  ¸÷µØ ÔÚ ²»¶Ï Ôö¶à ¡£  ³¬¼¶ ´«²¥Õß ÊÇ·ñ »á ³öÏÖ ?  Íø ´« µÄ ¶Ú °åÀ¶¸ù ¡¢ Ñ¬ ´× µÈ Ô¤·À ´ëÊ© ÊÇ·ñ ÓÐÓÃ ? ¶ùÍ¯ ÊÇ·ñ ÕæµÄ ²»Ò× ¸Ð ?  ·¢ÈÈ ºó ÈçºÎ ½øÐÐ ÐÂÐÍ¹Ú×´²¡¶¾ 
Îª ÇÐÊµ Ç¿»¯ ÐÂÐÍ¹Ú×´²¡¶¾ ¸ÐÈ¾ µÄ ·ÎÑ× Ïà¹Ø ·À¿Ø ¹¤×÷ ,  ºþ±±Ê¡ Î¯ °ì¹« Ìü ¡¢ Ê¡Õþ¸® °ì¹«Ìü 22 ÈÕ ·¢³ö Í¨Öª ,  ºþ±± ³ÉÁ¢ ÓÉ Ê¡Î¯ Êé¼Ç ¡¢ Ê¡³¤ ÈÎ Ö¸»Ó³¤ µÄ ºþ±±Ê¡ ÐÂÐÍ¹Ú×´²¡¶¾ ¸ÐÈ¾ µÄ ·ÎÑ× ÒßÇé ·À¿Ø 
ÈËÃñÍø ±±¾© 1 ÔÂ 23 ÈÕ µç ½ØÖÁ 1 ÔÂ 23 ÈÕ 18 Ê± ×óÓÒ ,  ¹úÄÚ ÐÂÐÍ¹Ú×´²¡¶¾ ¸ÐÈ¾ µÄ ·ÎÑ× È·Õï ²¡Àý ÀÛ¼Æ ´ïµ½ 620 Àý ¡£ ÒßÇé Ç£¶¯ ÈËÐÄ ,  Ò² Òò´Ë ±¬·¢ ´óÁ¿ Ò¥ÑÔ ¡£ ÈËÃñÍø ¡° ÇóÕæ ¡± À¸Ä¿ ÔÚ ÍÆ³ö ¡¶ ÕâÐ© 
ÈËÃñÍø ±±¾© 1 ÔÂ 23 ÈÕ µç ¾Ý ¹ú¼ÒÎÀ½¡Î¯ ¹Ù·½ ÍøÕ¾ ÏûÏ¢ ,  1 ÔÂ 23 ÈÕ ,  Îª ½øÒ»²½ Ö¸µ¼ È«¹ú ¿ÆÑ§ ¹æ·¶ ×öºÃ ÐÂÐÍ¹Ú×´²¡¶¾ ¸ÐÈ¾ µÄ ·ÎÑ× ²¡Àý Õï¶Ï ºÍ Ò½ÁÆ ¾ÈÖÎ ¹¤×÷ ,  ¹ú¼ÒÎÀ½¡Î¯ ×éÖ¯ ×¨¼Ò ¶Ô ÕïÁÆ ·½°¸ 
ÈËÃñÍø ±±¾© 1 ÔÂ 23 ÈÕ µç ( ¼ÇÕß ±«´ÏÓ± ) ¾Ý ¹ú¼ÒÎÀ½¡Î¯ ÍøÕ¾ ÏûÏ¢ ,  ¹ú¼Ò ÎÀÉú ½¡¿µ Î¯ °ì¹« Ìü ¡¢ ¹ú¼Ò ÖÐÒ½Ò© ¹ÜÀí¾Ö °ì¹«ÊÒ 22 ÈÕ ·¢²¼ ¹ØÓÚ Ó¡·¢ ÐÂÐÍ¹Ú×´²¡¶¾ ¸ÐÈ¾ µÄ ·ÎÑ× ÕïÁÆ ·½°¸ ( ÊÔÐÐ µÚÈý °æ 
ÈËÃñÍø ¹þ¶û±õ 1 ÔÂ 23 ÈÕ µç ( ÑîÑ©éª ) 1 ÔÂ 23 ÈÕ ,  ºÚÁú½­Ê¡ ÎÀ½¡Î¯ Í¨±¨ ¸ÃÊ¡ ÐÂÐÍ¹Ú×´²¡¶¾ ¸ÐÈ¾ µÄ ·ÎÑ× ÒßÇé Çé¿ö ¡£ ÐÂÐÍ¹Ú×´²¡¶¾ ¸ÐÈ¾ µÄ ·ÎÑ× ÊÇ Ò» ÖÖ ¼±ÐÔ ¸ÐÈ¾ÐÔ ·ÎÑ× ,  Æä ²¡Ô­Ìå ÊÇ Ò» ÖÖ Î´ 
ÈËÃñÍø ÖØÇì 1 ÔÂ 23 ÈÕ µç ( ³Âçù ¾Ý ÖØÇìÊÐ ÎÀÉú ½¡¿µ Î¯ ¹Ù Íø ÏûÏ¢ ,  2020 Äê 1 ÔÂ 22 ÈÕ 12¡ª 24 Ê± ,  ÖØÇìÊÐ ±¨¸æ ÐÂÐÍ¹Ú×´²¡¶¾ ¸ÐÈ¾ µÄ ·ÎÑ× ÐÂÔö È·Õï ²¡Àý 3 Àý ¡£ ÐÂÔö ÖØÖ¢ ²¡Àý 1 Àý ¡£ ÆäÖÐ : ¸¢Áê 
ÈçºÎ Ô¤·À ÐÂÐÍ¹Ú×´²¡¶¾ ¸ÐÈ¾ ? Õâ ¼¸ µã Äã Ó¦¸Ã ÖªµÀ  - - - É½¶« ÖÐÒ½Ò© ´óÑ§ ¸½Êô Ò½Ôº ¸± Ôº³¤ ¡¢ ·Î²¡ ¿Æ ¸± Ö÷ÈÎ ¼ÖÐÂ»ª Îª ´ó¼Ò ½²½â ÐÂÐÍ¹Ú×´²¡¶¾ µÄ ´«²¥ Í¾¾¶ ¡¢ ÁÙ´² ±íÏÖ ÒÔ¼° ÈçºÎ Ô¤·À ? 
Îª ×öºÃ È«¹ú ÐÂÐÍ¹Ú×´²¡¶¾ ¸ÐÈ¾ µÄ ·ÎÑ× ·À¿Ø ¹¤×÷ ,  ÇÐÊµ Î¬»¤ ÈËÃñ ÈºÖÚ ÉíÌå ½¡¿µ ºÍ ÉúÃü °²È« ,  ¸ù¾Ý ÒßÇé ÐÎÊÆ ºÍ ÑÐ¾¿ ½øÕ¹ ,  ÌØÖÆ ¶¨±¾ ·½°¸ ¡£ ¸÷¼¶ ¸÷Àà Ò½ÁÆ »ú¹¹ ¸ºÔð ²¡Àý µÄ ·¢ÏÖ Óë ±¨¸æ ¡¢ ¸ôÀë ¡¢ 
1 ÔÂ 22 ÈÕ ,  ÔÚ ÈðÊ¿ ÈÕÄÚÍß ÊÀ½çÎÀÉú×éÖ¯ ×Ü²¿ ,  ÊÀÎÀ×éÖ¯ Í»·¢ ÊÂ¼þ Î¯Ô±»á ÔÚ ÓÐ¹Ø ÖÐ¹ú ÐÂÐÍ¹Ú×´²¡¶¾ ÒßÇé µÄ ½ô¼± »áÒé ºó ÕÙ¿ª ÐÂÎÅ ·¢²¼»á ¡£ ÐÂ»ªÉç ¼ÇÕß ÁõÇú Éã  ÊÀÎÀ×éÖ¯ µ±Ìì ÕÙ¿ª ½ô¼± Î¯ 
ÐÂÎÅ  [ ÐÂÎÅ Ò¹°à³µ - Ê¯¼Ò×¯ ] ÐÂÐÍ¹Ú×´²¡¶¾  Òª ×öºÃ Ô¤·À ! ¼ò½é ÐÂÎÅ À¸Ä¿ ÍÆ¼ö  Ê×Ò³ | È«Õ¾ µØÍ¼  ÖÐÑë ¹ã²¥ µçÊÓ ×ÜÌ¨ Ñë ÊÓÍø °æÈ¨ ËùÓÐ 
ÐÂÎÅ  [ ÐÂÎÅ Ò¹°à³µ - Ê¯¼Ò×¯ ] ÐÂÐÍ¹Ú×´²¡¶¾  Òª ×öºÃ Ô¤·À ! ¼ò½é ÐÂÎÅ À¸Ä¿ ÍÆ¼ö  Ê×Ò³ | È«Õ¾ µØÍ¼  ÖÐÑë ¹ã²¥ µçÊÓ ×ÜÌ¨ Ñë ÊÓÍø °æÈ¨ ËùÓÐ 
¶ø ÒýÆð Ä¿Ç° ·ÎÑ× ÒßÇé ¡¢ ×î Ôç ÔÚ Îäºº ·¢ÏÖ ¡¢ ±» ÃüÃû Îª 2019- nCoV µÄ ÐÂÐÍ¹Ú×´²¡¶¾ ¿ÉÄÜ À´×Ô Éß ¡£  ¼Ì ÖÓ ÄÏÉ½ ºÍ ¸ß¸£Á½ Î» ÔºÊ¿ ±íÊ¾ Îäºº ·ÎÑ× ²¡¶¾ À´×Ô Ò°Éú ¶¯Îï ºó ,  1 ÔÂ 22 ÈÕ ,  ÖÐ¹ú Ñ§Õß ×îÐÂ 
¡° ÐÂÐÍ¹Ú×´²¡¶¾ ¡± ÊÖ²á Ö® Ô¤·À Æª  ±à¼­ :  ³ÂÉì Éè¼Æ :  ÕÅèå  2020 Äê 01 ÔÂ 23 ÈÕ  10: 33: 06 À´Ô´ :  ÐÂ»ªÍø  ¡° ÐÂÐÍ¹Ú×´²¡¶¾ ¡± ÊÖ²á Ö® Ô¤·À Æª  2020- 01- 23 Íò¼Ò ÍÅÔ² Ê± ,  
ºþ±±Ê¡ ¸± Ê¡³¤ ²Ü¹ã¾§ 8 ÈÕ ÔÚ ºþ±± ÐÂÐÍ¹Ú×´²¡¶¾ ¸ÐÈ¾ µÄ ·ÎÑ× ÒßÇé ·À¿Ø ¹¤×÷ ÀýÐÐ ÐÂÎÅ ·¢²¼»á ÉÏ Í¸Â¶ ,  ºþ±±Ê¡ Ö÷Òª µÄ ·À»¤ Æ· Éú²ú ÆóÒµ ¸´¹¤ ÂÊ ÒÑ ´ï 100% ,  ·À»¤ ·þ ÈÕ²úÁ¿ ÎÈ¶¨ ÔÚ 3 Íò ¼þ ÒÔÉÏ ¡£  
ÌåÎÂ ¼ì²â  ÁÐ³µ Ïû¶¾  Áª·À Áª¿Ø ¡ª ¡ª ¶à µØ È«Á¦ ·À¿Ø ÐÂÐÍ¹Ú×´²¡¶¾ ¸ÐÈ¾·ÎÑ× ÒßÇé  - - - Îª ¼á¾ö ¶ôÖÆ ÐÂÐÍ¹Ú×´²¡¶¾ ¸ÐÈ¾ µÄ ·ÎÑ× ÒßÇé ÂûÑÓ ÊÆÍ· ,  ÔÚ ´ºÔË ¸ß·å Ö®¼Ê ,  ºþ±± ¡¢ ±±¾© ¡¢ ÉÏº£ ¡¢ º£ÄÏ 
1 ÔÂ 22 ÈÕ ,  ¹ú¼Ò ÎÀÉú ½¡¿µ Î¯ È·ÈÏ ºÓ±±Ê¡ Ê×Àý ÐÂÐÍ¹Ú×´²¡¶¾ ¸ÐÈ¾ µÄ ·ÎÑ× È·Õï ²¡Àý ¡£  »¼Õß ÀîÄ³  ÄÐ ,  72 Ëê ,  ÎäººÊÐ ÈË ¡£ 1 ÔÂ 18 ÈÕ À´ Ê¯¼Ò×¯ Ì½Ç× ,  19 ÈÕ Òò ·¢ÈÈ ¡¢ ¿ÈËÔ ÈëÔº ¸ôÀë ÖÎÁÆ ¡£ 
À¥Ã÷ÊÐ Ê×Àý ÊäÈë ÐÔ ÐÂÐÍ¹Ú×´²¡¶¾ ¸ÐÈ¾ µÄ ·ÎÑ× È·Õï ºó ,  ¸Ã »¼Õß Ä¿Ç° µÄ ×´¿ö ÈçºÎ ? Óë »¼Õß ÃÜÇÐ ½Ó´¥ ÈºÌå ÓÐ ¶àÉÙ ? ÕâÐ© ÈËÓÐ ÎÞ ¸ÐÈ¾ ¡­ ¡­ 22 ÈÕ ,  ÔÆÄÏÊ¡ ¼²²¡ Ô¤·À ¿ØÖÆ ÖÐÐÄ ¸± Ö÷ÈÎ ÕÔÊÀÎÄ Óë ÔÆÄÏ 
¸ù¾Ý µ±Ç° ÒßÇé ÐÎÊÆ ºÍ ÑÐ¾¿ ½øÕ¹ ,  ¹ú¼ÒÎÀ½¡ ×éÖ¯ ÖÆ¶¨ ÁË ÐÂÐÍ¹Ú×´²¡¶¾ ¸ÐÈ¾ µÄ ·ÎÑ× ²¡Àý ¼à²â ·½°¸ ¡¢ Á÷ÐÐ²¡ Ñ§ µ÷²é ·½°¸ ¡¢ ¿ÉÒÉ ±©Â¶ Õß ºÍ ÃÜÇÐ ½Ó´¥ Õß ¹ÜÀí ·½°¸ ÒÔ¼° ÊµÑéÊÒ ¼ì²â ¼¼Êõ Ö¸ÄÏ ,  Ìá³ö ¼Ó 
22 ÈÕÉÏ Îç ,  ¸ÃÔº ¸ÐÈ¾ ¿Æ Ö÷ÈÎ ÄþÇÙ ¡¢ ºôÎü ¿Æ Ö÷ÈÎ ÕÔ½¨Æ½ ¡¢ ¼±Õï¿Æ ICU Ö÷ÈÎ ÀîÊ÷ Éú ¶Ô ¡¶ Ö¸ÄÏ ¡· ½øÐÐ ÁË½â ¶Á ¡£ ¾Ý ÄþÇÙ ½éÉÜ ,  ´Ó ÁÙ´² ±íÏÖ À´¿´ ,  ÐÂÐÍ¹Ú×´²¡¶¾ ·ÎÑ× Æð²¡ ÒÔ ·¢ÈÈ ÎªÖ÷ Òª ±íÏÖ ,  ¿É 
½ØÖÁ 1 ÔÂ 22 ÈÕ 24 Ê± ,  ¹ú¼ÒÎÀ½¡Î¯ ÊÕµ½ ¹úÄÚ 25 ¸ö Ê¡ ( Çø ¡¢ ÊÐ ) ÀÛ¼Æ ±¨¸æ ÐÂÐÍ¹Ú×´²¡¶¾ ¸ÐÈ¾ µÄ ·ÎÑ× È·Õï ²¡Àý 571 Àý ,  ÆäÖÐ ÖØÖ¢ 95 Àý ,  ËÀÍö 17 Àý ( ¾ù À´×Ô ºþ±±Ê¡ ) ; 13 ¸ö Ê¡ ( Çø ¡¢ ÊÐ ) ÀÛ¼Æ 
1 ÔÂ 22 ÈÕ ,  Îäºº Í¬ ¼Ã Ò½Ôº ×¨¼Ò×é ¾ÙÐÐ ¡¶ ÐÂÐÍ¹Ú×´²¡¶¾ ·ÎÑ× ÕïÁÆ ¿ìËÙ Ö¸ÄÏ ¡· ËµÃ÷ »á ¡£  ²ÆÕþ²¿ Óë Ò½ ±£ ¾Ö ÁªºÏ Ó¡·¢ Í¨Öª ,  ÒªÇó ¸÷µØ Ò½ ±£ ¼° ²ÆÕþ ²¿ÃÅ Òª È·±£ È·Õï ÐÂÐÍ¹Ú×´²¡¶¾ ¸ÐÈ¾·ÎÑ× »¼Õß 
ÈËÃñÍø ±±¾© 1 ÔÂ 23 ÈÕ µç  ¾Ý ¹ú¼ÒÎÀ½¡Î¯ ÍøÕ¾ ÏûÏ¢ ,  ½ØÖÁ 1 ÔÂ 22 ÈÕ 24 Ê± ,  ¹ú¼ÒÎÀ½¡Î¯ ÊÕµ½ ¹úÄÚ 25 ¸ö Ê¡ ( Çø ¡¢ ÊÐ ) ÀÛ¼Æ ±¨¸æ ÐÂÐÍ¹Ú×´²¡¶¾ ¸ÐÈ¾ µÄ ·ÎÑ× È·Õï ²¡Àý 571 Àý ,  ÆäÖÐ ÖØÖ¢ 95 Àý ,  
ÐÂÐÍ¹Ú×´²¡¶¾ Í»È» À´ Ï® ,  ÉÐÎÞ ÌØÐ§Ò© ¿ÉÒÔ ÖÎÁÆ ,  ÈçºÎ ÕýÈ· ×öºÃ ¸öÈË ·À»¤ ,  ÒýÆð Éç»á µÄ ÆÕ±é ¹Ø×¢ ¡£  ½üÈÕ ,  ÔÚÉÌ ³¡ ¡¢ µØÌú ¡¢ ¹«½»³µ ¡¢ ¸ßÌúµÈ ¹«¹²³¡ ºÏ ,  ´÷¿ÚÕÖ µÄ ÈË Ã÷ÏÔ Ôö¶à ¡£ ¡° ½ü ÈýÌì 
ÐÂ»ªÉç Îäºº 1 ÔÂ 22 ÈÕ µç  ÖÐ¹²ÖÐÑë ÕþÖÎ¾Ö Î¯Ô± ¡¢ ¹úÎñÔº ¸± ×ÜÀí Ëï´ºÀ¼ 22 ÈÕ ÔÚ ºþ±±Ê¡ ÎäººÊÐ ¼ì²é Ö¸µ¼ ÐÂÐÍ¹Ú×´²¡¶¾ ¸ÐÈ¾ µÄ ·ÎÑ× ÒßÇé ·À¿Ø ¹¤×÷ ,  Î¿ÎÊ Ò»Ïß ·À¿Ø ÈËÔ± ¡£ Ëý Ç¿µ÷ ,  Òª ÉîÈë ¹á³¹ Ï° 
ÈËÃñÍø ³¤É³ 1 ÔÂ 22 ÈÕ µç ( ¼ÇÕß ÁÖÂåî\ ) ¼ÇÕß ´Ó ºþÄÏÊ¡ ÎÀ½¡Î¯ »ñÏ¤ ,  1 ÔÂ 22 ÈÕ ,  ºþÄÏÊ¡ ÐÂÔö 3 Àý ÐÂÐÍ¹Ú×´²¡¶¾ ¸ÐÈ¾ µÄ ·ÎÑ× È·Õï ²¡Àý ,  »¼Õß ¾ù Îª »³»¯ÊÐ º× ³ÇÇø ÈË ¡£ »¼Õß ÑîÄ³Ä³ ,  Å® ,  35 Ëê 
ÊÐÎ¯ ÊÐÕþ¸® ³ÉÁ¢ ÐÂÐÍ¹Ú×´²¡¶¾ ¸ÐÈ¾·ÎÑ× ÒßÇé ·À¿Ø ¹¤×÷ Áìµ¼ Ð¡×é ,  ÏÂÉè Ò½ÁÆ ±£ÕÏ ¡¢ ½»Í¨ ±£ÕÏ ¡¢ ÉÌÆ· ¹©Ó¦ ¡¢ ÖØ´ó »î¶¯ ·þÎñ ±£ÕÏ ¡¢ ÓßÇé Ó¦¶Ô ¡¢ Éç»á ÎÈ¶¨ ¡¢ ¸ßÐ£ ¹¤×÷ µÈ Æß¸ö Ð¡×é ¡£ È«ÊÐ Ñ¸ËÙ 
»ªÖÐ ¿Æ¼¼ ´óÑ§ Í¬ ¼Ã Ò½Ñ§Ôº ¸½Êô Í¬ ¼Ã Ò½Ôº ( ÒÔÏÂ ¼ò³Æ ¡° Í¬ ¼Ã Ò½Ôº ¡± ) 22 ÈÕ ·¢²¼ ¸ÃÔº ×¨¼Ò×é ÖÆ¶¨ µÄ ¡¶ ÐÂÐÍ¹Ú×´²¡¶¾ ·ÎÑ× ÕïÁÆ ¿ìËÙ Ö¸ÄÏ ¡· ,  ¾Í ÐÂÐÍ¹Ú×´²¡¶¾ ¸ÐÈ¾ µÄ ·ÎÑ× Ö¢×´ ¡¢ ¼ì²â ·½·¨ ¡¢ 
°ÄÃÅ ÌØÇø Õþ¸® ÐÂÐÍ¹Ú×´²¡¶¾ ¸ÐÈ¾ Ó¦±ä Ð­µ÷ ÖÐÐÄ 22 ÈÕ ¾ÙÐÐ ÐÂÎÅ ·¢²¼»á ,  ¹«²¼ °ÄÃÅ È·Õï Ê×Àý ÐÂÐÍ¹Ú×´²¡¶¾ ¸ÐÈ¾ µÄ ·ÎÑ× ²¡Àý ¡£ »¼Õß Îª Ò» ÃûÀ´ ×Ô Îäºº ÂÃ¿Í ,  Æä Í¬ÐÐ µÄ Á½ Ãû ÅóÓÑ ( ½ôÃÜ ½Ó´¥ Õß ) Õý 
½üÈÕ ,  È«¹ú ¶à µØ ·Ö±ð Í¨±¨ ÐÂÐÍ¹Ú×´²¡¶¾ ¸ÐÈ¾ µÄ ·ÎÑ× ²¡Àý Çé¿ö ¡£ ÁÙ½ü ´º½Ú ,  ´ºÔË ´ó³± ÖÐ ÈËÔ± ¸ß¶È Á÷¶¯ ,  ¸öÈË ÈçºÎ ×ÔÎÒ ·À»¤ ? 
ÐÂ»ªÍø ±±¾© 1 ÔÂ 22 ÈÕ µç  21 ÈÕ ,  ½ÌÓý²¿ ·¢³ö Í¨Öª ÒªÇó ½ÌÓý ÏµÍ³ ×öºÃ ÐÂÐÍ¹Ú×´²¡¶¾ ¸ÐÈ¾ µÄ ·ÎÑ× ÒßÇé ·À¿Ø ¹¤×÷ ¡£ Í¨Öª Ç¿µ÷ ,  ¸÷µØ ºÍ Ñ§Ð£ Òª Í¨¹ý ¶àÖÖ ÐÎÊ½ ¿ªÕ¹ Ðû´« ½ÌÓý ,  ×öºÃ ÁôÐ£ Ñ§Éú ·À¿Ø 
¾Ý ½­ËÕÊ¡ ÎÀÉú ½¡¿µ Î¯Ô±»á ¹Ù·½ Î¢ ²© ÏûÏ¢ ,  ½­ËÕÊ¡ ¹«²¼ ÐÂÐÍ¹Ú×´²¡¶¾ ¸ÐÈ¾ µÄ ·ÎÑ× ¶¨µã ÊÕÖÎ Ò½Ôº Ãûµ¥ ¡£ ¾ßÌå ÈçÏÂ : À´Ô´ : ½­ËÕÊ¡ ÎÀÉú ½¡¿µ Î¯Ô±»á ¹Ù·½ Î¢ ²© 
¹ú¼Ò ÎÀÉú ½¡¿µ Î¯Ô±»á ¸± Ö÷ÈÎ Àî±ó 2 ÈÕ ÔÚ ¹úÐÂ°ì ¾ÙÐÐ µÄ ÐÂÎÅ ·¢²¼»á ÉÏ Ëµ ,  ½ØÖÁ 1 ÔÂ 21 ÈÕ 24 Ê± ,  ¹ú¼ÒÎÀ½¡Î¯ ÊÕµ½ ¹úÄÚ 13 ¸ö Ê¡ ( Çø ¡¢ ÊÐ ) ÀÛ¼Æ ±¨¸æ ÐÂÐÍ¹Ú×´²¡¶¾ ¸ÐÈ¾ µÄ ·ÎÑ× È·Õï ²¡Àý 440
2020 Äê 1 ÔÂ 21 ÈÕ 12 Ê±ÖÁ 1 ÔÂ 22 ÈÕ 12 Ê± ,  Õã½­Ê¡ ÐÂÔö ÐÂÐÍ¹Ú×´²¡¶¾ ¸ÐÈ¾ µÄ ·ÎÑ× È·Õï ²¡Àý 5 Àý ,  ÆäÖÐ Äþ²¨ 3 Àý ¡¢ ÎÂÖÝ 2 Àý ¡£  ½ØÖÁ 2020 Äê 1 ÔÂ 22 ÈÕ 12 Ê± ,  Õã½­Ê¡ ÀÛ¼Æ ±¨¸æ ÐÂÐÍ¹Ú×´²¡¶¾ 
ÈËÃñÍø ±±¾© 1 ÔÂ 22 ÈÕ µç ½üÆÚ ,  ºþ±±Ê¡ ÎäººÊÐ µÈ ¶à ¸ö µØÇø ·¢Éú ÐÂÐÍ¹Ú×´²¡¶¾ ¸ÐÈ¾ µÄ ·ÎÑ× ÒßÇé ¡£ ½ØÖÁ 1 ÔÂ 21 ÈÕ 24 Ê± ,  ¹ú¼ÒÎÀ½¡Î¯ ÊÕµ½ ¹úÄÚ 13 Ê¡ ( Çø ¡¢ ÊÐ ) ,  ÀÛ¼Æ ±¨¸æ ÐÂÐÍ¹Ú×´²¡¶¾ ¸ÐÈ¾ 
1 ÔÂ 20 ÈÕ ,  ¹ú¼Ò ÎÀÉú ½¡¿µ Î¯ ·¢²¼ 1 ºÅ ¹«¸æ ½« ÐÂÐÍ¹Ú×´²¡¶¾ ¸ÐÈ¾ µÄ ·ÎÑ× ÄÉÈë ¡¶ ÖÐ»ª ÈËÃñ ¹²ºÍ¹ú ´«È¾²¡ ·ÀÖÎ·¨ ¡· ¹æ¶¨ µÄ ÒÒÀà ´«È¾²¡ ¡£ 
ÐÂÐÍ¹Ú×´²¡¶¾ ·ÎÑ× ¾¿¾¹ ÓÐ Ê²Ã´ Ö¢×´ ,  ÈçºÎ ¼ì²â ,  ÈçºÎ È·ÈÏ ,  ÈçºÎ ÖÎÁÆ ,  ÔõÑù ×öºÃ ¸öÈË ·À»¤ ,  ³öÔº ºó ÐèÒª ×¢Òâ Ê²Ã´ ? Í¬ ¼Ã Ò½Ôº ×¨¼Ò×é Îª Äú ½â´ð ¡£ 
ÖÓ ÄÏÉ½ ³Æ ,  Èç¹û ³öÏÖ ¡° ³¬¼¶ ´«²¥Õß ¡± ,  ÐèÒª ½øÐÐ ¸ü ÑÏ¸ñ µÄ ¸ôÀë ÒÔ¼° ÌØÊâ Ò½ÁÆ µÄ ´¦Àí ºÍ ÕÕ¹Ë ,  ±ÜÃâ ÒßÇé À©´ó ¡£ ÖÓ ÄÏÉ½ ±íÊ¾ ,  Ä¿Ç° ÐÂÐÍ¹Ú×´²¡¶¾ ¸ÐÈ¾·ÎÑ× ÒßÇé ÐÎÊÆ ±ä»¯ ºÜ¿ì ,  Ëû ÌáÐÑ Ïà¹Ø 
½« ¹ú¼Ò ÎÀÉú ½¡¿µ Î¯ ¡¶ ÐÂÐÍ¹Ú×´²¡¶¾ ¸ÐÈ¾ µÄ ·ÎÑ× ÕïÁÆ ·½°¸ ¡· ¸²¸Ç µÄ Ò©Æ· ºÍ Ò½ÁÆ ·þÎñ ÏîÄ¿ ,  È«²¿ ÁÙÊ± ÄÉÈë Ò½ ±£ »ù½ð Ö§¸¶ ·¶Î§ ¡£ 
¿¹»÷ ÐÂÐÍ¹Ú×´²¡¶¾ ·ÎÑ× ,  ÖÓ ÄÏÉ½ ÔºÊ¿ Ò² ÊÇ Æ´ ÁË ,  ÏÈÊÇ È¥ ÁË Îäºº ,  ×òÌì ½ø ¾© ¿ª»á ,  ½ñÌì ÏÂÎç ÓÖ Âí²»Í£Ìã »Øµ½ ¹ã¶« ,  ²Î¼Ó ¹ã¶«Ê¡ Õþ¸® ÐÂÎÅ ·¢²¼»á ¡£ »áÉÏ ,  ÖÓ ÄÏÉ½ ±íÊ¾ ,  ¶Ô ¸ÐÈ¾Õß ½øÐÐ Ç°¶Ë 
2020- 01- 22 À´ ÁË ! ÐÂÐÍ ·ÎÑ× ÒßÇé ×îÐÂ ÊÂÊµ  2020- 01- 22 ¡° ÐÂÐÍ¹Ú×´²¡¶¾ ¡± ÊÖ²á Ö® ÁË½â Æª  
ÔÚ ¡° ²»Ã÷ Ô­Òò µÄ ²¡¶¾ÐÔ ·ÎÑ× ¡± ²¡Ô­Ìå ³õ²½ ÅÐ¶¨ Îª ÐÂÐÍ¹Ú×´²¡¶¾ Ö®ºó ,  ¹ú¼Ò ¡¢ Ê¡ÊÐ ×¨¼Ò×é Á¢¼´ ¶Ô ²»Ã÷ Ô­Òò µÄ ²¡¶¾ÐÔ ·ÎÑ× ÕïÁÆ ¡¢ ¼à²â µÈ ·½°¸ ½øÐÐ ÁË ÐÞ¶© ÍêÉÆ ¡£ Ò»·½Ãæ ,  ÊÐÃæ ¿ÚÕÖ ¡¢ 
ÐÂÐÍ¹Ú×´²¡¶¾ ¸ÐÈ¾ µÄ ·ÎÑ× ½¡¿µ ¿ÆÆÕ Ð¡ ÖªÊ¶ ×Ô 2019 Äê 12 ÔÂ ÒÔÀ´ ,  ºþ±±Ê¡ ÎäººÊÐ ·¢ÏÖ ¶à Æð ²»Ã÷ Ô­Òò µÄ ²¡¶¾ÐÔ ·ÎÑ× ²¡Àý ¡£ ¹ú¼ÒÎÀ½¡Î¯ Á¢¼´ ÅÉ³ö ¹ú¼Ò ¹¤×÷×é ºÍ ×¨¼Ò×é ¸Ï¸° Îäºº ,  °´ÕÕ ÊôµØ 
¼ÇÕß ´Ó Ê¡ ÎÀÉú ½¡¿µ Î¯ »ñÏ¤ ,  ¸ù¾Ý È«¹ú ÒßÇé ·À¿Ø ¹¤×÷ °²ÅÅ ,  È«Ê¡ ¸÷¼¶ ÎÀÉú ½¡¿µ ÐÐÕþ²¿ÃÅ °Ñ ÐÂÐÍ¹Ú×´²¡¶¾ ¸ÐÈ¾ µÄ ·ÎÑ× ·À¿Ø ¹¤×÷ ×÷Îª µ±Ç° ÎÀÉú ½¡¿µ ÁìÓò µÄ Í·µÈ ´óÊÂ À´ ×¥ ,  Ã÷È· Ö°Ôð ·Ö¹¤ ,  ÖÆ¶¨ 
Ó¦¼± ·À¿Ø Ò©Îï ¹¤³Ì ¼¼Êõ ÑÐ¾¿ ÖÐÐÄ ÑÐ¾¿Ô± ÖÓÎä ¡¢ ÖÐ¿ÆÔº ·Ö×Ó Ö²Îï ¿ÆÑ§ ×¿Ô½ ´´ÐÂ ÖÐÐÄ ÑÐ¾¿Ô± ÀîÐù ºÏ×÷ ,  ÔÚ ¡¶ ÖÐ¹ú¿Æ Ñ§ : ÉúÃü ¿ÆÑ§ ¡· ÔÚÏß ·¢ÎÄ ,  ½ÒÊ¾ ÁË Îäºº ÐÂÐÍ¹Ú×´²¡¶¾ µÄ ½ø»¯ À´Ô´ ºÍ ´«È¾ ÈË 
ÈËÃñÍø Îäºº 1 ÔÂ 22 ÈÕ µç ( ÖÜö© ) 1 ÔÂ 22 ÈÕ Áè³¿ ,  ºþ±±Ê¡ ÈËÃñÕþ¸® ·¢²¼ ¹ØÓÚ ¼ÓÇ¿ ÐÂÐÍ¹Ú×´²¡¶¾ ¸ÐÈ¾ µÄ ·ÎÑ× ·À¿Ø ¹¤×÷ µÄ Í¨¸æ ³Æ ,  ¸ù¾Ý ¡¶ ÖÐ»ª ÈËÃñ ¹²ºÍ¹ú ´«È¾²¡ ·ÀÖÎ·¨ ¡· µÈ ÓÐ¹Ø ·¨ÂÉ ·¨¹æ µÄ 
±±¾©ÊÐ ÎÀÉú ½¡¿µ Î¯Ô±»á ¹Ù·½ Î¢ ²© ½ñÈÕ Í¨±¨ ,  ±±¾©ÊÐ ÐÂÔö 5 Àý ÐÂÐÍ¹Ú×´²¡¶¾ ¸ÐÈ¾ µÄ ·ÎÑ× ²¡Àý ¡£ ½ØÖÁ 1 ÔÂ 21 ÈÕ 18 Ê± ,  ±±¾©ÊÐ ¹² È·Õï 10 Àý ÐÂÐÍ¹Ú×´²¡¶¾ ¸ÐÈ¾ µÄ ·ÎÑ× ²¡Àý ,  ÆäÖÐ Î÷³ÇÇø 1 Àý ¡¢ 
½ØÖÁ 1 ÔÂ 22 ÈÕ 7 Ê± ,  ¹ØÓÚ ÐÂÐÍ¹Ú×´²¡¶¾ ¸ÐÈ¾ µÄ ·ÎÑ× ÐÅÏ¢ »ã×Ü ÈçÏÂ ¡£ ±±¾© È·Õï ²¡Àý 10 Àý  ±±¾©ÊÐ È·Õï 10 Àý ÐÂÐÍ¹Ú×´²¡¶¾ ¸ÐÈ¾ µÄ ·ÎÑ× ²¡Àý ,  ÆäÖÐ Î÷³ÇÇø 1 Àý ¡¢ º£µíÇø 2 Àý ¡¢ ·áÌ¨Çø 1 Àý ¡¢ 
1.  Ê²Ã´ ÊÇ ÐÂÐÍ¹Ú×´²¡¶¾ ·ÎÑ× ?  ¸ÐÈ¾ÐÔ ·ÎÑ× ÊÇ Ö¸ ·Î²¿ µÄ Ñ×Ö¢ Ö÷Òª ÓÉ²» Í¬ÖÖ ²¡Ô­ Î¢ÉúÎï ¸ÐÈ¾ µ¼ÖÂ µÄ ¡£ ¸ÐÈ¾ÐÔ ·ÎÑ× µÄ ²¡Ô­Ìå ¿É ¸ù¾Ý ²¡Ô­ Î¢ÉúÎï ÖÖÀà ·ÖÎª ,  Ï¸¾ú ¡¢ ²¡¶¾ ¡¢ Õæ¾ú ¡¢ Ö§Ô­ 
±¾±¨ ±±¾© 1 ÔÂ 21 ÈÕ µç                   Îäºº ÐÂÐÍ¹Ú×´²¡¶¾ ¸ÐÈ¾ µÄ ·ÎÑ× ²¡Àý ÈÔ ÔÚ ÂûÑÓ ¡£ ½ñÌì ,  ÖÐ¹ú¿Æ Ñ§¼Ò ·¢±í µÄ Ò» Æª ×îÐÂ ÂÛÎÄ ,  Ê×´Î ½ÒÊ¾ ÐÂÐÍ¹Ú×´²¡¶¾ ½ø»¯ À´Ô´ ,  ÒÔ 
ÈËÃñÍø ÉòÑô 1 ÔÂ 21 ÈÕ µç ( Ð¢ æÂ ) 1 ÔÂ 21 ÈÕ ÏÂÎç ,  ÁÉÄþÊ¡ Õþ¸® ÕÙ¿ª È«Ê¡ ÐÂÐÍ¹Ú×´²¡¶¾ ¸ÐÈ¾ µÄ ·ÎÑ× ÒßÇé ·À¿Ø ¹¤×÷ µçÊÓµç»° »áÒé ¡£ ÁÉÄþ Ê¡Î¯ Êé¼Ç ¡¢ Ê¡ÈË´ó ³£Î¯»á Ö÷ÈÎ ³ÂÇó·¢ ÅúÊ¾ ÒªÇó È«Ê¡ ¸÷ 
³ý °´ ÒªÇó Ê×Àý ²¡Àý Ðè ¹ú¼Ò ÎÀÉú ½¡¿µ Î¯ È·ÈÏ Íâ ,  °´ÕÕ ¡¶ ÐÂÐÍ¹Ú×´²¡¶¾ ¸ÐÈ¾ µÄ ·ÎÑ× ÕïÁÆ ·½°¸ ¡· ( ÊÔÐÐ µÚ¶þ °æ ) ,  ¾­ ÊÐ ¼²¿ØÖÐÐÄ ÊµÑéÊÒ ¼ì²â ,  ÊÐ Õï¶Ï ×¨¼Ò×é ÆÀ¹À È·ÈÏ ÐÂÐÍ¹Ú×´²¡¶¾ ¸ÐÈ¾ µÄ ·Î 
ÐÂÎÅ  [ ºþ±± ÐÂÎÅ ] Ï°½üÆ½ ¶Ô ÐÂÐÍ¹Ú×´²¡¶¾ ¸ÐÈ¾ µÄ ·ÎÑ× ÒßÇé ×÷³ö ÖØÒª Ö¸Ê¾  Ç¿µ÷ Òª °Ñ ÈËÃñ ÈºÖÚ ÉúÃü °²È« ºÍ ÉíÌå ½¡¿µ ·ÅÔÚ µÚÒ» Î»  ¼á¾ö ¶ôÖÆ ÒßÇé ÂûÑÓ ÊÆÍ·  ¼ò½é  ÐÂÎÅ À¸Ä¿ ÍÆ¼ö  
ÖÐ¹ú ÈÕ±¨ Íø 1 ÔÂ 21 ÈÕ µç ( ¼ÇÕß  ÍõÏþ¶« ) Õë¶Ô Îäºº µÈ µØ ±©·¢ µÄ ÐÂÐÍ¹Ú×´²¡¶¾ ( 2019- nCoV) ·ÎÑ× ÒßÇé ,  ÊÀ½çÎÀÉú×éÖ¯ ×¤»ª °ì¹«ÊÒ ½ñÌì ±íÊ¾ ,  ÏÖÓÐ Çé¿ö ÏÔÊ¾ ´Ë ²¡¶¾ ÖÁÉÙ ÓÐ Ò»¶¨ ³Ì¶È µÄ ÈË´« 
ÎÊ : ¾Ý ±¨µÀ ,  ÊÀ½çÎÀÉú×éÖ¯  ( WHO)  Ðû²¼ ½«¾Í ÐÂÐÍ¹Ú×´²¡¶¾ ·ÎÑ× ÒßÇé ÕÙ¿ª »áÒé ,  ÖÐ·½ ÊÇ·ñ »áÅÉ ´ú±í ²Î¼Ó ? ½« ÅÉ Ë­ ³öÏ¯ ?  ´ð : ÐÂÐÍ¹Ú×´²¡¶¾ ¸ÐÈ¾ µÄ ·ÎÑ× ÒßÇé ·¢Éú ºó ,  ÖÐ¹ú Õþ¸® ¸ß¶È ÖØÊÓ ,  ¶Ô 
´º½Ú ÁÙ½ü ,  ¶à µØ ±¬³ö ÐÂÐÍ¹Ú×´²¡¶¾ ·ÎÑ× ²¡Àý ,  Òý·¢ ¹úÈË ¹Ø×¢ ¡£ 20 ÈÕ ,  ÖÐ¹ú ¹¤³ÌÔº ÔºÊ¿ ÖÓ ÄÏÉ½ ±íÊ¾ ,  ÐÂÐÍ¹Ú×´²¡¶¾ ·ÎÑ× ´æÔÚ ÈË´«ÈË ÏÖÏó ,  ÐèÒª Ìá¸ß ¾¯Ìè ,  ¿ÚÕÖ ÐèÇó Ò² Òò´Ë ´óÔö ¡£ 
2019 Äê 12 ÔÂ ÒÔÀ´ ,  ºþ±±Ê¡ ÎäººÊÐ ·¢ÏÖ ¶à Æð ÐÂÐÍ¹Ú×´²¡¶¾ ·ÎÑ× ²¡Àý ¡£ ÈçºÎ ·À¿Ø ÐÂÐÍ¹Ú×´²¡¶¾ ?  1 ÔÂ 12 ÈÕ ,  ÊÀ½çÎÀÉú×éÖ¯ ( WHO) ·¢²¼ ÁË Õë¶Ô ÒÉËÆ ÐÂÐÍ¹Ú×´²¡¶¾ ¸ÐÈ¾ Ôì³É µÄ ÑÏÖØ ¼±ÐÔ ºôÎüµÀ 
ÐÂÐÍ¹Ú×´²¡¶¾ ÊÇ ÒÔÇ° ´ÓÎ´ ÔÚ ÈËÌå ÖÐ ·¢ÏÖ µÄ ¹Ú×´ ²¡¶¾ ÐÂ ¶¾ Öê ¡£   ÊÀ½çÎÀÉú×éÖ¯ ½« ±¾´Î ·¢ÏÖ µÄ ÐÂÐÍ¹Ú×´²¡¶¾ ÃüÃû Îª ¡° 201
¹ØÓÚ ÐÂÐÍ¹Ú×´²¡¶¾ ¸ÐÈ¾ µÄ ·ÎÑ× ,  Ïë ÖªµÀ µÄ ¿´ ¹ýÀ´  À´Ô´ : ÖÐ¹ú ¼²¿ØÖÐÐÄ ÍøÕ¾ 2020- 01- 21 14: 46 ¹ØÓÚ ÐÂÐÍ¹Ú×´²¡¶¾ ¸ÐÈ¾ µÄ ·ÎÑ× ,  Ïë ÖªµÀ µÄ ¿´ ¹ýÀ´  
Õë¶Ô ºþ±± Îäºº µÈ ¶à µØ ±¨¸æ µÄ ÐÂÐÍ¹Ú×´²¡¶¾ ¸ÐÈ¾ µÄ ·ÎÑ× ²¡Àý ,  ¹ú¼Ò ÎÀÉú ½¡¿µ Î¯Ô±»á ÈÕÇ° »ØÓ¦ Ëµ ,  µ±Ç° ÒßÇé ÈÔ ¿É·À ¿É¿Ø ¡£ 
Ó¦¶Ô ÐÂÐÍ¹Ú×´²¡¶¾ ,  ÎÒÃÇ ¸Ã ÔõÃ´ Ô¤·À ?          ±ÜÃâ ÔÚ Î´ ¼Ó ·À»¤ Çé¿ö ÏÂ Óë ²¡ÈË ÃÜÇÐ ½Ó´¥ ,  ±ÜÃâ ´¥Ãþ Æä ÑÛ ¡¢ ¿Ú ¡¢ ±Ç ¡£ 
¸ù¾Ý ÎäººÊÐ ÎÀ½¡Î¯ ·¢²¼ ÏûÏ¢ ,  2020 Äê 1 ÔÂ 18 ÈÕ - 19 ÈÕ ,  ÎäººÊÐ ÐÂÔö ÐÂÐÍ¹Ú×´²¡¶¾ ·ÎÑ× È·Õï »¼Õß 136 Àý ,  ËÀÍö 1 Àý ; ±±¾© ÉîÛÚ ¹² ÐÂÔö È·Õï »¼Õß 3 Àý ¡£ ¹Ú×´ ²¡¶¾ ÊÇ Ò»´ó Àà ²¡¶¾ ,  ¸ÐÈ¾ ²¡¶¾ µÄ 
ÐÂÐÍ¹Ú×´²¡¶¾ ¸ÐÈ¾ µÄ ·ÎÑ× ÁÙ´² ±íÏÖ ÓÐ ÄÄÐ© ?  »¼Õß Ö÷Òª ÁÙ´² ±íÏÖ Îª ·¢ÈÈ ¡¢ ·¦Á¦ ,  ºôÎüµÀ Ö¢×´ ÒÔ ¸É¿È ÎªÖ÷ ,  ²¢ Öð½¥ ³öÏÖ ºôÎü À§ÄÑ ,  ÑÏÖØÕß ±íÏÖ Îª ¼±ÐÔ ºôÎü ¾½ÆÈ ×ÛºÏÕ÷ ¡¢ 
20 ÈÕ ,  ÎäººÊÐ ³ÉÁ¢ ÐÂÐÍ¹Ú×´²¡¶¾ ¸ÐÈ¾ µÄ ·ÎÑ× ÒßÇé ·À¿Ø Ö¸»Ó²¿ ¡£ ¾¡Á¿ ¼õÉÙ »ò È¡Ïû Ò»ÇÐ ²»±Ø Òª µÄ ´óÐÍ ¹«ÖÚ ¼¯»á ,  Ð­µ÷ ¸÷·½ ×ÊÔ´ ¼ÓÇ¿ Îï×Ê ´¢±¸ ºÍ ¹©Ó¦ ,  È·±£ ÒßÇé ¡° Ôç ·¢ÏÖ ¡¢ Ôç±¨ ¸æ ¡¢ Ôç ¸ôÀë 
³ý ±¾´Î ·¢ÏÖ µÄ ÐÂÐÍ¹Ú×´²¡¶¾ ( ÊÀ½çÎÀÉú×éÖ¯ ÒÑ ½« Æä ÃüÃû Îª ¡° 2019- nCoV,  ¼´ 2019 ÐÂÐÍ¹Ú×´²¡¶¾ ¡± ) Íâ ,  ÒÑÖª ¸ÐÈ¾ ÈË µÄ ¹Ú×´ ²¡¶¾ »¹ÓÐ 6 ÖÖ ¡£ ÆäÖÐ 4 ÖÖ ÔÚ ÈËÈº ÖÐ ½ÏÎª ³£¼û ,  ÖÂ²¡ ÐÔ ½Ï µÍ 
½ØÖÁ 1 ÔÂ 20 ÈÕ 18 Ê± ,  ¾³ÄÚ ÀÛ¼Æ ±¨¸æ ÐÂÐÍ¹Ú×´²¡¶¾ ¸ÐÈ¾ µÄ ·ÎÑ× ²¡Àý 224 Àý ,  ÆäÖÐ È·Õï ²¡Àý 217 Àý ( ÎäººÊÐ 198 Àý ,  ±±¾©ÊÐ 5 Àý ,  ¹ã¶«Ê¡ 14 Àý ) ; ÒÉËÆ ²¡Àý 7 Àý ( ËÄ´¨Ê¡ 2 Àý ,  ÔÆÄÏÊ¡ 1 Àý ,  ÉÏ 
1 ÔÂ 20 ÈÕ Íí¼ä ,  Õë¶Ô ¡° ÐÂÐÍ¹Ú×´²¡¶¾ ¸ÐÈ¾ µÄ ·ÎÑ× ÒßÇé ¡± ÓÐ¹Ø ·À¿Ø Çé¿ö ,  ¹ú¼ÒÎÀ½¡Î¯ ¸ß ¼¶±ð ×¨¼Ò×é ×é³¤ ÖÓ ÄÏÉ½ ÔºÊ¿ ½ÓÊÜ ÁË °× ÑÒËÉ ²É·Ã ,  »ØÓ¦ ÁË ÃñÖÚ µÄ ¹ØÇÐ ¡£  Ò»  °×ÑÒ ËÉ : ÐÂÐÍ¹Ú×´ 
ÐÂÐÍ¹Ú×´²¡¶¾ ¸ÐÈ¾·ÎÑ× ÒßÇé : ÒÑ È·ÈÏ ´æÔÚ ÈË´«ÈË ºÍ Ò½Îñ ÈËÔ± ¸ÐÈ¾ ¡£  ½ØÖÁ 20 ÈÕ ,  ¾³ÄÚ ÀÛ¼Æ È·Õï ÐÂÐÍ¹Ú×´²¡¶¾ ¸ÐÈ¾ ²¡Àý 218 Àý ¡£ 
ÐÂ»ªÉç ±±¾© 1 ÔÂ 20 ÈÕ µç  ( ¼ÇÕß ÇüæÃ Íõ±üÑô ) Õë¶Ô ºþ±± Îäºº µÈ ¶à µØ ±¨¸æ µÄ ÐÂÐÍ¹Ú×´²¡¶¾ ¸ÐÈ¾ µÄ ·ÎÑ× ²¡Àý ,  ¹ú¼Ò ÎÀÉú ½¡¿µ Î¯Ô±»á ÈÕÇ° »ØÓ¦ Ëµ ,  µ±Ç° ÒßÇé ÈÔ ¿É·À ¿É¿Ø ¡£  ¼ÇÕß ´Ó ÖÐ¹ú ¼² 
1 ÔÂ 20 ÈÕ ÏÂÎç ,  ¾Í ¡° ÐÂÐÍ¹Ú×´²¡¶¾ ¸ÐÈ¾ µÄ ·ÎÑ× ÒßÇé ¡± ÓÐ¹Ø ·À¿Ø Çé¿ö ,  ÒÔ ¹ú¼Ò ºôÎüÏµÍ³ ¼²²¡ ÁÙ´² ÑÐ¾¿ ÖÐÐÄ Ö÷ÈÎ ÖÓ ÄÏÉ½ ÔºÊ¿ Îª ×é³¤ µÄ ¹ú¼ÒÎÀ½¡Î¯ ¸ß ¼¶±ð ×¨¼Ò×é ¾Í ¹«ÖÚ ¹ØÐÄ µÄ ÎÊÌâ ÔÚ ±±¾© 
½ØÖÁ 1 ÔÂ 20 ÈÕ 18 Ê± ,  ÎÒ¹ú ¾³ÄÚ ÀÛ¼Æ ±¨¸æ ÐÂÐÍ¹Ú×´²¡¶¾ ¸ÐÈ¾ µÄ ·ÎÑ× ²¡Àý 224 Àý ,  ÆäÖÐ È·Õï ²¡Àý 217 Àý ( ÎäººÊÐ 198 Àý ,  ±±¾©ÊÐ 5 Àý ,  ¹ã¶«Ê¡ 14 Àý ) ; ÒÉËÆ ²¡Àý 7 Àý ( ËÄ´¨Ê¡ 2 Àý ,  ÔÆÄÏÊ¡ 1
¡¾ ½âËµ ¡¿ 1 ÔÂ 20 ÈÕ ,  Ïã¸Û ÌØÇø Õþ¸® Ê³Îï ¼° ÎÀÉú¾Ö ¾Ö³¤ ³ÂÕØÊ¼ ¾Í ÐÂÐÍ¹Ú×´²¡¶¾ ¸ÐÈ¾ µÄ ·ÎÑ× ²¡Àý Èº ×é ¸ö°¸ µÄ ×îÐÂ Çé¿ö ¼° ·À¿Ø ´ëÊ© ¾ÙÐÐ ¼ÇÕß»á ¡£ Ëý ±íÊ¾ ,  ÌØÇø Õþ¸® ½« ÊµÊ© Èý ·½Ãæ ´ëÊ© ,  Îª 
½üÈÕ ,  ÐÂÐÍ¹Ú×´²¡¶¾ ÒßÇé ±¸ÊÜ ¹Ø×¢ ¡£ ÐÂÔö ²¡Àý ÊÇ ÈçºÎ ·¢ÏÖ ºÍ È·Õï µÄ ? Ä¿Ç° ÊÇ ÈçºÎ ÊµÊ© ·À¿Ø µÄ ,  ÒßÇé ¿É·À ¿É¿Ø Âð ? ¹ä ³ÔÖØ Òª ÌáÊ¾ ! ÐÂÐÍ¹Ú×´²¡¶¾ ÎÞ ¡° ¹ú½ç ¡± ,  Ó¦ ¾´Î· ×ÔÈ» ¡° ±ß½ç ¡± ! 
¹ú¼Ò ¡¢ Ê¡ÊÐ ×¨¼Ò×é ½áºÏ ÁÙ´² ±íÏÖ ¡¢ Á÷ÐÐ²¡ Ñ§ Ê·ºÍ ²¡Ô­ Ñ§ ¼ì²â ½á¹û ½øÐÐ ×ÛºÏ ÑÐ ÅÐ ,  1 ÔÂ 18 ÈÕÐÂ ÈÏ¶¨ ÐÂÐÍ¹Ú×´²¡¶¾ ¸ÐÈ¾ µÄ ·ÎÑ× È·Õï ²¡Àý 59 Àý ,  1 ÔÂ 19 ÈÕÐÂ ÈÏ¶¨ ÐÂÐÍ¹Ú×´²¡¶¾ ¸ÐÈ¾ µÄ ·ÎÑ× 
×¨¼Ò ÑÐ ÅÐÈÏ Îª ,  µ±Ç° ÒßÇé ÈÔ ¿É·À ¿É¿Ø ¡£ µ« ÐÂÐÍ¹Ú×´²¡¶¾ ´«È¾ À´Ô´ ÉÐÎ´ ÕÒµ½ ,  ÒßÇé ´«²¥ Í¾¾¶ ÉÐÎ´ ÍêÈ« ÕÆÎÕ ,  ²¡¶¾ ±äÒì ÈÔ Ðè ÑÏÃÜ ¼à¿Ø ¡£ 
ÎäººÊÐ ÎÀ½¡Î¯ ¸Õ¸Õ ·¢²¼ ÏûÏ¢ ,  Í¨±¨ ÐÂÐÍ¹Ú×´²¡¶¾ ¸ÐÈ¾ µÄ ·ÎÑ× ×îÐÂ Çé¿ö : 2020 Äê 1 ÔÂ 18 ÈÕ 0¡ª 24 Ê± ,  ÖÎÓú ³öÔº 5 Àý ,  ÐÂÔö ²¡Àý 59 Àý ,  ËÀÍö 1 Àý ; 1 ÔÂ 19 ÈÕ 0¡ª 22 Ê± ,  ÖÎÓú ³öÔº 1 Àý ,  ÐÂÔö 
½üÈÕ ,  ÎäººÊÐ ¾Í ÐÂÐÍ¹Ú×´²¡¶¾ ¸ÐÈ¾ µÄ ·ÎÑ× ×ÛºÏ ·À¿Ø »Ø´ð ¼ÇÕß ÌáÎÊ Ê± ±íÊ¾ ,  Ä¿Ç° ×ÛºÏ ÅÐ¶Ï ,  ¶Ô ´Ë´Î ÒßÇé µÄ ³õ²½ Ó¡Ïó ÊÇ ÐÂÐÍ¹Ú×´²¡¶¾ µÄ ´«È¾ Á¦²» Ç¿ ,  ²» ÅÅ³ý ÓÐÏÞ ÈË´«ÈË µÄ ¿ÉÄÜ ,  µ« ³ÖÐø ÈË 
ÐÂ»ªÉç ÈÕÄÚÍß 1 ÔÂ 16 ÈÕ µç ( ¼ÇÕß ÁõÇú ÊÀ½çÎÀÉú×éÖ¯ 16 ÈÕ ·¢±í ÉùÃ÷ Ëµ ,  ÒÑ ÊÕµ½ ÈÕ±¾ È·Õï Ò» Àý ÐÂÐÍ¹Ú×´²¡¶¾ ²¡Àý µÄ ±¨¸æ ¡£ Õâ ÊÇ ¼Ì Ì©¹ú È·Õï Ò» Àý ÐÂÐÍ¹Ú×´²¡¶¾ ²¡Àý ºó ,  ÓÚ ÖÐ¹ú ¾³Íâ ·¢ÏÖ 
ÎäººÊÐ ÎÀÉú ½¡¿µ Î¯Ô±»á ¹Ù·½ ÍøÕ¾ ½ØÍ¼ ÍøÒ³ ½ØÍ¼ ÎäººÊÐ ÎÀÉú ½¡¿µ Î¯Ô±»á 16 ÈÕ Íí ·¢²¼ Í¨±¨ :  2020 Äê 1 ÔÂ 15 ÈÕ 0¡ª 24 Ê± ,  ¸ÃÊÐ ÎÞ ÐÂÔö ÐÂÐÍ¹Ú×´²¡¶¾ ¸ÐÈ¾ µÄ ·ÎÑ× ²¡Àý ,  ÖÎÓú ³öÔº 5 Àý ,  ÐÂÔö 
ÎäººÊÐ ÎÀÉú ½¡¿µ Î¯Ô±»á ¹Ù·½ ÍøÕ¾ ½ØÍ¼ ÍøÒ³ ½ØÍ¼ ÎäººÊÐ ÎÀÉú ½¡¿µ Î¯Ô±»á 16 ÈÕ Íí ·¢²¼ Í¨±¨ :  2020 Äê 1 ÔÂ 15 ÈÕ 0¡ª 24 Ê± ,  ¸ÃÊÐ ÎÞ ÐÂÔö ÐÂÐÍ¹Ú×´²¡¶¾ ¸ÐÈ¾ µÄ ·ÎÑ× ²¡Àý ,  ÖÎÓú ³öÔº 5 Àý ,  ÐÂÔö 
ÎäººÊÐ ÎÀÉú ½¡¿µ Î¯Ô±»á 16 ÈÕ ÔÚ Æä ¹Ù·½ ÍøÕ¾ ÉÏ Í¨±¨ ÐÂÐÍ¹Ú×´²¡¶¾ ¸ÐÈ¾ µÄ ·ÎÑ× Çé¿ö ,  È«ÎÄ ÈçÏÂ :  ÎäººÊÐ ÎÀÉú ½¡¿µ Î¯Ô±»á ¹ØÓÚ ÐÂÐÍ¹Ú×´²¡¶¾ ¸ÐÈ¾ µÄ ·ÎÑ× Çé¿ö Í¨±¨ 
ÓÉÓÚ Á÷¸Ð ¼¾½Ú À´ÁÙ ,  ¼ÓÉÏ Å©Àú ÐÂÄê ÂÃ¿Í ·Ã ¸Û ½« ¸ü Æµ·± ,  ÒÑ ÒªÇó ¸÷ ÓÐ¹Ø ²¿ÃÅ ¼ÓÇ¿ ·À¿Ø ¹¤×÷ ,  °üÀ¨ ¼ÓÇ¿ Çå½à ¸Û¿Ú ÎÀÉú ÉèÊ© ÒÔ¼° ÆäËû Õþ¸® ¹«¹² ÉèÊ© µÈ ,  ÒÔ ¼õµÍ ÐÂÐÍ¹Ú×´²¡¶¾ ´«Èë Ïã¸Û ºÍ ÉçÇø 
ÐÂ»ªÉç ±±¾© 2020 Äê 1 ÔÂ 14 ÈÕ µç  ×ÛºÏ ÐÂ»ªÉç ×¤ ÈÕÄÚÍß ¼ÇÕß ÁõÇú ×¤ Âü¹È ¼ÇÕß Íôèª ±¨µÀ : ÊÀ½çÎÀÉú×éÖ¯ 13 ÈÕ ·¢±í Ò» ·Ý ÉùÃ÷ Ëµ ,  ÒÑ ÊÕµ½ ÔÚ Ì©¹ú È·Õï Ò» ÃûÖÐ ¹ú ÂÃ¿Í ¸ÐÈ¾ ÐÂÐÍ¹Ú×´²¡¶¾ µÄ ±¨¸æ 
ÈËÃñÍø ±±¾© 1 ÔÂ 12 ÈÕ µç ¾Ý ÎäººÊÐ ÎÀÉú ½¡¿µ Î¯Ô±»á ÍøÕ¾ ÏûÏ¢ ,  2020 Äê 1 ÔÂ 11 ÈÕ 0¡ª 24 Ê± ,  ÎäººÊÐ ÎÞ ÐÂÔö ÐÂÐÍ¹Ú×´²¡¶¾ ¸ÐÈ¾ µÄ ·ÎÑ× ²¡Àý ,  ÖÎÓú ³öÔº 4 Àý ,  ÎÞ ÐÂÔö ËÀÍö ²¡Àý ±¨¸æ ¡£ ½ØÖ¹ Ä¿Ç° 
Î¯Ô±»á ÁË½â µ½ ,  Îäºº ²»Ã÷ Ô­Òò µÄ ²¡¶¾ÐÔ ·ÎÑ× ÒßÇé ÊÜµ½ ¸÷½ç ¹ã·º ¹Ø×¢ ,  Îª Î¬»¤ È«Çò ÎÀÉú °²È« ,  ÖÐ¹ú ½« Óë ÊÀ½ç ÎÀÉú ×éÖ¯ ·ÖÏí Îäºº ²»Ã÷ Ô­Òò µÄ ²¡¶¾ÐÔ ·ÎÑ× ²¡Àý ÖÐ ¼ì²â µ½ µÄ ÐÂÐÍ¹Ú×´²¡¶¾ »ùÒò 
ÐÂ»ªÉç Îäºº 1 ÔÂ 11 ÈÕ µç ( ¼ÇÕß ÁÎ ¾ý ¡¢ Àè²ýÕþ ) ÎäººÊÐ ÎÀÉú ½¡¿µ Î¯ 11 ÈÕ ³¿ ·¢²¼ Í¨±¨ ³Æ ,  ÔÚ ¡° ²»Ã÷ Ô­Òò µÄ ²¡¶¾ÐÔ ·ÎÑ× ¡± ²¡Ô­Ìå ³õ²½ ÅÐ¶¨ Îª ÐÂÐÍ¹Ú×´²¡¶¾ Ö®ºó ,  Îäºº ÎÀ½¡Î¯ ×éÖ¯ ¶Ô ÏÖÓÐ 
Éú»î ²»Ò× ,  ½¡¿µ ×î ¹ó ¡£ ×î½ü µÄ Ò»¸ö ÈÈµã »°Ìâ ¡ª ¡ª ÐÂÐÍ¹Ú×´²¡¶¾ ( Coronavirus) ,  ½ÁºÍ µÃ ÉúÎïÈ¦ ²»µÃ °²Äþ ¡£ ½ñÄê ¾Í °Ç Ò» °Ç òùòð ¡¢ ¹û×Ó Àê ¡¢ ÂæÍÕ ºÍ ÐÂÐÍ¹Ú×´²¡¶¾ µÄ ¡° Ïà°® Ïà É± ¡± ¡£ 
Õë¶Ô Îäºº ²»Ã÷ Ô­Òò µÄ ²¡¶¾ÐÔ ·ÎÑ× ÒßÇé ²¡Ô­ Ñ§ ¼ø¶¨ ½øÕ¹ ÎÊÌâ ,  ×¨¼Ò×é ÈÏÎª ,  ±¾´Î ²»Ã÷ Ô­Òò µÄ ²¡¶¾ÐÔ ·ÎÑ× ²¡Àý µÄ ²¡Ô­Ìå ³õ²½ ÅÐ¶¨ Îª ÐÂÐÍ¹Ú×´²¡¶¾ ; ÏÂ Ò»²½ Ðè ½áºÏ ²¡Ô­ Ñ§ ÑÐ¾¿ ¡¢ Á÷ÐÐ²¡ 
Õë¶Ô Îäºº ²»Ã÷ Ô­Òò µÄ ²¡¶¾ÐÔ ·ÎÑ× ÒßÇé ²¡Ô­ Ñ§ ¼ø¶¨ ½øÕ¹ ÎÊÌâ ,  ×¨¼Ò×é ÈÏÎª ,  ±¾´Î ²»Ã÷ Ô­Òò µÄ ²¡¶¾ÐÔ ·ÎÑ× ²¡Àý µÄ ²¡Ô­Ìå ³õ²½ ÅÐ¶¨ Îª ÐÂÐÍ¹Ú×´²¡¶¾ ; ÏÂ Ò»²½ Ðè ½áºÏ ²¡Ô­ Ñ§ ÑÐ¾¿ ¡¢ Á÷ÐÐ²¡ 
×¨¼Ò×é ÈÏÎª ,  ±¾´Î ²»Ã÷ Ô­Òò µÄ ²¡¶¾ÐÔ ·ÎÑ× ²¡Àý µÄ ²¡Ô­Ìå ³õ²½ ÅÐ¶¨ Îª ÐÂÐÍ¹Ú×´²¡¶¾ ¡£ Ðì ½¨¹ú : ×éÖ¯ ÊµÑéÊÒ ²ÉÓÃ »ùÒò×é ²â Ðò ¡¢ ºËËá ¼ì²â ¡¢ ²¡¶¾ ·ÖÀë µÈ ·½·¨ ¶Ô ²¡ÈË µÄ ·ÎÅÝ ¹à Ï´Òº ¡¢ ÑÊ ÊÃ 
×¨¼Ò×é ÈÏÎª ,  ±¾´Î ²»Ã÷ Ô­Òò µÄ ²¡¶¾ÐÔ ·ÎÑ× ²¡Àý µÄ ²¡Ô­Ìå ³õ²½ ÅÐ¶¨ Îª ÐÂÐÍ¹Ú×´²¡¶¾ ¡£  ×¨¼Ò ³Æ Ïµ ÐÂÐÍ¹Ú×´²¡¶¾  Îäºº ²»Ã÷ Ô­Òò µÄ ²¡¶¾ÐÔ ·ÎÑ× ÒßÇé ²¡Ô­ Ñ§ ¼ø¶¨ È¡µÃ ³õ²½ ½øÕ¹  ÐÂ»ªÉç 
×¨¼Ò×é ÈÏÎª ,  ±¾´Î ²»Ã÷ Ô­Òò µÄ ²¡¶¾ÐÔ ·ÎÑ× ²¡Àý µÄ ²¡Ô­Ìå ³õ²½ ÅÐ¶¨ Îª ÐÂÐÍ¹Ú×´²¡¶¾ ¡£  Ò» ÖÖ ÐÂÐÍ¹Ú×´²¡¶¾ ,  »ñµÃ ¸Ã ²¡¶¾ µÄ È« »ùÒò×é ÐòÁÐ ,  ¾­ ºËËá ¼ì²â ·½ ·¨¹² ¼ì³ö ÐÂÐÍ¹Ú×´²¡¶¾ ÑôÐÔ 
