# Supplementary material for: The impact and management of internet-based public opinion dissemination during emergencies: A case study of Baidu News during the first wave of coronavirus disease 2019 (COVID-19)
Source: PLoS One. 2024 Apr 4;19(4):e0299374. doi: 10.1371/journal.pone.0299374 (PMC10994342; doi:10.1371/journal.pone.0299374)
Supplement: S1 File — (ZIP) [file pone.0299374.s001.zip › S1-Supporting information PONE-D-23-09860R1/Vosviewer/03Baidu News internet headlines-ANSI_分词后_词频.txt]

ÐÂÐÍ¹Ú×´²¡¶¾	1184
·ÎÑ×	926
²¡Àý	761
¸ÐÈ¾	538
ÒßÇé	481
ÐÂÔö	438
È·Õï	332
·À¿Ø	242
½¡¿µ	167
²¡¶¾	105
ÎÀÉú	97
±¨¸æ	89
ÖÐ¹ú	86
»¼Õß	75
Ò½Ôº	71
¸ÐÈ¾·ÎÑ×	71
×ÔÖÎÇø	64
³öÔº	64
Îäºº	63
±±¾©	52
´«²¥	51
ÈËÃñ	50
½ØÖÁ	50
¼ì²â	49
¹ú¼Ò	49
Î¯Ô±»á	46
ÐÂÎÅ	42
ÑÐ¾¿	42
ÖØÖ¢	42
ÎÀ½¡Î¯	41
¹Ú×´	40
ÐÂ»ªÉç	40
ÀÛ¼Æ	40
Ó¦¶Ô	40
ÕÙ¿ª	38
Ô¤·À	37
ºþ±±Ê¡	36
ÈËÔ±	36
·À»¤	35
ÍøÕ¾	35
ËÀÍö	35
×öºÃ	34
ÎäººÊÐ	34
¹ú¼ÒÎÀ½¡Î¯	33
»ñÏ¤	32
ÖÎÓú	31
Áìµ¼	31
¿¹»÷	30
ÒÉËÆ	30
Í¨±¨	30
ÖÐÐÄ	30
×¨¼Ò×é	30
ÊÀ½çÎÀÉú×éÖ¯	29
×¨¼Ò	29
ÐÂÐÍ	28
´óÑ§	27
»áÒé	27
Ò½ÁÆ	26
×éÖ¯	26
·¢²¼»á	26
ÖÎÁÆ	26
ÁÙ´²	25
ÖÐÑë	25
Õþ¸®	25
Ö¢×´	24
½üÈÕ	23
ºËËá	23
¼²²¡	22
½Ó´¥	22
ÐÂ½®	22
±¨µÀ	21
Ð¡×é	21
¿ªÕ¹	21
È«¹ú	21
½­ËÕÊ¡	21
¿ÆÑ§	20
¹Ù·½	20
×îÐÂ	20
²¿Êð	20
±£ÕÏ	20
¹á³¹	19
¾ÈÖÎ	19
¼²¿ØÖÐÐÄ	19
ºþ±±	19
°²È«	19
·½°¸	19
¸ù¾Ý	19
ÐÂ¹Ú·ÎÑ×	19
¹úÎñÔº	19
Ê×Àý	19
¼á¾ö	18
¸ôÀë	18
»ú¹¹	18
Ö¸»Ó²¿	18
¿ØÖÆ	18
±øÍÅ	17
Ò½Ñ§	17
¹«ÖÚ	17
ÏÂÎç	17
¾­¹ý	17
ÕïÁÆ	17
Ô­Òò	17
Ö±Ï½ÊÐ	16
Ðû²¼	16
¿ÚÕÖ	16
²¿ÃÅ	16
ÒÔÀ´	16
ÁªºÏ	16
ºôÎüµÀ	16
´ëÊ©	16
Ê±¼ä	16
²»Ã÷	16
Ö÷ÈÎ	15
È«Çò	15
¼ÓÇ¿	15
Õë¶Ô	15
Í¾¾¶	15
È·ÈÏ	15
ÉÏº£	15
ÒßÃç	15
»ý¼«	15
±±¾©ÊÐ	15
Áª·À	15
ÉíÌå	15
½¨Éè	14
´«È¾²¡	14
²¡¶¾ÐÔ	14
ÈÕ±¾	14
ÈÕÄÚÍß	14
ÖØÇì	14
ÈÕÉÏ	14
½øÒ»²½	14
ÖÐ¹²ÖÐÑë	14
×é³¤	14
×ÛºÏ	14
Ç£¶¯	13
ÂûÑÓ	13
²¡Ô­	13
Ê±ÖÁ	13
Éç»á	13
Í¨Öª	13
Áª¿Ø	13
ÄÏÉ½	13
ÊµÑéÊÒ	13
ÂäÊµ	13
ÖØÇìÊÐ	12
¹«²¼	12
¼¼Êõ	12
×ÜÀí	12
ÕþÖÎ¾Ö	12
¸ß¶È	12
ÆÕÍ¨ÐÍ	12
ÔºÊ¿	12
Ö÷³Ö	12
È«Á¦	12
ÊÀÎÀ×éÖ¯	12
¿ÆÑÐ	12
ÖÐÒ½Ò©	12
¿Æ¼¼	12
ÈºÖÚ	12
ÉúÃü	11
Ö¸µ¼	11
µÚÈý	11
È«Ê¡	11
Î÷²Ø	11
ÓÐÐ§	11
ÃüÃû	11
ÆóÒµ	11
±ê×¼	11
Ó¡·¢	11
Í»·¢	11
×ÜÊé¼Ç	11
Ö¸Ê¾	11
·çÏÕ	11
µ³ÖÐÑë	11
Ö¸ÄÏ	11
ÑÐ·¢	10
¶¨µã	10
ÇÐÊµ	10
Êé¼Ç	10
ÃÜÇÐ	10
Ò©Îï	10
·ûºÏ	10
¿ÆÆÕ	10
ÃÀ¹ú	10
ÐÎÊÆ	10
ÖØÐÍ	10
µ³Î¯	10
³õ²½	10
ÈÕ±¨	10
ÊÕµ½	10
ÁÉÄþÊ¡	10
²¡Ô­Ìå	10
¸ÊËà	10
ÕýÊ½	10
Ó¦¼±	9
³£Î¯	9
Ê¡Î¯	9
¹ã¶«Ê¡	9
ÖÐ¹ú¿Æ	9
ÄÏ¾©	9
ÖªÊ¶	9
ÊÔ¼Á	9
¸÷µØ	9
ÊÖ²á	9
Á¬ÈÕÀ´	9
ºÓÄÏ	9
ÄÚÃÉ¹Å	9
ËÄ´¨	9
ÐÂÐÍ¹Ú×´	9
´æÔÚ	9
ÈËÈº	9
·ÀÖÎ	9
ºÓÄÏÊ¡	9
ÑÐ¾¿Ëù	9
½áºÏ	9
ÎÊÌâ	9
½ô¼±	9
ÄþÏÄ	9
·ÖÀë	9
¸½Êô	8
ÒýÆð	8
Ð¡×é»á	8
Ï°½üÆ½	8
»ùÒò	8
·þÎñ	8
¾«ÐÄ	8
°´ÕÕ	8
¿ÈËÔ	8
ÎÒÊ¡	8
ºÏ×÷	8
Ñ§Ôº	8
¹«¹²ÎÀÉúÊÂ¼þ	8
½ÓÊÜ	8
²ÉÈ¡	8
Õã½­Ê¡	8
ºôÎü	8
·¢ÈÈ	8
·¢±í	8
É½¶«Ê¡	8
Ê×Åú	8
Ãæ¶Ô	8
Ïû¶¾	8
ÕïÖÎ	8
ÈÕÇ°	8
¹ã´ó	8
ÊÔÐÐ	8
½øÕ¹	8
Ò½»¤	8
ÓÐÏÞ¹«Ë¾	7
È·±£	7
Àî¿ËÇ¿	7
½»Í¨	7
À©É¢	7
ÍÅ¶Ó	7
²¡ÈË	7
»úÖÆ	7
ÑôÐÔ	7
ËÄ´¨Ê¡	7
ÅÐ¶¨	7
ÔÆÄÏÊ¡	7
¹þ¶û±õ	7
½ØÍ¼	7
ÊäÈë	7
±¾´Î	7
·ÀÖ¹	7
¾«Éñ	7
È¡µÃ	7
Á÷ÐÐ²¡	7
¸ÉÊÂ	7
Ò»Ïß	7
¶íÂÞË¹	7
È«Çø	7
¼°Ê±	7
Ò¥ÑÔ	7
ÉúÎï	7
¼¯ÍÅ	7
Ö§Ô®	7
º«¹ú	7
µÂ¹ú	7
Æ½Ì¨	7
ÉîÛÚ	7
µØÇø	7
Õï¶Ï	7
Í¨·ç	7
ÖÐ·½	7
¿ìËÙ	7
ÈÏÕæ	7
Ïã¸Û	7
¹ØÐÄ	6
ºÓ±±Ê¡	6
¿ÆÑ§Ôº	6
³ö°æÉç	6
×è»÷Õ½	6
Ê±ÆÚ	6
¿¹Òß	6
¹«¸æ	6
ºÚÁú½­Ê¡	6
Ì©¹ú	6
¸ÐÃ°	6
½ÌÊÚ	6
