# Supplementary material for: The impact and management of internet-based public opinion dissemination during emergencies: A case study of Baidu News during the first wave of coronavirus disease 2019 (COVID-19)
Source: PLoS One. 2024 Apr 4;19(4):e0299374. doi: 10.1371/journal.pone.0299374 (PMC10994342; doi:10.1371/journal.pone.0299374)
Supplement: S1 File — (ZIP) [file pone.0299374.s001.zip › S1-Supporting information PONE-D-23-09860R1/Vosviewer/04Baidu News internet headlines-_分词后UTF-8.txt]

经 省 、 市 专家组 联合 评估 ,  被 确诊 为 新型冠状病毒 肺炎 的 钱 某 ,  符合 新型冠状病毒 肺炎 确诊 病例 解除 隔离 和 出院 标准 。 出院 前 ,  他 录制 了 一 段 视频 对 医务 人员 表示 感谢 。 同时 ,  他 表 
人民网 南京 2 月 16 日 电 ( 黄竹 岩 ) 2 月 16 日上 午 ,  江苏省 卫生 健康 委 通报 : 2020 年 2 月 15 日 0- 24 时 ,  江苏省 报告 新型冠状病毒 肺炎 新增 确诊 病例 13 例 。 其中 ,  轻型 病例 1 例 ,  普通型  
记者 15 日 从 四川 大学 华西 医院 获悉 ,  该 医院 携手 四川 民族 出版社 、 四川 科学技术 出版社 推出 全国 首 本 藏 汉 双语 版 和 彝 汉 双语 版 《 新型冠状病毒 大众 心理 防护 手册 》 电子书 ,  助力 
中青 网 记者 黄博 ) 记者 从 西安 交通 大学 第一 附属 医院 了解 到 ,  由 该院 郭佑民 教授 带领 的 抗疫 一线 影像 学 诊断 专家 团队 ,  仅 用 短短 10 天 时间 推出 的 学术 专著 《 新型冠状病毒 
四川省 新型冠状病毒 肺炎 救治 定点 机构 信息 公布 ! 人民网 成都 2 月 16 日 电 据 健康 四川 官微 消息 ,  为 进一 做好 全省 新型冠状病毒 感染肺炎 患者 医疗 救治 工作 ,  按照 集中 患者 、 集中 专家 
截至 2 月 15 日 24 时 ,  青海省 累计 报告 新型冠状病毒 肺炎 确诊 病例 18 例 ,  其中 : 重症 病例 2 例 ,  死亡 病例 0 例 ,  出院 病例 13 例 。 累计 确诊 病例 中 ,  西宁市 15 例 ,  海北 州 3 例 。 尚有 5 例 
当前 ,  正值 新型冠状病毒 感染 的 肺炎 疫情 防控 关键 时期 ,  内江市 全面 启动 公共卫生事件 一级 响应 。 内江 公交 集团 作为 服务 市民 出行 的 窗口 单位 ,  坚决 筑 牢 全市 广大 人民 群众 身体 健康 和 
新型冠状病毒 感染 的 肺炎 疫情 打乱 了 大多数 人 的 生活 节奏 ,  关于 新型冠状病毒 的 对话 截图 、 照片 等 在 网络 媒体 和 社交 平台 此起彼伏 ,  一时间 真假难辨 。 疫情 谣言 为何 层出不穷 ,  大 
2 月 15 日 河南省 新增 新型冠状病毒 肺炎 确诊 病例 19 例  河南 ,  郑州 ,  新华网 ,  新华网 河南 频道 ,  2 月 15 日 已 解除 观察 6006 人 ,  诊断 为 疑似 63 人 ,  共有 8136 人 正在 接受 医学 观察 。 
截至 2 月 15 日 24 时 新型 冠状 病毒 肺炎 疫情 最新 情况  - - - 2 月 15 日 0— 24 时 ,  31 个 省 ( 自治区 、 直辖市 ) 和 新疆 生产 建设 兵团 报告 新增 确诊 病例 2009 例 ,  新增 重症 病例 219 例 ,  新增 
据 上海市 卫健委 官方 微 博 消息 ,  2020 年 2 月 15 日 12— 24 时 ,  上海市 排除 新型冠状病毒 肺炎 疑似 病例 38 例 ; 新增 确诊 病例 2 例 ,  为 本市 常住 人口 。 
2 月 15 日 0— 24 时 ,  福建省 报告 新增 新型冠状病毒 肺炎 确诊 病例 2 例 。 其中 :  福州市 2 例 ( 仓山区 1 例 、 晋安区 1 例 ) 。  新增 治愈 出院 病例 11 例 。  报告 新增 新型冠状病毒 肺炎 
央广网 沈阳 2 月 16 日 消息 ( 记者 徐志强 ) 2020 年 2 月 15 日 10 时至 24 时 ,  辽宁省 新增 1 例 新型冠状病毒 肺炎 确诊 病例 ,  为 葫芦岛市 病例 ,  属 普通型 病例 。 新增 3 例 治愈 出院 病例 。 目前 
人民网 呼和浩特 2 月 16 日 电  ( 陈立庚 ) 2 月 16 日 ,  记者 从 内蒙古 自治区 卫生 健康 委员会 获悉 ,  2020 年 2 月 15 日 9 时至 16 日 9 时 ,  内蒙古 自治区 报告 新增 新冠肺炎 确诊 病例 2 例 ,  新增 
鼠 年 的 第 一场 雪 翩然而至 ,  一条 “ 千万 别 出门 玩 雪 ” 的 消息 在 朋友 圈 刷 屏 。 “ 空气 中 的 冠状 病毒 被 雪花 带到 地面 ,  - 25℃ ~ 5℃ 是 冠状 病毒 最 稳定 的 状态 ,  也 是 感染性 最强 的 
2 月 16 日 ,  宁夏 应对 新型冠状病毒 肺炎 疫情 工作 指挥部 发布 最新 全区 新型冠状病毒 肺炎 疫情 通报 。  2020 年 2 月 15 日 0- 24 时 ,  全区 无 新增 新型冠状病毒 肺炎 确诊 病例 。 新增 出院 病例 
今 ( 16) 日 ,  记者 从 重庆 市 卫生 健康 委 获悉 ,  2020 年 2 月 15 日 12— 24 时 ,  重庆市 报告 新冠肺炎 新增 确诊 病例 6 例 ,  新增 治愈 出院 病例 18 例 。  新增 确诊 病例 中 ,  万 州区 1 例 、 江北区 
人民网 哈尔滨 2 月 16 日 电 ,  在 绥化市 传染病 医院 第二 病区 医护 人员 精心 诊治 和 护理 下 ,  1 名 新型冠状病毒 肺炎 确诊 患者 ,  诊治 情况 良好 ,  符合 出院 标准 ,  痊愈 出院 。 
中新网 2 月 16 日 电  据 江西 卫健委 网站 消息 ,  2020 年 2 月 15 日 0- 24 时 ,  江西省 报告 新型冠状病毒 肺炎 新增 确诊 病例 12 例 ,  新增 治愈 出院 病例 29 例 。  网站 截图  新增 确诊 病例 中 ,  
2 月 15 日 0- 24 时 ,  我区 共 新增 新型冠状病毒 肺炎 确诊 病例 2 例 ,  其中 南宁市 1 例 、 防城港市 1 例 ; 新增 疑似 病例 49 例 ; 新增 治愈 出院 病例 6 例 ( 柳州市 1 例 、 桂林市 5 例 ) ; 无 新增 
2020 年 2 月 15 日 0- 24 时 ,  安徽省 报告 新增 确诊 病例 12 例 ,  新增 疑似 病例 6 例 ,  新增 治愈 出院 病例 34 例 。  新增 确诊 病例 中 ,  蚌埠 4 例 、 阜阳 2 例 
央广网 西安 2 月 15 消息 ( 记者 王佳爱 ) 记者 从 西安 高新区 疫情 防控 指挥部 了解 到 ,  近期 高新区 一 名 就医 患者 被 确定 为 新型冠状病毒 感染 的 肺炎 确诊 病例 。 该 患者 曾于 1 月 19 日 至 1
各 企业 要 根据 生产 经营 特点 ,  结合 新冠肺炎 疫情 防控 情况 ,  认真 做好 复工 复 产前 以及 生产 过程 中 防护 、 疫情 应对 、 个体 防护 等 疫情 防控 措施 。  01 通风 换气  加强 工作 场所 通风 换 
各 企业 要 根据 生产 经营 特点 ,  结合 新冠肺炎 疫情 防控 情况 ,  认真 做好 复工 复 产前 以及 生产 过程 中 防护 、 疫情 应对 、 个体 防护 等 疫情 防控 措施 。  01 建立 返 岗 员工 健康 卡 制度  切实 掌 
在 工作 的 时候 ,  由于 工作 的 特点 可能 要 接触 粉尘 可能 要 接触 毒物 ,  需要 佩戴 防尘 防毒 口罩 ,  这样 类型 的 口罩 能 不能 防 住 新型冠状病毒 ? 
特此 公告  宁夏 回族 自治区 应对 新型冠状  病毒 感染肺炎 疫情 工作 指挥部  2020 年 2 月 15 日  ( 中国 日报 宁夏 记者站  胡冬梅 ) 中国 日报 网  全天候 传播 权威 国际 、 国内 资讯 
( 王鹏 ) 记者 15 日 从 四川 大学 华西 医院 获悉 ,  该 医院 携手 四川 民族 出版社 、 四川 科学技术 出版社 推出 全国 首 本 藏 汉 双语 版 和 彝 汉 双语 版 “ 新型冠状病毒 大众 心理 防护 手册 ” 
记者 15 日 从中 国 医药 集团 有限公司 ( 国药 集团 ) 了解 到 ,  新冠肺炎 疫情 发生 以来 ,  企业 已 累计 生产 新型冠状病毒 检测 试剂 盒 100 万人 份 。 
中新网 西安 2 月 15 日 电  ( 记者  梅 镱 泷  通讯员  文 王妮 ) 陕西省 首例 新型冠状病毒 肺炎 产妇 经 两 次 新型冠状病毒 核酸 检测 结果 均 显示 阴性 ,  符合 出院 标准 ,  于 15 日 在 西安 交大 二 
2 月 15 日 ,  国务院 应对 新型冠状病毒 感染肺炎 疫情 联防 联控 机制 在 北京 举行 新闻 发布会 ,  交通 运输 部副 部长 刘小明 、 民航局 副 局长 李健 国铁 集团 副总 经理 李文新 、 国家卫健委 疾 
8 分钟 “ 快 筛 ” 出 结果 、 3 小时 基因 检测 出 结果 今天 ,  记者 从 南京市 浦口 高新区 获悉 ,  坐落 在 该区 的 南京 溯 远 基因 科技 有限公司 成功 研发 出 新型 冠状 病毒 快速 荧光 免疫 分析仪 ,  这一 
巩义市 2 例 新型冠状病毒 肺炎 确诊 病例 痊愈  河南 ,  郑州 ,  新华网 ,  新华网 河南 频道 ,  接 郑州市 疾控中心 通知 ,  巩义市 新冠肺炎 患者 陈某某 、 张 某某 经 郑州市 疾控中心 两 次 新型冠状 
中国 青年报 客户 端 讯 ( 中青 报 · 中青 网 记者  范雪 2 月 14 日 ,  由 同 济 大学 团队 策划 推出 的 高校 版 《 新型冠状病毒 肺炎 防护 手册 》 ( 高校 版 ) 全书 电子版 上线 首发 ,  助力 高校 师生 
巩义市 2 例 新型冠状病毒 肺炎 确诊 病例 痊愈  河南 ,  郑州 ,  新华网 ,  新华网 河南 频道 ,  接 郑州市 疾控中心 通知 ,  巩义市 新冠肺炎 患者 陈某某 、 张 某某 经 郑州市 疾控中心 两 次 新型冠状 
武汉 新型冠状病毒 肺炎 疫情 发生 后 ,  1 月 7 日 ,  我 主持 召开 中央 政治 局 常委会 会议 时 ,  就 对 新型冠状病毒 肺炎 疫情 防控 工作 提出 了 要求 。 1 月 20 日 ,  我 专门 就 疫情 防控 工作 作出 批示 ,  指 
联合 专家 考察组 将 与 国务院 应对 新型冠状病毒 感染肺炎 疫情 联防 联控 机制 相关 部门 进行 深入 交流 ,  之后 将 对 三个 省 ( 市 ) 进行 考察 ,  了解 城乡 防控 措施 的 实施 情况 及 效果 ,  访问 相关 流行 
原 标题 : 新型冠状病毒 感染 的 肺炎 疫情 防控 接收 捐赠 公告 ( 一 )  新冠肺炎 疫情 发生 以来 ,  全区 上下 认真 贯彻 落实 党中央 、 国务院 疫情 防控 的 各项 决策 部署 及 自治区 党委 、 政府 的 工作 
为 针对性 指导 商场 和 超市 等 人群 密集 场所 做好 卫生防 护 ,  防止 新型冠状病毒 肺炎 蔓延 和 扩散 ,  我们 组织 编制 了 新型冠状病毒 肺炎 流行 期间 商场 和 超市 卫生 防护 指南 。 现 印发 给 你们 ,  供 
在 一系列 有力 措施 的 推动 下 ,  我国 疫情 总体 形势 出现 了 一些 积极 变化 。 每日 确诊 人数 自 2 月 4 日 起 大幅 减少 。 据 国家卫健委 发布 的 最新 疫情 数据 统计 ,  2 月 13 日 0— 24 时 ,  全国 除 
2020 年 2 月 14 日 0- 24 时 ,  青海省 报告 新型冠状病毒 肺炎 新增 确诊 病例 0 例 ,  新增 重症 病例 0 例 ,  新增 死亡 病例 0 例 ,  新增 出院 病例 0 例 。 当日 无 新增 确诊 病例 和 疑似 病例 。  截至 2 月 
央广网 海口 2 月 15 日 消息 ( 记者 朱永 2020 年 2 月 14 日 0 时 - 24 时 ,  海南省 报告 新型冠状病毒 肺炎 新增 确诊 病例 5 例 ,  新增 重症 病例 0 例 ,  新增 死亡 病例 0 例 ,  新增 重症 病例 转 轻 症 
陕西 日报 讯  2 月 14 日 ,  记者 从 陕西省 卫生 健康 委员会 获悉 : 为 进一步 推进 新型冠状病毒 核酸 检测 工作 ,  省 卫生 健康 委 组织 专家 对 拟 开展 新型冠状病毒 核酸 检测 的 医疗 机构 和 第三方 
截至 2 月 14 日 24 时 河南省 新型冠状病毒 肺炎 疫情 最新 情况  新增 28 例  治愈 45 例  河南 ,  郑州 ,  新华网 ,  新华网 河南 频道 ,  新增 确诊 病例 中 ,  信阳市 9 例 、 南阳市 4 例 、 濮阳市 4 例 、 
报告 新增 新型冠状病毒 肺炎 疑似 病例 6 例 。 其中 :  福州市 3 例 ( 鼓楼区 1 例 、 台江区 1 例 、 晋安区 1 例 ) ;  泉州市 2 例 ( 惠安县 1 例 、 德化县 1 例 ) ;  三明市 1 例 ( 宁化县 1 例 ) 。 
9. 员工 被 确诊 为 新型冠状病毒 肺炎 病例 后 ,  由 所在地 疾病 预防 控制 部门 对 其 所 住 房间 和 到 过 的 场所 、 所 接触 物品 进行 全面 消毒 ,  并 将 其 密切 接触 者 送 政府 指定 密切 接触 者 集中 隔离 
人民网 呼和浩特 2 月 15 日 电  ( 陈立庚 ) 2 月 15 日 ,  记者 从 内蒙古 自治区 卫生 健康 委员会 获悉 ,  2020 年 2 月 14 日 9 时至 15 日 9 时 ,  内蒙古 自治区 报告 新增 新冠肺炎 确诊 病例 3 例 。 新增 
2020 年 2 月 14 日 0- 24 时 ,  安徽省 报告 新增 确诊 病例 16 例 ,  新增 疑似 病例 13 例 ,  新增 治愈 出院 病例 32 例 。  新增 确诊 病例 中 ,  蚌埠 4 例 、 阜阳 4 例 
近日 ,  山东省 领导 于晓明 、 王随莲 、 凌文 于 国安 、 任爱荣 、 于杰 、 范华平 、 刘强 分别 带队 赴 部分 市 ,  对 新型冠状病毒 肺炎 疫情 防控 工作 进行 督导 。  2 月 12 日 至 13 日 ,  山东省 人大 
截至 2 月 14 日 24 时 ,  江苏省 累计 报告 新型冠状病毒 肺炎 确诊 病例 604 例 。 其中 ,  轻型 病例 47 例 ,  普通型 病例 547 例 ,  重型 病例 6 例 ,  危 重型 病例 4 例 。 出院 病例 160 例 。 确诊 病例 中 ,  南 
2 月 14 日 0- 24 时 ,  我区 共 新增 新型冠状病毒 肺炎 确诊 病例 9 例 ,  其中 南宁市 2 例 、 柳州市 2 例 、 北海市 3 例 、 玉林市 1 例 、 河池市 1 例 ; 新增 疑似 病例 44 例 ; 新增 治愈 出院 病例 5 例 
截至 2 月 14 日 24 时 新型 冠状 病毒 肺炎 疫情 最新 情况  - - - 2 月 14 日 0— 24 时 ,  31 个 省 ( 自治区 、 直辖市 ) 和 新疆 生产 建设 兵团 报告 新增 确诊 病例 2641 例 ,  新增 重症 病例 849 例 ,  新增 
2020 年 2 月 14 日 12— 24 时 ,  上海市 排除 新型冠状病毒 肺炎 疑似 病例 47 例 ; 新增 确诊 病例 8 例 ,  其中 7 例 为 外地 来 沪 人员 ,  1 例 为 本市 常住 人口 。 
国际 在线 报道 ( 记者  孙牧宁 ) : 14 号 ,  4 名中 国籍 新型冠状病毒 肺炎 患者 在 马来西亚 雪 兰 莪 ( 音 同 “ 鹅 ” ) 州 双溪 毛 糯 医院 痊愈 出院 。 马来西亚 卫生 部副 部长 李文材 、 中国 驻马 来 西亚 
央广网 沈阳 2 月 14 日 消息 ( 记者 徐志强 ) 2020 年 2 月 14 日 10 时至 22 时 ,  辽宁省 新增 2 例 新型冠状病毒 肺炎 确诊 病例 ,  其中 大连市 1 例 、 鞍山市 1 例 ,  均 为 普通型 病例 。 新增 5 例 治愈 
央广网 大连 2 月 14 日 消息 ( 记者 张 四清  通讯员 张丽霞 ) 2020 年 2 月 14 日 10 时至 22 时 ,  辽宁省 新增 2 例 新型冠状病毒 肺炎 确诊 病例 ,  其中 大连市 1 例 、 鞍山市 1 例 ,  均 为 普通型 病例 
央广网 大连 2 月 14 日 消息 ( 记者 张 四清  通讯员 张丽霞 ) 2020 年 2 月 14 日 10 时至 22 时 ,  辽宁省 新增 2 例 新型冠状病毒 肺炎 确诊 病例 ,  其中 大连市 1 例 、 鞍山市 1 例 ,  均 为 普通型 病例 
为 支持 做好 新型冠状病毒 肺炎 疫情 防控 工作 ,  保障 人民 群众 身体 健康 和 生命 安全 ,  省 财政厅 、 省 税务局 、 省 发展 改革 委 、 省 民政厅 将 有关 税费 优惠 政策 进行 了 集中 梳理 ,  并 在 法定 
新型冠状病毒 会 人 感染 人 ,  且 存在 一定 范围 的 社区 传播 。 本 集 将 和 大家 分享 疫情 这 段 时间 我们 怎么 吃 才 安心 。  一 、 不要 食用 已经 患病 的 动物 及其 制品 ; 要 从 正规 渠道 购买 冰 鲜 
重庆 日报 记者 2 月 13 日 从 市 知识 产权局 获悉 ,  重庆 抗击 新型冠状病毒 肺炎 专利 数据库 ,  目前 已 正式 完成 部署 ,  免费 向 社会 公众 开放 ,  为 在 渝 企业 、 科研院 所 和 社会 公众 科学 开展 控制 疫 
据 日本 共同社 报道 ,  北海道 政府 14 日 宣布 ,  新 确诊 1 人 感染 了 新型冠状病毒 。  中新网 2 月 14 日 电  据 日本 共同社 报道 ,  北海道 政府 14 日 宣布 ,  新 确诊 1 人 感染 了 新型冠状病毒 。  
讯  ( 记者  吴佳佳 ) 继 钟 南山 、 李兰娟 院士 团队 分别 宣布 患者 粪便 样本 成功 分离 病毒 ,  2 月 13 日 中国 CDC 团队 从 两 省 的 新冠肺炎 确诊 病例 便 标本 中 成功 分离 到 了 两 株 新型冠状病毒 
2 月 12 日 20 时至 2 月 13 日 20 时 ,  甘肃省 新增 3 例 新型冠状病毒 肺炎 确诊 病例 。 2 月 13 日 出现 间断性 咳嗽 、 胸闷 、 口干 症状 ,  胸部 CT 显示 : 右肺 上 叶 前段 、 后 段 及 左 肺 下 叶 炎性 
支持 新型冠状病毒 感染 的 肺炎 疫情 防控 工作 ,  现 就 有关 个人所 得 税 政策 公告 如下 :  一 、 对 参加 疫情 防治 工作 的 医务 人员 和 防疫 工作者 按照 政府 规定 标准 取得 的 临时性 工作 补助 和 奖 
2019 年底 突发 的 新冠肺炎 疫情 不仅 牵动 着 亿万 国人 的 心 ,  也 引起 了 世界 关注 ,  1 月 30 日 ,  世界卫生组织 将 新型冠状病毒 感染 的 肺炎 疫情 列为 国际 关注 的 突发 公共卫生事件 。 这次 疫情 
人民网 雅加达 2 月 14 日 电 ( 记者 徐伟 ) 2 月 14 日 ,  中国 驻 东盟 大使 邓锡军 在 东盟 秘书处 会见 东盟 秘书 长林 玉 辉 。 邓锡军 向林玉 辉 通报 了 新型冠状病毒 肺炎 有关 情况 ,  并 就 中国 与 
新华社 北京 2 月 14 日 电  2 月 14 日 ,  上海 合作 组织 发表 声明 ,  支持 中方 为 抗击 新型冠状病毒 肺炎 疫情 所 做 的 努力 。  声明 指出 ,  上海 合作 组织 成员国 欢迎 中国 政府 和 人民 为 抗击 新冠 
确诊 病例 已 收入 定点 医院 进行 救治 ,  小区 居民 不用 担心 和 焦虑 。 希望 大家 在 疫情 期间 注意 “ 勤 洗手 、 戴口罩 、 常 通风 、 勤 锻炼 、 不 扎堆 、 讲 礼仪 、 稳 心态 、 树 信心 、 不信 谣 、 不 
新型冠状病毒 感染肺炎 疫情 形势 严峻 ,  确诊 和 疑似 病 例数 仍 在 上升 ,  临床 诊治 压力 巨大 ,  让 所有 病人 尽早 接受 检测 和 诊断 ,  迫在眉睫 ! 在 这 场 没有 硝烟 的 战役 中 ,  对 疑似 患者 进行 
近日 ,  四川省 科学城 卫生 健康 委员会 组织 专家 ,  对 四川省 科学城 医院 检验科 实验室 进行 现场 核查 ,  并 对 相关 人员 进行 技术 培训 ,  同意 四川省 科学城 医院 开展 新型冠状病毒 核酸 检测 确诊 。 
2020 年 2 月 13 日 0- 24 时 ,  河南省 新增 新型冠状病毒 肺炎 确诊 病例 15 例 。 新增 确诊 病例 中 ,  信阳市 3 例 。  2 月 13 日 ,  信阳 新增 治愈 患者 11 例 。 其中 ,  信阳市 第五 人民 医院 新增 治愈 
2 月 13 日 11 时 ,  兵团 首例 新型冠状病毒 肺炎 确诊 患者 经过 自治区 医疗 救治 专家组 、 兵团 医疗 救治 专家组 的 科学 指导 和 七 师 医院 的 综合 诊治 ,  符合 国家 卫生 健康 委员会 新型冠状病毒 肺炎 
目前 新冠病毒 的 主要 传播 途径 还是 以 呼吸道 飞 沫 传播 和 接触 传播 为主 。 对于 新型冠状病毒 引起 的 传染病 ,  由于 它 是 新发 传染病 ,  我们 对 它 的 认识 是 一个 不断 完善 
研究 发现 ,  冠状 病毒 可能 会 通过 攻击 表达 血管 紧张 素 转化 酶 2( ACE2) 的 II 型 肺泡 上皮 细胞 发挥 致病 作用 。 有 观点 认为 ,  ACEI 类 药物 会 反射 性 增加 ACE2,  增加 病毒 感染 几率 。 而 另有 
在 新冠肺炎 流行 时期 ,  难免 还 会 有 不少 朋友 内心 紧张 ,  “ 我 好像 生病 了 ,  是 不是 出现 咳嗽 、 发烧 就是 新型冠状病毒 肺炎 ? ” 实际上 ,  感染 新型冠状病毒 和 普通 感冒 、 流感 的 临床 表现 
截至 2020 年 2 月 14 日 10 时 ,  辽宁省 累计 报告 新型冠状病毒 肺炎 确诊 病例 117 例 ,  治愈 出院 24 例 ,  死亡 1 例 。 117 例 确诊 病例 中 ,  沈阳市 28 例 、 大连市 17 例 、 鞍山市 3 例 、 本溪市 3 例 
新型冠状病毒 感染 引发 的 肺炎 在 中国 多 地 蔓延 ,  情势 严峻 。 东芝 集团 决定 向 相关 慈善 机构 捐赠 100 万元 人民币 ,  支援 中国 抗击 此次 疫情 。 此外 ,  东芝还 在 日本 紧急 筹措 口罩 10000 枚 ,  经 
2020 年 2 月 13 日 0- 24 时 ,  浙江省 报告 新型冠状病毒 肺炎 新增 确诊 病例 10 例 ,  新增 出院 病例 40 例 。 其中 :  新增 确诊 病例 中 ,  杭州市 3 例 、 温州市 6 例 、 绍兴市 1 例 ; 新增 出院 病例 中 
央广网 深圳 2 月 13 日 消息 ( 记者 李强 通讯员 深 卫信 2 月 13 日 下午 ,  经 专家组 会诊 ,  深圳 再有 13 名 新型冠状病毒 肺炎 确诊 患者 出院 ,  累计 达 94 人 。  经过 深圳市 第三 人民 医院 ( 南 
新型冠状病毒 疫苗 的 研发 之 路 走 到 哪儿 了 ?  什么 是 疫苗  疫苗 是 指 为 预防 、 控制 疾病 的 发生 、 流行 ,  用于 人体 免疫 接种 的 预防性 生物制品 ,  包括 免疫 规划 疫苗 和 非 免疫 规划 疫苗 。 
1 月 21 日 双双 接受 住院 隔离 治疗 ,  并 确诊 新型冠状病毒 感染 。  施强 觉得 很 惊讶 ,  因为 在此 之前 ,  他 一直 认为 “ 自己 是 安全 的 ” 。  原来 ,  他 从 1 月 3 日 起 ,  先后 两 次 赴 武汉 公干 ,  
人民网 南京 2 月 13 日 电 ( 张鑫 ) 2 月 13 日上 午 ,  江苏省 卫生 健康 委 通报 : 2020 年 2 月 12 日 0- 24 时 ,  江苏省 报告 新型冠状病毒 肺炎 新增 确诊 病例 27 例 。 其中 ,  轻型 病例 6 例 ,  普通型 
现有 报告 新型冠状病毒 肺炎 疑似 病例 共 69 例 。 其中 :  福州市 20 例 ( 鼓楼区 3 例 、 台江区 1 例 、 仓山区 4 例 、 晋安区 3 例 、 长乐 区 1 例 、 闽侯县 3 例 、 连江县 2 例 、 闽清县 2 例 、 
间隔 24 小时 两 次 呼吸道 病原 核酸 检测 均 为 阴性 ,  同时 经 影像 学 检查 显示 肺部 炎症 明显 吸收 ,  经 西藏 自治区 医疗 救治 专家组 评估 ,  符合 新型冠状病毒 肺炎 确诊 病例 解除 隔离 和 出院 标准 。 
据 西藏 卫健委 网站 消息 ,  2 月 12 日 ,  西藏 首例 新型冠状病毒 肺炎 确诊 患者 从 自治区 第三 人民 医院 治愈 出院 。  患者 张 某某 经过 18 天 的 精心 治疗 ,  体温 恢复 正常 1 周 以上 ,  呼吸道 症状 
新型冠状病毒 感染 的 肺炎 疫情 牵动 着 14 亿 人民 的 心 ,  全国 人民 都 加入 了 这 场 抗击 疫情 的 狙击战 。 中国科 学 技术 大学 第一 附属 医院 、 中国科 学 技术 大学 出版社 组织 相关 专家 为 奋战 在 
据 世界卫生组织 ( WHO) 2 月 11 日 发布 的 一 份 新型冠状病毒 ( 2019- nCoV) 情况 报告 显示 ,  越来越 多 的 证据 表明 ,  新冠病毒 和 在 蝙蝠 中 传播 的 冠状 病毒 ( CoV) 之间 存在 联系 。 更具 体 
根据 安徽省 卫健委 发布 的 消息 ,  安徽省 大力 推动 中医药 诊治 新型冠状病毒 肺炎 工作 。 安徽省 要求 定点 收治 医院 对 普通 确诊 患者 在 第一 时间 服用 由 国家卫健委 、 国家 中医药 管理局 联合 
2020 年 2 月 11 日 0- 24 时 ,  青海省 报告 新型冠状病毒 肺炎 新增 确诊 病例 0 例 ,  新增 重症 病例 0 例 ,  新增 死亡 病例 0 例 ,  新增 出院 病例 2 例 。 当日 无 新增 确诊 病例 和 疑似 病例 。  截至 2 月 
央广网 重庆 2 月 12 日 消息 ( 记者 刘湛 重庆市 卫生 健康 委 通报 : 2 月 11 日 12— 24 时 ,  重庆市 报告 新冠肺炎 新增 确诊 病例 16 例 ,  新增 重型 病例 2 例 ,  重型 病例 转 普通型 病例 7 例 ,  重型 
冠状 ,  指 病毒 的 独特 形状 ,  作为 一 种 大型 病毒 家族 ,  冠状 病毒 常见于 哺乳类 和 鸟类 中 。 在 2019- nCoV 基因组 中 ,  最 长 基因 编码 4405 个 氨基酸 ,  这个 蛋白 是非 结构性 多 蛋白 ,  包括 多 个 
截至 2020 年 2 月 11 日 24 时 ,  辽宁省 累计 报告 新型冠状病毒 肺炎 确诊 病例 116 例 ,  治愈 出院 19 例 。 116 例 确诊 病例 中 ,  沈阳市 28 例 、 大连市 16 例 、 鞍山市 3 例 、 本溪市 3 例 、 丹东市 
光明 网 讯  2 月 11 日 ,  世卫组织 总 干事 谭 德赛 在 全球 研究 与 创新 论坛 记者会 上 宣布 ,  将 新型冠状病毒 命名 为 “ COVID- 19” ,  其中 “ Co” 代表 “ 冠状 病毒 ” ,  “ Vi” 为 “ 病毒 ” ,  
世卫组织 总 干事 谭德 塞 11 日 表示 ,  新型冠状病毒 疫苗 有望 在 18 个 月 内 准备 就绪 ,  目前 仍 需 竭尽全力 防控 病毒 。 
新华社 快讯 : 世卫组织 总 干事 谭德 塞 11 日 表示 ,  新型冠状病毒 疫苗 有望 在 18 个 月 内 准备 就绪 ,  目前 仍 需 竭尽全力 防控 病毒 。 
当地 时间 11 日 ,  世卫组织 在 日内瓦 召开 发布会 ,  宣布 将 新型冠状病毒 正式 命名 为 COVID- 19,   此 英文 缩写 象征 着 19 年 发现 的 冠状 病毒 疾病 。 世卫组织 总 干事 谭德 塞 表示 ,  选择 这一 
新华社 快讯 : 世界卫生组织 总 干事 谭德 塞 11 日 在 瑞士 日内瓦 宣布 ,  将 新型冠状病毒 感染 的 肺炎 命名 为 “ Covid- 19” 。  2 月 11 日 ,  在 瑞士 日内瓦 ,  世界卫生组织 总 干事 谭 德赛 出席 新 
新型冠状病毒 全球 研究 与 创新 论坛 在 日内瓦 开幕  - - -  新华社 日内瓦 2 月 11 日 电 ( 记者 聂晓阳  刘曲 凌馨 世界卫生组织 和 “ 全球 传染病 防控 研究 合作 组织 ” 11 日 在 瑞士 日内瓦 
人民网 兰州 2 月 11 日 电 ( 记者 银燕 ) 记者 今日 从 甘肃省 科技 厅 获悉 ,  《 甘肃省 新型冠状病毒 感染 的 肺炎 疫情 心理 防护 指导 手册 》 日前 正式 出版 ,  该书 分为 疾病 篇 、 基础 护理 篇 、 身心 
报道 称 该 航班 为 2 月 3 日 从 肯尼亚 首都 内罗毕 飞往 广州 的 CZ634 航班 ,  “ 由于 货舱 已 满 ,  工作 人员 紧急 将 客舱 前舱 清 空 ,  将 捐助 给 国内 抗击 新型冠状病毒 的 物资 放在 客舱 运送 回国 ” 。 
果蔬 表面 会 附着 新型冠状病毒 ? 不 戴口罩 驾车 被 扣 6 分 ? 谣言 作怪 莫 慌张  2020 年 02 月 11 日  16: 51 来源 : 互联网 联合 辟谣 平台 参与 互动  
新型冠状病毒 疫情 不断 延 烧 ,  对 台港 两地 的 经济 造成 不 小 的 冲击 。  
2020 年 2 月 10 日 0 时 - 24 时 ,  海南省 报告 新型冠状病毒 肺炎 新增 确诊 病例 6 例 ,  新增 重症 病例 0 例 ,  新增 死亡 病例 0 例 ,  新增 重症 病例 转 轻 症 病例 1 例 ,  新增 出院 病例 0 例 ; 新增 确诊 
科普 : 穿山甲 可能 是 新型冠状病毒 “ 二传手 ” 吗  - - - 近日 有 研究 认为 ,  穿山甲 可能 是 新型冠状病毒 的 潜在 中间 宿主 ,  这 引发 了 一些 争议 和 讨论 。 那 什么 是 病毒 中间 宿主 ? 这项 研究 
记者 今天 从 山东省 卫生 健康 委员会 了解 到 ,  2020 年 2 月 10 日 12- 24 时 ,  山东省 报告 新型冠状病毒 肺炎 新增 确诊 病例 20 例 ,  累计 确诊 病例 486 例 ( 含 重症 病例 18 例 ,  危 重症 病例 9 例 ,  
( 抗击 新冠肺炎 ) 内蒙古 无 新增 新型冠状病毒 肺炎 确诊 病例  中新网 呼和浩特 2 月 11 日 电  ( 记者  张玮 ) 11 日 ,  内蒙古 自治区 卫生 健康 委员会 官方 发布 消息 称 ,  2020 年 2 月 10 日 10 时 
关于 新型冠状病毒 ,  我们 究竟 了解 多少 ,  其中 哪些 问题 已经 在 科学界 和 医学界 达成 共识 ,  哪些 科学 知识 和 医学 常识 又 能 帮助 人们 打 好 这 场 战 疫 ? 
为 坚决 落实 党中央 、 国务院 决策 部署 ,  全力 支援 湖北省 开展 新型冠状病毒 肺炎 防治 工作 ,  坚决 打 赢 疫情 防控 阻击战 ,  国家 卫生 健康 委 举 全国 之 力 ,  集 优质 资源 ,  建立 省际 对口 支援 湖北省 
为 坚决 落实 党中央 、 国务院 决策 部署 ,  全力 支援 湖北省 开展 新型冠状病毒 肺炎 防治 工作 ,  坚决 打 赢 疫情 防控 阻击战 ,  国家 卫生 健康 委 举 全国 之 力 ,  集 优质 资源 ,  建立 省际 对口 支援 湖北省 
人民网 南京 2 月 11 日 电 ( 张鑫 ) 江苏省 卫健委 2 月 11 日 发布 ,  2020 年 2 月 10 日 0- 24 时 ,  江苏省 报告 新型冠状病毒 肺炎 新增 确诊 病例 23 例 。 其中 ,  轻型 病例 7 例 ,  普通型 病例 16 例 。 
人民网 南京 2 月 11 日 电 ( 张鑫 ) 江苏省 卫健委 2 月 11 日 发布 ,  2020 年 2 月 10 日 0- 24 时 ,  江苏省 报告 新型冠状病毒 肺炎 新增 确诊 病例 23 例 。 其中 ,  轻型 病例 7 例 ,  普通型 病例 16 例 。 
2020 年 2 月 10 日 0- 24 时 ,  河南省 新增 新型冠状病毒 肺炎 确诊 病例 32 例 ,  新增 出院 病例 29 例 ,  新增 死亡 病例 1 例 。 新增 确诊 病例 中 ,  信阳市 8 例 ( 含 固始县 4 例 ) 、 驻马店市 3 例 、 
2 月 10 日 0— 24 时 ,  31 个 省 ( 自治区 、 直辖市 ) 和 新疆 生产 建设 兵团 报告 ,  新增 确诊 病例 2478 例 ( 湖北 2097 例 ) ,  新增 重症 病例 849 例 ( 湖北 839 例 ) ,  新增 死亡 病例 108 例 ( 湖北 103 例 
据 山西省 卫生 健康 委员会 网站 消息 ,  2020 年 2 月 10 日 0 时至 24 时 ,  山西省 报告 新增 新型冠状病毒 肺炎 确诊 病例 3 例 ,  其中 : 太原市 1 例 ( 万 柏林 区 1 例 ) 、 晋中 市 1 例 ( 平遥县 1 例 ) 
据 甘肃 卫健委 网站 消息 ,   截至 2 月 10 日 20 时 ,  甘肃 新增 3 例 新型冠状病毒 肺炎 确诊 病例 。  在 甘肃 宝 石花 医院 住院 隔离 ,  偶 有 干咳 ,  2 月 7 日以 “ 疑似 新型冠状病毒 肺炎 ” 转运 至 
据 甘肃 卫健委 网站 消息 ,   截至 2 月 10 日 20 时 ,  甘肃 新增 3 例 新型冠状病毒 肺炎 确诊 病例 。  在 甘肃 宝 石花 医院 住院 隔离 ,  偶 有 干咳 ,  2 月 7 日以 “ 疑似 新型冠状病毒 肺炎 ” 转运 至 
为 依法 惩治 妨害 新型冠状病毒 感染肺炎 疫情 防控 违法 犯罪 行为 ,  保障 人民 群众 生命 安全 和 身体 健康 ,  保障 社会 安定 有序 ,  保障 疫情 防控 工作 顺利 开展 ,  根据 有关 法律 、 司法 解释 的 规定 ,  
新型冠状病毒 会 不会 通过 粪口 传播 ?  - - - 专家 表示 ,  目前 来看 ,  新冠病毒 主要 的 传播 途径 还是 通过 呼吸道 飞 沫 传播 和 接触 传播 。 
央 视网 消息 : 新型冠状病毒 肺炎 疫情 仍然 牵动 着 公众 的 心 ,  就 临床 表现 来看 ,  大部分 被 感染 的 人群 并不 会 出现 症状 或者 症状 比较 轻微 ,  但 也 有 不少 重症 患者 ,  甚至 被 病毒 夺走 了 生命 
新华社 武汉 2 月 9 日 电 中国 工程院 院士 、 湖北省 新冠肺炎 疫情 防控 科研 攻关组 专家 、 华中 农业 大学 教授 陈焕春 9 日 晚 接受 新华社 记者 采访 时 说 ,  新型冠状病毒 不是 SARS 冠状 病毒 ,  此 
中新网 2 月 10 日 电  据 福建省 卫健委 网站 消息 ,  2 月 9 日 0— 24 时 ,  福建省 报告 新增 新型冠状病毒 肺炎 确诊 病例 11 例 。 其中 :  福州市 1 例 ( 晋安区 1 例 ) ;  厦门市 3 例 ( 思 明 区 1
2 月 9 日 0— 24 时 ,  31 个 省 ( 自治区 、 直辖市 ) 和 新疆 生产 建设 兵团 报告 ,  新增 确诊 病例 3062 例 ( 湖北 2618 例 ) ,  新增 重症 病例 296 例 ( 湖北 258 例 ) ,  新增 死亡 病例 97 例 ( 湖北 91 例 ,  
辽宁 搭建 全国 首 个 省级 新型冠状病毒 肺炎 影像 会诊 平台 。  北京 : 不得 拒绝 招录 或 解聘 疫情 严重 地区 劳动者 。  内蒙古 启用 流动 人口 自助 登记 系统 ,  要求 所有 返程 人员 通过 网上 自主 填报 
召开 的 第 十九 场 疫情 防控 例行 发布会 上 ,  中国 工程院 院士 、 湖北省 新冠肺炎 疫情 防控 科研 攻关组 专家 、 华中 农业 大学 教授 陈焕春 表示 ,  研究 分析 发现 ,  新型冠状病毒 属于 SARS 冠状 病毒 
针对 网友 关心 的 新冠病毒 是否 存在 气溶胶 传播 ,  中国 疾病 预防 控制 中心 传染病 预防 控制 处 此外 ,  农产品 在 售卖 、 运输 的 过程 中 ,  是 不是 会 附着 新型冠状病毒 ? 农产品 买 回家 后 如何 
空气 中 是否 有 新型冠状病毒 ? 还 能 开窗 通风 吗 ?  - - - 从 这个 角度 讲 ,  在 日常 通风 环境 下 ,  空气 中 一般 不会 有 新型冠状病毒 。 所以 建议 每天 至少 两 次 开窗 通风 ,  是 降低 感染 风险 的 有效 
解放军 总医院 第五 医学 中心 获 批 新型冠状病毒 核酸 检测 单位  - - - 解放军 总医院 第五 医学 中心 临床 检验 医学 中心 近日 顺利 通过 北京市 卫生 健康 委员会 审核 及 北京市 疾控中心 检测 结果 
自治区 党委 书记 、 自治区 新型冠状病毒 肺炎 疫情 防控 工作 领导 小组 组长 陈全国 出席 会议 并 讲话 。 自治区 主席 、 自治区 新型冠状病毒 肺炎 疫情 防控 工作 领导 小组 副 组长 雪 克 来 提  ·  
目前 ,  新型冠状病毒 主要 的 传播 途径 还是 呼吸道 飞 沫 传播 和 接触 传播 ,  气溶胶 和 粪 — 口 等 传播 途径 尚 待 进一步 明确 。 通过 流行病 学 调查 显示 ,  病例 多 可以 追踪 到 与 确诊 的 病例 有 过 
中新网 2 月 9 日 电  据 陕西省 卫健委 网站 消息 ,  截至 2 月 9 日 10 时 ,  陕西 新增 13 例 新冠肺炎 确诊 病例 ,  新增 疑似 病例 73 例 。 新增 确诊 病例 中 ,  西安市 8 例 、 宝鸡市 1 例 、 渭南市 4
人民网 2 月 9 日 电 据 山东省 卫健委 网站 消息 ,  2020 年 2 月 8 日 12- 24 时 ,  山东省 报告 新型冠状病毒 肺炎 新增 确诊 病例 19 例 ,  累计 确诊 病例 435 例 ( 含 重症 病例 26 例 ,  危 重症 病例 6 例 ,  
人民网 2 月 9 日 电 据 贵州省 卫健委 网站 消息 ,  2020 年 2 月 8 日 12— 24 时 ,  全省 新型冠状病毒 感染 的 肺炎 新增 确诊 病例 7 例 ,  新增 治愈 出院 病例 0 例 。 其中 : 新增 确诊 病例 中 ,  贵阳市 4
截至 2 月 8 日 24 时 新型 冠状 病毒 肺炎 疫情 最新 情况  - - - 2 月 8 日 0— 24 时 ,  31 个 省 ( 自治区 、 直辖市 ) 和 新疆 生产 建设 兵团 报告 ,  新增 确诊 病例 2656 例 ( 湖北 2147 例 ) ,  新增 重症 
人民网 北京 2 月 9 日 电 据 湖北省 卫生 健康 委员会 官方 网站 消息 ,  2 月 8 日 ,  湖北省 新增 新型冠状病毒 肺炎 病例 2147 例 ,  新增 死亡 81 例 ,  新增 出院 324 例 。 据 了解 ,  2020 年 2 月 8 日 0 时 - 
国务院 应对 新型冠状病毒 肺炎 疫情 联防 联控 机制 成员 现 决定 将 新型冠状病毒 感染 的 肺炎 ,  暂 命名 为 新型冠状病毒 肺炎 ,  简称 新冠肺炎 ,  英文 简称 NCP。 
一 、 新型冠状病毒 疫情 下 的 常见 心理 反应 是 什么  新型冠状病毒 疫情 就是 一场 重大 危机 ,  而且 伴随着 我们 的 传统 节日 春节 而 来 ,  其 影响 更为 严重 。 
尽管 目前 冠状 病毒 在 中国 的 传播 对 中国 社会 健康 构成 了 挑战 ,  但 新 的 迄今 无 治愈 方式 的 病原体 的 出现 实际上 是 全球性 挑战 。 2020 年初 ,  世界卫生组织 预测 全球 健康 的 主要 威胁 之一 
央广网 郑州 2 月 8 日 消息 ( 记者 李凡 据 河南省 卫健委 消息 ,  2020 年 2 月 7 日 0- 24 时 ,  河南省 新增 新型冠状病毒 感染 的 肺炎 确诊 病例 67 例 ,  新增 出院 病例 29 例 ,  新增 死亡 病例 1 例 。 
央广网 兰州 2 月 8 日 消息 ( 记者 孟永辉  张磊  王妍 ) 截至 2 月 7 日 20 时 ,  甘肃 新增 4 例 新型冠状病毒 感染 的 肺炎 确诊 病例 。 新增 确诊 病例 中 ,  定西 市 3 例 、 平凉市 1 例 。 新增 死亡 
2020 年 1 月 12 日 ,  国家卫健委 与 世界 卫生 组织 分享 发现 的 新型冠状病毒 基因 序列 信息 ,  世界卫生组织 正式 将 造成 武汉 肺炎 疫情 的 新型冠状病毒 命名 为 “ 2019 新型冠状病毒 ” 。 HCoV- 
中新网 2 月 8 日 电 据 国家卫健委 网站 消息 ,  2 月 7 日 0— 24 时 ,  31 个 省 ( 自治区 、 直辖市 ) 和 新疆 生产 建设 兵团 报告 ,  新增 确诊 病例 3399 例 ( 湖北 2841 例 ) ,  新增 重症 病例 1280 例 ( 湖 
据 山东 卫健委 微 信 公众 号 消息 ,  7 日 12- 24 时 ,  山东省 报告 新型冠状病毒 感染 的 肺炎 新增 确诊 病例 21 例 ,  累计 确诊 病例 407 例 ( 含 重症 病例 25 例 ,  危 重症 病例 7 例 ,  出院 38 例 ,  无 死亡 
据 山西省 卫健委 网站 消息 ,  2020 年 2 月 7 日 0 时至 24 时 ,  山西省 报告 新型冠状病毒 感染 的 肺炎 新增 确诊 病例 8 例 。 6 名 危 重症 病例 ( 晋城市 2 例 、 太原市 1 例 、 长治市 1 例 、 忻州市 
据 重庆市 卫健委 网站 消息 ,  2020 年 2 月 7 日 12— 24 时 ,  重庆市 报告 新型冠状病毒 感染 的 肺炎 新增 确诊 病例 11 例 ,  新增 重型 病例 5 例 ,  重型 病例 转 普通型 病例 3 例 ,  新增 危 重型 病例 1 例 
截至 2 月 7 日 24 时 新型 冠状 病毒 肺炎 疫情 最新 情况  - - - 2 月 7 日 0— 24 时 ,  31 个 省 ( 自治区 、 直辖市 ) 和 新疆 生产 建设 兵团 报告 ,  新增 确诊 病例 3399 例 ( 湖北 2841 例 ) ,  新增 重症 
在 做 实 做 细 疫情 防控 各项 工作 的 基础 上 ,  统一 思想 、 统筹兼顾 ,  出台 实招 硬 招 ,  支持 企业 开工 复工 ,  全力 保持 经济社 会 平稳 健康 发展 ,  经省 新型冠状病毒 感染 的 肺炎 疫情 防控 指挥部 
长 达 3 分 多 钟 的 沙 画 视频 中 ,  有关 新型冠状病毒 肺炎 的 科学 防范 知识 一一 呈现 。  新型冠状病毒 肺炎 疫情 发生 后 ,  正在 韩国 攻读 博士 的 湖南 工业 大学 包装 设计 艺术 学院 老师 李丽  第一 
题 : 武汉 社区 “ 拉网式 排查 ” 直 击 — — 新型冠状病毒 感染 的 肺炎 疫情 防控 焦点 扫描 之 九  新华社 记者 7 日 下午 ,  武汉市 蔡甸区 蔡甸 街 跃进 社区 网格 员 高波 匆匆 走 出 办公室 ,  穿过 马路 
外国 政要 积极 评价 和 支持 中国 抗击 新型冠状病毒 肺炎 疫情  - - - 近日 ,  又 有 一些 国家 领导人 及 国际 组织 负责人 继续 通过 各种 方式 对 中国 抗击 疫情 表示 慰问 和 支持 。 
公安 机关 依法 严厉 打击 拒绝 隔离 治疗 传播 新型冠状病毒 的 违法 犯罪 行为  - - - 近日 ,  部分 人员 刻意 隐瞒 情况 ,  拒绝 隔离 治疗 ,  致使 病毒 传播 扩散 ,  危害 公共 安全 。 各地 公安 机关 高度 重视 ,  
外国 政党 领导人 积极 评价 和 支持 中国 抗击 新型冠状病毒 感染肺炎 疫情 的 努力  - - - 连日来 ,  又 有 一些 国家 政党 领导人 致电 致函 中共中央 对外 联络部 ,  声援 中方 为 抗击 新型冠状病毒 
记者 从 发布会 上 获悉 ,  岭南 现代 农业 科学 与 技术 广东省 实验室 、 华南 农业 大学 教授 沈永义 、 肖立华 等 科研 人员 通过 联合 攻关 ,  在 新型冠状病毒 潜在 中间 宿主 的 溯源 上 取得 重大 突破 。 
在 国家卫健委 与 国家 中医药 管理局 公布 的 《 新型冠状病毒 感染 的 肺炎 诊疗 方案 ( 试行 第四 版 ) 》 中提 到 ,  新型冠状病毒 传播 途径 为 : “ 经 呼吸道 飞 沫 传播 是 主要 的 传播 途径 ,  亦可 通 
上月底 ,  云南省 卫生 健康 委员会 确认 昆明市 第一 人民 医院 为 云南省 第 一批 开展 新型冠状病毒 核酸 检测 工作 的 5 家 医疗 机构 之一 。 
第三方 机构 等 检测 力量 ,  加快 实验室 改造 升级 ,  配置 检测 必需 设备 ,  千方百计 提高 新型冠状病毒 感染肺炎 诊断 效率 ,  确保 疑似 病人 第一 时间 得到 及时 检测 ,  最大 程度 为 临床 治疗 和 联防 
世卫 协调 全球 力量 推动 加快 新型冠状病毒 研究  - - - 世界卫生组织 6 日 宣布 ,  将 于 本月 11 日 和 12 日 在 日内瓦 举办 针对 新型冠状病毒 的 全球 研究 与 创新论 坛 ,  以 协调 全球 科研 力量 ,  
在 前所 未知 的 新型冠状病毒 袭 来之 际 ,  全球 科学界 携手 迎战 这个 人类 共同 的 敌人 。 法国 巴斯德 研究所 专家 文森特 · 埃 努 夫 日前 表示 ,  世界 范围 内 已 有 20 多 个 新型冠状病毒 基因组 测 序 
新华社 北京 2 月 6 日 电 截至 2 月 6 日 中午 12 时 ,  白俄罗斯 、 巴基斯坦 、 朝鲜 、 韩国 、 日本 、 泰国 、 马来西亚 、 印尼 、 马尔代夫 、 缅甸 、 德国 、 英国 、 法国 、 意大利 、 奥地利 、 匈牙利 、 
原 标题 : 王东 峰 主持 召开 河北省 应对 新型冠状病毒 感染肺炎 疫情 工作 领导 小组会 议  深入 贯彻 习近平 总书记 重要 指示 和 党中央 决策 部署  全力以赴 推进 疫情 防控 工作 落到实处 取得 实效  
据 湖北省 卫健委 网站 消息 ,  2020 年 2 月 6 日 0 时 - 24 时 ,  湖北省 新增 新型冠状病毒 感染 的 肺炎 病例 2447 例 ,  全省 新增 死亡 69 例 。 
据 河南省 卫健委 官方 微 博 消息 ,  2020 年 2 月 6 日 0- 24 时 ,  河南省 新增 新型冠状病毒 感染 的 肺炎 确诊 病例 63 例 ,  新增 出院 病例 14 例 ,  新增 死亡 病例 1 例 。 
省 卫健委 消息 ,  截至 2 月 5 日 24 时 ,  江苏省 新型冠状病毒 感染 的 肺炎 出院 病例 增至 26 例 ,  其中 南京 11 例 ,  苏州 4 例 ,  徐州 3 例 ,  常州 2 例 ,  盐城 2 例 ,  淮安 1 例 ,  连云港 1 例 ,  无锡 1 例 ,  
国际 社会 支持 中国 防控 新型冠状病毒 感染肺炎 疫情  - - - 截至 2 月 6 日 中午 12 时 ,  白俄罗斯 、 巴基斯坦 、 朝鲜 、 韩国 、 日本 、 泰国 、 马来西亚 、 印尼 、 马尔代夫 、 缅甸 、 德国 、 英国 、 
近期 ,  新型冠状病毒 肺炎 疫情 引起 希腊 政府 和 社会 各界 高度 关注 ,  希腊 政要 和 各界 友好 人士 纷纷 通过 不同 方式 ,  向 中方 表示 支持 和 慰问 。 希腊 总统府 秘书长 耶 尼玛 塔斯 在 总统府 向 中国 
这 两 天 ,  一条 “ 千万 别 出门 玩 雪 ” 的 消息 在 网上 传播 ,  消息 称 空气 中 的 冠状 病毒 会 被 雪花 带到 地面 ,  如果 不能 保证 3 小时 内 不 接触 口 鼻 ,  衣服 全部 酒精 消毒 ,  就 不要 出门 玩 雪 ,  
2 月 5 日 ,  在 日本 横滨 港 ,  防疫 人员 将 “ 钻石 公主 ” 号 邮轮 上 确诊 的 新型冠状病毒 感染 患者 移 向 救护车 。 日本 厚生 劳动 省 5 日 说 ,  停靠 在 横滨 港 外 的 邮轮 “ 钻石 公主 ” 号 上有 10
2 月 6 日 ,  中共中央 政治局 常委 、 国务院 总理 、 中央 应对 新型冠状病毒 感染肺炎 疫情 工作 领导 小组 组长 李克强 主持 召开 领导 小组会 议 。  中共中央 政治局 常委 、 中央 应对 新型冠状病毒 感染 
国际 在线 广东 频道 消息 ( 记者 朱子荣 ) : 记者 2 月 6 日 从 广东省 政府 新闻办 在 广州 举行 的 新闻 发布会 上 获悉 ,  截至 2 月 6 日 12 时 ,  广东省 累计 报告 新型冠状病毒 感染 的 肺炎 确诊 病例 增 
( 记者  杨毅 2 月 6 日 下午 ,  湖北省 仙桃市 第一 人民 医院 感染 科 一病 区 、 二 病区 11 位 新型冠状病毒 感染 的 肺炎 确诊 患者 出院 ,  这 是 仙桃市 首批 治愈 的 患者 。 
原 标题 : 她 与 新型冠状病毒 肺炎 抗争 的 28 天  这 是 中国 工商 银行 武汉 分行 员工 杨岚 分享 的 战胜 新型冠状病毒 感染 的 肺炎 的 真实 经历 。 疫情 面前 ,  她 乐观 而 积极 ,  最终 战胜 了 病魔 。 
党中央 、 国务院 高度 重视 新型冠状病毒 感染肺炎 疫情 防控 和 重点 群体 就业 工作 。 线 上 职业 技能 培训 ,  既是 提升 劳动者 职业 技能 水平 的 重要 途径 ,  也 是 减少 疫情 期间 人员 聚集 的 有效 方式 
特 稿 : 与 病毒 赛跑 — — 全球 新型冠状病毒 科研 扫描  - - -  在 新型冠状病毒 疫苗 研究 中 ,  更 需要 这种 理解 ,  因为 疫苗 开发 通常 需要 较 长 的 时间 。 
” 上海 全力 保障 新型冠状病毒 检测 试剂 盒 企业 满负荷 生产  ”  在 上海 漕河泾 开发区 浦江 高科技 园区 内 的 高压 配电房 里 ,  国 网上 海 市南 供电 公司 客户 工程师 徐哲飞 正 仔细 检查 
央广网 北京 2 月 6 日 消息 ( 记者 覃勇 ) 国家 卫生 健康 委员会 2 月 2 日 公布 《 关于 做好 儿童 和 孕产妇 新型冠状病毒 感染 的 肺炎 疫情 防控 工作 的 通知 》 ,  明确 儿童 和 孕产妇 是 新型冠状 
上海 2020 年 2 月 6 日  / 美 通 社 /  - -  庚子 新春 ,  新型冠状病毒 感染 的 肺炎 疫情 牵动 全国 人心 。 作为 国内 领先 的 TMC,  携 程 商旅 一直 密切 关注 疫情 发展 ,  并 以 实际 行动 支持 抗击 新型 肺炎 
经由 医学 专家 北京大学 肿瘤 医院 重症 医 学科 主任 王宏志 把关 ,  央视 网 、 腾讯 联合 制作 的 “ 新型冠状病毒 谣 言必 考卷 ” 已 正式 发布 。  试题 不仅 搜集 了 当下 网上 的 高 热度 谣言 ,   更 囊括 
经由 医学 专家 北京大学 肿瘤 医院 重症 医 学科 主任 王宏志 把关 ,  央视 网 、 腾讯 联合 制作 的 “ 新型冠状病毒 谣 言必 考卷 ” 已 正式 发布 。  试题 不仅 搜集 了 当下 网上 的 高 热度 谣言 ,   更 囊括 
新华社 日内瓦 2 月 5 日 电 ( 记者 凌馨 陈俊侠 ) 世界卫生组织 5 日 在 日内瓦 总部 宣布 ,  启动 应对 新型冠状病毒 疫情 的 “ 战略 准备 和 应对 方案 ” ,  旨在 为 不同 国家 或 地区 层面 制定 疫情 应对 
斯里兰卡 总理 马欣达 · 拉贾 帕 克 萨 率领 多 名 内阁 部长 、 议员 和 近 千 名 各界 民众 聚集 在 这里 ,  共同 为 中国 人民 抗击 新型冠状病毒 感染肺炎 疫情 诵经 、 祈福 。  马欣达 向 应邀 参加 活动 的 
2020 年的 春节 就 快 过去 ,  但是 在 年前 就 已经 发生 的 新型冠状病毒 疫情 仍 在 蔓延 ,  肿瘤 患者 因为 自身 已 有 肿瘤 这个 基础 问题 ,  自身 的 抵抗力 更 差一 些 ,  被 感染 的 风险 也 更 大 。 肿瘤 
人民网 北京 1 月 23 日 电  临近 2020 年 鼠 年 春节 ,  新型冠状病毒 肺炎 牵动 着 党和 政府 以及 老百姓 的 心 。 新型冠状病毒 究竟 是 什么 ? 可能 的 发病 原因 是 什么 ? 冠状 病毒 感染 后 有 什么 症状 
央广网 郑州 2 月 6 日 消息 ( 记者 李凡 河南省 信阳市 新型冠状病毒 感染 的 肺炎 疫情 防控 工作 指挥部 消息 称 ,  2 月 5 日 ,  河南 信阳市 中心 医院 确诊 一 例 新生儿 感染 新型冠状病毒 肺炎 ,  患儿 
中新网 银川 2 月 6 日 电 ( 杨迪 记者 6 日 从 宁夏 应对 新型冠状病毒 感染肺炎 疫情 工作 指挥部 获悉 ,  2020 年 2 月 5 日 0 时 — 24 时 ,  宁夏 报告 新增 确诊 病例 6 例 ,  累计 40 例 ; 新增 疑似 病例 
问 : 新型冠状病毒 病 是 一 种 什么 疾病 ,  如何 传播 和 感染 ? 感染 患者 有 什么 症状 ? 答 : 2019 年底 在 湖北省 武汉市 出现 的 冠状 病毒 ,  世界卫生组织 将 其 命名 为 2019 新型冠状病毒 ( 2019- n
连日来 ,  国际 社会 持续 关注 中国 抗击 新型冠状病毒 感染肺炎 疫情 ,  积极 评价 中国 为此 所作 努力 ,  并 对 中国 打 赢 这 场 抗疫 之 战 充满 信心 。 智利 众议长 伊万 · 弗 洛 雷 斯 表示 ,  中国 政府 
央广网 呼和浩特 2 月 6 日 消息 ( 记者 宝 音 ) 内蒙古 卫健委 发布 ,  内蒙古 自治区 单日 新增 新型冠状病毒 感染 的 肺炎 确诊 病例 4 例 ,  其中 包头市 土 右 旗 2 例 ,  呼伦贝尔 市 莫力达瓦 旗 2 例 。  
人民网 兰州 2 月 6 日 电 ( 王文嘉 ) 据 甘肃省 卫健委 消息 ,  截至 2 月 5 日 20 时 ,  甘肃 新增 5 例 新型冠状病毒 感染 的 肺炎 确诊 病例 。 新增 病例 中 ,  定西 市 2 例 、 白银市 1 例 、 庆阳 市 1 例 、 
温馨 提示 : 在 新型冠状病毒 感染 的 肺炎 流行 期间 ,  为 指导 不同 人群 科学 合理 地 选择 和 使用 口罩 ,  国家制 定 ,  科学 划分 高风险 、 较 高风险 、 中等 风险 、 较 低 风险 、 低 风险 暴露 五 类 
中新网 2 月 6 日 电  据 重庆市 卫健委 网站 消息 ,  2 月 5 日 12— 24 时 ,  重庆市 报告 新型冠状病毒 感染 的 肺炎 新增 确诊 病例 13 例 ,  累计 报告 新型冠状病毒 感染 的 肺炎 确诊 病例 389 例 。  消 
新型冠状病毒 感染 的 肺炎 疫情 暴发 后 ,  国家卫健委 发布 了 《 新型冠状病毒 感染 的 肺炎 诊疗 方案 》 ,  并 通过 分析 疫情 形势 和 研究 进展 ,  组织 专家 在 对 前期 医疗 救治 工作 进行 分析 、 研 判 、 
近日 ,  新型冠状病毒 疫情 引起 广泛 关注 。 2 月 5 日 ,  免疫学 专家 黄波 接受 中新 社 记者 采访 时 表示 ,  民众 增强 自身 免疫力 ,  对 抵抗 新型冠状病毒 有 一定 帮助 。  
新华社 北京 2 月 5 日 电  连日来 ,  海内外 侨胞 心 系 祖国 ,  响应 中国 侨联 倡议 捐资 捐物 ,  为 中国 抗击 新型冠状病毒 感染肺炎 疫情 出力 鼓劲 。  1 月 26 日 ,  中国 侨联 向海 内外 侨胞 发出 为 打 
央广网 沈阳 2 月 5 日 消息 ( 记者 徐志强 ) 2020 年 2 月 4 日 21 时 30 分至 2 月 5 日 15 时 30 分 ,  辽宁省 新增 7 例 输入 性 新型冠状病毒 感染 的 肺炎 确诊 病例 ,  其中 沈阳市 4 例 ,  大连市 1 例 ,  
2 月 4 日 ,  中国 驻 澳大利亚 大使 成 竞 业 在 《 澳大利亚 金融 评论 报 》 发表 署名 文章 称 ,  在 抗击 新型冠状病毒 感染肺炎 疫情 方面 ,  中国 有 能力 ,  世界 有信 心 。 成 竞 业 说 ,  面对 这一 巨大 挑战 ,  
确诊 或 疑似 新型冠状病毒 感染 的 肺炎 的 孕妇 存在 母婴 传播 风险 ,  新生儿 出生 后 应 立即 按 新型冠状病毒 感染 的 肺炎 隔离 观察 、 诊治 ,  并 予以 核酸 检测 ,  暂 不予 母乳 喂养 。 
连日来 ,  又 有 一些 国家 政党 领导人 致电 致函 中共中央 对外 联络部 ,  高度 评价 中方 为 抗击 新型冠状病毒 感染肺炎 疫情 所作 的 努力 ,  并 表达 对 中国 的 积极 支持 。 
当日 ,  经 精心 诊治 ,  贵州 3 名 新型冠状病毒 感染 的 肺炎 患者 达到 国家 卫生 健康 委 《 新型冠状病毒 感染 的 肺炎 诊疗 方案 ( 试行 第五 版 ) 》 解除 隔离 治疗 标准 ,  同时 出院 ,  至此 ,  贵州省 累计 
警惕 新型冠状病毒 母婴 传播 风险  - - - 华中 科技 大学 同 济 医学院 附属 同 济 医院 5 日 公布 了 一个 案例 ,  一 名 感染 新型冠状病毒 的 孕妇 剖宫产 下 的 新生儿 ,  也 被 发现 感染 新型冠状病毒 。 
广大 市民 朋友 : 2 月 5 日 ,  根据 《 新型冠状病毒 感染 的 肺炎 诊疗 方案 ( 试行 第五 版 ) 》 ,  经 省 专家组 确认 ,  我市 新增 1 例 输入 性 新型冠状病毒 感染 的 肺炎 确诊 病例 ,  属 普通型 病例 。 
2 月 5 日 ,  据 省 卫生 健康 委 通报 ,  泰州 靖江市 1 名 新型冠状病毒 感染 的 肺炎 确诊 患者 救治 有效 ,  恢复 良好 ,  经 专家组 确认 ,  符合 出院 标准 ,  2 月 4 日 下午 治愈 出院 。  记者 从 泰州市 卫健 
2 月 4 日 ,  工行 武汉 分行 首例 新型冠状病毒 感染 的 肺炎 患者 杨岚走 出 隔离 病房 ,  办理 好 出院 手续 后 回到 家中 静养 。 她 目前 体温 正常 ,  咳嗽 等 症状 明显 好转 ,  经 两 次 核酸 
2 月 5 日上 午 10 点 半 ,  盐城市 第二 人民 医院 ,  我市 首批 2 例 新型冠状病毒 感染 的 肺炎 确诊 患者 治愈 出院 ,  怀抱 医护 人员 为 他们 送 上 的 鲜花 连声 道谢 。  △ 2 月 5 日上 午 10 点 半 ,  我市 
中国 法学会 4 日 印发 《 关于 做好 新型冠状病毒 感染 的 肺炎 疫情 防控 工作 的 通知 》 ,  全文 如下 : 要 按照 “ 在 做好 防控 工作 的 前提 下 ,  全力 支持 和 组织 推动 各类 生产 企业 复工 复 产 ” 的 
央广网 福州 2 月 5 日 消息 ( 记者 万存灵 ) 记者 从 福建省 召开 的 相关 新闻 发布会 上 获悉 ,  新型冠状病毒 感染 的 肺炎 疫情 爆发 后 ,  福建省 科技 厅 迅速 组织 动员 福建省 科研 团队 ,  加大 新型 
中新网 杭州 2 月 5 日 电 ( 张煜欢 ) 5 日记 者 从 浙江省 卫生 健康 委 获悉 ,  2020 年 2 月 4 日 0- 24 时 ,  浙江省 报告 新型冠状病毒 感染 的 肺炎 新增 确诊 病例 66 例 ,  新增 出院 病例 15 例 。 截至 
武汉市 疾控中心 是 武汉市 首批 获准 开展 新型冠状病毒 核酸 检测 的 机构 之一 。 位于 该 中心 病原 生物 检验所 的 生物 安全 二级 实验室 ( P2 实验室 ) 则 是 “ 绝对 禁区 ” 。 在 这里 ,  20 多 名 
会议 认为 ,  新型冠状病毒 感染肺炎 疫情 发生 后 ,  全行 上下 认真 贯彻 中央 、 总行 党委 和 自治区 部署 ,  做 了 大量 卓有成效 的 工作 ,  区 分行 成立 了 疫情 防控 领导 小组 ,  及时 
会议 认为 ,  新型冠状病毒 感染肺炎 疫情 发生 后 ,  全行 上下 认真 贯彻 中央 、 总行 党委 和 自治区 部署 ,  做 了 大量 卓有成效 的 工作 ,  区 分行 成立 了 疫情 防控 领导 小组 ,  及时 
据 国家 卫生 健康 委员会 网站 2 月 5 日 消息 ,  《 预防 新型冠状病毒 感染 口罩 选择 与 使用 技术 指引 》 印发 。  全文 如下 :  不同 人群 预防 新型冠状病毒 感染 口罩 选择 与 使用 技术 指引  在 
新型冠状病毒 是 以前 从未 在 人体 中 发现 的 冠状 病毒 新 毒 株 。 从 武汉市 不明 原因 肺炎 患者 下 呼吸道 分离 出 的 冠状 病毒 为 一 种 新型冠状病毒 ,  WHO 命名 2019- nCoV。  2、 新型冠状病 
央广网 青岛 2 月 5 日 消息 ( 记者 王伟 ) 青岛市 卫健委 2 月 5 日 通报 ,  2 月 4 日 12— 24 时 ,  青岛市 新增 2 例 新型冠状病毒 感染 的 肺炎 确诊 病例 。  通报 称 ,  新增 2 例 确诊 患者 ,  一 为 60 岁 
不同 人群 预防 新型冠状病毒 感染 口罩 选择 与 使用 技术 指引  在 新型冠状病毒 感染 的 肺炎 流行 期间 ,  建议 选择 合适 的 口罩 类型 ,  不 过度 防护 。 
人民网 南京 2 月 5 日 电 ( 唐璐璐 ) 2020 年 2 月 4 日 0- 24 时 ,  江苏省 报告 新型冠状病毒 感染 的 肺炎 新增 确诊 病例 33 例 。 其中 ,  南京市 3 例 、 无锡市 1 例 、 徐州市 6 例 、 常州市 5 例 、 
新型冠状病毒 感染肺炎 常见 早期 表现 为 : 畏 寒 、 发热 、 咽 痛 、 乏力 、 肌 痛 ,  有些 患者 表现 为 胸闷 、 憋气 、 干咳 ,  少量 患者 表现 为 恶心 、 呕吐 、 腹泻 。 
本报 武汉 2 月 4 日 电 记者 陈国全 、 特约 记者 汪学潮 报道 : 经过 军队 支援 湖北 医疗队 扎实 细致 、 紧张 有序 的 准备 工作 ,  武汉 火 神山 新型冠状病毒 感染肺炎 专科 医院 开始 正式 接诊 新型冠状 
人民网 北京 2 月 5 日 电  据 国家 卫生 健康 委员会 官方 网站 消息 ,  2 月 4 日 0— 24 时 ,  31 个 省 ( 自治区 、 直辖市 ) 和 新疆 生产 建设 兵团 报告 新增 确诊 病例 3887 例 ( 湖北省 3156 例 ) ,  新增 
截至 2 月 3 日 24 时 ,  国家卫健委 收到 31 个 省 ( 自治区 、 直辖市 ) 和 新疆 生产 建设 兵团 累计 报告 新型冠状病毒 感染肺炎 确诊 病例 20438 例 ,  现有 重症 病例 2788 例 ,  累计 死亡 病例 425 例 ,  累 
支持 高校 、 科研院 所 、 企业 针对 新型冠状病毒 感染肺炎 防治 ,  在 治疗 方法 、 药物 研发 、 检测 技术 和 医疗 设备 等 方向 开展 科技 协同 攻关 。 疫情 一线 防控 人员 结合 疫情 临床 防控 开展 的 科技 
2 月 4 日 ,  中共中央 政治局 常委 、 国务院 总理 、 中央 应对 新型冠状病毒 感染肺炎 疫情 工作 领导 小组 组长 李克强 主持 召开 领导 小组会 议 。 
综合 消息 : 新加坡 首 现 新型冠状病毒 社区 传播 病例  比利时 报告 首例 病例  - - - 多 国 卫生部 门 4 日 报告 本国 新增 新型冠状病毒 感染 病例 ,  其中 新加坡 首次 出现 社区 传播 病例 ,  比利时 报告 
央广网 哈尔滨 2 月 4 日 消息     4 日 晚 21 时 ,  哈尔滨市 公布 了 2 月 3 日 零时 至 2 月 4 日 零时 新增 18 例 新型冠状病毒 感染肺炎 确诊 患者 活动 轨迹 ,  提示 广大 市民 做好 防护 工作 
2019 年末 ,  从 不明 原因 肺炎 患者 下 呼吸道 分离 出 的 冠状 病毒 是 一 种 新型冠状病毒 ,  世界卫生组织 将 其 命名 为 2019- nCoV。 经过 专家 鉴定 ,  这种 病毒 会 人 感染 人 ,  且 存在 一定 范围 的 
综合 新华社 驻 外 记者 报道 : 连日来 ,  中国 全力 抗击 新型冠状病毒 感染肺炎 疫情 牵动 世人 目光 。 吉尔吉斯 斯坦 外交部长 艾达尔 别科夫 在 会见 中国 驻 吉大 使 杜德文 时 表示 ,  他 完全 支持 并 
云南 一 新型 冠状 病毒 感染 的 肺炎 患者 涉嫌 以 危险 方法 危害 公共 安全 罪 被 公安 机关 立案 侦查  - - - 云南省 景洪市 应对 新型冠状病毒 感染肺炎 疫情 工作 领导 小组 指挥部 4 日 通报 ,  景洪市 景 
大 疫 当前 ,  中国 医学 科学院 北京 协 和 医学院 的 相关 专家 第一 时间 组织 编写 了 《 协 和 新型冠状病毒 肺炎 防护 手册 》 ,  解读 与 新型冠状病毒 肺炎 有关 的 专业 问题 与 疑惑 ,  旨在 增进 大众 及 
从 今天 开始 ,  光明 网 书画 频道 联合 北京 金正德 书画院 发起 “ 众志成城 抗击 新型冠状病毒 肺炎 疫情 主题 书画展 ” 作品 征集 活动 ,  号召 全国 书画家 及 书画 爱好者 用 画笔 描绘 抗疫 感人 
新型冠状病毒 感染 的 肺炎 最 早 在 2019 年 12 月 在 我国 武汉 发现 ,  是 由 2019 新型冠状病毒 引起 的 。  二是 症状 不同 。 普通 感冒 临床 症状 较 轻 ,  上呼吸道 卡 他 症状 明显 ,  如 鼻 塞 、 流 
姜晓峰 介绍 ,  2 月 3 日 ,  鄂尔多斯 市 达拉特旗 召开 的 防控 新型冠状病毒 感染 的 肺炎 疫情 第三 次 情况 通报会 ,  已 公布 这 例 病例 的 流行病 学 调查 结果 。  姜晓峰 说 ,  据 国家 卫生 健康 委 印发 
治疗 新型冠状病毒 感染 的 肺炎 ,  中医 西医 各有所长 ,  各有 侧重 ,  优势 互补 ,  协同 取 效 。 这一 项目 要 加强 科研 攻关 ,  服务 临床 救治 。 
2 月 4 日 ,  经过 常州市 医疗 救治 专家组 评估 ,  两 名 患者 符合 国家 卫生 健康 委 新型冠状病毒 感染 的 肺炎 确诊 病例 解除 隔离 和 出院 标准 。  常州市 新型冠 
图解 | 《 防疫 病  三字经 — — 新型冠状病毒 公众 防护 指南 》 出版 ( 免费 公开 ) : 我们 相信 ,  在 以 习近平 同志 为 核心 的 党中央 坚强 领导 下 ,  我们 坚定 信念 、 科学 防治 、 同舟共济 、 群防群 
病毒 最 多存 活 几 天 ? 能 吃药 预防 吗 ? 宠物 与人 是否 会 互相 传染 ? 关于 新型冠状病毒 肺炎 ,  这 几 个 问题 有 最新 解释 ! 
如何 区分 感冒 、 流感 和 新型冠状病毒 感染肺炎 ? 什么 是 普通 感冒 ? 什么 是 流感 ? 新型冠状病毒 感染 的 肺炎 又 有何 症状 ? 
为了 抵御 来势汹汹 的 新型冠状病毒 ,  全球 网友 想 出 了 五花八门 的 “ 土法 子 ” 。  对于 疫情 的 担忧 也 是 各式各样 ,  有 怕 宠物 带 毒 的 ,  还有 甚至 担心 接到 中国 来 的 快递 会 感染 病毒 。 
当前 中国 人民 正在 与 新型冠状病毒 感染肺炎 疫情 进行 严肃 的 斗争 。 人民 群众 生命 安全 和 身体 健康 始终 是 第一 位 的 。 
新型冠状病毒 主要 是 经过 呼吸道 飞 沫 传播 ,  也 可 通过 接触 传播 。 目前 深圳市 第三 人民 医院 等 医疗 机构 在 某些 新型冠状病毒 感染 的 肺炎 确诊 病例 患者 的 粪便 中检 出 新型 冠状 病毒 核酸 
如果 附近 小区 或者 是 自己 居住 的 小区 ,  出现 新型冠状病毒 感染 的 肺炎 疑似 或 确诊 病例 ,  你 要 如何 保护 自己 和 家人 ? 有 哪些 值得 注意 的 地方 ?  外出 篇     1. 坐 电梯 会 有 感染 风险 吗 
人民网 贵阳 2 月 3 日 电 ( 王秀芳 ) 2 月 3 日 ,  记者 从 贵州省 卫生 健康 委 获悉 ,  当前 ,  贵州省 新型冠状病毒 感染 的 肺炎 患者 救治 工作 正 有力 推进 ,  救治 医疗 机构 也 积极 探索 治疗 新 方法 ,  
人民网 开罗 2 月 4 日 电 ( 记者 曲 翔 宇 ) 综合 阿联酋 通讯社 报道 ,  继 阿联酋 阿布扎比 王储 穆罕默 德 1 月 26 日 公开 表态 ,  支持 中国 抗击 新型冠状病毒 感染 的 肺炎 疫情 后 ,  阿联酋 各界 以 实际 行动 
据 海南省 卫健委 4 日 发布 的 消息 ,  2 月 3 日 0- 24 时 ,  海南省 报告 新型冠状病毒 感染 的 肺炎 新增 确诊 病例 9 例 ,  新增 重症 病例 1 例 ,  新增 死亡 病例 0 例 ,  新增 解除 重症 1 例 ,  新增 出院 病例 
感染 是 一个 综合 的 因素 ,  跟 接触 有关 、 跟 病毒 状况 有关 、 也 跟 身体 状况 有关 。 身体 有些 人 天天 在 网上 看 科普 文章 ,  但 又 不能 确定 自己 的 症状 是 不是 新型 肺炎 ,  这会 让 
中新网 武汉 2 月 4 日 电  中国科 学院 武汉 病毒 研究所 / 生物 安全 大 科学 研究 中心 、 武汉市 金银 潭 医院 及 湖北省 疾病 预防 控制 中心 合作 ,  针对 引起 武汉 肺炎 疫情 的 2019 新型冠状病毒 
截至 2 月 3 日 24 时 新型 冠状 病毒 感染 的 肺炎 疫情 最新 情况  - - - 截至 2 月 3 日 24 时 ,  国家 卫生 健康 委 收到 31 个 省 ( 自治区 、 直辖市 ) 和 新疆 生产 建设 兵团 累计 报告 确诊 病例 20438 例 ( 
在 这里 他们 经过 抗 病毒 治疗 及其 他 对症 治疗 ,  心理 疏导 ,  精心 护理 ,  病情 好转 ,  无 发烧 ,  无 身体 不适 ,  经 反复 连续 核酸 检测 均 为 阴性 ,  经 专家组 评估 ,  符合 国家 卫生 健康 委 新型冠状病毒 
新华网 2 月 4 日 电 ( 通讯员 连小华 ) 为 深入 贯彻 落实 区 、 市  、 县 、 乡党委 关于 做好 新型冠状 肺炎 病毒 的 疫情 预防 工作 ,  有效 提高 防范 工作 和 村 、 居 、 户的 安全 
中共中央 政治局 常务委员 会 2 月 3 日 召开 会议 ,  听取 中央 应对 新型冠状病毒 感染肺炎 疫情 工作 领导 小组 和 有关 部门 关于 疫情 防控 工作 情况 的 汇报 ,  研究 下 一步 疫情 防控 工作 。 
新华社 北京 2 月 3 日 电 ( 记者 伍岳 、 温馨 ) 外交部 发言人 华春莹 3 日 表示 ,  中方 希望 国际 社会 能够 理性 、 冷静 地 认识 新型冠状病毒 感染 的 肺炎 疫情 ,  并作 出 科学 、 恰当 地应 对 。  当日 
就 像 重庆 首例 治愈 出院 的 新型冠状病毒 感染 的 肺炎 患者 的 这 句 话 那样 。 疫情 不可 怕 ,  稳住 我们 能 赢 ! 
新华社 北京 2 月 3 日 电  中共中央 政治局 常务委员 会 2 月 3 日 召开 会议 ,  听取 中央 应对 新型冠状病毒 感染肺炎 疫情 工作 领导 小组 和 有关 部门 关于 疫情 防控 工作 情况 的 汇报 ,  研究 下一 步 
新华社 北京 2 月 3 日 电 ( 记者 马岩 ) 3 日 下午 举行 的 北京市 新型冠状病毒 感染 的 肺炎 疫情 防控 工作 新闻 发布会 上 ,  北京市 西城区 副 区长 缪剑虹 介绍 ,  复兴 医院 心 内科 重症 监护 室 出现 新 
科普 : 世卫组织 针对 新型冠状病毒 发布 新 一批 “ 问 与 答 ”  - - - 针对 当前 的 新型冠状病毒 疫情 ,  世界卫生组织 3 日 在 其 驻华 代表处 官方 微 信 公众 号 更新 了 一批 人们 关心 的 问答 ,  例如 
2 月 3 日 ,  国务院 应对 新型冠状病毒 感染 的 肺炎 疫情 联防 联控 机制 举行 新闻 发布会 ,  工业 和 信息化 部党组 成员 、 总工程师 田 玉龙 先生 表示 ,  到 2 月 1 日 ,  新型冠状病毒 核酸 检测 试剂 日 
2 月 3 日 ,  国务院 应对 新型冠状病毒 感染 的 肺炎 疫情 联防 联控 机制 举行 新闻 发布会 ,  工业 和 信息化 部党组 成员 、 总工程师 田 玉龙 先生 表示 ,  到 2 月 1 日 ,  新型冠状病毒 核酸 检测 试剂 日 
哈尔滨 一 新型 冠状 病毒 感染 的 肺炎 患者 产 下 健康 女婴  - - - 3 日 ,  哈尔滨市 第 六 医院 举行 新闻 通报会 称 ,  1 月 30 日 23 时 32 分 ,  哈尔滨 一 新型 冠状 病毒 感染 的 肺炎 患者 经 剖宫产 手术 ,  
为 进一步 加强 新型冠状病毒 感染肺炎 疫情 防控 工作 ,  有效 切断 病毒 传播 途径 ,  减少 人员 流动 传染 风险 ,  最大 限度 地 遏制 疫情 蔓延 ,  切实 保障 人民 群众 身体 健康 和 生命 安全 ,  结合 当前 我区 疫 
新华网 重庆 2 月 3 日 电 ( 刘磊 杨洛 2 月 2 日 ,  重庆 江北区 召开 新型冠状病毒 感染 的 肺炎 疫情 防控 工作 新闻 通气会 ,  对 近期 全区 新型冠状病毒 感染 的 肺炎 疫情 防控 
新华社 北京 2 月 2 日 电 ( 记者 申 铖 ) 中国 贸促会 2 日 向 浙江 湖州 某 制造 企业 出具 全国 首 份 新型冠状病毒 感染 的 肺炎 疫情 不可抗力 事实 性 证明 ,  助力 企业 最大 限度 减轻 因 疫情 造成 不能 
“ 在 当前 防控 新型冠状病毒 感染肺炎 的 严峻 斗争 中 ,  各级 党组织 和 广大 党员 干部 必须 牢记 人民 利益 高于 一切 ,  不 忘 初心 、 牢记 使命 ,  团结 带领 广大 人民 群众 坚决 贯彻 落实 党中央 决策 
北京 服装 学院 艺术 设计 学院 师生 制作 的 多 语言 版本 “ 防控 新型冠状病毒 儿童 绘 本 ” 2 日上 线 ,  并 开放 全球 下载 。 
据 天津市 卫健委 网站 消息 ,  2 月 2 日 0- 24 时 ,  天津市 报告 新型冠状病毒 感染 的 肺炎 新增 确诊 病例 7 例 ,  新增 危 重型 病例 0 例 ,  新增 重型 病例 2 例 ,  新增 死亡 病例 0 例 ,  新增 出院 病例 1 例 。 
经济 日报 - 中国 经济 网 记者 2 月 2 日 从 武汉 大学 人民 医院 获悉 ,  近日 ,  武汉 大学 人民 医院 与 中科院 武汉 病毒 研究所 联合 开展 研究 发现 ,  在 部分 新型冠状病毒 感染 患者 的 大便 和 肛 拭 子 中发 
央广网 武汉 2 月 3 日 消息 ( 记者 李行健 ) 据 中央 广播 电视 总台 中国 之 声 《 新闻 纵横 》 报道 ,  2 月 1 日 ,  武汉 大学 人民 医院 、 深圳 第三 人民 医院 不约而同 公布 信息 : 新型冠状病毒 在 
韩秉志 )  记者 2 月 2 日 从 武汉 大学 人民 医院 获悉 ,  近日 ,  武汉 大学 人民 医院 与 中科院 武汉 病毒 研究所 联合 开展 研究 发现 ,  在 部分 新型冠状病毒 感染 患者 的 大便 和 肛 拭 子 中 发现 病毒 
新华社 北京 2 月 2 日 电 综合 新华社 驻 外 记者 报道 : 中国 抗击 新型冠状病毒 感染肺炎 疫情 举世 关注 。 连日来 ,  多 国政 要 高度 评价 中国 为 抗击 疫情 采取 的 强有力 措施 ,  表示 坚定 支持 中国 
据 甘肃省 卫健委 网站 消息 ,  截至 2 月 2 日 20 时 ,  甘肃 新增 11 例 新型冠状病毒 感染 的 肺炎 确诊 病例 ,  全省 累计 确诊 51 例 。 通报 指 ,  截至 2 月 2 日 20 时 ,  甘肃 新增 11 例 新型冠状病毒 感染 
香港 新型冠状病毒 感染肺炎 确诊 病例 增至 15 例  - - - 香港 特区 政府 卫生 署 卫生 防护 中心 2 月 2 日 通报 ,  香港 新增 1 例 新型冠状病毒 感染 的 肺炎 确诊 病例 ,  目前 香港 确诊 病例 累计 总数 增 
德国 《 世界 报 》 当地 时间 2 月 2 日报 道 ,  首批 从 武汉 撤出 的 德国 侨民 中 ,  两 人 确诊 感染 新型冠状病毒 ,  目前 已 被 送往 法兰克福 大学 医院 隔离 。  2 月 1 日 ,  130 名 德国 侨民 从 武汉 返回 
图 为 利普金 与 钟 南山 在 广州 见面 探讨 疫情 人民网 纽约 2 月 1 日 电 ( 记者 李晓宏 ) “ 相比 当年 的 非典 防控 ,  此次 中国 抗击 新型冠状病毒 感染肺炎 疫情 有 二大 明显 进步 : 一是 病毒 检测 水准 
李克强 主持 召开 中央 应对 新型冠状病毒 感染肺炎 疫情 工作 领导 小组会 议  部署 地方 因 防控 工作 需要 灵活 安排 工作 进一步 做好 疫情 防控 和 市场 保 供 等  - - - 2 月 2 日 ,  中共中央 政治局 常委 
新华社 广州 2 月 2 日 电 ( 记者 肖思思 王攀 ) 新型冠状病毒 ( 2019- nCoV) 感染 的 肺炎 疫情 发生 以来 ,  全国 同舟共济 、 众志成城 ,  打响 了 一场 没有 硝烟 的 疫情 阻击战 。 中国 工程院 院士 、 
自 新型 冠状 病毒 肺炎 爆发 以来 ,  不仅 牵动 着 全国 人民 的 心 ,  也 牵动 着 上 海潮 廷 广告 、 上海 永 丞 公益 促进 中心 同仁 的 心 ,  上 海潮 廷 广告 及 上海 永 丞 公益 促进 中心 作为 一家 从事 广告 
确保 老人 掌握 预防 新型冠状病毒 感染 的 肺炎 的 个人 防护 措施 、 手 卫生 要求 、 卫生 和 健康 习惯 ,  避免 共用 个人 物品 ,  注意 通风 ,  落实 消毒 措施 。 倡导 老人 养成 经常 洗手 的 好 习惯 。 ,  2020- 
科普 : 世卫组织 关于 新型冠状病毒 的 四 问 四 答  - - - 面对 当前 新型冠状病毒 感染肺炎 疫情 ,  世界卫生组织 近日 在 其 官方 网站 ,  回答 了 公众 普遍 关心 的 “ 抗生素 在 预防 和 治疗 新型冠状 
科普 : 世卫组织 关于 新型冠状病毒 的 四 问 四 答  - - - 面对 当前 新型冠状病毒 感染肺炎 疫情 ,  世界卫生组织 近日 在 其 官方 网站 ,  回答 了 公众 普遍 关心 的 “ 抗生素 在 预防 和 治疗 新型冠状 
( 5) 若 出现 可疑 症状 的 老人 被 确诊 为 新型冠状病毒 感染 的 肺炎 ,  其 密切 接触 者 应接 受 14 天 医学 观察 。 病人 离开 后 ( 如 住院 、 死亡 等 ) ,  应 及时 对 住所 进行 终末 消毒 。 具体 消毒 方式 
河北省 首批 3 名 新型冠状病毒 感染 的 肺炎 患者 经过 精心 治疗 ,  已 符合 治愈 标准 ,  正式 出院 。  ( 记者 秦婧 记者 从 河北省 卫生 健康 委 了解 到 ,  今天 ,  河北省 首批 3 名 新型冠状病毒 感染 
[ 贵州 新闻 联播 ] 新型冠状病毒 感染 的 肺炎 疫情 社会 防控 工作 视频 调度 会议 召开 简介 95 新闻 栏目 推荐  首页 | 全站 地图  中央 广播 电视 总台 央 视网 版权 所有 
人民网 北京 2 月 2 日 电 ( 杨乔黄 钰 席 莉 莉 ) 据 深圳 卫健委 官方 微 博 ,  2 月 1 日 ,  深圳市 第三 人民 医院 透露 ,  该院 肝病 研究所 研究 发现 ,  在 某些 新型冠状病毒 感染 的 肺炎 确诊 患者 的 粪便 
据 媒体 报道 ,  香港 大学 研究 人员 于 1 月 31 日 公布 首批 新型冠状病毒 在 细胞 内 复制 过程 的 图像 。  研究 人员 表示 ,  每个 受 病毒 感染 的 细胞 会 衍生 出 逾 千粒 病毒 粒子 。  在 科研 人员 的 努 
连日来 ,  为 做好 新型冠状病毒 感染肺炎 防疫 ,  中国 铁路 昆明 局 集团 有限公司 在 重点 车站 加 派 工作 人员 ,  加强 预防 知识 培训 宣传 ,  做好 入 滇 旅客 体温 检测 工作 ,  助力 打 好 防疫 攻坚战 。 
坚决 打 赢 疫情 防控 阻击战 ,  坚决 确保 人民 群众 生命 安全 和 身体 健康 ,  市委 、 市政府 日前 印发 《 南充市 应对 新型冠状病毒 感染肺炎 疫情 防控 “ 十 个 共同 、 十 个 做到 ” 工作 措施 》 ,  要求 
孙先 生于 1 月 22 日 出现 发热 咳嗽 等 症状 ,  随后 前往 丰都 县 人民 医院 就 治 并 被 确诊 为 新型冠状病毒 感染 的 肺炎 患者 。  目前 ,  孙先生 体温 恢复 正常 5 天 以上 ,  无 呼吸道 症状 ,  相隔 一天 的 
据 新华社 深圳 2 月 1 日 电 ( 记者 白瑜 ) 负责 收治 深圳市 所有 新型冠状病毒 感染 确诊 病例 的 深圳市 第三 人民 医院 ,  2 月 1 日 21 时 30 分 召开 新闻 发布会 ,  称 在 确诊 患者 的 粪便 中检 测出 
2 月 1 日 ,  自治区 新型冠状病毒 感染肺炎 疫情 防控 工作 指挥部 发布 消息 ,  自 疫情 发展 以来 ,  自治区 新型冠状病毒 感染肺炎 防控 工作 指挥部 交通 保障 组 坚决 贯彻 落 实习 近 平 总书记 关于 疫情 
意大利 、 俄罗斯 、 英国 、 瑞典 、 西班牙 等 国 首次 报告 新型冠状病毒 感染肺炎 病例 。  美国 确诊 第 8 例 新型冠状病毒 肺炎 病例 ,  患者 由 武汉 返回 波士顿 。  阿联酋 通报 第 5 例 新型冠状病毒 
1 月 30 日 ,  中共中央 政治局 常委 、 国务院 总理 、 中央 应对 新型冠状病毒 感染肺炎 疫情 工作 领导 小组 组长 李克强 赴 中国 疾控中心 考察 疫情 防控 科研 攻关 情况 ,  听取 专家 和 医务 人员 对 疫情 
( 记者  彭大伟 ) 德国 巴伐利亚 州 卫生部 1 日 晚间 公布 的 信息 显示 ,  该国 确诊 新型冠状病毒 感染 病例 已 升 至 8 人 。 
截至 2 月 1 日 24 时 新型 冠状 病毒 感染 的 肺炎 疫情 最新 情况  - - - 2 月 1 日 0— 24 时 ,  31 个 省 ( 自治区 、 直辖市 ) 和 新疆 生产 建设 兵团 报告 新增 确诊 病例 2590 例 ( 湖北省 1921 例 ) ,  新增 
人民网 华盛顿 2 月 1 日 电 ( 记者 张梦旭 ) 美国 马萨诸塞 州 公共卫生 厅 2 月 1 日 证实 ,  一 名 20 多 岁 的 波士顿 男子 被 证实 感染 新型冠状病毒 ,  美国 疾病 控制 与 预防 中心 1 月 31 日 晚 将 检测 
央 视网 消息 ( 新闻 联播 ) :  连日来 ,  又 有 一些 国家 政要 通过 各种 方式 ,  纷纷 高度 评价 中方 为 抗击 疫情 所作 努力 ,  并 表达 对 中国 的 支持 。  俄罗斯 总统 普京 致电 习近平 主席 ,  对 疫情 给 
1 月 30 日 至 31 日 ,  意大利 、 俄罗斯 、 英国 、 瑞典 、 西班牙 等 国 首次 报告 新型冠状病毒 感染肺炎 病例 ,  使 包括 中国 在内 的 报告 新型冠状病毒 感染 病例 国家 增至 24 个 。 与此同时 ,  
2019 年  12 月 ,  武汉 发生 新型冠状病毒 ( 2019- nCoV) 疫情 ,  为 阻止 疫情 进一步 蔓延 ,  中国 政府 于 2020 年  1 月  23 日 对 武汉 采取 了 隔离 措施 ,  包括 北京 、 上海 等  31 个 省市 也 
昨天 ( 1 月 31 日 ) 晚上 ,  上海 药物 所 和 武汉 病毒 所 联合 发布 称 ,  研究 发现 双 黄连 口服液 可 抑制 新型冠状病毒 。 一时间 消息 通过 社交 媒体 传播 刷 屏 ,  全国 多 地 市民 连夜 在线 下 药店 排队 
视频 来源 : 龙 视 新闻 联播 人民网 哈尔滨 电 2 月 1 日 ( 杨雪楠 ) 2 月 1 日 ,  哈尔滨市 卫生 健康 委员会 发布 消息 ,  哈尔滨市 两 名 新型冠状病毒 感染 的 肺炎 确诊 患者 经过 积极 科学 治疗 后 ,  经 
当前 ,  新型冠状病毒 感染 的 肺炎 疫情 防控 工作 正处 于 关键 时期 。 疫情 发生 以来 ,  省 总工会 坚决 贯彻 落 实习 近 平 总书记 重要 指示 和 讲话 精神 ,  认真 落实 中央 和 省委 、 全总 决策 部署 ,  高度 
这个 假期 ,  新区 世 和 基因 生物 技术 有限公司 首席 执行官 邵阳 一直 带领 他 的 团队 与 时间 赛跑 ,  世 和 基因 研发 的 新型冠状病毒 检测 试剂 盒 于 1 月 27 日 推出 ,  并 正在 申请 
我国 科学家 开发 出 转 录 组 快速 建 库 新 方法  有望 助力 新型冠状病毒 测 序  - - - 北京大学 与 清华大学 联合 课题组 近期 在 国际 权威 学术 期刊 《 美国 科学院 院 刊 》 发表 论文 ,  称 开发 出 了 
央广网 北京 2 月 1 日 消息 ( 记者 车丽孙 鲁晋 据 中央 广播 电视 总台 中国 之 声 《 新闻 和 报纸 摘要 》 报道 ,  国家卫健委 昨天 ( 1 月 31 日 ) 召开 新闻 发布会 ,  介绍 新型冠状病毒 感染 的 肺炎 
中国 网 讯  2 月 1 日 下午 ,  北京 医学会 召开 发布会 ,  正式 宣布 开通 “ 北京市 新型冠状病毒 感染肺炎 在线 医生 咨询 平台 ” 。 据 北京 医学会 会长 封国生 介绍 ,  该 平台 采用 5G、 人工智能 、 视频 
本报 讯 ( 记者 马晓芳 ) 1 月 31 日 ,  自治区 党委 应对 新型冠状病毒 感染肺炎 疫情 工作 领导 小组 召开 会议 。 自治区 党委 书记 、 自治区 党委 应对 新型冠状病毒 感染肺炎 疫情 工作 领导 小组 组长 
凌晨 5 点 ,  一串 急促 的 铃声 划破 夜 的 寂静 ,  灯火 通明 的 陇 南市 武 都 区 新型冠状病毒 感染 的 肺炎 联防 联控 工作 领导 小组 办公室 气氛 骤然 紧张 起来 。 正在 值班 的 一 名 工作 人员 一个 健步 冲 
新华社 华盛顿 1 月 31 日 电 ( 记者 周舟 ) 美国 《 新英格兰 医学 杂志 》 1 月 31 日 在线 发表 的 一 篇 论文 说 ,  美国 首例 确诊 新型冠状病毒 感染肺炎 患者 接受 一 种 正在 研究 的 药物 治疗 后 ,  其 临床 
新华网 南京 2 月 1 日 电 ( 赵雅惠 ) 1 月 31 日 ,  南京市 新型冠状病毒 感染 的 肺炎 首批 两 名 确诊 患者 治愈 出院 。  患者 1,  男 ,  42 岁 ,  1 月 3 日 、 8 日 
1 月 27 日上 午 ,  宿迁市 中医院 27 名 医护 人员 签 下 了 抗击 新型冠状病毒 请战书 ,  一 页 页 摁 满红 手印 的 请战书 ,  一 声声 铿锵有力 的 誓言 ,  收获 了 无数 网友 的 点 赞 和 祝福 。  连日 
日前 ,  国家 卫生 健康 委 办公 厅 发布 《 关于 印发 新型冠状病毒 感染 的 肺炎 诊疗 方案 ( 试行 第四 版 ) 》 ,  完善 中医 治疗 方案 。 新疆 组织 专家 结合 新疆 气候 和 地域 特色 ,  制定 并 印发 了 “ 新疆 
1 月 31 日 ,  记者 从 乌鲁木 齐市 医疗 保障 局 了解 到 ,  为 全力 应对 疫情 ,  乌鲁木 齐市 医疗 保障 部门 为 自治区 三家 新型冠状病毒 感染 的 肺炎 定点 医疗 机构 ,  紧急 配置 了 社会 保障 卡 制 卡 设备 及 
记者 近日 从 同 济 大学 附属 东方 医院 获悉 ,  同 济 大学 附属 东方 医院 转化 医学 平台 与 斯 微 ( 上海 ) 生物 科技 有限公司 合作 ,  快速 推动 新型冠状病毒 mRNA 疫苗 研发 。 近期 ,  项目 已 紧急 完成 立项 
为 打 赢 新型冠状病毒 感染肺炎 疫情 防控 阻击战 、 切实 保障 人民 身体 健康 和生 产生 活 秩序 ,  遵照 党中央 指示 和 国家 卫生 健康 委 部署 ,  中国人 口 出版 社 在 健康 科普 专家 委员会 的 指导 下 ,  
为 打 赢 新型冠状病毒 感染肺炎 疫情 防控 阻击战 、 切实 保障 人民 身体 健康 和生 产生 活 秩序 ,  遵照 党中央 指示 和 国家 卫生 健康 委 部署 ,  中国人 口 出版 社 在 健康 科普 专家 委员会 的 指导 下 ,  
2020 年 1 月 30 日 ,  黑龙江省 卫生 健康 委员会 、 黑龙江省 疾病 预防 控制 中心 联合 黑龙江 出版 集团 所属 黑龙江 科学技术 出版社 出版 的 全国 首 本 以 绘图 文本 形式 介绍 新型冠状病毒 防护 科普 
无论是 普通 感冒 、 流感 还是 新型冠状病毒 感染 的 肺炎 ,  除了 药物 对症 治疗 ,  还要 提高 自身 抵抗力 : 注意 休息 ,  避免 受凉 、 淋 雨 、 过度 疲劳 ; 坚决 戒烟 、 戒 酒 ,  每天 至少 饮用 2000 毫升 水 ; 
1 月 25 日 ,  面对 新型冠状病毒 感染 的 肺炎 疫情 ,  我省 全面 动员 ,  迅速 行动 ,  及时 启动 重大 突发 公共卫生事件 一级 响应 ,  组织 各方 力量 开展 防控 ,  多 措 并举 切断 病毒 传播 链条 和 渠道 ,  坚决 
湖北 新型冠状病毒 感染 的 肺炎 新增 确诊 1347 例  新增 死亡 45 例  - - - 湖北省 卫生 健康 委员会 1 日 发布 通报 说 ,  2020 年 1 月 31 日 0 时 - 24 时 ,  湖北省 新增 新型冠状病毒 感染 的 肺炎 病例 
1 月 31 日 ,  四川省 新型冠状病毒 感染 的 肺炎 病例 确认 专家组 确认 我省 新增 新型冠状病毒 感染 的 肺炎 病例 36 例 ,  其中 4 例 出现 在 广安 。 至此 ,  广安 累积 报告 确诊 病例 13 例 。 
人民网 罗马 1 月 31 日 电 ( 记者 孔歌 意大利 政府 31 日 宣布 进入 国家 紧急状态 ,  并 拨款 500 万 欧元 应对 新型冠状病毒 疫情 。 该 紧急状态 预计 将 持续 六 个 月 。 意大利 总理 孔特在 昨天 的 
首先 ,  冠状 病毒 需要 在 体液 环境 中 才能 存活 。 越 厉害 的 病毒 ,  对 传播 条件 的 要求 越 苛刻 。 对于 新型冠状病毒 ,  导致 呼吸道 和 肺部 疾病 ,  最 普遍 的 是 飞 沫 传播 了 ,  也就是说 ,  唾液 中 含 
全新 “ 网络 ” 防 阻 新型冠状病毒  - - - 面对 严峻 的 疫情 形势 ,  需要 从 发现 传染源 、 切断 传播 途径 、 保护 易 感 人群 三个 主要 环节 出发 ,  构建 一 种 全新 的 “ 平时 、 适时 、 急 时 ” 的 
经过 治疗 ,  武汉市 已 有 103 例 新型冠状病毒 感染 的 肺炎 患者 治愈 出院 。 这 是 武汉市 市长 周先旺 31 日 在 湖北 新型冠状病毒 感染 的 肺炎 疫情 防控 工作 例行 新闻 发布会 上 透露 的 消息 。 
中新 社 旧金山 1 月 31 日 电  全球 多 家 科研 机构 的 研究 人员 正在 对 新型冠状病毒 进行 研究 ,  希望 能 在 短期 内 研发 出 可用 于 临床 试验 的 疫苗 。  《 纽约 时报 》 报道 称 ,  1 月 10 日 ,  中国 
原 标题 :  离 新型冠状病毒 最近 的 人  图 为 新型冠状病毒 核酸 检测 中 。 李轶平 摄  “ 检验科 的 同志 ,  是 距离 新型冠状病毒 最近 的 人 。 明知 病毒 凶险 ,  但 过年 
1 月 31 日 0— 24 时 ,  31 个 省 ( 自治区 、 直辖市 ) 和 新疆 生产 建设 兵团 报告 新增 确诊 病例 2102 例 ,  新增 重症 病例 268 例 ,  新增 死亡 病例 46 例 ( 湖北省 45 例 、 重庆市 1 例 ) ,  新增 治愈 出院 
国家卫健委 : 国内 新型冠状病毒 感染 的 肺炎 病例 确诊 11791 例  31 日 新增 确诊 病例 2102 例  - - - 记者 1 日 从 国家卫健委 获悉 ,  1 月 31 日 0— 24 时 ,  31 个 省 ( 自治区 、 直辖市 ) 和 新疆 
据 上海市 卫生 健康 委员会 微 信 公众 号 消息 ,  2020 年 1 月 31 日 12— 24 时 ,  上海市 排除 新型冠状病毒 感染 的 肺炎 疑似 病例 51 例 ,  新增 确诊 病例 18 例 ,  其中 外地 来 沪 人员 6 例 ,  上海市 常住 
浙江省 疾控中心 和 广东省 疾控中心 也 分别 于 1 月 24 日 和 1 月 27 日 分离 出 该省 的 第一 株 新型冠状病毒 毒 株 ,  为 后续 病毒 研究 、 药物 疫苗 研发 和 快速 检测 试剂 研制 提供 了 科学 支撑 。 
中新网 上海 1 月 31 日 电  ( 夏 宾  郑莹莹 ) 据 中国科 学院 1 月 31 日 晚 发布 ,  双 黄连 口服液 可 抑制 新型冠状病毒 ,  中国科 学院 上海 药物 所 和 武汉 病毒 所 经过 联合 研究 ,  初步 发现 中成药 
新华社 北京 1 月 31 日 电 1 月 31 日 ,  中共中央 政治局 常委 、 国务院 总理 、 中央 应对 新型冠状病毒 感染肺炎 疫情 工作 领导 小组 组长 李克强 主持 召开 领导 小组会 议 。  中共中央 政治局 常委 
2020 年 2 月 1 日 0- 24 时 ,  新疆 ( 含 兵团 ) 报告 新型冠状病毒 感染 的 肺炎 新增 确诊 病例 3 例 ,  新增 重症 病例 0 例 ,  新增 危 重症 病例 0 例 ,  新增 死亡 病例 0 例 ,  新增 出院 病例 0 例 。 其中 :  
人民网 徐州 1 月 31 日 电 ( 闫 峰 ) 据 江苏 徐州市 疾控中心 最新 发布 的 疫情 通报 ( 8 号 ) 显示 ,  自 1 月 30 日 10 时至 31 日 17 时 ,  徐州市 新增 新型冠状病毒 病原 学 检测 阳性 19 例 ,  待 省 复核 
陈焕春 说 ,  相关 研究 发现 ,  新型冠状病毒 与 SARS 冠状 病毒 存在 相关性 ,  但 并不 相同 ,  新型冠状病毒 不是 SARS 冠状 病毒 。  “ 逆行 ” 青春 担 使命  连 线 一线 “ 战 疫 ” 青年  新冠肺炎 疫情 
国家 卫生 健康 委 定于 2 月 1 日 下午 15 时 在 委 机关 西直门 办公区 新闻 发布厅 召开 新闻 发布会 ,  介绍 新型冠状病毒 感染 的 肺炎 疫情 防控 工作 中 孕产妇 、 婴幼儿 和 托 育 机构 的 健康 防护 情况 
据 俄罗斯 卫星 网 31 日报 道 ,  俄 副 总理 表示 ,  俄罗斯 发现 两 例 新型冠状病毒 感染 病例 。  中新网 1 月 31 日 电  据 俄罗斯 卫星 网 31 日报 道 ,  俄 副 总理 表示 ,  俄罗斯 发现 两 例 新型冠状病 
为 防止 新型冠状病毒 感染 的 肺炎 疫情 继续 传播 和 扩散 ,  保障 人民 群众 的 健康 ,  维持 正常 的 生产 、 生活 和 交通 秩序 ,  中国 疾病 预防 控制 中心 第一 时间 投入 到 抗疫 一线 ,  进行 技术 指导 、 
而 这些 ,  都 是 由于 2019 年 12 月 出现 的 一 种 病毒 — — 2019 新型冠状病毒 ( 2019- novel coronavirus,  2019- nCoV) 。  或许 大家 现在 听到 “ 病毒 ” ,  已经 不觉 得 陌生 。 但 其实 直到 19
1 月 31 日 下午 5 时 15 分 ,  连云港 新型冠状病毒 感染 的 肺炎 患者 刘某 出院 。 他 是 江苏省 第三 例 出院 的 病例 。  当天 下午 刘某戴 着 口罩 ,  出现 在 医院 门前 ,  抱 着 一 束 鲜花 。  刘某 
汇聚 起 战胜 疫 魔 的 无穷 力量 — — 辽宁 收治 新型冠状病毒 感染 的 肺炎 患者 定点 医院 见闻  - - - 声音 嘶哑 ,  血丝 满眼 ,  瘦弱 之 躯 竟 如此 坚强 。 冲锋 在 抗疫 前线 ,  5 天 5 夜 没 咋 合眼 - - 45
1 月 31 日 ,  青海省 新型冠状病毒 感染 的 肺炎 疫情 防控 处置 工作 指挥部 在 西宁 召开 第二 场 新闻 发布会 。 会议 通报 了 近期 西宁市 新型冠状病毒 感染 的 肺炎 确诊 病例 调查 处置 情况 、 青海省 
这些 项目 中 ,  有 很多 “ 硬 核 ” 含量 很 高的 科技 攻关 任务 ,  将 对 防控 新型冠状病毒 肺炎 起到 重要 的 科技 支撑 。 
近日 ,  记者 采访 安徽 医科 大学 药学院 联合 安徽 医科 大学 第一 附属 医院 药剂科 临床 药师 ,  帮 您 整理 、 梳理 了 新型冠状病毒 肺炎 防治 中 涉及 的 那些 药 ,  以及 可能 存在 的 一些 用药 误区 。  一 
自治区 卫生 健康 委 最新 通报 ,  1 月 30 日 0 时至 24 时 ,  自治区 报告 新型冠状病毒 感染 的 肺炎 新增 确诊 病例 3 例 。 其中 ,  乌鲁木 齐市 确诊 病例 1 例 、 伊犁 州 确诊 病例 1 例 、 阿克苏 地区 确诊 
人民网 北京 1 月 31 日 电 据 陕西省 卫健委 网站 消息 ,  截至 1 月 31 日 10 时 ,  陕西 新增 24 例 新型冠状病毒 感染 的 肺炎 确诊 病例 ,  新增 疑似 病例 47 例 。 新增 确诊 病例 中 ,  西安市 10 例 、 咸阳 
国家卫健委 : 国内 新型冠状病毒 感染 的 肺炎 病例 确诊 9692 例  30 日 新增 确诊 病例 1982 例  - - - 记者 31 日 从 国家卫健委 获悉 ,  1 月 30 日 0- 24 时 ,  31 个 省 ( 自治区 、 直辖市 ) 和 新疆 
全国 新增 新型冠状病毒 感染 的 肺炎 确诊 病例 1982 例 2020 年 01 月 31 日 07: 54 来源 : 人民网  人民网 北京 1 月 31 日 电  据 国家 卫生 健康 委员会 官方 网站 消息 ,  1 月 30 日 0- 24 时 ,  31 个 
新型冠状病毒 来势汹汹 ,  我们 应当 如何 做好 自我 防范 呢 ? 请 看 关于 新型冠状病毒 感染 的 肺炎 100 条 科学 信息 。 
新华社 北京 1 月 30 日 电 ( 记者 李嘉瑞 ) 记者 从 30 日 举行 的 北京市 新型冠状病毒 感染 的 肺炎 疫情 防控 工作 新闻 发布会 上 了解 到 ,  北京市 已经 完成 对 334 个 呼吸道 症状 病例 检测 样本 的 分 
人民网 北京 1 月 31 日 电  据 外交部 网站 消息 ,  外交部 发言人 华春莹 31 日就 世界卫生组织 发布 新型冠状病毒 感染 的 肺炎 疫情 为 “ 国际 关注 的 突发 公共卫生事件 ” 回答 记者 提问 。 问 : 
新华社 北京 1 月 31 日 电  外交部 发言人 华春莹 31 日就 世界卫生组织 发布 新型冠状病毒 感染 的 肺炎 疫情 为 “ 国际 关注 的 突发 公共卫生事件 ” 回答 记者 提问 。  有 记者 问 : 日前 ,  世界 
1 月 30 日 ,  菲律宾 卫生部 ( DOH) 召开 新闻 发布会 ,  证实 菲律宾 出现 首例 确认 “ 新型冠状病毒 ” 感染者 ,  患者 为 一 名来 自 武汉 的 38 岁 中国 女性 公民 。 为 防止 感染 ,  马尼拉 街头 人们 纷纷 戴 
当地 时间 1 月 30 日 晚 ,  世界卫生组织 宣布 ,  将 新型冠状病毒 疫情 列为 国际 关注 的 突发 公共卫生事件 。 世界卫生组织 总 干事 谭德 塞 宣布 ,  主要 基于 中国 感染者 数量 增加 、 多 个 国家 都 
这 是 一场 没有 硝烟 的 战争 ,  新型冠状病毒 感染 的 肺炎 疫情 肆虐 ,  防疫 抗疫 十万火急 ; 这 是 一 支 逆向 而 行 的 队伍 ,  关键 时刻 他们 奋勇 向前 、 全力以赴 ,  毅然 扛 起 疫情 防控 重任 。 他们 
餐饮 服务 提供者 新型冠状病毒 感染肺炎 疫情 防控 指南  为 指导 餐饮 服务 提供者 做好 新型冠状病毒 感染 的 肺炎 疫情 防控 工作 ,  特 提出 如下 防控 指南 。 严格 落实 员工 个人 卫生 及 防护 措施 ,  
中新 社 悉尼 1 月 30 日 电 ( 记者 陶社兰 ) 澳大利亚 确诊 新型冠状病毒 感染者 30 日增 至 8 例 ,  其中 新南 威尔士 州 4 例 ,  维多利亚 州 3 例 ,  昆士兰州 1 例 。 针对 新州 还有 6 例 疑似 病例 正在 
关注 新华网     官方 治疗 的 中 药方 来 了 ! 新型冠状病毒 感染 的 肺炎 可以 这么 治 。  
本报 讯 1 月 29 日 ,  省委 召开 常委会 会议 暨 省委 应对 新型冠状病毒 感染肺炎 疫情 工作 领导 小组会 议 ,  传达 学 习习 近 平 总书记 近期 对 各级 党组织 和 广大 党员 干部 作出 的 重要 指示 和 《 中共 
立足 纪检 监察 职责 定位 ,  中央 纪委 国家 监 委 近日 印发 《 关于 贯彻 党中央 部署 要求 、 做好 新型冠状病毒 感染肺炎 疫情 防控 监督 工作 的 通知 》 ,  对 做好 新型冠状病毒 感染肺炎 疫情 的 防控 
近日 ,  中央 组织部 从 代 中央 管理 党费 中 给 31 个 省区 市 、 中央 有关 部门 ( 系统 ) 划拨 专项 资金 10800 万元 ,  用于 支持 各 地区 各 有关 部门 ( 系统 ) 开展 新型冠状病毒 感染 的 肺炎 疫情 防控 
3 根据 近期 的 临床 资料 看 ,  病毒 的 传播 力 似乎 有所 增强 。  4 目前 新型冠状病毒 传染源 尚未 找到 。  5 目前 还 没 发现 病毒 发生 变异 。  6 新型冠状病毒 与 SARS 同源 性 达 85% 。  7 新型 
110 分钟 内 出 结果  粤 新型冠状病毒 检测 试剂 经 应急 审批 上市  - - - 广东省 药品 监管 局 将 继续 梳理 广东省 在 研 在 检 在 审 项目 ,  根据 疫情 需要 ,  积极 落实 应急 审批 职责 ,  保证 产品 安全 
美国 东部 时间 上午 11 点 ,  世界卫生组织 在 日内瓦 世卫组织 总部 通报 新型冠状病毒 感染 的 肺炎 的 情况 。 世卫组织 突发 卫生 事件 规划 执行主 任 ,  高级 顾问 迈 克 尔 · 瑞安 博士 发表 讲话 ,  盛赞 
根据 近期 的 临床 资料 看 ,  病毒 的 传播 力 似乎 有所 增强 。  4 目前 新型冠状病毒 传染源 尚未 找到 。  5 目前 还 没 发现 病毒 发生 变异 。  6 新型冠状病毒 与 SARS 同源 性 达 85% 。  7 
根据 近期 的 临床 资料 看 ,  病毒 的 传播 力 似乎 有所 增强 。  4 目前 新型冠状病毒 传染源 尚未 找到 。  5 目前 还 没 发现 病毒 发生 变异 。  6 新型冠状病毒 与 SARS 同源 性 达 85% 。  7 
1 月 29 日 ,  重庆 威斯 腾 生物 医药 科技 有限公司 接到 市 新型冠状病毒 感染 的 肺炎 疫情 防控 医疗 物资 保障 工 检测 试剂 盒 作 组 办公 室 的 相关 通知 ,  同意 生产 新型冠状病毒 
西藏 自治区 卫生 健康 委员会 30 日 发布 消息 称 ,  西藏 确诊 首例 新型冠状病毒 感染 的 肺炎 病例 。  王泽昊 ) 西藏 自治区 卫生 健康 委员会 30 日 发布 消息 称 ,  西藏 确诊 首例 新型冠状病毒 感染 
本报 讯  ( 记者  陈维灯 ) 1 月 29 日 ,  在 万 州区 重庆 三峡 中心 医院 医护 人员 的 精心 诊治 和 护理 下 ,  该院 一 名 确诊 的 新型冠状病毒 感染 的 肺炎 患者 救治 情况 良好 ,  符合 出院 标准 ,  于 当日 
新华社 武汉 1 月 29 日 电  中国科 学院 武汉 病毒 研究所 在 新型冠状病毒 研究 方面 取得 突破 ,  已 筛选 出 几 种 能 在 细胞 层面 较 好 抑制 这一 病毒 的 药物 ,  具有 潜在 临床 应用 价值 。  这 是 记者 
新华社 日内瓦 1 月 29 日 电 ( 记者 聂晓阳  陈俊侠 ) 连日来 ,  世界卫生组织 官员 及 专家 通过 视频 发布 、 记者会 及 接受 采访 等 形式 ,  陆续 就 目前 全球 民众 广为 关注 的 新型冠状病毒 一些 问题 
《 新型冠状病毒 感染 的 肺炎 诊疗 方案 ( 试行 第四 版 ) 》 发布  藿 香 正气 等 多 个中 成药 获 推荐  - - - 1 月 27 日 ,  国家 卫生 健康 委 办公 厅 、 国家 中医药 管理局 办公室 发布 关于 印发 新型 
疫情 是 一场 迫在眉睫 的 危机 ,  我们 用 战时 状态 应对 ,  当前 正处 在 一个 紧绷 态 。  疫情 不会 是 一场 持久战 ,  只要 足够 认真 应对 ,  也许 未来 不久 就 能 迎来 转机 。  这 两 天 ,  钟 南山 
最近 ,  新型冠状病毒 肺炎 来势汹汹 ,  牵动 着 全国 人民 的 心 。 就 在 27 日上 午 ,  闵行区 区级 机关 党工委 与 团区委 发布 了 闵行 防控 新型冠状病毒 肺炎 志愿者 招募 倡议书 ,  积极 参与 防控 
中新网 1 月 30 日 电  据 日本 共同社 报道 ,  日本 厚生 劳动 省 30 日 发布 消息 称 ,  搭乘 日本 政府 所 派 全日 空包 机 29 日 返回 日本 的 日 侨 中 ,  有 3 人 检出 感染 新型冠状病毒 。 其中 2 人 没有 
为 严格 控制 新型冠状病毒 感染 的 肺炎 疫情 通过 道路 运输 途径 传播 ,  进一步 做好 “ 防 输入 、 防 输出 、 防 扩散 ” 工作 ,  现 将 有关 事项 公告 如下 :  一 、 从 即日 起 ,  各 有关 市 ( 地 ) 、 省 
西藏 自治区 首例 疑似 病例 张 某某 ,  病例 样本 经 自治区 疾病 预防 控制 中心 检测 ,  中国 疾病 预防 控制 中心 实验室 复核 检测 ,  并 根据 临床 表现 和 自治区 专家组 会诊 研 判 ,  确认 为 新型冠状病毒 
“ 这 一批 病人 的 临床 症状 都 得到 有效 控制 ,  且 两 次 病毒 核酸 检测 均 为 阴性 ,  达到 出院 标准 。 同样 在 1 月 28 日 ,  武汉市 肺科 医院 5 名 新型冠状病毒 感染 的 肺炎 患者 经过 治疗 后 康复 出院 
国家卫健委 : 国内 新型冠状病毒 感染 的 肺炎 病例 7711 例  29 日新 增 1737 例  - - - 1 月 29 日 0- 24 时 ,  31 个 省 ( 自治区 、 直辖市 ) 和 新疆 生产 建设 兵团 报告 新增 确诊 病例 1737 例 ( 西藏 
1 月 29 日 ,  四川 新闻网 记者 从 广安 市 卫生 健康 委 官方 网站 获悉 ,  今日 ,  四川 大学 华西 广安 医院 ( 广安 市 人民 医院 ) 传来 好消息 : 经过 医护 人员 的 精心 救治 ,  广安 首例 新型冠状病毒 感染 的 
题 : 隔绝 疫情 ,  不 隔 真情 — — 新型冠状病毒 感染 的 肺炎 疫情 防控 焦点 扫描 之 六  民政部 要求 切实 做好 疫情 防控 期间 有关 社会 救助 工作 ,  加大 新型冠状病毒 感染 的 肺炎 患者 临时 救助 力度 ; 
1 月 29 日 ,  中共中央 政治局 常委 、 国务院 总理 、 中央 应对 新型冠状病毒 感染肺炎 疫情 工作 领导 小组 组长 李克强 主持 召开 领导 小组会 议 ,  进一步 研究 疫情 防控 形势 ,  部署 有 针对性 加强 防控 
新华社 拉萨 1 月 30 日 电 ( 记者 白少波 、 王泽昊 ) 西藏 自治区 卫生 健康 委员会 30 日 发布 消息 称 ,  西藏 确诊 首例 新型冠状病毒 感染 的 肺炎 病例 。  据 
经过 医院 精心 救治 和 护理 ,  29 日 安徽 、 山东 、 重庆 、 贵州 、 海南 、 山西 等 省市 多位 新型冠状病毒 感染 的 肺炎 患者 治愈 出院 。 
新华社 北京 2020 年 1 月 29 日 电  综合 新华社 驻 外 记者 报道 : 中国 新型冠状病毒 感染肺炎 疫情 牵动 着 各国 友人 和 海外 华侨 华人 的 心 ,  他们 纷纷 捐献 资金 或 医疗 物资 ,  支援 中国 疫情 防控 工作 
1 月 28 日 ,  国家卫健委 高 级别 专家组 成员 、 中国 工程院 院士 李兰娟 领导 的 国家 重点 实验室 分离 到 三 株 新型冠状病毒 毒 株 。 这 意味着 什么 ? 还要 多久 才能 出 疫苗 ? 李兰娟 院士 这样 回答 。 
自 “ 新型冠状病毒 肺炎 ” 疫情 发生 以来 ,  公众 对 疫情 的 动态 情况 时刻 关注 ,  武汉 的 疫情 情况 更 是 牵动 人心 ,  为 积极 防控 新型 肺炎 病毒 ,  减少 交叉 感染 ,  减轻 公众 恐慌 情绪 ,  深圳市 卫健委 
人民网 银川 1 月 29 日 电 ( 梁宏鑫 ) 今天 下午 ,  宁夏 应对 新型冠状病毒 感染 的 肺炎 疫情 工作 指挥部 办公室 发布 公告 。 为 进一步 规范 养老 机构 等 民政 服务 机构 疫情 防控 ,  有效 防止 病毒 传播 
中新 社 北京 1 月 29 日 电  截至 北京 时间 1 月 29 日 14 时 ,  中国 以外 共有 15 个 国家 累计 确诊 新型冠状病毒 感染 病例 66 例 ,  包括 泰国 14 例 ,  日本 、 新加坡 、 马来西亚 各 7 例 ,  美国 和 
中国科 学院 武汉 分院 29 日 发布 文章 称 ,  武汉 病毒 所 正 开展 新型冠状病毒 感染 的 抗病 毒 药物 筛选 、 疫苗 研发 等 工作 。 
29 日 下午 ,  国家卫健委 公布 了 家庭 、 公共场所 、 公共 交通 等 多 个 版本 的 新型冠状病毒 感染肺炎 的 预防 指南 。 
哈密市 委 、 市政府 坚决 贯彻 落 实习 近 平 总书记 关于 新型冠状病毒 疫情 防控 工作 的 重要 讲话 和 重要 指示 精神 ,  贯彻 落实 自治区 党委 工作部 署 ,  按照 重大 突发 公共卫生事件 一级 响应 机制 要求 
记者 从 宁夏 回族 自治区 有关 部门 获悉 ,  新型冠状病毒 感染 的 肺炎 疫情 防控 工作 启动 以来 ,  宁夏 各地 、 各 有关 部门 单位 ,  坚守 “ 不 发生 二 代 病例 、 不 发生 医护 人员 感染 、 不 发生 死亡 
1. 目前 研究 证据 表明 ,  新型冠状病毒 更 怕 热 还是 更 怕 冷 ?  冠状 病毒 对 热 较为 敏感 ,  - 60℃ 可 保存 数 年 ,  病毒 在 4℃ 合适 维持 液 中 为 中等 稳定 ,  但 随着 温度 的 升高 ,  病毒 的 抵抗力 下 
卫生 临床 中心 科研 部门 传来 好消息 ,  由 新发与 再现 传染病 研究所 所长 徐建青 带领 的 科研 团队 ,  经过 6 年 不懈努力 ,  研制 出 一 款 抗 病毒 喷 剂 可用 于 新型冠状病毒 肺炎 应急 病房 职业 防护 ,  
1 月 28 日 ,  省委 副 书记 、 省长 、 指挥部 指挥长 尹力 主持 召开 省 应对 新型冠状病毒 感染肺炎 疫情 应急 指挥部 第 二次 会议 ,  听取 各 工作组 和 成都市 相关 工作 开展 情况 汇报 ,  安排 部署 当前 
美国 疾病 控制 和 预防 中心 28 日 宣布 ,  为 应对 新型冠状病毒 ,  将 把 进行 入境 排查 的 美国 机场 数目 从 目前 的 5 个 扩大 至 20 个 。 
法国 新增 1 例 新型冠状病毒 感染 的 肺炎 确诊 病例 ,  累计 确诊 4 例 。  德国 新增 3 例 新型冠状病毒 感染 的 肺炎 病例 ,  累计 4 例 。  日本 政府 28 日 正式 将 新型冠状病毒 引发 的 肺炎 列为 “ 指定 
省 本级 定点 医药 机构 对于 确诊 新型冠状病毒 感染 的 肺炎 的 异地 就医 患者 ,  先 救治 后 结算 ,  报销 不 执行 异地 转 外 就医 支付 比例 调减 规定 。 
截至 1 月 28 日 24 时 新型 冠状 病毒 感染 的 肺炎 疫情 最新 情况  - - - 1 月 28 日 0- 24 时 ,  31 个 省 ( 区 、 市 ) 报告 新增 确诊 病例 1459 例 ,  新增 重症 病例 263 例 ,  新增 死亡 病例 26 例 ( 湖北省 
人民网 北京 1 月 29 日 电  据 湖北省 卫健委 网站 消息 ,  2020 年 1 月 28 日 0 时 - 24 时 ,  湖北省 新增 新型冠状病毒 感染 的 肺炎 病例 840 例 ( 武汉市 新增 315 例 、 黄石市 新增 33 例 、 十堰市 
2020 年 1 月 29 日 0- 24 时 ,  自治区 报告 新型冠状病毒 感染 的 肺炎 新增 确诊 病例 1 例 ,  新增 重症 病例 0 例 ,  新增 死亡 病例 0 例 ,  新增 出院 病例 0 例 。 其中 :  新增 确诊 病例 中 ,  乌鲁木齐 市 1
1、 如何 保护 自己 远离 新型冠状病毒 的 肺炎 传染 ?  ( 1) 勤 洗手 。 使用 肥皂 或 洗手 液 并用 流动 水洗 手 ,  用 一次性 纸 巾 或 干净 毛巾 擦 手 。 双手 接触 呼吸道 分泌 物 后 ( 如 打喷嚏 后 ) 应 
中国 网 1 月 28 日 讯  日前 ,  应急 总医院 发布 《 新型冠状病毒 感染 的 肺炎 防控 知识 手册 》 ,  分 工作 区域 防护 、 个人 防护 、 居家 防护 ,  同时 介绍 了 新型冠状病毒 感染 的 肺炎 相关 知识 及 就医 
【 新型冠状病毒 科普 知识 】 ( 二十三 )  专家 说 : 病毒 是 如何 传播 的 ? 中央 广电 总台 国际 在线  2020- 01- 28 22: 14: 23   来源 : 健康 中国热 : 李云龙 58 岁 被 逼 自杀 ,   留下 6
国家卫健委 就 新型冠状病毒 感染 的 肺炎 疫情 防控 工作 举行 新闻 发布会  国家卫健委 就 新型冠状病毒 感染 的 肺炎 疫情 防控 工作 举行 新闻 发布会  2020- 02- 03 15: 05 合肥 : 加强 公交 
国家卫健委 28 日 通报 ,  27 日 30 个 省 ( 区 、 市 ) 报告 新增 新型冠状病毒 感染 的 肺炎 确诊 病例 1771 例 ,  新增 死亡 病例 26 例 。 面对 疫情 加快 蔓延 的 严重 形势 ,  各地 健全 区县 、 街 镇 、 城乡 社 
黑龙江省 新型冠状病毒 感染 的 肺炎 疫情 联防 联控 工作 新闻 发布会 。 焦洋摄 人民网 哈尔滨 1 月 28 日 电           1 月 28 日 ,  黑龙江省 政府 新闻办 举行 新型冠状病毒 感染 的 肺炎 疫情 联防 联 
新加坡 新增 2 例 新型冠状病毒 感染 的 肺炎 确诊 病例 ,  累计 确诊 7 例 ,  宣布 将 禁止 湖北 籍 旅客 入境 。  泰国 新增 6 例 新型冠状病毒 感染 的 肺炎 确诊 病例 ,  累计 确诊 14 例 。  韩国 决定 近日 安排 
1 月 28 日上 午 ,  自治区 召开 新型冠状病毒 感染 的 肺炎 疫情 防控 工作 视频 会议 ,  进一步 传达 学习 贯彻 习近平 总书记 重要 讲话 和 重要 指示 精神 ,  研究 部署 疫情 防控 工作 。 自治区 党委 书记 、 自 
人民网 苏州 1 月 28 日 电 ( 记者 王继亮 ) 28 日 ,  江苏省 卫健委 通报 ,  截至 2020 年 1 月 27 日 24 时 ,  苏州市 累计 报告 新型冠状病毒 感染 的 肺炎 确诊 病例 12 例 。 随后 ,  苏州市 卫健委 对 相关 
1 月 26 日 ,  辽宁省 新型冠状病毒 感染 的 肺炎 疫情 防控 指挥部 会议 在 沈阳 召开 。 会议 决定 ,  按照 中央 要求 ,  辽宁省 委 、 省政府 成立 省 新型冠状病毒 感染 的 肺炎 疫情 防控 指挥部 ,  在 省委 
据 外 媒 报道 ,  当地 时间 26 日 ,  世界卫生组织 ( WHO) 表示 ,  将 新型冠状病毒 疫情 在 全球 范围 内 的 风险 改 为 高风险 ,  并 承认 该 组织 此 前指 风险 中等 的 说法不 正确 。 据 报道 ,  在 26 日新 
人民网 上海 1 月 28 日 电 ( 轩 召 强 ) 面对 新型冠状病毒 肺炎 疫情 的 蔓延 ,  全国 上下 开展 联防 联控 工作 的 同时 ,  对 新型冠状病毒 的 疫苗 研发 工作 也 提 上 日程 。 记者 今日 获悉 ,  同 济 大学 
27 日 9 时 ,  自治区 疾控中心 新型冠状病毒 核酸 检测 结果 为 阳性 。 经 自治区 新型冠状病毒 感染 的 肺炎 诊疗 专家组 评估 ,  确认 为 新型冠状病毒 感染 的 肺炎 确诊 病例 ; 27 日 晚 ,  由 吴忠市 
若 出现 新型冠状病毒 感染 可疑 症状 ( 包括 发热 、 咳嗽 、 咽 痛 、 胸闷 、 呼吸 困难 、 轻度 纳 差 、 乏力 、 精神 稍 差 、 恶心 呕吐 、 腹泻 、 头痛 、 心慌 、 结膜炎 、 轻度 四肢 或 腰 背部 肌肉 酸痛 
“ 从 目前 的 情况 看 ,  95% 以上 的 新型冠状病毒 肺炎 病例 都 与 武汉 有关 。 ” 中国 医学 科学院 呼吸 病 学 研究院 常务 副 院长 ,  中 日 医院 副 院长 、 呼吸 中心 常务 副 主任 曹彬 表示 。 
各省 、 自治区 、 直辖市 及 新疆 生产 建设 兵团 卫生 健康 委 、 中医药 管理部 门 :  为 进一步 做好 新型冠状病毒 感染 的 肺炎 病例 诊断 和 医疗 救治 工作 ,  我们 组织 专家 对 诊疗 方案 进行 修订 ,  
各区 人民政府 ,  市政府 各 委 、 办 、 局 ,  各 市属 机构 :  为 贯彻 落实 《 北京市 人民政府 关于 进一步 明确 责任 加强 新型冠状病毒 感染 的 肺炎 预防 控制 工作 的 通知 》 ( 京政 发 〔 2020〕 2 号 ) 
当前 ,  新型冠状病毒 疫情 进入 较 复杂 时期 ,  1 月 27 日 ,  中国 医学 科学院 特 组织 中国 医学 科学院 病原 生物学 研究所 所长 金奇  中国 医学 科学院 基础 医学 研究所 流行病 学 与 卫生 统计学 系 
新型冠状病毒 传播 途径 与 预防 指南 疾病 预防 控制 局  |  2020 年 01 月 27 日  22: 09 原 标题 : 新型冠状病毒 传播 途径 与 预防 指南 编辑 : 田宏  责任 编辑 : 刘亮 新型冠状病毒  传播 途径 
现在 ,  新型冠状病毒 感染 的 肺炎 患者 每天 都 在 增加 。 截至 1 月 26 日 24 时 ,   国内 新型冠状病毒 感染 的 肺炎 病例 确诊 2744 例 ,  26 日 新增 确诊 病例 769 例 。 面对 疫情 ,  严防 严控是 重要 举措 
今天 ( 1 月 27 日 ) ,  浙江省 对外 宣布 ,  浙江省 疾控中心 生物 安全 三级 实验室 已经 成功 分离 出 新型 冠状 病毒 毒 株 ,  这 是 继 国家 疾控中心 之后 我国 第二 个 成功 分离 出 新型 冠状 病毒 毒 株 的 
为 坚决 有效 遏制 新型冠状病毒 感染 的 肺炎 疫情 在 全市 发生 和 扩散 ,  确保 广大 人民 群众 的 生命 安全 和 身体 健康 ,  依据 《 中华 人民 共和国 传染病 防治法 》 《 中华 人民 共和国 突发 事件 应对 
人民网 上海 1 月 27 日 电 “ 我 报名 ,  请 让 我 去 ! ” 新型冠状病毒 肺炎 的 疫情 始终 牵动 所有 人 ,  争分夺秒 的 战场 上 ,  交大 人 主动 请缨 ,  冲 上 一线 与 时间 赛跑 ,  援助 疫情 防治 工作 ,  除夕 
中新网 1 月 27 日 电  据 青岛市 卫生 健康 委员会 官方 微 博 消息 ,  山东省 青岛市 新增 5 例 新型冠状病毒 感染 的 肺炎 确诊 病例 。  微 博 截图  1 月 26 日 晚 确诊 的 2 名 患者 ,  一 为 44 岁 女性 ,  
新型冠状病毒 感染 的 肺炎 疫情 发生 后 ,  有 网友 翻 出 2018 年 “ 科学家 发现 新型冠状病毒 ” 的 旧闻 ,  怀疑 “ 是否 两 年前 就 已 发现 如今 正在 肆虐 的 新型冠状病毒 ” 。 记者 今天 向 中科院 求证 
26 日 5 时 ,  银川市 疾控中心 实验室 新型冠状病毒 核酸 检测 结果 为 阳性 ,  7 时 30 分 自治区 疾控中心 实验室 复核 结果 为 阳性 。 经 自治区 诊疗 专家组 确认 为 确诊 病例 。 后 由 银川市 第一 
人民网 银川 1 月 27 日 电 ( 宽容 ) 新型冠状病毒 感染 的 肺炎 疫情 防控 工作 启动 以来 ,  宁夏 各地 、 各 有关 部门 单位 ,  坚守 不 发生 二 代 病例 、 不 发生 医护 人员 感染 、 不 发生 死亡 病例 底线 ,  
当前 ,  新型冠状病毒 肺炎 疫情 进入 了 比较 严重 、 复杂 的 时期 。 为了 全力 抗击 疫情 ,  1 月 26 日 ,  伊利 决定 持续 投入 1 亿 元 ,  用于 新型冠状病毒 肺炎 的 防控 治疗 ,  这 也 是 伊利 继 捐赠 2 万 箱 
1 月 26 日 ,  记者 从 省 卫生 健康 委 获悉 ,  我省 新增 3 例 新型冠状病毒 感染 的 肺炎 疑似 病例 。  1 月 26 日 ,  记者 从 省 卫生 健康 委 获悉 ,  我省 新增 3 例 新型冠状病毒 感染 
1 月 26 日 ,  副 省长 匡湧赴 省 第四 人民 医院 和 省 人民 医院 ,  检查 指导 新型冠状病毒 感染 的 肺炎 疫情 防控 工作 ,  慰问 一线 医务 人员 。 他 强调 ,  要 把 疫情 防控 工作 落 细 落实 落到 位 ,  全力 
1 月 25 日上 午 ,  全省 新型冠状病毒 感染肺炎 疫情 处置 工作 视频 会议 在 济南 举行 。 省委 书记 、 省 新型冠状病毒 感染肺炎 疫情 处置 工作 领导 小组 组长 刘家 义 主持 会议 ,  听取 全省 疫情 处置 工作 
据 了解 ,  自 1 月 21 日 我市 确诊 第一 例 新型冠状病毒 感染 的 肺炎 病例 以来 ,  截至 1 月 25 日 24 时 ,  全市 累计 确诊 病例 75 例 ,  涉及 24 个 区县 。  唐文革 分析 说 ,  近期 我市 病例 上升 较 快 ,  
专家 谈 新型 肺炎 疫情 防控 谣言  - - -  谣言 三 : 用 淡 盐水 漱口 可以 预防 新型冠状病毒  网 传 “ 钟 南山 院士 建议 盐水 漱口 防病 毒 ” 。 
记者 26 日 从 中国 疾控中心 病毒 病 所 了解 到 ,  该所 在 新型冠状病毒 溯源 研究 中 取得 阶段性 进展 ,  首次 从 武汉 华南 海鲜 市场 的 585 份 环境 样本 中 ,  检测 到 33 份 样品 含有 新型冠状病毒 核酸 
综合 新华社 驻 外 记者 报道 : 过去 两 天 ,  韩国 、 新加坡 、 澳大利亚 等 国 卫生 部门 发布 消息 说 ,  境内 发现 新型冠状病毒 感染 病例 。 
出现 上述 症状 不 一定 感染 新型冠状病毒 ,  应 及时 到 正规 医疗 机构 就诊 ,  详细 告知 个人 症状 和 近期 活动 情况 。 但是 ,  如果 发病 前 14 天 内 曾在 武汉 旅行 居住 或 接触 过来 自 武汉 的 发热 伴 
2020 年 1 月 26 日 0- 24 时 ,  湖北省 报告 新型冠状病毒 感染 的 肺炎 新增 确诊 病例 371 例 ,  新增 死亡 病例 24 例 ,  新增 出院 病例 2 例 。 
记者 从 中国 疾控中心 了解 到 ,  自 新型 冠状 病毒 疫情 发生 以来 ,  该 中心 病毒 病 所 持续 攻坚 ,  在 病毒 溯源 研究 中 取得 阶段性 进展 。 
人民网 南通 1 月 26 日 电 ( 记者 王继亮 ) 26 日 晚间 ,  根据 江苏省 人民政府 关于 启动 突发 公共卫生事件 一级 响应 的 决定 ,  为 有效 遏制 新型冠状病毒 感染 的 肺炎 疫情 扩散 和 蔓延 ,  切实 保障 
如何 判断 自己 是 感冒 了 还是 感染 新型冠状病毒 ? 居家 需要 杀菌 消毒 吗 ? 如何 正确 地 佩戴 口罩 ? 江苏省 卫健委 新型冠状病毒 感染 的 肺 防治 专家组 组长 、 江苏省 人民 医院 呼吸与 危 重症 医学 
1 月 26 日 8 时至 18 时 ,  北京市 新增 9 例 新型冠状病毒 感染 的 肺炎 病例 ,  其中 3 名 为 此前 确诊 病例 的 密切 接触 者 ,  1 名 为 初 筛 阳性 待 确诊 病例 的 密切 接触 者 。 目前 均 已 送 至 定点 医疗 
自治区 新型冠状病毒 感染 的 肺炎 防控 工作 领导 小组 指挥部 疫情 防控 组 综合 协调组 副 组长 、 自治区 卫生 健康 委 应急 办 副 主任 吴兴 华 ,  自治区 新型冠状病毒 感染 的 肺炎 防控 工作 领导 小组 
中 日 友好 医院 呼吸与 危 重症 医 学科 一部 主任 、 著名 呼吸 病 学 专家 林 江涛 教授 ,  曾任 2003 年 SARS 国家 专家组 成员 ,  主持 完成 了 世界 上 第一 个 SARS 灭 活疫苗 和 人 禽流感 H5N1 全 病毒 灭 活 
可疑 暴露 者 是 指 暴露 于 新型冠状病毒 检测 阳性 的 野生 动物 、 物品 和 环境 ,  且 暴露 时 未 采取 有效 防护 的 加工 、 售卖 、 搬运 、 配送 或 管理 等 人员 。 发病 前 两 周 内 有 武汉市 旅行 史 或 
在 备 餐 和 聚餐 过程 中 ,  人群 相互之间 都 是 密切 接触 者 ,  咳嗽 、 打喷嚏 产生 的 飞 沫 ,  可 直接 传播 给 整个 聚会 人群 ,  极 易 造成 疾病 传播 ,  因此 ,  为了 防止 新型冠状病毒 传播 ,  请 大家 尽量 不 
中新 社 首 尔 1 月 26 日 电                       韩国 疾病 管理 本部 26 日 称 ,  又 新增 一 例 新型冠状病毒 感染 的 肺炎 确诊 病例 ,  目前 累计 确诊 3 例 。  韩国 疾病 管理 本部 通报 说 ,  一 名 50 多 岁 
中国 疾病 预防 控制 中心 1 月 26 日 在 北京 召开 工作 介绍会 ,  介绍 新型 肺炎 疫情 发生 以来 该 中心 对 新型冠状病毒 的 系列 研究 。 李亚南 摄 中新网 北京 1 月 26 日 电 ( 记者 李亚南 ) 中国 疾病 
卫生 健康 委员会 发布 消息 ,  2020 年 1 月 21 日 16 时 54 分 由 阳泉 北站 至 阳泉 站 车 牌号 为 晋 C06600D 的 大巴车 上 ,  发现 1 名 由 武汉 返回 阳泉 人员 赵某  现已 确诊 为 新型冠状病毒 感染 的 
25 日 下午 ,  自治区 召开 全区 新型冠状病毒 感染 的 肺炎 疫情 防控 工作 视频 会议 ,  进一步 学习 贯彻 习近平 总书记 重要 指示 精神 ,  分析 研 判 疫情 形势 ,  就 防控 工作 进行 再 安排 、 再 部署 。 自治区 
记者 从 省 医 保 局 获悉 ,  省 医疗 保障 基金 中心 已 做好 医 保 信息 系统 维护 ,  确保 新型冠状病毒 感染 的 肺炎 确诊 患者 医 保费 用 及时 结算 。  据 了解 ,  我省 已 在 医 保 信息 系统 内 临时 增加 新型 
作为 全省 传染病 定点 收治 医院 ,  省 第四 人民 医院 积极 开展 人员 培训 、 处置 演练 ,  加强 物资 储备 等 工作 ,  为 新型冠状病毒 感染 的 肺炎 疫情 防控 工作 做好 各项 准备 。 医务 人员 高度 警惕 ,  加强 
“ 四个 意识 ” ,  坚决 贯彻 落 实习 近 平 总书记 重要 指示 批示 精神 和 李克强 总理 重要 批示 要求 ,  按照 党中央 、 国务院 近 段 时期 以来 关于 新型冠状病毒 感染 的 肺炎 疫情 防控 工作 的 系列 部署 ,  
人民网 南通 1 月 26 日 电                 25 日 晚间 ,  南通市 新型冠状病毒 感染 的 肺炎 疫情 防控 指挥部 发布 《 关于 紧急 扩散 寻找 相关 乘客 通知 》 ,  称 在 排查 中 ,  发现 一 名 疑似 新型冠状病毒 
( 记者  杨永芹  崔曜 重庆 日报 记者 1 月 25 日 获悉 ,  为 切实 切断 新型冠状病毒 传染源 进入 我市 ,  全市 火车站 、 高速公路 和 机场 等 交通 运输 领域 已 采取 多项 举措 全力 落实 疫情 防控 
( 记者  杨帆 张 珺 ) 1 月 25 日 晚 ,  市委 召开 常委会 扩大 会议 暨 市 新型冠状病毒 感染 的 肺炎 疫情 防控 工作 领导 小组会 议 ,  第一 时间 传达 学习 贯彻 习近平 总书记 在 中央 政治 局 常务委员 会 
市中心 医院 、 市 第三 医院 、 市 金银 潭 医院 、 市 肺科 医院 ) 、 2 家 专业 机构 ( 中科院 武汉 病毒 所 、 深圳 华大 基因 科技 有限公司 ) 开展 新型 肺炎 病原 学 检测 ,  病毒 核酸 日 检 测量 预计 可 达 
近日 ,  各地 积极 采取 多种 措施 ,  加强 对 新型冠状病毒 感染 的 肺炎 疫情 防控 ,  同时 做好 公共 服务 和 各项 保障 。 近日 ,  各地 积极 采取 多种 措施 ,  加强 对 新型冠状病毒 感染 的 肺炎 疫情 防控 ,  同 
国务院 新闻 办公 室 定于 2020 年 1 月 26 日 ( 星期日 ) 下午 3 时 举行 新闻 发布会 ,  国家 卫生 健康 委员会 主任 、 党组 书记 马晓伟 ,  副 主任 李斌等 介绍 新型冠状病毒 感染 的 肺炎 疫情 联防 联控 工 
人民网 北京 1 月 25 日 电 ( 记者 孝 金波 1 月 25 日上 午 9 时 ,  应急 管理部 召开 视频 调度 会 ,  再次 部署 全力 做好 新型冠状病毒 感染 的 肺炎 疫情 防控 工作 。 应急 管理部 党组 书记 黄明 主持 会议 
从 环球网 看到 中国 民族 医药学 会 国际 交流 与 合作 分会 组织 的 《 抗击 新型冠状病毒 疫情 ,  中医 义不容辞 》 报道 后 ,  我 认为 刘景源 教授 提出 的 尽快 搭建 中医 治疗 平台 的 提法 非常 中肯 
截至 1 月 24 日 24 时 ,  全 国共 确诊 新型冠状病毒 肺炎 1287 例 ,  死亡 41 例 。 疫情 是否 会 蔓延 、 病例 是否 会 继续 大规模 增加 ,  成为 公众 最为 关心 的 问题 。  钟 南山 表示 ,  到 目前 为止 ,  疫情 
新华社 北京 1 月 25 日 电  综合 新华社 驻 外 记者 报道 : 多 国 卫生 部门 近日 发布 消息 称 ,  境内 发现 新增 新型冠状病毒 感染 病例 。  澳大利亚 确诊 首例 新型冠状病毒 病例 。 维多利亚 州 卫生部 
咳嗽 打喷嚏 时 用纸 巾 、 手绢 或 臂 肘 等 遮掩 口 鼻 ,  不随 地 吐 痰 。    关于 新型冠状病毒 感染 的 肺炎 ,  想 知道 的 看 过来 ( 一 )    关于 新型冠状病毒 
1 月 23 日 ,  新疆 广播 电视 台 记者 从 自治区 卫生 健康 委员会 了解 到 ,  我区 首次 确认 2 例 输入 性 新型冠状病毒 感染 的 肺炎 确诊 病例 ,  自治区 卫生 健康 委员会 等 部门 迅速 行动 ,  采取 有力 
截至 1 月 24 日 24 时 ,  卫生 健康 委 收到 29 个 省 ( 区 、 市 ) 累计 报告 新型冠状病毒 感染 的 肺炎 确诊 病例 1287 例 ,  其中 重症 237 例 ,  死亡 41 例 ( 湖北省 39 例 、 河北省 1 例 、 黑龙江 1 例 ) 。 
1 月 24 日 ,  农历 大年三十 ,  中新 社 记者 来到 定点 收治 新型冠状病毒 感染 的 肺炎 患者 的 医院 — — 成都市 公共卫生 临床 医疗 中心 进行 探访 。 经过 层层 消毒 后 ,  身 穿 全套 防护 装备 的 记者 
2020 年 1 月 16 日 ,  湖北省 中西医 结合 医院 耳 鼻 喉 科 医生 梁武东 疑似 感染 新型冠状病毒 肺炎 ,  18 日 ,  其 转 到 金银 潭 医院 就诊 ,  于 1 月 25 日 早上 7 时 许不幸 去世 ,  享年 62 岁 。  
国家卫健委 : 国内 新型冠状病毒 感染 的 肺炎 确诊 病例 1287 例  24 日新 增 444 例  - - - 记者 从 国家卫健委 获悉 ,  1 月 24 日 0- 24 时 ,  29 个 省 ( 区 、 市 ) 报告 新增 确诊 病例 444 例 ,  新增 
为 切实 做好 我省 新型冠状病毒 感染 的 肺炎 疫情 防控 工作 ,  有效 防止 疫情 传播 ,  维护 广大 人民 群众 身体 健康 和 生命 安全 ,  根据 《 中华 人民 共和国 传染病 防治法 》 等 有关 法律 法规 规定 ,  
1 月 24 日 ,  云南省 报告 新型冠状病毒 感染 的 肺炎 新增 确诊 病例 3 例 ,  截至 目前 确诊 5 例 。 为了 加深 市民 对 新型冠状病毒 的 了解 ,  解答 人们 对 新型冠状病毒 的 困惑 ,  科学 防控 ,  安全 过节 ,  
为 增进 国内外 对 中国 政府 抗击 新型冠状病毒 感染肺炎 及 中医药 所 发挥 作用 情况 的 了解 ,  彰显 中国 政府 责任 及 中医药 责任 ,  经 中国 民族 医药学 会 国际 交流 与 合作 分会 组织 协调 ,  对 国家 中 
本报 讯            遏制 新型冠状病毒 肺炎 疫情 蔓延 ,  能 快速 检测 病毒 的 试剂 很 重要 ,  但 在 目前 市场 上 ,  这 一块 面临 巨大 缺口 。 昨天 上午 10 点 ,  最新 研发 的 2019 新型冠状病毒 核酸 
新华社 北京 1 月 24 日 电  中共中央 政治局 委员 、 国务院 副 总理 孙春兰 20 日 、 23 日 、 24 日 连续 召开 国务院 应对 新型冠状病毒 感染 的 肺炎 疫情 联防 联控 工作 机制 会议 ,  深入 贯彻 习近平 总 
江苏 累计 报告 新型冠状病毒 肺炎 确诊 病例 9 例  无 重症 病例  人民网 南京 1 月 24 日 电  ( 顾姝姝 ) 24 日上 午 ,  江苏省 卫健委 最新 通报 ,  1 月 23 日 18- 24 时 ,  江苏省 报告 新型冠状病毒 感染 
新型冠状病毒 感染 的 肺炎 疫情 已经 来 袭 ,  目前 我省 已 发现 2 例 输入 性病 例 。 依照 《 中华 人民 共和国 传染病 防治法 》 ,  为 充分 发挥 全社 会 联防 联控 的 作用 ,  共 筑 抗击 疫情 新 长城 ,  防止 
新型冠状病毒 肺炎 知识 大全 来源 : 中新网 责任 编辑 : 宋丽丽  2020- 01- 24 13: 040 中 国军 网 微 信 公众 号  解放军报 客户 端  国防 在线 客户 端  解放军报 微 博 公众 号  解放军报 
武汉 大学 人民 医院 研究组 1 月 24 日 发布 《 高度 重视 非 呼吸系统 的 首发 症状 — — 新型冠状病 毒性 肺炎 ( 2019- nCOV) 患者 的 识别 与 防护 》 ,  提醒 医护 人员 及 公众 ,  高度 警惕 以 非 呼吸 
人民网 乌鲁木齐 1 月 24 日 电 自 武汉 新型冠状病毒 感染 的 肺炎 疫情 发生 以来 ,  截至 1 月 24 日 0 时 ,  新疆 报告 新型冠状病毒 感染 的 肺炎 新增 确诊 病例 2 例 ,  新增 重症 病例 0 例 ,  新增 死亡 病例 
23 日 下午 ,  自治区 召开 党委 常委 ( 扩大 ) 会议 和 全区 视频 会议 ,  再次 传达 学 习习 近 平 总书记 对 新型冠状病毒 感染 的 肺炎 疫情 作出 的 重要 指示 精神 ,  进一步 安排 部署 全区 疫情 防控 工作 。 自 
远离 新型冠状病毒 ,  要 学会 科学 防护 。 普通 面纱 口罩 ,  可以 阻挡 30% 的 细菌 ,  无法 预防 感染 。 医用 外科 口罩 ,  可以 阻挡 70% 的 细菌 ,  如果 不 与 病人 接触 可以 佩戴 。 医用 防护 口罩 ,  也就是 
近期 ,  湖北省 武汉市 等 多 个 地区 发生 新型冠状病毒 感染 的 肺炎 疫情 。 据 国家卫健委 统计 ,  截至 1 月 22 日 24 时 ,  收到 国内 25 个 省 ( 区 、 市 ) 累计 报告 新型冠状病毒 感染 的 肺炎 确诊 
省委 书记 刘赐贵 1 月 23 日 上午 在 三亚 检查 新型冠状病毒 感染 的 肺炎 疫情 防控 工作 并 召开 专题会 议 ,  研究 部署 具体 防控 意见 ,  强调 要 坚决 贯彻 落 实习 近 平 总书记 对 新型冠状病毒 感染 的 肺炎 
又 一针 对 新型冠状病毒 的 研究 结果 出 炉 了 ,  将 该 病毒 的 来源 再次 指向 蝙蝠 。  中国 青年报 客户 端 北京 1 月 24 日 电 ( 中青 报 · 中青 网 记者  邱晨辉 ) 又 一针 对 新型冠状病毒 的 研究 
23 日上 午 ,  省政府 紧急 召开 全省 新型冠状病毒 感染 的 肺炎 疫情 防控 工作 视频 会议 ,  省长 、 省 新型冠状病毒 感染 的 肺炎 疫情 防控 工作 领导 小组 组长 袁家 军 出席 会议 并 讲话 。 成岳冲 主持 。 
人民网 重庆 1 月 24 日 电 ( 陈琦 1 月 24 日 ,  记者 从 重庆 市 卫生 健康 委 获悉 ,  1 月 23 日 0— 24 时 ,  重庆市 报告 新型冠状病毒 感染 的 肺炎 新增 确诊 病例 18 例 ,  新增 重症 3 例 ; 新增 危重 1 例 
针对 近期 湖北省 武汉市 等 多 个 地区 发生 新型冠状病毒 感染 的 肺炎 疫情 ,  重庆市 市场 监管 局 1 月 22 日 晚上 下发 紧急 通知 ,  采取 八 项 措施 做好 疫情 联防 联控 工作 。 
23 日上 午 ,  黑龙江省 卫健委 举行 新型 肺炎 疫情 新闻 通报会 。 记者 了解 到 ,  目前 ,  我省 共有 2 例 新型冠状病毒 感染 的 肺炎 确诊 病例 。 首例 输入 性 新型冠状病毒 感染 的 肺炎 确诊 患者 病情 
1 月 23 日 ,  记者 从 省 卫生 健康 委员会 获悉 : 为 充分 发挥 中医药 在 应对 新型冠状病毒 感染 的 肺炎 中 的 作用 ,  积极 开展 中医药 防治 呼吸道 传染病 有关 工作 ,  省 卫健委 组织 中医药 救治 专家 
远离 新型冠状病毒 ,  要 学会 科学 防护 。 口罩 如何 选 ? 什么 是 洗手 的 正确 方式 ? 打喷嚏 该 怎么 遮挡 ? 为了 家人 和 朋友 ,  让 我们 科学 防护 ,  从 自己 做 起 。 
新型冠状病毒 感染 的 肺炎 已 出现 无 武汉 旅行 史 确诊 病例  - - - 根据 国家 卫生 健康 委员会 23 日 发布 的 《 新型冠状病毒 感染 的 肺炎 诊疗 方案 ( 试行 第三 版 ) 》 ,  截至 目前 搜集 到 的 病例 
新型冠状病毒 感染肺炎 病例 ,  各地 在 不断 增多 。  超级 传播者 是否 会 出现 ?  网 传 的 囤 板蓝根 、 熏 醋 等 预防 措施 是否 有用 ? 儿童 是否 真的 不易 感 ?  发热 后 如何 进行 新型冠状病毒 
为 切实 强化 新型冠状病毒 感染 的 肺炎 相关 防控 工作 ,  湖北省 委 办公 厅 、 省政府 办公厅 22 日 发出 通知 ,  湖北 成立 由 省委 书记 、 省长 任 指挥长 的 湖北省 新型冠状病毒 感染 的 肺炎 疫情 防控 
人民网 北京 1 月 23 日 电 截至 1 月 23 日 18 时 左右 ,  国内 新型冠状病毒 感染 的 肺炎 确诊 病例 累计 达到 620 例 。 疫情 牵动 人心 ,  也 因此 爆发 大量 谣言 。 人民网 “ 求真 ” 栏目 在 推出 《 这些 
人民网 北京 1 月 23 日 电 据 国家卫健委 官方 网站 消息 ,  1 月 23 日 ,  为 进一步 指导 全国 科学 规范 做好 新型冠状病毒 感染 的 肺炎 病例 诊断 和 医疗 救治 工作 ,  国家卫健委 组织 专家 对 诊疗 方案 
人民网 北京 1 月 23 日 电 ( 记者 鲍聪颖 ) 据 国家卫健委 网站 消息 ,  国家 卫生 健康 委 办公 厅 、 国家 中医药 管理局 办公室 22 日 发布 关于 印发 新型冠状病毒 感染 的 肺炎 诊疗 方案 ( 试行 第三 版 
人民网 哈尔滨 1 月 23 日 电 ( 杨雪楠 ) 1 月 23 日 ,  黑龙江省 卫健委 通报 该省 新型冠状病毒 感染 的 肺炎 疫情 情况 。 新型冠状病毒 感染 的 肺炎 是 一 种 急性 感染性 肺炎 ,  其 病原体 是 一 种 未 
人民网 重庆 1 月 23 日 电 ( 陈琦 据 重庆市 卫生 健康 委 官 网 消息 ,  2020 年 1 月 22 日 12— 24 时 ,  重庆市 报告 新型冠状病毒 感染 的 肺炎 新增 确诊 病例 3 例 。 新增 重症 病例 1 例 。 其中 : 涪陵 
如何 预防 新型冠状病毒 感染 ? 这 几 点 你 应该 知道  - - - 山东 中医药 大学 附属 医院 副 院长 、 肺病 科 副 主任 贾新华 为 大家 讲解 新型冠状病毒 的 传播 途径 、 临床 表现 以及 如何 预防 ? 
为 做好 全国 新型冠状病毒 感染 的 肺炎 防控 工作 ,  切实 维护 人民 群众 身体 健康 和 生命 安全 ,  根据 疫情 形势 和 研究 进展 ,  特制 定本 方案 。 各级 各类 医疗 机构 负责 病例 的 发现 与 报告 、 隔离 、 
1 月 22 日 ,  在 瑞士 日内瓦 世界卫生组织 总部 ,  世卫组织 突发 事件 委员会 在 有关 中国 新型冠状病毒 疫情 的 紧急 会议 后 召开 新闻 发布会 。 新华社 记者 刘曲 摄  世卫组织 当天 召开 紧急 委 
新闻  [ 新闻 夜班车 - 石家庄 ] 新型冠状病毒  要 做好 预防 ! 简介 新闻 栏目 推荐  首页 | 全站 地图  中央 广播 电视 总台 央 视网 版权 所有 
新闻  [ 新闻 夜班车 - 石家庄 ] 新型冠状病毒  要 做好 预防 ! 简介 新闻 栏目 推荐  首页 | 全站 地图  中央 广播 电视 总台 央 视网 版权 所有 
而 引起 目前 肺炎 疫情 、 最 早 在 武汉 发现 、 被 命名 为 2019- nCoV 的 新型冠状病毒 可能 来自 蛇 。  继 钟 南山 和 高福两 位 院士 表示 武汉 肺炎 病毒 来自 野生 动物 后 ,  1 月 22 日 ,  中国 学者 最新 
“ 新型冠状病毒 ” 手册 之 预防 篇  编辑 :  陈伸 设计 :  张桢  2020 年 01 月 23 日  10: 33: 06 来源 :  新华网  “ 新型冠状病毒 ” 手册 之 预防 篇  2020- 01- 23 万家 团圆 时 ,  
湖北省 副 省长 曹广晶 8 日 在 湖北 新型冠状病毒 感染 的 肺炎 疫情 防控 工作 例行 新闻 发布会 上 透露 ,  湖北省 主要 的 防护 品 生产 企业 复工 率 已 达 100% ,  防护 服 日产量 稳定 在 3 万 件 以上 。  
体温 检测  列车 消毒  联防 联控 — — 多 地 全力 防控 新型冠状病毒 感染肺炎 疫情  - - - 为 坚决 遏制 新型冠状病毒 感染 的 肺炎 疫情 蔓延 势头 ,  在 春运 高峰 之际 ,  湖北 、 北京 、 上海 、 海南 
1 月 22 日 ,  国家 卫生 健康 委 确认 河北省 首例 新型冠状病毒 感染 的 肺炎 确诊 病例 。  患者 李某  男 ,  72 岁 ,  武汉市 人 。 1 月 18 日 来 石家庄 探亲 ,  19 日 因 发热 、 咳嗽 入院 隔离 治疗 。 
昆明市 首例 输入 性 新型冠状病毒 感染 的 肺炎 确诊 后 ,  该 患者 目前 的 状况 如何 ? 与 患者 密切 接触 群体 有 多少 ? 这些 人有 无 感染 … … 22 日 ,  云南省 疾病 预防 控制 中心 副 主任 赵世文 与 云南 
根据 当前 疫情 形势 和 研究 进展 ,  国家卫健 组织 制定 了 新型冠状病毒 感染 的 肺炎 病例 监测 方案 、 流行病 学 调查 方案 、 可疑 暴露 者 和 密切 接触 者 管理 方案 以及 实验室 检测 技术 指南 ,  提出 加 
22 日上 午 ,  该院 感染 科 主任 宁琴 、 呼吸 科 主任 赵建平 、 急诊科 ICU 主任 李树 生 对 《 指南 》 进行 了解 读 。 据 宁琴 介绍 ,  从 临床 表现 来看 ,  新型冠状病毒 肺炎 起病 以 发热 为主 要 表现 ,  可 
截至 1 月 22 日 24 时 ,  国家卫健委 收到 国内 25 个 省 ( 区 、 市 ) 累计 报告 新型冠状病毒 感染 的 肺炎 确诊 病例 571 例 ,  其中 重症 95 例 ,  死亡 17 例 ( 均 来自 湖北省 ) ; 13 个 省 ( 区 、 市 ) 累计 
1 月 22 日 ,  武汉 同 济 医院 专家组 举行 《 新型冠状病毒 肺炎 诊疗 快速 指南 》 说明 会 。  财政部 与 医 保 局 联合 印发 通知 ,  要求 各地 医 保 及 财政 部门 要 确保 确诊 新型冠状病毒 感染肺炎 患者 
人民网 北京 1 月 23 日 电  据 国家卫健委 网站 消息 ,  截至 1 月 22 日 24 时 ,  国家卫健委 收到 国内 25 个 省 ( 区 、 市 ) 累计 报告 新型冠状病毒 感染 的 肺炎 确诊 病例 571 例 ,  其中 重症 95 例 ,  
新型冠状病毒 突然 来 袭 ,  尚无 特效药 可以 治疗 ,  如何 正确 做好 个人 防护 ,  引起 社会 的 普遍 关注 。  近日 ,  在商 场 、 地铁 、 公交车 、 高铁等 公共场 合 ,  戴口罩 的 人 明显 增多 。 “ 近 三天 
新华社 武汉 1 月 22 日 电  中共中央 政治局 委员 、 国务院 副 总理 孙春兰 22 日 在 湖北省 武汉市 检查 指导 新型冠状病毒 感染 的 肺炎 疫情 防控 工作 ,  慰问 一线 防控 人员 。 她 强调 ,  要 深入 贯彻 习 
人民网 长沙 1 月 22 日 电 ( 记者 林洛頫 ) 记者 从 湖南省 卫健委 获悉 ,  1 月 22 日 ,  湖南省 新增 3 例 新型冠状病毒 感染 的 肺炎 确诊 病例 ,  患者 均 为 怀化市 鹤 城区 人 。 患者 杨某某 ,  女 ,  35 岁 
市委 市政府 成立 新型冠状病毒 感染肺炎 疫情 防控 工作 领导 小组 ,  下设 医疗 保障 、 交通 保障 、 商品 供应 、 重大 活动 服务 保障 、 舆情 应对 、 社会 稳定 、 高校 工作 等 七个 小组 。 全市 迅速 
华中 科技 大学 同 济 医学院 附属 同 济 医院 ( 以下 简称 “ 同 济 医院 ” ) 22 日 发布 该院 专家组 制定 的 《 新型冠状病毒 肺炎 诊疗 快速 指南 》 ,  就 新型冠状病毒 感染 的 肺炎 症状 、 检测 方法 、 
澳门 特区 政府 新型冠状病毒 感染 应变 协调 中心 22 日 举行 新闻 发布会 ,  公布 澳门 确诊 首例 新型冠状病毒 感染 的 肺炎 病例 。 患者 为 一 名来 自 武汉 旅客 ,  其 同行 的 两 名 朋友 ( 紧密 接触 者 ) 正 
近日 ,  全国 多 地 分别 通报 新型冠状病毒 感染 的 肺炎 病例 情况 。 临近 春节 ,  春运 大潮 中 人员 高度 流动 ,  个人 如何 自我 防护 ? 
新华网 北京 1 月 22 日 电  21 日 ,  教育部 发出 通知 要求 教育 系统 做好 新型冠状病毒 感染 的 肺炎 疫情 防控 工作 。 通知 强调 ,  各地 和 学校 要 通过 多种 形式 开展 宣传 教育 ,  做好 留校 学生 防控 
据 江苏省 卫生 健康 委员会 官方 微 博 消息 ,  江苏省 公布 新型冠状病毒 感染 的 肺炎 定点 收治 医院 名单 。 具体 如下 : 来源 : 江苏省 卫生 健康 委员会 官方 微 博 
国家 卫生 健康 委员会 副 主任 李斌 2 日 在 国新办 举行 的 新闻 发布会 上 说 ,  截至 1 月 21 日 24 时 ,  国家卫健委 收到 国内 13 个 省 ( 区 、 市 ) 累计 报告 新型冠状病毒 感染 的 肺炎 确诊 病例 440
2020 年 1 月 21 日 12 时至 1 月 22 日 12 时 ,  浙江省 新增 新型冠状病毒 感染 的 肺炎 确诊 病例 5 例 ,  其中 宁波 3 例 、 温州 2 例 。  截至 2020 年 1 月 22 日 12 时 ,  浙江省 累计 报告 新型冠状病毒 
人民网 北京 1 月 22 日 电 近期 ,  湖北省 武汉市 等 多 个 地区 发生 新型冠状病毒 感染 的 肺炎 疫情 。 截至 1 月 21 日 24 时 ,  国家卫健委 收到 国内 13 省 ( 区 、 市 ) ,  累计 报告 新型冠状病毒 感染 
1 月 20 日 ,  国家 卫生 健康 委 发布 1 号 公告 将 新型冠状病毒 感染 的 肺炎 纳入 《 中华 人民 共和国 传染病 防治法 》 规定 的 乙类 传染病 。 
新型冠状病毒 肺炎 究竟 有 什么 症状 ,  如何 检测 ,  如何 确认 ,  如何 治疗 ,  怎样 做好 个人 防护 ,  出院 后 需要 注意 什么 ? 同 济 医院 专家组 为 您 解答 。 
钟 南山 称 ,  如果 出现 “ 超级 传播者 ” ,  需要 进行 更 严格 的 隔离 以及 特殊 医疗 的 处理 和 照顾 ,  避免 疫情 扩大 。 钟 南山 表示 ,  目前 新型冠状病毒 感染肺炎 疫情 形势 变化 很快 ,  他 提醒 相关 
将 国家 卫生 健康 委 《 新型冠状病毒 感染 的 肺炎 诊疗 方案 》 覆盖 的 药品 和 医疗 服务 项目 ,  全部 临时 纳入 医 保 基金 支付 范围 。 
抗击 新型冠状病毒 肺炎 ,  钟 南山 院士 也 是 拼 了 ,  先是 去 了 武汉 ,  昨天 进 京 开会 ,  今天 下午 又 马不停蹄 回到 广东 ,  参加 广东省 政府 新闻 发布会 。 会上 ,  钟 南山 表示 ,  对 感染者 进行 前端 
2020- 01- 22 来 了 ! 新型 肺炎 疫情 最新 事实  2020- 01- 22 “ 新型冠状病毒 ” 手册 之 了解 篇  
在 “ 不明 原因 的 病毒性 肺炎 ” 病原体 初步 判定 为 新型冠状病毒 之后 ,  国家 、 省市 专家组 立即 对 不明 原因 的 病毒性 肺炎 诊疗 、 监测 等 方案 进行 了 修订 完善 。 一方面 ,  市面 口罩 、 
新型冠状病毒 感染 的 肺炎 健康 科普 小 知识 自 2019 年 12 月 以来 ,  湖北省 武汉市 发现 多 起 不明 原因 的 病毒性 肺炎 病例 。 国家卫健委 立即 派出 国家 工作组 和 专家组 赶赴 武汉 ,  按照 属地 
记者 从 省 卫生 健康 委 获悉 ,  根据 全国 疫情 防控 工作 安排 ,  全省 各级 卫生 健康 行政部门 把 新型冠状病毒 感染 的 肺炎 防控 工作 作为 当前 卫生 健康 领域 的 头等 大事 来 抓 ,  明确 职责 分工 ,  制定 
应急 防控 药物 工程 技术 研究 中心 研究员 钟武 、 中科院 分子 植物 科学 卓越 创新 中心 研究员 李轩 合作 ,  在 《 中国科 学 : 生命 科学 》 在线 发文 ,  揭示 了 武汉 新型冠状病毒 的 进化 来源 和 传染 人 
人民网 武汉 1 月 22 日 电 ( 周雯 ) 1 月 22 日 凌晨 ,  湖北省 人民政府 发布 关于 加强 新型冠状病毒 感染 的 肺炎 防控 工作 的 通告 称 ,  根据 《 中华 人民 共和国 传染病 防治法 》 等 有关 法律 法规 的 
北京市 卫生 健康 委员会 官方 微 博 今日 通报 ,  北京市 新增 5 例 新型冠状病毒 感染 的 肺炎 病例 。 截至 1 月 21 日 18 时 ,  北京市 共 确诊 10 例 新型冠状病毒 感染 的 肺炎 病例 ,  其中 西城区 1 例 、 
截至 1 月 22 日 7 时 ,  关于 新型冠状病毒 感染 的 肺炎 信息 汇总 如下 。 北京 确诊 病例 10 例  北京市 确诊 10 例 新型冠状病毒 感染 的 肺炎 病例 ,  其中 西城区 1 例 、 海淀区 2 例 、 丰台区 1 例 、 
1.  什么 是 新型冠状病毒 肺炎 ?  感染性 肺炎 是 指 肺部 的 炎症 主要 由不 同种 病原 微生物 感染 导致 的 。 感染性 肺炎 的 病原体 可 根据 病原 微生物 种类 分为 ,  细菌 、 病毒 、 真菌 、 支原 
本报 北京 1 月 21 日 电                   武汉 新型冠状病毒 感染 的 肺炎 病例 仍 在 蔓延 。 今天 ,  中国科 学家 发表 的 一 篇 最新 论文 ,  首次 揭示 新型冠状病毒 进化 来源 ,  以 
人民网 沈阳 1 月 21 日 电 ( 孝 媛 ) 1 月 21 日 下午 ,  辽宁省 政府 召开 全省 新型冠状病毒 感染 的 肺炎 疫情 防控 工作 电视电话 会议 。 辽宁 省委 书记 、 省人大 常委会 主任 陈求发 批示 要求 全省 各 
除 按 要求 首例 病例 需 国家 卫生 健康 委 确认 外 ,  按照 《 新型冠状病毒 感染 的 肺炎 诊疗 方案 》 ( 试行 第二 版 ) ,  经 市 疾控中心 实验室 检测 ,  市 诊断 专家组 评估 确认 新型冠状病毒 感染 的 肺 
新闻  [ 湖北 新闻 ] 习近平 对 新型冠状病毒 感染 的 肺炎 疫情 作出 重要 指示  强调 要 把 人民 群众 生命 安全 和 身体 健康 放在 第一 位  坚决 遏制 疫情 蔓延 势头  简介  新闻 栏目 推荐  
中国 日报 网 1 月 21 日 电 ( 记者  王晓东 ) 针对 武汉 等 地 暴发 的 新型冠状病毒 ( 2019- nCoV) 肺炎 疫情 ,  世界卫生组织 驻华 办公室 今天 表示 ,  现有 情况 显示 此 病毒 至少 有 一定 程度 的 人传 
问 : 据 报道 ,  世界卫生组织  ( WHO)  宣布 将就 新型冠状病毒 肺炎 疫情 召开 会议 ,  中方 是否 会派 代表 参加 ? 将 派 谁 出席 ?  答 : 新型冠状病毒 感染 的 肺炎 疫情 发生 后 ,  中国 政府 高度 重视 ,  对 
春节 临近 ,  多 地 爆出 新型冠状病毒 肺炎 病例 ,  引发 国人 关注 。 20 日 ,  中国 工程院 院士 钟 南山 表示 ,  新型冠状病毒 肺炎 存在 人传人 现象 ,  需要 提高 警惕 ,  口罩 需求 也 因此 大增 。 
2019 年 12 月 以来 ,  湖北省 武汉市 发现 多 起 新型冠状病毒 肺炎 病例 。 如何 防控 新型冠状病毒 ?  1 月 12 日 ,  世界卫生组织 ( WHO) 发布 了 针对 疑似 新型冠状病毒 感染 造成 的 严重 急性 呼吸道 
新型冠状病毒 是 以前 从未 在 人体 中 发现 的 冠状 病毒 新 毒 株 。   世界卫生组织 将 本次 发现 的 新型冠状病毒 命名 为 “ 201
关于 新型冠状病毒 感染 的 肺炎 ,  想 知道 的 看 过来  来源 : 中国 疾控中心 网站 2020- 01- 21 14: 46 关于 新型冠状病毒 感染 的 肺炎 ,  想 知道 的 看 过来  
针对 湖北 武汉 等 多 地 报告 的 新型冠状病毒 感染 的 肺炎 病例 ,  国家 卫生 健康 委员会 日前 回应 说 ,  当前 疫情 仍 可防 可控 。 
应对 新型冠状病毒 ,  我们 该 怎么 预防 ?          避免 在 未 加 防护 情况 下 与 病人 密切 接触 ,  避免 触摸 其 眼 、 口 、 鼻 。 
根据 武汉市 卫健委 发布 消息 ,  2020 年 1 月 18 日 - 19 日 ,  武汉市 新增 新型冠状病毒 肺炎 确诊 患者 136 例 ,  死亡 1 例 ; 北京 深圳 共 新增 确诊 患者 3 例 。 冠状 病毒 是 一大 类 病毒 ,  感染 病毒 的 
新型冠状病毒 感染 的 肺炎 临床 表现 有 哪些 ?  患者 主要 临床 表现 为 发热 、 乏力 ,  呼吸道 症状 以 干咳 为主 ,  并 逐渐 出现 呼吸 困难 ,  严重者 表现 为 急性 呼吸 窘迫 综合征 、 
20 日 ,  武汉市 成立 新型冠状病毒 感染 的 肺炎 疫情 防控 指挥部 。 尽量 减少 或 取消 一切 不必 要 的 大型 公众 集会 ,  协调 各方 资源 加强 物资 储备 和 供应 ,  确保 疫情 “ 早 发现 、 早报 告 、 早 隔离 
除 本次 发现 的 新型冠状病毒 ( 世界卫生组织 已 将 其 命名 为 “ 2019- nCoV,  即 2019 新型冠状病毒 ” ) 外 ,  已知 感染 人 的 冠状 病毒 还有 6 种 。 其中 4 种 在 人群 中 较为 常见 ,  致病 性 较 低 
截至 1 月 20 日 18 时 ,  境内 累计 报告 新型冠状病毒 感染 的 肺炎 病例 224 例 ,  其中 确诊 病例 217 例 ( 武汉市 198 例 ,  北京市 5 例 ,  广东省 14 例 ) ; 疑似 病例 7 例 ( 四川省 2 例 ,  云南省 1 例 ,  上 
1 月 20 日 晚间 ,  针对 “ 新型冠状病毒 感染 的 肺炎 疫情 ” 有关 防控 情况 ,  国家卫健委 高 级别 专家组 组长 钟 南山 院士 接受 了 白 岩松 采访 ,  回应 了 民众 的 关切 。  一  白岩 松 : 新型冠状 
新型冠状病毒 感染肺炎 疫情 : 已 确认 存在 人传人 和 医务 人员 感染 。  截至 20 日 ,  境内 累计 确诊 新型冠状病毒 感染 病例 218 例 。 
新华社 北京 1 月 20 日 电  ( 记者 屈婷 王秉阳 ) 针对 湖北 武汉 等 多 地 报告 的 新型冠状病毒 感染 的 肺炎 病例 ,  国家 卫生 健康 委员会 日前 回应 说 ,  当前 疫情 仍 可防 可控 。  记者 从 中国 疾 
1 月 20 日 下午 ,  就 “ 新型冠状病毒 感染 的 肺炎 疫情 ” 有关 防控 情况 ,  以 国家 呼吸系统 疾病 临床 研究 中心 主任 钟 南山 院士 为 组长 的 国家卫健委 高 级别 专家组 就 公众 关心 的 问题 在 北京 
截至 1 月 20 日 18 时 ,  我国 境内 累计 报告 新型冠状病毒 感染 的 肺炎 病例 224 例 ,  其中 确诊 病例 217 例 ( 武汉市 198 例 ,  北京市 5 例 ,  广东省 14 例 ) ; 疑似 病例 7 例 ( 四川省 2 例 ,  云南省 1
【 解说 】 1 月 20 日 ,  香港 特区 政府 食物 及 卫生局 局长 陈肇始 就 新型冠状病毒 感染 的 肺炎 病例 群 组 个案 的 最新 情况 及 防控 措施 举行 记者会 。 她 表示 ,  特区 政府 将 实施 三 方面 措施 ,  为 
近日 ,  新型冠状病毒 疫情 备受 关注 。 新增 病例 是 如何 发现 和 确诊 的 ? 目前 是 如何 实施 防控 的 ,  疫情 可防 可控 吗 ? 逛 吃重 要 提示 ! 新型冠状病毒 无 “ 国界 ” ,  应 敬畏 自然 “ 边界 ” ! 
国家 、 省市 专家组 结合 临床 表现 、 流行病 学 史和 病原 学 检测 结果 进行 综合 研 判 ,  1 月 18 日新 认定 新型冠状病毒 感染 的 肺炎 确诊 病例 59 例 ,  1 月 19 日新 认定 新型冠状病毒 感染 的 肺炎 
专家 研 判认 为 ,  当前 疫情 仍 可防 可控 。 但 新型冠状病毒 传染 来源 尚未 找到 ,  疫情 传播 途径 尚未 完全 掌握 ,  病毒 变异 仍 需 严密 监控 。 
武汉市 卫健委 刚刚 发布 消息 ,  通报 新型冠状病毒 感染 的 肺炎 最新 情况 : 2020 年 1 月 18 日 0— 24 时 ,  治愈 出院 5 例 ,  新增 病例 59 例 ,  死亡 1 例 ; 1 月 19 日 0— 22 时 ,  治愈 出院 1 例 ,  新增 
近日 ,  武汉市 就 新型冠状病毒 感染 的 肺炎 综合 防控 回答 记者 提问 时 表示 ,  目前 综合 判断 ,  对 此次 疫情 的 初步 印象 是 新型冠状病毒 的 传染 力不 强 ,  不 排除 有限 人传人 的 可能 ,  但 持续 人 
新华社 日内瓦 1 月 16 日 电 ( 记者 刘曲 世界卫生组织 16 日 发表 声明 说 ,  已 收到 日本 确诊 一 例 新型冠状病毒 病例 的 报告 。 这 是 继 泰国 确诊 一 例 新型冠状病毒 病例 后 ,  于 中国 境外 发现 
武汉市 卫生 健康 委员会 官方 网站 截图 网页 截图 武汉市 卫生 健康 委员会 16 日 晚 发布 通报 :  2020 年 1 月 15 日 0— 24 时 ,  该市 无 新增 新型冠状病毒 感染 的 肺炎 病例 ,  治愈 出院 5 例 ,  新增 
武汉市 卫生 健康 委员会 官方 网站 截图 网页 截图 武汉市 卫生 健康 委员会 16 日 晚 发布 通报 :  2020 年 1 月 15 日 0— 24 时 ,  该市 无 新增 新型冠状病毒 感染 的 肺炎 病例 ,  治愈 出院 5 例 ,  新增 
武汉市 卫生 健康 委员会 16 日 在 其 官方 网站 上 通报 新型冠状病毒 感染 的 肺炎 情况 ,  全文 如下 :  武汉市 卫生 健康 委员会 关于 新型冠状病毒 感染 的 肺炎 情况 通报 
由于 流感 季节 来临 ,  加上 农历 新年 旅客 访 港 将 更 频繁 ,  已 要求 各 有关 部门 加强 防控 工作 ,  包括 加强 清洁 港口 卫生 设施 以及 其他 政府 公共 设施 等 ,  以 减低 新型冠状病毒 传入 香港 和 社区 
新华社 北京 2020 年 1 月 14 日 电  综合 新华社 驻 日内瓦 记者 刘曲 驻 曼谷 记者 汪瑾 报道 : 世界卫生组织 13 日 发表 一 份 声明 说 ,  已 收到 在 泰国 确诊 一 名中 国 旅客 感染 新型冠状病毒 的 报告 
人民网 北京 1 月 12 日 电 据 武汉市 卫生 健康 委员会 网站 消息 ,  2020 年 1 月 11 日 0— 24 时 ,  武汉市 无 新增 新型冠状病毒 感染 的 肺炎 病例 ,  治愈 出院 4 例 ,  无 新增 死亡 病例 报告 。 截止 目前 
委员会 了解 到 ,  武汉 不明 原因 的 病毒性 肺炎 疫情 受到 各界 广泛 关注 ,  为 维护 全球 卫生 安全 ,  中国 将 与 世界 卫生 组织 分享 武汉 不明 原因 的 病毒性 肺炎 病例 中 检测 到 的 新型冠状病毒 基因 
新华社 武汉 1 月 11 日 电 ( 记者 廖 君 、 黎昌政 ) 武汉市 卫生 健康 委 11 日 晨 发布 通报 称 ,  在 “ 不明 原因 的 病毒性 肺炎 ” 病原体 初步 判定 为 新型冠状病毒 之后 ,  武汉 卫健委 组织 对 现有 
生活 不易 ,  健康 最 贵 。 最近 的 一个 热点 话题 — — 新型冠状病毒 ( Coronavirus) ,  搅和 得 生物圈 不得 安宁 。 今年 就 扒 一 扒 蝙蝠 、 果子 狸 、 骆驼 和 新型冠状病毒 的 “ 相爱 相 杀 ” 。 
针对 武汉 不明 原因 的 病毒性 肺炎 疫情 病原 学 鉴定 进展 问题 ,  专家组 认为 ,  本次 不明 原因 的 病毒性 肺炎 病例 的 病原体 初步 判定 为 新型冠状病毒 ; 下 一步 需 结合 病原 学 研究 、 流行病 
针对 武汉 不明 原因 的 病毒性 肺炎 疫情 病原 学 鉴定 进展 问题 ,  专家组 认为 ,  本次 不明 原因 的 病毒性 肺炎 病例 的 病原体 初步 判定 为 新型冠状病毒 ; 下 一步 需 结合 病原 学 研究 、 流行病 
专家组 认为 ,  本次 不明 原因 的 病毒性 肺炎 病例 的 病原体 初步 判定 为 新型冠状病毒 。 徐 建国 : 组织 实验室 采用 基因组 测 序 、 核酸 检测 、 病毒 分离 等 方法 对 病人 的 肺泡 灌 洗液 、 咽 拭 
专家组 认为 ,  本次 不明 原因 的 病毒性 肺炎 病例 的 病原体 初步 判定 为 新型冠状病毒 。  专家 称 系 新型冠状病毒  武汉 不明 原因 的 病毒性 肺炎 疫情 病原 学 鉴定 取得 初步 进展  新华社 
专家组 认为 ,  本次 不明 原因 的 病毒性 肺炎 病例 的 病原体 初步 判定 为 新型冠状病毒 。  一 种 新型冠状病毒 ,  获得 该 病毒 的 全 基因组 序列 ,  经 核酸 检测 方 法共 检出 新型冠状病毒 阳性 
经 省 、 市 专家组 联合 评估 ,  被 确诊 为 新型冠状病毒 肺炎 的 钱 某 ,  符合 新型冠状病毒 肺炎 确诊 病例 解除 隔离 和 出院 标准 。 出院 前 ,  他 录制 了 一 段 视频 对 医务 人员 表示 感谢 。 同时 ,  他 表 
人民网 南京 2 月 16 日 电 ( 黄竹 岩 ) 2 月 16 日上 午 ,  江苏省 卫生 健康 委 通报 : 2020 年 2 月 15 日 0- 24 时 ,  江苏省 报告 新型冠状病毒 肺炎 新增 确诊 病例 13 例 。 其中 ,  轻型 病例 1 例 ,  普通型  
记者 15 日 从 四川 大学 华西 医院 获悉 ,  该 医院 携手 四川 民族 出版社 、 四川 科学技术 出版社 推出 全国 首 本 藏 汉 双语 版 和 彝 汉 双语 版 《 新型冠状病毒 大众 心理 防护 手册 》 电子书 ,  助力 
中青 网 记者 黄博 ) 记者 从 西安 交通 大学 第一 附属 医院 了解 到 ,  由 该院 郭佑民 教授 带领 的 抗疫 一线 影像 学 诊断 专家 团队 ,  仅 用 短短 10 天 时间 推出 的 学术 专著 《 新型冠状病毒 
四川省 新型冠状病毒 肺炎 救治 定点 机构 信息 公布 ! 人民网 成都 2 月 16 日 电 据 健康 四川 官微 消息 ,  为 进一 做好 全省 新型冠状病毒 感染肺炎 患者 医疗 救治 工作 ,  按照 集中 患者 、 集中 专家 
截至 2 月 15 日 24 时 ,  青海省 累计 报告 新型冠状病毒 肺炎 确诊 病例 18 例 ,  其中 : 重症 病例 2 例 ,  死亡 病例 0 例 ,  出院 病例 13 例 。 累计 确诊 病例 中 ,  西宁市 15 例 ,  海北 州 3 例 。 尚有 5 例 
当前 ,  正值 新型冠状病毒 感染 的 肺炎 疫情 防控 关键 时期 ,  内江市 全面 启动 公共卫生事件 一级 响应 。 内江 公交 集团 作为 服务 市民 出行 的 窗口 单位 ,  坚决 筑 牢 全市 广大 人民 群众 身体 健康 和 
新型冠状病毒 感染 的 肺炎 疫情 打乱 了 大多数 人 的 生活 节奏 ,  关于 新型冠状病毒 的 对话 截图 、 照片 等 在 网络 媒体 和 社交 平台 此起彼伏 ,  一时间 真假难辨 。 疫情 谣言 为何 层出不穷 ,  大 
2 月 15 日 河南省 新增 新型冠状病毒 肺炎 确诊 病例 19 例  河南 ,  郑州 ,  新华网 ,  新华网 河南 频道 ,  2 月 15 日 已 解除 观察 6006 人 ,  诊断 为 疑似 63 人 ,  共有 8136 人 正在 接受 医学 观察 。 
截至 2 月 15 日 24 时 新型 冠状 病毒 肺炎 疫情 最新 情况  - - - 2 月 15 日 0— 24 时 ,  31 个 省 ( 自治区 、 直辖市 ) 和 新疆 生产 建设 兵团 报告 新增 确诊 病例 2009 例 ,  新增 重症 病例 219 例 ,  新增 
据 上海市 卫健委 官方 微 博 消息 ,  2020 年 2 月 15 日 12— 24 时 ,  上海市 排除 新型冠状病毒 肺炎 疑似 病例 38 例 ; 新增 确诊 病例 2 例 ,  为 本市 常住 人口 。 
2 月 15 日 0— 24 时 ,  福建省 报告 新增 新型冠状病毒 肺炎 确诊 病例 2 例 。 其中 :  福州市 2 例 ( 仓山区 1 例 、 晋安区 1 例 ) 。  新增 治愈 出院 病例 11 例 。  报告 新增 新型冠状病毒 肺炎 
央广网 沈阳 2 月 16 日 消息 ( 记者 徐志强 ) 2020 年 2 月 15 日 10 时至 24 时 ,  辽宁省 新增 1 例 新型冠状病毒 肺炎 确诊 病例 ,  为 葫芦岛市 病例 ,  属 普通型 病例 。 新增 3 例 治愈 出院 病例 。 目前 
人民网 呼和浩特 2 月 16 日 电  ( 陈立庚 ) 2 月 16 日 ,  记者 从 内蒙古 自治区 卫生 健康 委员会 获悉 ,  2020 年 2 月 15 日 9 时至 16 日 9 时 ,  内蒙古 自治区 报告 新增 新冠肺炎 确诊 病例 2 例 ,  新增 
鼠 年 的 第 一场 雪 翩然而至 ,  一条 “ 千万 别 出门 玩 雪 ” 的 消息 在 朋友 圈 刷 屏 。 “ 空气 中 的 冠状 病毒 被 雪花 带到 地面 ,  - 25℃ ~ 5℃ 是 冠状 病毒 最 稳定 的 状态 ,  也 是 感染性 最强 的 
2 月 16 日 ,  宁夏 应对 新型冠状病毒 肺炎 疫情 工作 指挥部 发布 最新 全区 新型冠状病毒 肺炎 疫情 通报 。  2020 年 2 月 15 日 0- 24 时 ,  全区 无 新增 新型冠状病毒 肺炎 确诊 病例 。 新增 出院 病例 
今 ( 16) 日 ,  记者 从 重庆 市 卫生 健康 委 获悉 ,  2020 年 2 月 15 日 12— 24 时 ,  重庆市 报告 新冠肺炎 新增 确诊 病例 6 例 ,  新增 治愈 出院 病例 18 例 。  新增 确诊 病例 中 ,  万 州区 1 例 、 江北区 
人民网 哈尔滨 2 月 16 日 电 ,  在 绥化市 传染病 医院 第二 病区 医护 人员 精心 诊治 和 护理 下 ,  1 名 新型冠状病毒 肺炎 确诊 患者 ,  诊治 情况 良好 ,  符合 出院 标准 ,  痊愈 出院 。 
中新网 2 月 16 日 电  据 江西 卫健委 网站 消息 ,  2020 年 2 月 15 日 0- 24 时 ,  江西省 报告 新型冠状病毒 肺炎 新增 确诊 病例 12 例 ,  新增 治愈 出院 病例 29 例 。  网站 截图  新增 确诊 病例 中 ,  
2 月 15 日 0- 24 时 ,  我区 共 新增 新型冠状病毒 肺炎 确诊 病例 2 例 ,  其中 南宁市 1 例 、 防城港市 1 例 ; 新增 疑似 病例 49 例 ; 新增 治愈 出院 病例 6 例 ( 柳州市 1 例 、 桂林市 5 例 ) ; 无 新增 
2020 年 2 月 15 日 0- 24 时 ,  安徽省 报告 新增 确诊 病例 12 例 ,  新增 疑似 病例 6 例 ,  新增 治愈 出院 病例 34 例 。  新增 确诊 病例 中 ,  蚌埠 4 例 、 阜阳 2 例 
央广网 西安 2 月 15 消息 ( 记者 王佳爱 ) 记者 从 西安 高新区 疫情 防控 指挥部 了解 到 ,  近期 高新区 一 名 就医 患者 被 确定 为 新型冠状病毒 感染 的 肺炎 确诊 病例 。 该 患者 曾于 1 月 19 日 至 1
各 企业 要 根据 生产 经营 特点 ,  结合 新冠肺炎 疫情 防控 情况 ,  认真 做好 复工 复 产前 以及 生产 过程 中 防护 、 疫情 应对 、 个体 防护 等 疫情 防控 措施 。  01 通风 换气  加强 工作 场所 通风 换 
各 企业 要 根据 生产 经营 特点 ,  结合 新冠肺炎 疫情 防控 情况 ,  认真 做好 复工 复 产前 以及 生产 过程 中 防护 、 疫情 应对 、 个体 防护 等 疫情 防控 措施 。  01 建立 返 岗 员工 健康 卡 制度  切实 掌 
在 工作 的 时候 ,  由于 工作 的 特点 可能 要 接触 粉尘 可能 要 接触 毒物 ,  需要 佩戴 防尘 防毒 口罩 ,  这样 类型 的 口罩 能 不能 防 住 新型冠状病毒 ? 
特此 公告  宁夏 回族 自治区 应对 新型冠状  病毒 感染肺炎 疫情 工作 指挥部  2020 年 2 月 15 日  ( 中国 日报 宁夏 记者站  胡冬梅 ) 中国 日报 网  全天候 传播 权威 国际 、 国内 资讯 
( 王鹏 ) 记者 15 日 从 四川 大学 华西 医院 获悉 ,  该 医院 携手 四川 民族 出版社 、 四川 科学技术 出版社 推出 全国 首 本 藏 汉 双语 版 和 彝 汉 双语 版 “ 新型冠状病毒 大众 心理 防护 手册 ” 
记者 15 日 从中 国 医药 集团 有限公司 ( 国药 集团 ) 了解 到 ,  新冠肺炎 疫情 发生 以来 ,  企业 已 累计 生产 新型冠状病毒 检测 试剂 盒 100 万人 份 。 
中新网 西安 2 月 15 日 电  ( 记者  梅 镱 泷  通讯员  文 王妮 ) 陕西省 首例 新型冠状病毒 肺炎 产妇 经 两 次 新型冠状病毒 核酸 检测 结果 均 显示 阴性 ,  符合 出院 标准 ,  于 15 日 在 西安 交大 二 
2 月 15 日 ,  国务院 应对 新型冠状病毒 感染肺炎 疫情 联防 联控 机制 在 北京 举行 新闻 发布会 ,  交通 运输 部副 部长 刘小明 、 民航局 副 局长 李健 国铁 集团 副总 经理 李文新 、 国家卫健委 疾 
8 分钟 “ 快 筛 ” 出 结果 、 3 小时 基因 检测 出 结果 今天 ,  记者 从 南京市 浦口 高新区 获悉 ,  坐落 在 该区 的 南京 溯 远 基因 科技 有限公司 成功 研发 出 新型 冠状 病毒 快速 荧光 免疫 分析仪 ,  这一 
巩义市 2 例 新型冠状病毒 肺炎 确诊 病例 痊愈  河南 ,  郑州 ,  新华网 ,  新华网 河南 频道 ,  接 郑州市 疾控中心 通知 ,  巩义市 新冠肺炎 患者 陈某某 、 张 某某 经 郑州市 疾控中心 两 次 新型冠状 
中国 青年报 客户 端 讯 ( 中青 报 · 中青 网 记者  范雪 2 月 14 日 ,  由 同 济 大学 团队 策划 推出 的 高校 版 《 新型冠状病毒 肺炎 防护 手册 》 ( 高校 版 ) 全书 电子版 上线 首发 ,  助力 高校 师生 
巩义市 2 例 新型冠状病毒 肺炎 确诊 病例 痊愈  河南 ,  郑州 ,  新华网 ,  新华网 河南 频道 ,  接 郑州市 疾控中心 通知 ,  巩义市 新冠肺炎 患者 陈某某 、 张 某某 经 郑州市 疾控中心 两 次 新型冠状 
武汉 新型冠状病毒 肺炎 疫情 发生 后 ,  1 月 7 日 ,  我 主持 召开 中央 政治 局 常委会 会议 时 ,  就 对 新型冠状病毒 肺炎 疫情 防控 工作 提出 了 要求 。 1 月 20 日 ,  我 专门 就 疫情 防控 工作 作出 批示 ,  指 
联合 专家 考察组 将 与 国务院 应对 新型冠状病毒 感染肺炎 疫情 联防 联控 机制 相关 部门 进行 深入 交流 ,  之后 将 对 三个 省 ( 市 ) 进行 考察 ,  了解 城乡 防控 措施 的 实施 情况 及 效果 ,  访问 相关 流行 
原 标题 : 新型冠状病毒 感染 的 肺炎 疫情 防控 接收 捐赠 公告 ( 一 )  新冠肺炎 疫情 发生 以来 ,  全区 上下 认真 贯彻 落实 党中央 、 国务院 疫情 防控 的 各项 决策 部署 及 自治区 党委 、 政府 的 工作 
为 针对性 指导 商场 和 超市 等 人群 密集 场所 做好 卫生防 护 ,  防止 新型冠状病毒 肺炎 蔓延 和 扩散 ,  我们 组织 编制 了 新型冠状病毒 肺炎 流行 期间 商场 和 超市 卫生 防护 指南 。 现 印发 给 你们 ,  供 
在 一系列 有力 措施 的 推动 下 ,  我国 疫情 总体 形势 出现 了 一些 积极 变化 。 每日 确诊 人数 自 2 月 4 日 起 大幅 减少 。 据 国家卫健委 发布 的 最新 疫情 数据 统计 ,  2 月 13 日 0— 24 时 ,  全国 除 
2020 年 2 月 14 日 0- 24 时 ,  青海省 报告 新型冠状病毒 肺炎 新增 确诊 病例 0 例 ,  新增 重症 病例 0 例 ,  新增 死亡 病例 0 例 ,  新增 出院 病例 0 例 。 当日 无 新增 确诊 病例 和 疑似 病例 。  截至 2 月 
央广网 海口 2 月 15 日 消息 ( 记者 朱永 2020 年 2 月 14 日 0 时 - 24 时 ,  海南省 报告 新型冠状病毒 肺炎 新增 确诊 病例 5 例 ,  新增 重症 病例 0 例 ,  新增 死亡 病例 0 例 ,  新增 重症 病例 转 轻 症 
陕西 日报 讯  2 月 14 日 ,  记者 从 陕西省 卫生 健康 委员会 获悉 : 为 进一步 推进 新型冠状病毒 核酸 检测 工作 ,  省 卫生 健康 委 组织 专家 对 拟 开展 新型冠状病毒 核酸 检测 的 医疗 机构 和 第三方 
截至 2 月 14 日 24 时 河南省 新型冠状病毒 肺炎 疫情 最新 情况  新增 28 例  治愈 45 例  河南 ,  郑州 ,  新华网 ,  新华网 河南 频道 ,  新增 确诊 病例 中 ,  信阳市 9 例 、 南阳市 4 例 、 濮阳市 4 例 、 
报告 新增 新型冠状病毒 肺炎 疑似 病例 6 例 。 其中 :  福州市 3 例 ( 鼓楼区 1 例 、 台江区 1 例 、 晋安区 1 例 ) ;  泉州市 2 例 ( 惠安县 1 例 、 德化县 1 例 ) ;  三明市 1 例 ( 宁化县 1 例 ) 。 
9. 员工 被 确诊 为 新型冠状病毒 肺炎 病例 后 ,  由 所在地 疾病 预防 控制 部门 对 其 所 住 房间 和 到 过 的 场所 、 所 接触 物品 进行 全面 消毒 ,  并 将 其 密切 接触 者 送 政府 指定 密切 接触 者 集中 隔离 
人民网 呼和浩特 2 月 15 日 电  ( 陈立庚 ) 2 月 15 日 ,  记者 从 内蒙古 自治区 卫生 健康 委员会 获悉 ,  2020 年 2 月 14 日 9 时至 15 日 9 时 ,  内蒙古 自治区 报告 新增 新冠肺炎 确诊 病例 3 例 。 新增 
2020 年 2 月 14 日 0- 24 时 ,  安徽省 报告 新增 确诊 病例 16 例 ,  新增 疑似 病例 13 例 ,  新增 治愈 出院 病例 32 例 。  新增 确诊 病例 中 ,  蚌埠 4 例 、 阜阳 4 例 
近日 ,  山东省 领导 于晓明 、 王随莲 、 凌文 于 国安 、 任爱荣 、 于杰 、 范华平 、 刘强 分别 带队 赴 部分 市 ,  对 新型冠状病毒 肺炎 疫情 防控 工作 进行 督导 。  2 月 12 日 至 13 日 ,  山东省 人大 
截至 2 月 14 日 24 时 ,  江苏省 累计 报告 新型冠状病毒 肺炎 确诊 病例 604 例 。 其中 ,  轻型 病例 47 例 ,  普通型 病例 547 例 ,  重型 病例 6 例 ,  危 重型 病例 4 例 。 出院 病例 160 例 。 确诊 病例 中 ,  南 
2 月 14 日 0- 24 时 ,  我区 共 新增 新型冠状病毒 肺炎 确诊 病例 9 例 ,  其中 南宁市 2 例 、 柳州市 2 例 、 北海市 3 例 、 玉林市 1 例 、 河池市 1 例 ; 新增 疑似 病例 44 例 ; 新增 治愈 出院 病例 5 例 
截至 2 月 14 日 24 时 新型 冠状 病毒 肺炎 疫情 最新 情况  - - - 2 月 14 日 0— 24 时 ,  31 个 省 ( 自治区 、 直辖市 ) 和 新疆 生产 建设 兵团 报告 新增 确诊 病例 2641 例 ,  新增 重症 病例 849 例 ,  新增 
2020 年 2 月 14 日 12— 24 时 ,  上海市 排除 新型冠状病毒 肺炎 疑似 病例 47 例 ; 新增 确诊 病例 8 例 ,  其中 7 例 为 外地 来 沪 人员 ,  1 例 为 本市 常住 人口 。 
国际 在线 报道 ( 记者  孙牧宁 ) : 14 号 ,  4 名中 国籍 新型冠状病毒 肺炎 患者 在 马来西亚 雪 兰 莪 ( 音 同 “ 鹅 ” ) 州 双溪 毛 糯 医院 痊愈 出院 。 马来西亚 卫生 部副 部长 李文材 、 中国 驻马 来 西亚 
央广网 沈阳 2 月 14 日 消息 ( 记者 徐志强 ) 2020 年 2 月 14 日 10 时至 22 时 ,  辽宁省 新增 2 例 新型冠状病毒 肺炎 确诊 病例 ,  其中 大连市 1 例 、 鞍山市 1 例 ,  均 为 普通型 病例 。 新增 5 例 治愈 
央广网 大连 2 月 14 日 消息 ( 记者 张 四清  通讯员 张丽霞 ) 2020 年 2 月 14 日 10 时至 22 时 ,  辽宁省 新增 2 例 新型冠状病毒 肺炎 确诊 病例 ,  其中 大连市 1 例 、 鞍山市 1 例 ,  均 为 普通型 病例 
央广网 大连 2 月 14 日 消息 ( 记者 张 四清  通讯员 张丽霞 ) 2020 年 2 月 14 日 10 时至 22 时 ,  辽宁省 新增 2 例 新型冠状病毒 肺炎 确诊 病例 ,  其中 大连市 1 例 、 鞍山市 1 例 ,  均 为 普通型 病例 
为 支持 做好 新型冠状病毒 肺炎 疫情 防控 工作 ,  保障 人民 群众 身体 健康 和 生命 安全 ,  省 财政厅 、 省 税务局 、 省 发展 改革 委 、 省 民政厅 将 有关 税费 优惠 政策 进行 了 集中 梳理 ,  并 在 法定 
新型冠状病毒 会 人 感染 人 ,  且 存在 一定 范围 的 社区 传播 。 本 集 将 和 大家 分享 疫情 这 段 时间 我们 怎么 吃 才 安心 。  一 、 不要 食用 已经 患病 的 动物 及其 制品 ; 要 从 正规 渠道 购买 冰 鲜 
重庆 日报 记者 2 月 13 日 从 市 知识 产权局 获悉 ,  重庆 抗击 新型冠状病毒 肺炎 专利 数据库 ,  目前 已 正式 完成 部署 ,  免费 向 社会 公众 开放 ,  为 在 渝 企业 、 科研院 所 和 社会 公众 科学 开展 控制 疫 
据 日本 共同社 报道 ,  北海道 政府 14 日 宣布 ,  新 确诊 1 人 感染 了 新型冠状病毒 。  中新网 2 月 14 日 电  据 日本 共同社 报道 ,  北海道 政府 14 日 宣布 ,  新 确诊 1 人 感染 了 新型冠状病毒 。  
讯  ( 记者  吴佳佳 ) 继 钟 南山 、 李兰娟 院士 团队 分别 宣布 患者 粪便 样本 成功 分离 病毒 ,  2 月 13 日 中国 CDC 团队 从 两 省 的 新冠肺炎 确诊 病例 便 标本 中 成功 分离 到 了 两 株 新型冠状病毒 
2 月 12 日 20 时至 2 月 13 日 20 时 ,  甘肃省 新增 3 例 新型冠状病毒 肺炎 确诊 病例 。 2 月 13 日 出现 间断性 咳嗽 、 胸闷 、 口干 症状 ,  胸部 CT 显示 : 右肺 上 叶 前段 、 后 段 及 左 肺 下 叶 炎性 
支持 新型冠状病毒 感染 的 肺炎 疫情 防控 工作 ,  现 就 有关 个人所 得 税 政策 公告 如下 :  一 、 对 参加 疫情 防治 工作 的 医务 人员 和 防疫 工作者 按照 政府 规定 标准 取得 的 临时性 工作 补助 和 奖 
2019 年底 突发 的 新冠肺炎 疫情 不仅 牵动 着 亿万 国人 的 心 ,  也 引起 了 世界 关注 ,  1 月 30 日 ,  世界卫生组织 将 新型冠状病毒 感染 的 肺炎 疫情 列为 国际 关注 的 突发 公共卫生事件 。 这次 疫情 
人民网 雅加达 2 月 14 日 电 ( 记者 徐伟 ) 2 月 14 日 ,  中国 驻 东盟 大使 邓锡军 在 东盟 秘书处 会见 东盟 秘书 长林 玉 辉 。 邓锡军 向林玉 辉 通报 了 新型冠状病毒 肺炎 有关 情况 ,  并 就 中国 与 
新华社 北京 2 月 14 日 电  2 月 14 日 ,  上海 合作 组织 发表 声明 ,  支持 中方 为 抗击 新型冠状病毒 肺炎 疫情 所 做 的 努力 。  声明 指出 ,  上海 合作 组织 成员国 欢迎 中国 政府 和 人民 为 抗击 新冠 
确诊 病例 已 收入 定点 医院 进行 救治 ,  小区 居民 不用 担心 和 焦虑 。 希望 大家 在 疫情 期间 注意 “ 勤 洗手 、 戴口罩 、 常 通风 、 勤 锻炼 、 不 扎堆 、 讲 礼仪 、 稳 心态 、 树 信心 、 不信 谣 、 不 
新型冠状病毒 感染肺炎 疫情 形势 严峻 ,  确诊 和 疑似 病 例数 仍 在 上升 ,  临床 诊治 压力 巨大 ,  让 所有 病人 尽早 接受 检测 和 诊断 ,  迫在眉睫 ! 在 这 场 没有 硝烟 的 战役 中 ,  对 疑似 患者 进行 
近日 ,  四川省 科学城 卫生 健康 委员会 组织 专家 ,  对 四川省 科学城 医院 检验科 实验室 进行 现场 核查 ,  并 对 相关 人员 进行 技术 培训 ,  同意 四川省 科学城 医院 开展 新型冠状病毒 核酸 检测 确诊 。 
2020 年 2 月 13 日 0- 24 时 ,  河南省 新增 新型冠状病毒 肺炎 确诊 病例 15 例 。 新增 确诊 病例 中 ,  信阳市 3 例 。  2 月 13 日 ,  信阳 新增 治愈 患者 11 例 。 其中 ,  信阳市 第五 人民 医院 新增 治愈 
2 月 13 日 11 时 ,  兵团 首例 新型冠状病毒 肺炎 确诊 患者 经过 自治区 医疗 救治 专家组 、 兵团 医疗 救治 专家组 的 科学 指导 和 七 师 医院 的 综合 诊治 ,  符合 国家 卫生 健康 委员会 新型冠状病毒 肺炎 
目前 新冠病毒 的 主要 传播 途径 还是 以 呼吸道 飞 沫 传播 和 接触 传播 为主 。 对于 新型冠状病毒 引起 的 传染病 ,  由于 它 是 新发 传染病 ,  我们 对 它 的 认识 是 一个 不断 完善 
研究 发现 ,  冠状 病毒 可能 会 通过 攻击 表达 血管 紧张 素 转化 酶 2( ACE2) 的 II 型 肺泡 上皮 细胞 发挥 致病 作用 。 有 观点 认为 ,  ACEI 类 药物 会 反射 性 增加 ACE2,  增加 病毒 感染 几率 。 而 另有 
在 新冠肺炎 流行 时期 ,  难免 还 会 有 不少 朋友 内心 紧张 ,  “ 我 好像 生病 了 ,  是 不是 出现 咳嗽 、 发烧 就是 新型冠状病毒 肺炎 ? ” 实际上 ,  感染 新型冠状病毒 和 普通 感冒 、 流感 的 临床 表现 
截至 2020 年 2 月 14 日 10 时 ,  辽宁省 累计 报告 新型冠状病毒 肺炎 确诊 病例 117 例 ,  治愈 出院 24 例 ,  死亡 1 例 。 117 例 确诊 病例 中 ,  沈阳市 28 例 、 大连市 17 例 、 鞍山市 3 例 、 本溪市 3 例 
新型冠状病毒 感染 引发 的 肺炎 在 中国 多 地 蔓延 ,  情势 严峻 。 东芝 集团 决定 向 相关 慈善 机构 捐赠 100 万元 人民币 ,  支援 中国 抗击 此次 疫情 。 此外 ,  东芝还 在 日本 紧急 筹措 口罩 10000 枚 ,  经 
2020 年 2 月 13 日 0- 24 时 ,  浙江省 报告 新型冠状病毒 肺炎 新增 确诊 病例 10 例 ,  新增 出院 病例 40 例 。 其中 :  新增 确诊 病例 中 ,  杭州市 3 例 、 温州市 6 例 、 绍兴市 1 例 ; 新增 出院 病例 中 
央广网 深圳 2 月 13 日 消息 ( 记者 李强 通讯员 深 卫信 2 月 13 日 下午 ,  经 专家组 会诊 ,  深圳 再有 13 名 新型冠状病毒 肺炎 确诊 患者 出院 ,  累计 达 94 人 。  经过 深圳市 第三 人民 医院 ( 南 
新型冠状病毒 疫苗 的 研发 之 路 走 到 哪儿 了 ?  什么 是 疫苗  疫苗 是 指 为 预防 、 控制 疾病 的 发生 、 流行 ,  用于 人体 免疫 接种 的 预防性 生物制品 ,  包括 免疫 规划 疫苗 和 非 免疫 规划 疫苗 。 
1 月 21 日 双双 接受 住院 隔离 治疗 ,  并 确诊 新型冠状病毒 感染 。  施强 觉得 很 惊讶 ,  因为 在此 之前 ,  他 一直 认为 “ 自己 是 安全 的 ” 。  原来 ,  他 从 1 月 3 日 起 ,  先后 两 次 赴 武汉 公干 ,  
人民网 南京 2 月 13 日 电 ( 张鑫 ) 2 月 13 日上 午 ,  江苏省 卫生 健康 委 通报 : 2020 年 2 月 12 日 0- 24 时 ,  江苏省 报告 新型冠状病毒 肺炎 新增 确诊 病例 27 例 。 其中 ,  轻型 病例 6 例 ,  普通型 
现有 报告 新型冠状病毒 肺炎 疑似 病例 共 69 例 。 其中 :  福州市 20 例 ( 鼓楼区 3 例 、 台江区 1 例 、 仓山区 4 例 、 晋安区 3 例 、 长乐 区 1 例 、 闽侯县 3 例 、 连江县 2 例 、 闽清县 2 例 、 
间隔 24 小时 两 次 呼吸道 病原 核酸 检测 均 为 阴性 ,  同时 经 影像 学 检查 显示 肺部 炎症 明显 吸收 ,  经 西藏 自治区 医疗 救治 专家组 评估 ,  符合 新型冠状病毒 肺炎 确诊 病例 解除 隔离 和 出院 标准 。 
据 西藏 卫健委 网站 消息 ,  2 月 12 日 ,  西藏 首例 新型冠状病毒 肺炎 确诊 患者 从 自治区 第三 人民 医院 治愈 出院 。  患者 张 某某 经过 18 天 的 精心 治疗 ,  体温 恢复 正常 1 周 以上 ,  呼吸道 症状 
新型冠状病毒 感染 的 肺炎 疫情 牵动 着 14 亿 人民 的 心 ,  全国 人民 都 加入 了 这 场 抗击 疫情 的 狙击战 。 中国科 学 技术 大学 第一 附属 医院 、 中国科 学 技术 大学 出版社 组织 相关 专家 为 奋战 在 
据 世界卫生组织 ( WHO) 2 月 11 日 发布 的 一 份 新型冠状病毒 ( 2019- nCoV) 情况 报告 显示 ,  越来越 多 的 证据 表明 ,  新冠病毒 和 在 蝙蝠 中 传播 的 冠状 病毒 ( CoV) 之间 存在 联系 。 更具 体 
根据 安徽省 卫健委 发布 的 消息 ,  安徽省 大力 推动 中医药 诊治 新型冠状病毒 肺炎 工作 。 安徽省 要求 定点 收治 医院 对 普通 确诊 患者 在 第一 时间 服用 由 国家卫健委 、 国家 中医药 管理局 联合 
2020 年 2 月 11 日 0- 24 时 ,  青海省 报告 新型冠状病毒 肺炎 新增 确诊 病例 0 例 ,  新增 重症 病例 0 例 ,  新增 死亡 病例 0 例 ,  新增 出院 病例 2 例 。 当日 无 新增 确诊 病例 和 疑似 病例 。  截至 2 月 
央广网 重庆 2 月 12 日 消息 ( 记者 刘湛 重庆市 卫生 健康 委 通报 : 2 月 11 日 12— 24 时 ,  重庆市 报告 新冠肺炎 新增 确诊 病例 16 例 ,  新增 重型 病例 2 例 ,  重型 病例 转 普通型 病例 7 例 ,  重型 
冠状 ,  指 病毒 的 独特 形状 ,  作为 一 种 大型 病毒 家族 ,  冠状 病毒 常见于 哺乳类 和 鸟类 中 。 在 2019- nCoV 基因组 中 ,  最 长 基因 编码 4405 个 氨基酸 ,  这个 蛋白 是非 结构性 多 蛋白 ,  包括 多 个 
截至 2020 年 2 月 11 日 24 时 ,  辽宁省 累计 报告 新型冠状病毒 肺炎 确诊 病例 116 例 ,  治愈 出院 19 例 。 116 例 确诊 病例 中 ,  沈阳市 28 例 、 大连市 16 例 、 鞍山市 3 例 、 本溪市 3 例 、 丹东市 
光明 网 讯  2 月 11 日 ,  世卫组织 总 干事 谭 德赛 在 全球 研究 与 创新 论坛 记者会 上 宣布 ,  将 新型冠状病毒 命名 为 “ COVID- 19” ,  其中 “ Co” 代表 “ 冠状 病毒 ” ,  “ Vi” 为 “ 病毒 ” ,  
世卫组织 总 干事 谭德 塞 11 日 表示 ,  新型冠状病毒 疫苗 有望 在 18 个 月 内 准备 就绪 ,  目前 仍 需 竭尽全力 防控 病毒 。 
新华社 快讯 : 世卫组织 总 干事 谭德 塞 11 日 表示 ,  新型冠状病毒 疫苗 有望 在 18 个 月 内 准备 就绪 ,  目前 仍 需 竭尽全力 防控 病毒 。 
当地 时间 11 日 ,  世卫组织 在 日内瓦 召开 发布会 ,  宣布 将 新型冠状病毒 正式 命名 为 COVID- 19,   此 英文 缩写 象征 着 19 年 发现 的 冠状 病毒 疾病 。 世卫组织 总 干事 谭德 塞 表示 ,  选择 这一 
新华社 快讯 : 世界卫生组织 总 干事 谭德 塞 11 日 在 瑞士 日内瓦 宣布 ,  将 新型冠状病毒 感染 的 肺炎 命名 为 “ Covid- 19” 。  2 月 11 日 ,  在 瑞士 日内瓦 ,  世界卫生组织 总 干事 谭 德赛 出席 新 
新型冠状病毒 全球 研究 与 创新 论坛 在 日内瓦 开幕  - - -  新华社 日内瓦 2 月 11 日 电 ( 记者 聂晓阳  刘曲 凌馨 世界卫生组织 和 “ 全球 传染病 防控 研究 合作 组织 ” 11 日 在 瑞士 日内瓦 
人民网 兰州 2 月 11 日 电 ( 记者 银燕 ) 记者 今日 从 甘肃省 科技 厅 获悉 ,  《 甘肃省 新型冠状病毒 感染 的 肺炎 疫情 心理 防护 指导 手册 》 日前 正式 出版 ,  该书 分为 疾病 篇 、 基础 护理 篇 、 身心 
报道 称 该 航班 为 2 月 3 日 从 肯尼亚 首都 内罗毕 飞往 广州 的 CZ634 航班 ,  “ 由于 货舱 已 满 ,  工作 人员 紧急 将 客舱 前舱 清 空 ,  将 捐助 给 国内 抗击 新型冠状病毒 的 物资 放在 客舱 运送 回国 ” 。 
果蔬 表面 会 附着 新型冠状病毒 ? 不 戴口罩 驾车 被 扣 6 分 ? 谣言 作怪 莫 慌张  2020 年 02 月 11 日  16: 51 来源 : 互联网 联合 辟谣 平台 参与 互动  
新型冠状病毒 疫情 不断 延 烧 ,  对 台港 两地 的 经济 造成 不 小 的 冲击 。  
2020 年 2 月 10 日 0 时 - 24 时 ,  海南省 报告 新型冠状病毒 肺炎 新增 确诊 病例 6 例 ,  新增 重症 病例 0 例 ,  新增 死亡 病例 0 例 ,  新增 重症 病例 转 轻 症 病例 1 例 ,  新增 出院 病例 0 例 ; 新增 确诊 
科普 : 穿山甲 可能 是 新型冠状病毒 “ 二传手 ” 吗  - - - 近日 有 研究 认为 ,  穿山甲 可能 是 新型冠状病毒 的 潜在 中间 宿主 ,  这 引发 了 一些 争议 和 讨论 。 那 什么 是 病毒 中间 宿主 ? 这项 研究 
记者 今天 从 山东省 卫生 健康 委员会 了解 到 ,  2020 年 2 月 10 日 12- 24 时 ,  山东省 报告 新型冠状病毒 肺炎 新增 确诊 病例 20 例 ,  累计 确诊 病例 486 例 ( 含 重症 病例 18 例 ,  危 重症 病例 9 例 ,  
( 抗击 新冠肺炎 ) 内蒙古 无 新增 新型冠状病毒 肺炎 确诊 病例  中新网 呼和浩特 2 月 11 日 电  ( 记者  张玮 ) 11 日 ,  内蒙古 自治区 卫生 健康 委员会 官方 发布 消息 称 ,  2020 年 2 月 10 日 10 时 
关于 新型冠状病毒 ,  我们 究竟 了解 多少 ,  其中 哪些 问题 已经 在 科学界 和 医学界 达成 共识 ,  哪些 科学 知识 和 医学 常识 又 能 帮助 人们 打 好 这 场 战 疫 ? 
为 坚决 落实 党中央 、 国务院 决策 部署 ,  全力 支援 湖北省 开展 新型冠状病毒 肺炎 防治 工作 ,  坚决 打 赢 疫情 防控 阻击战 ,  国家 卫生 健康 委 举 全国 之 力 ,  集 优质 资源 ,  建立 省际 对口 支援 湖北省 
为 坚决 落实 党中央 、 国务院 决策 部署 ,  全力 支援 湖北省 开展 新型冠状病毒 肺炎 防治 工作 ,  坚决 打 赢 疫情 防控 阻击战 ,  国家 卫生 健康 委 举 全国 之 力 ,  集 优质 资源 ,  建立 省际 对口 支援 湖北省 
人民网 南京 2 月 11 日 电 ( 张鑫 ) 江苏省 卫健委 2 月 11 日 发布 ,  2020 年 2 月 10 日 0- 24 时 ,  江苏省 报告 新型冠状病毒 肺炎 新增 确诊 病例 23 例 。 其中 ,  轻型 病例 7 例 ,  普通型 病例 16 例 。 
人民网 南京 2 月 11 日 电 ( 张鑫 ) 江苏省 卫健委 2 月 11 日 发布 ,  2020 年 2 月 10 日 0- 24 时 ,  江苏省 报告 新型冠状病毒 肺炎 新增 确诊 病例 23 例 。 其中 ,  轻型 病例 7 例 ,  普通型 病例 16 例 。 
2020 年 2 月 10 日 0- 24 时 ,  河南省 新增 新型冠状病毒 肺炎 确诊 病例 32 例 ,  新增 出院 病例 29 例 ,  新增 死亡 病例 1 例 。 新增 确诊 病例 中 ,  信阳市 8 例 ( 含 固始县 4 例 ) 、 驻马店市 3 例 、 
2 月 10 日 0— 24 时 ,  31 个 省 ( 自治区 、 直辖市 ) 和 新疆 生产 建设 兵团 报告 ,  新增 确诊 病例 2478 例 ( 湖北 2097 例 ) ,  新增 重症 病例 849 例 ( 湖北 839 例 ) ,  新增 死亡 病例 108 例 ( 湖北 103 例 
据 山西省 卫生 健康 委员会 网站 消息 ,  2020 年 2 月 10 日 0 时至 24 时 ,  山西省 报告 新增 新型冠状病毒 肺炎 确诊 病例 3 例 ,  其中 : 太原市 1 例 ( 万 柏林 区 1 例 ) 、 晋中 市 1 例 ( 平遥县 1 例 ) 
据 甘肃 卫健委 网站 消息 ,   截至 2 月 10 日 20 时 ,  甘肃 新增 3 例 新型冠状病毒 肺炎 确诊 病例 。  在 甘肃 宝 石花 医院 住院 隔离 ,  偶 有 干咳 ,  2 月 7 日以 “ 疑似 新型冠状病毒 肺炎 ” 转运 至 
据 甘肃 卫健委 网站 消息 ,   截至 2 月 10 日 20 时 ,  甘肃 新增 3 例 新型冠状病毒 肺炎 确诊 病例 。  在 甘肃 宝 石花 医院 住院 隔离 ,  偶 有 干咳 ,  2 月 7 日以 “ 疑似 新型冠状病毒 肺炎 ” 转运 至 
为 依法 惩治 妨害 新型冠状病毒 感染肺炎 疫情 防控 违法 犯罪 行为 ,  保障 人民 群众 生命 安全 和 身体 健康 ,  保障 社会 安定 有序 ,  保障 疫情 防控 工作 顺利 开展 ,  根据 有关 法律 、 司法 解释 的 规定 ,  
新型冠状病毒 会 不会 通过 粪口 传播 ?  - - - 专家 表示 ,  目前 来看 ,  新冠病毒 主要 的 传播 途径 还是 通过 呼吸道 飞 沫 传播 和 接触 传播 。 
央 视网 消息 : 新型冠状病毒 肺炎 疫情 仍然 牵动 着 公众 的 心 ,  就 临床 表现 来看 ,  大部分 被 感染 的 人群 并不 会 出现 症状 或者 症状 比较 轻微 ,  但 也 有 不少 重症 患者 ,  甚至 被 病毒 夺走 了 生命 
新华社 武汉 2 月 9 日 电 中国 工程院 院士 、 湖北省 新冠肺炎 疫情 防控 科研 攻关组 专家 、 华中 农业 大学 教授 陈焕春 9 日 晚 接受 新华社 记者 采访 时 说 ,  新型冠状病毒 不是 SARS 冠状 病毒 ,  此 
中新网 2 月 10 日 电  据 福建省 卫健委 网站 消息 ,  2 月 9 日 0— 24 时 ,  福建省 报告 新增 新型冠状病毒 肺炎 确诊 病例 11 例 。 其中 :  福州市 1 例 ( 晋安区 1 例 ) ;  厦门市 3 例 ( 思 明 区 1
2 月 9 日 0— 24 时 ,  31 个 省 ( 自治区 、 直辖市 ) 和 新疆 生产 建设 兵团 报告 ,  新增 确诊 病例 3062 例 ( 湖北 2618 例 ) ,  新增 重症 病例 296 例 ( 湖北 258 例 ) ,  新增 死亡 病例 97 例 ( 湖北 91 例 ,  
辽宁 搭建 全国 首 个 省级 新型冠状病毒 肺炎 影像 会诊 平台 。  北京 : 不得 拒绝 招录 或 解聘 疫情 严重 地区 劳动者 。  内蒙古 启用 流动 人口 自助 登记 系统 ,  要求 所有 返程 人员 通过 网上 自主 填报 
召开 的 第 十九 场 疫情 防控 例行 发布会 上 ,  中国 工程院 院士 、 湖北省 新冠肺炎 疫情 防控 科研 攻关组 专家 、 华中 农业 大学 教授 陈焕春 表示 ,  研究 分析 发现 ,  新型冠状病毒 属于 SARS 冠状 病毒 
针对 网友 关心 的 新冠病毒 是否 存在 气溶胶 传播 ,  中国 疾病 预防 控制 中心 传染病 预防 控制 处 此外 ,  农产品 在 售卖 、 运输 的 过程 中 ,  是 不是 会 附着 新型冠状病毒 ? 农产品 买 回家 后 如何 
空气 中 是否 有 新型冠状病毒 ? 还 能 开窗 通风 吗 ?  - - - 从 这个 角度 讲 ,  在 日常 通风 环境 下 ,  空气 中 一般 不会 有 新型冠状病毒 。 所以 建议 每天 至少 两 次 开窗 通风 ,  是 降低 感染 风险 的 有效 
解放军 总医院 第五 医学 中心 获 批 新型冠状病毒 核酸 检测 单位  - - - 解放军 总医院 第五 医学 中心 临床 检验 医学 中心 近日 顺利 通过 北京市 卫生 健康 委员会 审核 及 北京市 疾控中心 检测 结果 
自治区 党委 书记 、 自治区 新型冠状病毒 肺炎 疫情 防控 工作 领导 小组 组长 陈全国 出席 会议 并 讲话 。 自治区 主席 、 自治区 新型冠状病毒 肺炎 疫情 防控 工作 领导 小组 副 组长 雪 克 来 提  ·  
目前 ,  新型冠状病毒 主要 的 传播 途径 还是 呼吸道 飞 沫 传播 和 接触 传播 ,  气溶胶 和 粪 — 口 等 传播 途径 尚 待 进一步 明确 。 通过 流行病 学 调查 显示 ,  病例 多 可以 追踪 到 与 确诊 的 病例 有 过 
中新网 2 月 9 日 电  据 陕西省 卫健委 网站 消息 ,  截至 2 月 9 日 10 时 ,  陕西 新增 13 例 新冠肺炎 确诊 病例 ,  新增 疑似 病例 73 例 。 新增 确诊 病例 中 ,  西安市 8 例 、 宝鸡市 1 例 、 渭南市 4
人民网 2 月 9 日 电 据 山东省 卫健委 网站 消息 ,  2020 年 2 月 8 日 12- 24 时 ,  山东省 报告 新型冠状病毒 肺炎 新增 确诊 病例 19 例 ,  累计 确诊 病例 435 例 ( 含 重症 病例 26 例 ,  危 重症 病例 6 例 ,  
人民网 2 月 9 日 电 据 贵州省 卫健委 网站 消息 ,  2020 年 2 月 8 日 12— 24 时 ,  全省 新型冠状病毒 感染 的 肺炎 新增 确诊 病例 7 例 ,  新增 治愈 出院 病例 0 例 。 其中 : 新增 确诊 病例 中 ,  贵阳市 4
截至 2 月 8 日 24 时 新型 冠状 病毒 肺炎 疫情 最新 情况  - - - 2 月 8 日 0— 24 时 ,  31 个 省 ( 自治区 、 直辖市 ) 和 新疆 生产 建设 兵团 报告 ,  新增 确诊 病例 2656 例 ( 湖北 2147 例 ) ,  新增 重症 
人民网 北京 2 月 9 日 电 据 湖北省 卫生 健康 委员会 官方 网站 消息 ,  2 月 8 日 ,  湖北省 新增 新型冠状病毒 肺炎 病例 2147 例 ,  新增 死亡 81 例 ,  新增 出院 324 例 。 据 了解 ,  2020 年 2 月 8 日 0 时 - 
国务院 应对 新型冠状病毒 肺炎 疫情 联防 联控 机制 成员 现 决定 将 新型冠状病毒 感染 的 肺炎 ,  暂 命名 为 新型冠状病毒 肺炎 ,  简称 新冠肺炎 ,  英文 简称 NCP。 
一 、 新型冠状病毒 疫情 下 的 常见 心理 反应 是 什么  新型冠状病毒 疫情 就是 一场 重大 危机 ,  而且 伴随着 我们 的 传统 节日 春节 而 来 ,  其 影响 更为 严重 。 
尽管 目前 冠状 病毒 在 中国 的 传播 对 中国 社会 健康 构成 了 挑战 ,  但 新 的 迄今 无 治愈 方式 的 病原体 的 出现 实际上 是 全球性 挑战 。 2020 年初 ,  世界卫生组织 预测 全球 健康 的 主要 威胁 之一 
央广网 郑州 2 月 8 日 消息 ( 记者 李凡 据 河南省 卫健委 消息 ,  2020 年 2 月 7 日 0- 24 时 ,  河南省 新增 新型冠状病毒 感染 的 肺炎 确诊 病例 67 例 ,  新增 出院 病例 29 例 ,  新增 死亡 病例 1 例 。 
央广网 兰州 2 月 8 日 消息 ( 记者 孟永辉  张磊  王妍 ) 截至 2 月 7 日 20 时 ,  甘肃 新增 4 例 新型冠状病毒 感染 的 肺炎 确诊 病例 。 新增 确诊 病例 中 ,  定西 市 3 例 、 平凉市 1 例 。 新增 死亡 
2020 年 1 月 12 日 ,  国家卫健委 与 世界 卫生 组织 分享 发现 的 新型冠状病毒 基因 序列 信息 ,  世界卫生组织 正式 将 造成 武汉 肺炎 疫情 的 新型冠状病毒 命名 为 “ 2019 新型冠状病毒 ” 。 HCoV- 
中新网 2 月 8 日 电 据 国家卫健委 网站 消息 ,  2 月 7 日 0— 24 时 ,  31 个 省 ( 自治区 、 直辖市 ) 和 新疆 生产 建设 兵团 报告 ,  新增 确诊 病例 3399 例 ( 湖北 2841 例 ) ,  新增 重症 病例 1280 例 ( 湖 
据 山东 卫健委 微 信 公众 号 消息 ,  7 日 12- 24 时 ,  山东省 报告 新型冠状病毒 感染 的 肺炎 新增 确诊 病例 21 例 ,  累计 确诊 病例 407 例 ( 含 重症 病例 25 例 ,  危 重症 病例 7 例 ,  出院 38 例 ,  无 死亡 
据 山西省 卫健委 网站 消息 ,  2020 年 2 月 7 日 0 时至 24 时 ,  山西省 报告 新型冠状病毒 感染 的 肺炎 新增 确诊 病例 8 例 。 6 名 危 重症 病例 ( 晋城市 2 例 、 太原市 1 例 、 长治市 1 例 、 忻州市 
据 重庆市 卫健委 网站 消息 ,  2020 年 2 月 7 日 12— 24 时 ,  重庆市 报告 新型冠状病毒 感染 的 肺炎 新增 确诊 病例 11 例 ,  新增 重型 病例 5 例 ,  重型 病例 转 普通型 病例 3 例 ,  新增 危 重型 病例 1 例 
截至 2 月 7 日 24 时 新型 冠状 病毒 肺炎 疫情 最新 情况  - - - 2 月 7 日 0— 24 时 ,  31 个 省 ( 自治区 、 直辖市 ) 和 新疆 生产 建设 兵团 报告 ,  新增 确诊 病例 3399 例 ( 湖北 2841 例 ) ,  新增 重症 
在 做 实 做 细 疫情 防控 各项 工作 的 基础 上 ,  统一 思想 、 统筹兼顾 ,  出台 实招 硬 招 ,  支持 企业 开工 复工 ,  全力 保持 经济社 会 平稳 健康 发展 ,  经省 新型冠状病毒 感染 的 肺炎 疫情 防控 指挥部 
长 达 3 分 多 钟 的 沙 画 视频 中 ,  有关 新型冠状病毒 肺炎 的 科学 防范 知识 一一 呈现 。  新型冠状病毒 肺炎 疫情 发生 后 ,  正在 韩国 攻读 博士 的 湖南 工业 大学 包装 设计 艺术 学院 老师 李丽  第一 
题 : 武汉 社区 “ 拉网式 排查 ” 直 击 — — 新型冠状病毒 感染 的 肺炎 疫情 防控 焦点 扫描 之 九  新华社 记者 7 日 下午 ,  武汉市 蔡甸区 蔡甸 街 跃进 社区 网格 员 高波 匆匆 走 出 办公室 ,  穿过 马路 
外国 政要 积极 评价 和 支持 中国 抗击 新型冠状病毒 肺炎 疫情  - - - 近日 ,  又 有 一些 国家 领导人 及 国际 组织 负责人 继续 通过 各种 方式 对 中国 抗击 疫情 表示 慰问 和 支持 。 
公安 机关 依法 严厉 打击 拒绝 隔离 治疗 传播 新型冠状病毒 的 违法 犯罪 行为  - - - 近日 ,  部分 人员 刻意 隐瞒 情况 ,  拒绝 隔离 治疗 ,  致使 病毒 传播 扩散 ,  危害 公共 安全 。 各地 公安 机关 高度 重视 ,  
外国 政党 领导人 积极 评价 和 支持 中国 抗击 新型冠状病毒 感染肺炎 疫情 的 努力  - - - 连日来 ,  又 有 一些 国家 政党 领导人 致电 致函 中共中央 对外 联络部 ,  声援 中方 为 抗击 新型冠状病毒 
记者 从 发布会 上 获悉 ,  岭南 现代 农业 科学 与 技术 广东省 实验室 、 华南 农业 大学 教授 沈永义 、 肖立华 等 科研 人员 通过 联合 攻关 ,  在 新型冠状病毒 潜在 中间 宿主 的 溯源 上 取得 重大 突破 。 
在 国家卫健委 与 国家 中医药 管理局 公布 的 《 新型冠状病毒 感染 的 肺炎 诊疗 方案 ( 试行 第四 版 ) 》 中提 到 ,  新型冠状病毒 传播 途径 为 : “ 经 呼吸道 飞 沫 传播 是 主要 的 传播 途径 ,  亦可 通 
上月底 ,  云南省 卫生 健康 委员会 确认 昆明市 第一 人民 医院 为 云南省 第 一批 开展 新型冠状病毒 核酸 检测 工作 的 5 家 医疗 机构 之一 。 
第三方 机构 等 检测 力量 ,  加快 实验室 改造 升级 ,  配置 检测 必需 设备 ,  千方百计 提高 新型冠状病毒 感染肺炎 诊断 效率 ,  确保 疑似 病人 第一 时间 得到 及时 检测 ,  最大 程度 为 临床 治疗 和 联防 
世卫 协调 全球 力量 推动 加快 新型冠状病毒 研究  - - - 世界卫生组织 6 日 宣布 ,  将 于 本月 11 日 和 12 日 在 日内瓦 举办 针对 新型冠状病毒 的 全球 研究 与 创新论 坛 ,  以 协调 全球 科研 力量 ,  
在 前所 未知 的 新型冠状病毒 袭 来之 际 ,  全球 科学界 携手 迎战 这个 人类 共同 的 敌人 。 法国 巴斯德 研究所 专家 文森特 · 埃 努 夫 日前 表示 ,  世界 范围 内 已 有 20 多 个 新型冠状病毒 基因组 测 序 
新华社 北京 2 月 6 日 电 截至 2 月 6 日 中午 12 时 ,  白俄罗斯 、 巴基斯坦 、 朝鲜 、 韩国 、 日本 、 泰国 、 马来西亚 、 印尼 、 马尔代夫 、 缅甸 、 德国 、 英国 、 法国 、 意大利 、 奥地利 、 匈牙利 、 
原 标题 : 王东 峰 主持 召开 河北省 应对 新型冠状病毒 感染肺炎 疫情 工作 领导 小组会 议  深入 贯彻 习近平 总书记 重要 指示 和 党中央 决策 部署  全力以赴 推进 疫情 防控 工作 落到实处 取得 实效  
据 湖北省 卫健委 网站 消息 ,  2020 年 2 月 6 日 0 时 - 24 时 ,  湖北省 新增 新型冠状病毒 感染 的 肺炎 病例 2447 例 ,  全省 新增 死亡 69 例 。 
据 河南省 卫健委 官方 微 博 消息 ,  2020 年 2 月 6 日 0- 24 时 ,  河南省 新增 新型冠状病毒 感染 的 肺炎 确诊 病例 63 例 ,  新增 出院 病例 14 例 ,  新增 死亡 病例 1 例 。 
省 卫健委 消息 ,  截至 2 月 5 日 24 时 ,  江苏省 新型冠状病毒 感染 的 肺炎 出院 病例 增至 26 例 ,  其中 南京 11 例 ,  苏州 4 例 ,  徐州 3 例 ,  常州 2 例 ,  盐城 2 例 ,  淮安 1 例 ,  连云港 1 例 ,  无锡 1 例 ,  
国际 社会 支持 中国 防控 新型冠状病毒 感染肺炎 疫情  - - - 截至 2 月 6 日 中午 12 时 ,  白俄罗斯 、 巴基斯坦 、 朝鲜 、 韩国 、 日本 、 泰国 、 马来西亚 、 印尼 、 马尔代夫 、 缅甸 、 德国 、 英国 、 
近期 ,  新型冠状病毒 肺炎 疫情 引起 希腊 政府 和 社会 各界 高度 关注 ,  希腊 政要 和 各界 友好 人士 纷纷 通过 不同 方式 ,  向 中方 表示 支持 和 慰问 。 希腊 总统府 秘书长 耶 尼玛 塔斯 在 总统府 向 中国 
这 两 天 ,  一条 “ 千万 别 出门 玩 雪 ” 的 消息 在 网上 传播 ,  消息 称 空气 中 的 冠状 病毒 会 被 雪花 带到 地面 ,  如果 不能 保证 3 小时 内 不 接触 口 鼻 ,  衣服 全部 酒精 消毒 ,  就 不要 出门 玩 雪 ,  
2 月 5 日 ,  在 日本 横滨 港 ,  防疫 人员 将 “ 钻石 公主 ” 号 邮轮 上 确诊 的 新型冠状病毒 感染 患者 移 向 救护车 。 日本 厚生 劳动 省 5 日 说 ,  停靠 在 横滨 港 外 的 邮轮 “ 钻石 公主 ” 号 上有 10
2 月 6 日 ,  中共中央 政治局 常委 、 国务院 总理 、 中央 应对 新型冠状病毒 感染肺炎 疫情 工作 领导 小组 组长 李克强 主持 召开 领导 小组会 议 。  中共中央 政治局 常委 、 中央 应对 新型冠状病毒 感染 
国际 在线 广东 频道 消息 ( 记者 朱子荣 ) : 记者 2 月 6 日 从 广东省 政府 新闻办 在 广州 举行 的 新闻 发布会 上 获悉 ,  截至 2 月 6 日 12 时 ,  广东省 累计 报告 新型冠状病毒 感染 的 肺炎 确诊 病例 增 
( 记者  杨毅 2 月 6 日 下午 ,  湖北省 仙桃市 第一 人民 医院 感染 科 一病 区 、 二 病区 11 位 新型冠状病毒 感染 的 肺炎 确诊 患者 出院 ,  这 是 仙桃市 首批 治愈 的 患者 。 
原 标题 : 她 与 新型冠状病毒 肺炎 抗争 的 28 天  这 是 中国 工商 银行 武汉 分行 员工 杨岚 分享 的 战胜 新型冠状病毒 感染 的 肺炎 的 真实 经历 。 疫情 面前 ,  她 乐观 而 积极 ,  最终 战胜 了 病魔 。 
党中央 、 国务院 高度 重视 新型冠状病毒 感染肺炎 疫情 防控 和 重点 群体 就业 工作 。 线 上 职业 技能 培训 ,  既是 提升 劳动者 职业 技能 水平 的 重要 途径 ,  也 是 减少 疫情 期间 人员 聚集 的 有效 方式 
特 稿 : 与 病毒 赛跑 — — 全球 新型冠状病毒 科研 扫描  - - -  在 新型冠状病毒 疫苗 研究 中 ,  更 需要 这种 理解 ,  因为 疫苗 开发 通常 需要 较 长 的 时间 。 
” 上海 全力 保障 新型冠状病毒 检测 试剂 盒 企业 满负荷 生产  ”  在 上海 漕河泾 开发区 浦江 高科技 园区 内 的 高压 配电房 里 ,  国 网上 海 市南 供电 公司 客户 工程师 徐哲飞 正 仔细 检查 
央广网 北京 2 月 6 日 消息 ( 记者 覃勇 ) 国家 卫生 健康 委员会 2 月 2 日 公布 《 关于 做好 儿童 和 孕产妇 新型冠状病毒 感染 的 肺炎 疫情 防控 工作 的 通知 》 ,  明确 儿童 和 孕产妇 是 新型冠状 
上海 2020 年 2 月 6 日  / 美 通 社 /  - -  庚子 新春 ,  新型冠状病毒 感染 的 肺炎 疫情 牵动 全国 人心 。 作为 国内 领先 的 TMC,  携 程 商旅 一直 密切 关注 疫情 发展 ,  并 以 实际 行动 支持 抗击 新型 肺炎 
经由 医学 专家 北京大学 肿瘤 医院 重症 医 学科 主任 王宏志 把关 ,  央视 网 、 腾讯 联合 制作 的 “ 新型冠状病毒 谣 言必 考卷 ” 已 正式 发布 。  试题 不仅 搜集 了 当下 网上 的 高 热度 谣言 ,   更 囊括 
经由 医学 专家 北京大学 肿瘤 医院 重症 医 学科 主任 王宏志 把关 ,  央视 网 、 腾讯 联合 制作 的 “ 新型冠状病毒 谣 言必 考卷 ” 已 正式 发布 。  试题 不仅 搜集 了 当下 网上 的 高 热度 谣言 ,   更 囊括 
新华社 日内瓦 2 月 5 日 电 ( 记者 凌馨 陈俊侠 ) 世界卫生组织 5 日 在 日内瓦 总部 宣布 ,  启动 应对 新型冠状病毒 疫情 的 “ 战略 准备 和 应对 方案 ” ,  旨在 为 不同 国家 或 地区 层面 制定 疫情 应对 
斯里兰卡 总理 马欣达 · 拉贾 帕 克 萨 率领 多 名 内阁 部长 、 议员 和 近 千 名 各界 民众 聚集 在 这里 ,  共同 为 中国 人民 抗击 新型冠状病毒 感染肺炎 疫情 诵经 、 祈福 。  马欣达 向 应邀 参加 活动 的 
2020 年的 春节 就 快 过去 ,  但是 在 年前 就 已经 发生 的 新型冠状病毒 疫情 仍 在 蔓延 ,  肿瘤 患者 因为 自身 已 有 肿瘤 这个 基础 问题 ,  自身 的 抵抗力 更 差一 些 ,  被 感染 的 风险 也 更 大 。 肿瘤 
人民网 北京 1 月 23 日 电  临近 2020 年 鼠 年 春节 ,  新型冠状病毒 肺炎 牵动 着 党和 政府 以及 老百姓 的 心 。 新型冠状病毒 究竟 是 什么 ? 可能 的 发病 原因 是 什么 ? 冠状 病毒 感染 后 有 什么 症状 
央广网 郑州 2 月 6 日 消息 ( 记者 李凡 河南省 信阳市 新型冠状病毒 感染 的 肺炎 疫情 防控 工作 指挥部 消息 称 ,  2 月 5 日 ,  河南 信阳市 中心 医院 确诊 一 例 新生儿 感染 新型冠状病毒 肺炎 ,  患儿 
中新网 银川 2 月 6 日 电 ( 杨迪 记者 6 日 从 宁夏 应对 新型冠状病毒 感染肺炎 疫情 工作 指挥部 获悉 ,  2020 年 2 月 5 日 0 时 — 24 时 ,  宁夏 报告 新增 确诊 病例 6 例 ,  累计 40 例 ; 新增 疑似 病例 
问 : 新型冠状病毒 病 是 一 种 什么 疾病 ,  如何 传播 和 感染 ? 感染 患者 有 什么 症状 ? 答 : 2019 年底 在 湖北省 武汉市 出现 的 冠状 病毒 ,  世界卫生组织 将 其 命名 为 2019 新型冠状病毒 ( 2019- n
连日来 ,  国际 社会 持续 关注 中国 抗击 新型冠状病毒 感染肺炎 疫情 ,  积极 评价 中国 为此 所作 努力 ,  并 对 中国 打 赢 这 场 抗疫 之 战 充满 信心 。 智利 众议长 伊万 · 弗 洛 雷 斯 表示 ,  中国 政府 
央广网 呼和浩特 2 月 6 日 消息 ( 记者 宝 音 ) 内蒙古 卫健委 发布 ,  内蒙古 自治区 单日 新增 新型冠状病毒 感染 的 肺炎 确诊 病例 4 例 ,  其中 包头市 土 右 旗 2 例 ,  呼伦贝尔 市 莫力达瓦 旗 2 例 。  
人民网 兰州 2 月 6 日 电 ( 王文嘉 ) 据 甘肃省 卫健委 消息 ,  截至 2 月 5 日 20 时 ,  甘肃 新增 5 例 新型冠状病毒 感染 的 肺炎 确诊 病例 。 新增 病例 中 ,  定西 市 2 例 、 白银市 1 例 、 庆阳 市 1 例 、 
温馨 提示 : 在 新型冠状病毒 感染 的 肺炎 流行 期间 ,  为 指导 不同 人群 科学 合理 地 选择 和 使用 口罩 ,  国家制 定 ,  科学 划分 高风险 、 较 高风险 、 中等 风险 、 较 低 风险 、 低 风险 暴露 五 类 
中新网 2 月 6 日 电  据 重庆市 卫健委 网站 消息 ,  2 月 5 日 12— 24 时 ,  重庆市 报告 新型冠状病毒 感染 的 肺炎 新增 确诊 病例 13 例 ,  累计 报告 新型冠状病毒 感染 的 肺炎 确诊 病例 389 例 。  消 
新型冠状病毒 感染 的 肺炎 疫情 暴发 后 ,  国家卫健委 发布 了 《 新型冠状病毒 感染 的 肺炎 诊疗 方案 》 ,  并 通过 分析 疫情 形势 和 研究 进展 ,  组织 专家 在 对 前期 医疗 救治 工作 进行 分析 、 研 判 、 
近日 ,  新型冠状病毒 疫情 引起 广泛 关注 。 2 月 5 日 ,  免疫学 专家 黄波 接受 中新 社 记者 采访 时 表示 ,  民众 增强 自身 免疫力 ,  对 抵抗 新型冠状病毒 有 一定 帮助 。  
新华社 北京 2 月 5 日 电  连日来 ,  海内外 侨胞 心 系 祖国 ,  响应 中国 侨联 倡议 捐资 捐物 ,  为 中国 抗击 新型冠状病毒 感染肺炎 疫情 出力 鼓劲 。  1 月 26 日 ,  中国 侨联 向海 内外 侨胞 发出 为 打 
央广网 沈阳 2 月 5 日 消息 ( 记者 徐志强 ) 2020 年 2 月 4 日 21 时 30 分至 2 月 5 日 15 时 30 分 ,  辽宁省 新增 7 例 输入 性 新型冠状病毒 感染 的 肺炎 确诊 病例 ,  其中 沈阳市 4 例 ,  大连市 1 例 ,  
2 月 4 日 ,  中国 驻 澳大利亚 大使 成 竞 业 在 《 澳大利亚 金融 评论 报 》 发表 署名 文章 称 ,  在 抗击 新型冠状病毒 感染肺炎 疫情 方面 ,  中国 有 能力 ,  世界 有信 心 。 成 竞 业 说 ,  面对 这一 巨大 挑战 ,  
确诊 或 疑似 新型冠状病毒 感染 的 肺炎 的 孕妇 存在 母婴 传播 风险 ,  新生儿 出生 后 应 立即 按 新型冠状病毒 感染 的 肺炎 隔离 观察 、 诊治 ,  并 予以 核酸 检测 ,  暂 不予 母乳 喂养 。 
连日来 ,  又 有 一些 国家 政党 领导人 致电 致函 中共中央 对外 联络部 ,  高度 评价 中方 为 抗击 新型冠状病毒 感染肺炎 疫情 所作 的 努力 ,  并 表达 对 中国 的 积极 支持 。 
当日 ,  经 精心 诊治 ,  贵州 3 名 新型冠状病毒 感染 的 肺炎 患者 达到 国家 卫生 健康 委 《 新型冠状病毒 感染 的 肺炎 诊疗 方案 ( 试行 第五 版 ) 》 解除 隔离 治疗 标准 ,  同时 出院 ,  至此 ,  贵州省 累计 
警惕 新型冠状病毒 母婴 传播 风险  - - - 华中 科技 大学 同 济 医学院 附属 同 济 医院 5 日 公布 了 一个 案例 ,  一 名 感染 新型冠状病毒 的 孕妇 剖宫产 下 的 新生儿 ,  也 被 发现 感染 新型冠状病毒 。 
广大 市民 朋友 : 2 月 5 日 ,  根据 《 新型冠状病毒 感染 的 肺炎 诊疗 方案 ( 试行 第五 版 ) 》 ,  经 省 专家组 确认 ,  我市 新增 1 例 输入 性 新型冠状病毒 感染 的 肺炎 确诊 病例 ,  属 普通型 病例 。 
2 月 5 日 ,  据 省 卫生 健康 委 通报 ,  泰州 靖江市 1 名 新型冠状病毒 感染 的 肺炎 确诊 患者 救治 有效 ,  恢复 良好 ,  经 专家组 确认 ,  符合 出院 标准 ,  2 月 4 日 下午 治愈 出院 。  记者 从 泰州市 卫健 
2 月 4 日 ,  工行 武汉 分行 首例 新型冠状病毒 感染 的 肺炎 患者 杨岚走 出 隔离 病房 ,  办理 好 出院 手续 后 回到 家中 静养 。 她 目前 体温 正常 ,  咳嗽 等 症状 明显 好转 ,  经 两 次 核酸 
2 月 5 日上 午 10 点 半 ,  盐城市 第二 人民 医院 ,  我市 首批 2 例 新型冠状病毒 感染 的 肺炎 确诊 患者 治愈 出院 ,  怀抱 医护 人员 为 他们 送 上 的 鲜花 连声 道谢 。  △ 2 月 5 日上 午 10 点 半 ,  我市 
中国 法学会 4 日 印发 《 关于 做好 新型冠状病毒 感染 的 肺炎 疫情 防控 工作 的 通知 》 ,  全文 如下 : 要 按照 “ 在 做好 防控 工作 的 前提 下 ,  全力 支持 和 组织 推动 各类 生产 企业 复工 复 产 ” 的 
央广网 福州 2 月 5 日 消息 ( 记者 万存灵 ) 记者 从 福建省 召开 的 相关 新闻 发布会 上 获悉 ,  新型冠状病毒 感染 的 肺炎 疫情 爆发 后 ,  福建省 科技 厅 迅速 组织 动员 福建省 科研 团队 ,  加大 新型 
中新网 杭州 2 月 5 日 电 ( 张煜欢 ) 5 日记 者 从 浙江省 卫生 健康 委 获悉 ,  2020 年 2 月 4 日 0- 24 时 ,  浙江省 报告 新型冠状病毒 感染 的 肺炎 新增 确诊 病例 66 例 ,  新增 出院 病例 15 例 。 截至 
武汉市 疾控中心 是 武汉市 首批 获准 开展 新型冠状病毒 核酸 检测 的 机构 之一 。 位于 该 中心 病原 生物 检验所 的 生物 安全 二级 实验室 ( P2 实验室 ) 则 是 “ 绝对 禁区 ” 。 在 这里 ,  20 多 名 
会议 认为 ,  新型冠状病毒 感染肺炎 疫情 发生 后 ,  全行 上下 认真 贯彻 中央 、 总行 党委 和 自治区 部署 ,  做 了 大量 卓有成效 的 工作 ,  区 分行 成立 了 疫情 防控 领导 小组 ,  及时 
会议 认为 ,  新型冠状病毒 感染肺炎 疫情 发生 后 ,  全行 上下 认真 贯彻 中央 、 总行 党委 和 自治区 部署 ,  做 了 大量 卓有成效 的 工作 ,  区 分行 成立 了 疫情 防控 领导 小组 ,  及时 
据 国家 卫生 健康 委员会 网站 2 月 5 日 消息 ,  《 预防 新型冠状病毒 感染 口罩 选择 与 使用 技术 指引 》 印发 。  全文 如下 :  不同 人群 预防 新型冠状病毒 感染 口罩 选择 与 使用 技术 指引  在 
新型冠状病毒 是 以前 从未 在 人体 中 发现 的 冠状 病毒 新 毒 株 。 从 武汉市 不明 原因 肺炎 患者 下 呼吸道 分离 出 的 冠状 病毒 为 一 种 新型冠状病毒 ,  WHO 命名 2019- nCoV。  2、 新型冠状病 
央广网 青岛 2 月 5 日 消息 ( 记者 王伟 ) 青岛市 卫健委 2 月 5 日 通报 ,  2 月 4 日 12— 24 时 ,  青岛市 新增 2 例 新型冠状病毒 感染 的 肺炎 确诊 病例 。  通报 称 ,  新增 2 例 确诊 患者 ,  一 为 60 岁 
不同 人群 预防 新型冠状病毒 感染 口罩 选择 与 使用 技术 指引  在 新型冠状病毒 感染 的 肺炎 流行 期间 ,  建议 选择 合适 的 口罩 类型 ,  不 过度 防护 。 
人民网 南京 2 月 5 日 电 ( 唐璐璐 ) 2020 年 2 月 4 日 0- 24 时 ,  江苏省 报告 新型冠状病毒 感染 的 肺炎 新增 确诊 病例 33 例 。 其中 ,  南京市 3 例 、 无锡市 1 例 、 徐州市 6 例 、 常州市 5 例 、 
新型冠状病毒 感染肺炎 常见 早期 表现 为 : 畏 寒 、 发热 、 咽 痛 、 乏力 、 肌 痛 ,  有些 患者 表现 为 胸闷 、 憋气 、 干咳 ,  少量 患者 表现 为 恶心 、 呕吐 、 腹泻 。 
本报 武汉 2 月 4 日 电 记者 陈国全 、 特约 记者 汪学潮 报道 : 经过 军队 支援 湖北 医疗队 扎实 细致 、 紧张 有序 的 准备 工作 ,  武汉 火 神山 新型冠状病毒 感染肺炎 专科 医院 开始 正式 接诊 新型冠状 
人民网 北京 2 月 5 日 电  据 国家 卫生 健康 委员会 官方 网站 消息 ,  2 月 4 日 0— 24 时 ,  31 个 省 ( 自治区 、 直辖市 ) 和 新疆 生产 建设 兵团 报告 新增 确诊 病例 3887 例 ( 湖北省 3156 例 ) ,  新增 
截至 2 月 3 日 24 时 ,  国家卫健委 收到 31 个 省 ( 自治区 、 直辖市 ) 和 新疆 生产 建设 兵团 累计 报告 新型冠状病毒 感染肺炎 确诊 病例 20438 例 ,  现有 重症 病例 2788 例 ,  累计 死亡 病例 425 例 ,  累 
支持 高校 、 科研院 所 、 企业 针对 新型冠状病毒 感染肺炎 防治 ,  在 治疗 方法 、 药物 研发 、 检测 技术 和 医疗 设备 等 方向 开展 科技 协同 攻关 。 疫情 一线 防控 人员 结合 疫情 临床 防控 开展 的 科技 
2 月 4 日 ,  中共中央 政治局 常委 、 国务院 总理 、 中央 应对 新型冠状病毒 感染肺炎 疫情 工作 领导 小组 组长 李克强 主持 召开 领导 小组会 议 。 
综合 消息 : 新加坡 首 现 新型冠状病毒 社区 传播 病例  比利时 报告 首例 病例  - - - 多 国 卫生部 门 4 日 报告 本国 新增 新型冠状病毒 感染 病例 ,  其中 新加坡 首次 出现 社区 传播 病例 ,  比利时 报告 
央广网 哈尔滨 2 月 4 日 消息     4 日 晚 21 时 ,  哈尔滨市 公布 了 2 月 3 日 零时 至 2 月 4 日 零时 新增 18 例 新型冠状病毒 感染肺炎 确诊 患者 活动 轨迹 ,  提示 广大 市民 做好 防护 工作 
2019 年末 ,  从 不明 原因 肺炎 患者 下 呼吸道 分离 出 的 冠状 病毒 是 一 种 新型冠状病毒 ,  世界卫生组织 将 其 命名 为 2019- nCoV。 经过 专家 鉴定 ,  这种 病毒 会 人 感染 人 ,  且 存在 一定 范围 的 
综合 新华社 驻 外 记者 报道 : 连日来 ,  中国 全力 抗击 新型冠状病毒 感染肺炎 疫情 牵动 世人 目光 。 吉尔吉斯 斯坦 外交部长 艾达尔 别科夫 在 会见 中国 驻 吉大 使 杜德文 时 表示 ,  他 完全 支持 并 
云南 一 新型 冠状 病毒 感染 的 肺炎 患者 涉嫌 以 危险 方法 危害 公共 安全 罪 被 公安 机关 立案 侦查  - - - 云南省 景洪市 应对 新型冠状病毒 感染肺炎 疫情 工作 领导 小组 指挥部 4 日 通报 ,  景洪市 景 
大 疫 当前 ,  中国 医学 科学院 北京 协 和 医学院 的 相关 专家 第一 时间 组织 编写 了 《 协 和 新型冠状病毒 肺炎 防护 手册 》 ,  解读 与 新型冠状病毒 肺炎 有关 的 专业 问题 与 疑惑 ,  旨在 增进 大众 及 
从 今天 开始 ,  光明 网 书画 频道 联合 北京 金正德 书画院 发起 “ 众志成城 抗击 新型冠状病毒 肺炎 疫情 主题 书画展 ” 作品 征集 活动 ,  号召 全国 书画家 及 书画 爱好者 用 画笔 描绘 抗疫 感人 
新型冠状病毒 感染 的 肺炎 最 早 在 2019 年 12 月 在 我国 武汉 发现 ,  是 由 2019 新型冠状病毒 引起 的 。  二是 症状 不同 。 普通 感冒 临床 症状 较 轻 ,  上呼吸道 卡 他 症状 明显 ,  如 鼻 塞 、 流 
姜晓峰 介绍 ,  2 月 3 日 ,  鄂尔多斯 市 达拉特旗 召开 的 防控 新型冠状病毒 感染 的 肺炎 疫情 第三 次 情况 通报会 ,  已 公布 这 例 病例 的 流行病 学 调查 结果 。  姜晓峰 说 ,  据 国家 卫生 健康 委 印发 
治疗 新型冠状病毒 感染 的 肺炎 ,  中医 西医 各有所长 ,  各有 侧重 ,  优势 互补 ,  协同 取 效 。 这一 项目 要 加强 科研 攻关 ,  服务 临床 救治 。 
2 月 4 日 ,  经过 常州市 医疗 救治 专家组 评估 ,  两 名 患者 符合 国家 卫生 健康 委 新型冠状病毒 感染 的 肺炎 确诊 病例 解除 隔离 和 出院 标准 。  常州市 新型冠 
图解 | 《 防疫 病  三字经 — — 新型冠状病毒 公众 防护 指南 》 出版 ( 免费 公开 ) : 我们 相信 ,  在 以 习近平 同志 为 核心 的 党中央 坚强 领导 下 ,  我们 坚定 信念 、 科学 防治 、 同舟共济 、 群防群 
病毒 最 多存 活 几 天 ? 能 吃药 预防 吗 ? 宠物 与人 是否 会 互相 传染 ? 关于 新型冠状病毒 肺炎 ,  这 几 个 问题 有 最新 解释 ! 
如何 区分 感冒 、 流感 和 新型冠状病毒 感染肺炎 ? 什么 是 普通 感冒 ? 什么 是 流感 ? 新型冠状病毒 感染 的 肺炎 又 有何 症状 ? 
为了 抵御 来势汹汹 的 新型冠状病毒 ,  全球 网友 想 出 了 五花八门 的 “ 土法 子 ” 。  对于 疫情 的 担忧 也 是 各式各样 ,  有 怕 宠物 带 毒 的 ,  还有 甚至 担心 接到 中国 来 的 快递 会 感染 病毒 。 
当前 中国 人民 正在 与 新型冠状病毒 感染肺炎 疫情 进行 严肃 的 斗争 。 人民 群众 生命 安全 和 身体 健康 始终 是 第一 位 的 。 
新型冠状病毒 主要 是 经过 呼吸道 飞 沫 传播 ,  也 可 通过 接触 传播 。 目前 深圳市 第三 人民 医院 等 医疗 机构 在 某些 新型冠状病毒 感染 的 肺炎 确诊 病例 患者 的 粪便 中检 出 新型 冠状 病毒 核酸 
如果 附近 小区 或者 是 自己 居住 的 小区 ,  出现 新型冠状病毒 感染 的 肺炎 疑似 或 确诊 病例 ,  你 要 如何 保护 自己 和 家人 ? 有 哪些 值得 注意 的 地方 ?  外出 篇     1. 坐 电梯 会 有 感染 风险 吗 
人民网 贵阳 2 月 3 日 电 ( 王秀芳 ) 2 月 3 日 ,  记者 从 贵州省 卫生 健康 委 获悉 ,  当前 ,  贵州省 新型冠状病毒 感染 的 肺炎 患者 救治 工作 正 有力 推进 ,  救治 医疗 机构 也 积极 探索 治疗 新 方法 ,  
人民网 开罗 2 月 4 日 电 ( 记者 曲 翔 宇 ) 综合 阿联酋 通讯社 报道 ,  继 阿联酋 阿布扎比 王储 穆罕默 德 1 月 26 日 公开 表态 ,  支持 中国 抗击 新型冠状病毒 感染 的 肺炎 疫情 后 ,  阿联酋 各界 以 实际 行动 
据 海南省 卫健委 4 日 发布 的 消息 ,  2 月 3 日 0- 24 时 ,  海南省 报告 新型冠状病毒 感染 的 肺炎 新增 确诊 病例 9 例 ,  新增 重症 病例 1 例 ,  新增 死亡 病例 0 例 ,  新增 解除 重症 1 例 ,  新增 出院 病例 
感染 是 一个 综合 的 因素 ,  跟 接触 有关 、 跟 病毒 状况 有关 、 也 跟 身体 状况 有关 。 身体 有些 人 天天 在 网上 看 科普 文章 ,  但 又 不能 确定 自己 的 症状 是 不是 新型 肺炎 ,  这会 让 
中新网 武汉 2 月 4 日 电  中国科 学院 武汉 病毒 研究所 / 生物 安全 大 科学 研究 中心 、 武汉市 金银 潭 医院 及 湖北省 疾病 预防 控制 中心 合作 ,  针对 引起 武汉 肺炎 疫情 的 2019 新型冠状病毒 
截至 2 月 3 日 24 时 新型 冠状 病毒 感染 的 肺炎 疫情 最新 情况  - - - 截至 2 月 3 日 24 时 ,  国家 卫生 健康 委 收到 31 个 省 ( 自治区 、 直辖市 ) 和 新疆 生产 建设 兵团 累计 报告 确诊 病例 20438 例 ( 
在 这里 他们 经过 抗 病毒 治疗 及其 他 对症 治疗 ,  心理 疏导 ,  精心 护理 ,  病情 好转 ,  无 发烧 ,  无 身体 不适 ,  经 反复 连续 核酸 检测 均 为 阴性 ,  经 专家组 评估 ,  符合 国家 卫生 健康 委 新型冠状病毒 
新华网 2 月 4 日 电 ( 通讯员 连小华 ) 为 深入 贯彻 落实 区 、 市  、 县 、 乡党委 关于 做好 新型冠状 肺炎 病毒 的 疫情 预防 工作 ,  有效 提高 防范 工作 和 村 、 居 、 户的 安全 
中共中央 政治局 常务委员 会 2 月 3 日 召开 会议 ,  听取 中央 应对 新型冠状病毒 感染肺炎 疫情 工作 领导 小组 和 有关 部门 关于 疫情 防控 工作 情况 的 汇报 ,  研究 下 一步 疫情 防控 工作 。 
新华社 北京 2 月 3 日 电 ( 记者 伍岳 、 温馨 ) 外交部 发言人 华春莹 3 日 表示 ,  中方 希望 国际 社会 能够 理性 、 冷静 地 认识 新型冠状病毒 感染 的 肺炎 疫情 ,  并作 出 科学 、 恰当 地应 对 。  当日 
就 像 重庆 首例 治愈 出院 的 新型冠状病毒 感染 的 肺炎 患者 的 这 句 话 那样 。 疫情 不可 怕 ,  稳住 我们 能 赢 ! 
新华社 北京 2 月 3 日 电  中共中央 政治局 常务委员 会 2 月 3 日 召开 会议 ,  听取 中央 应对 新型冠状病毒 感染肺炎 疫情 工作 领导 小组 和 有关 部门 关于 疫情 防控 工作 情况 的 汇报 ,  研究 下一 步 
新华社 北京 2 月 3 日 电 ( 记者 马岩 ) 3 日 下午 举行 的 北京市 新型冠状病毒 感染 的 肺炎 疫情 防控 工作 新闻 发布会 上 ,  北京市 西城区 副 区长 缪剑虹 介绍 ,  复兴 医院 心 内科 重症 监护 室 出现 新 
科普 : 世卫组织 针对 新型冠状病毒 发布 新 一批 “ 问 与 答 ”  - - - 针对 当前 的 新型冠状病毒 疫情 ,  世界卫生组织 3 日 在 其 驻华 代表处 官方 微 信 公众 号 更新 了 一批 人们 关心 的 问答 ,  例如 
2 月 3 日 ,  国务院 应对 新型冠状病毒 感染 的 肺炎 疫情 联防 联控 机制 举行 新闻 发布会 ,  工业 和 信息化 部党组 成员 、 总工程师 田 玉龙 先生 表示 ,  到 2 月 1 日 ,  新型冠状病毒 核酸 检测 试剂 日 
2 月 3 日 ,  国务院 应对 新型冠状病毒 感染 的 肺炎 疫情 联防 联控 机制 举行 新闻 发布会 ,  工业 和 信息化 部党组 成员 、 总工程师 田 玉龙 先生 表示 ,  到 2 月 1 日 ,  新型冠状病毒 核酸 检测 试剂 日 
哈尔滨 一 新型 冠状 病毒 感染 的 肺炎 患者 产 下 健康 女婴  - - - 3 日 ,  哈尔滨市 第 六 医院 举行 新闻 通报会 称 ,  1 月 30 日 23 时 32 分 ,  哈尔滨 一 新型 冠状 病毒 感染 的 肺炎 患者 经 剖宫产 手术 ,  
为 进一步 加强 新型冠状病毒 感染肺炎 疫情 防控 工作 ,  有效 切断 病毒 传播 途径 ,  减少 人员 流动 传染 风险 ,  最大 限度 地 遏制 疫情 蔓延 ,  切实 保障 人民 群众 身体 健康 和 生命 安全 ,  结合 当前 我区 疫 
新华网 重庆 2 月 3 日 电 ( 刘磊 杨洛 2 月 2 日 ,  重庆 江北区 召开 新型冠状病毒 感染 的 肺炎 疫情 防控 工作 新闻 通气会 ,  对 近期 全区 新型冠状病毒 感染 的 肺炎 疫情 防控 
新华社 北京 2 月 2 日 电 ( 记者 申 铖 ) 中国 贸促会 2 日 向 浙江 湖州 某 制造 企业 出具 全国 首 份 新型冠状病毒 感染 的 肺炎 疫情 不可抗力 事实 性 证明 ,  助力 企业 最大 限度 减轻 因 疫情 造成 不能 
“ 在 当前 防控 新型冠状病毒 感染肺炎 的 严峻 斗争 中 ,  各级 党组织 和 广大 党员 干部 必须 牢记 人民 利益 高于 一切 ,  不 忘 初心 、 牢记 使命 ,  团结 带领 广大 人民 群众 坚决 贯彻 落实 党中央 决策 
北京 服装 学院 艺术 设计 学院 师生 制作 的 多 语言 版本 “ 防控 新型冠状病毒 儿童 绘 本 ” 2 日上 线 ,  并 开放 全球 下载 。 
据 天津市 卫健委 网站 消息 ,  2 月 2 日 0- 24 时 ,  天津市 报告 新型冠状病毒 感染 的 肺炎 新增 确诊 病例 7 例 ,  新增 危 重型 病例 0 例 ,  新增 重型 病例 2 例 ,  新增 死亡 病例 0 例 ,  新增 出院 病例 1 例 。 
经济 日报 - 中国 经济 网 记者 2 月 2 日 从 武汉 大学 人民 医院 获悉 ,  近日 ,  武汉 大学 人民 医院 与 中科院 武汉 病毒 研究所 联合 开展 研究 发现 ,  在 部分 新型冠状病毒 感染 患者 的 大便 和 肛 拭 子 中发 
央广网 武汉 2 月 3 日 消息 ( 记者 李行健 ) 据 中央 广播 电视 总台 中国 之 声 《 新闻 纵横 》 报道 ,  2 月 1 日 ,  武汉 大学 人民 医院 、 深圳 第三 人民 医院 不约而同 公布 信息 : 新型冠状病毒 在 
韩秉志 )  记者 2 月 2 日 从 武汉 大学 人民 医院 获悉 ,  近日 ,  武汉 大学 人民 医院 与 中科院 武汉 病毒 研究所 联合 开展 研究 发现 ,  在 部分 新型冠状病毒 感染 患者 的 大便 和 肛 拭 子 中 发现 病毒 
新华社 北京 2 月 2 日 电 综合 新华社 驻 外 记者 报道 : 中国 抗击 新型冠状病毒 感染肺炎 疫情 举世 关注 。 连日来 ,  多 国政 要 高度 评价 中国 为 抗击 疫情 采取 的 强有力 措施 ,  表示 坚定 支持 中国 
据 甘肃省 卫健委 网站 消息 ,  截至 2 月 2 日 20 时 ,  甘肃 新增 11 例 新型冠状病毒 感染 的 肺炎 确诊 病例 ,  全省 累计 确诊 51 例 。 通报 指 ,  截至 2 月 2 日 20 时 ,  甘肃 新增 11 例 新型冠状病毒 感染 
香港 新型冠状病毒 感染肺炎 确诊 病例 增至 15 例  - - - 香港 特区 政府 卫生 署 卫生 防护 中心 2 月 2 日 通报 ,  香港 新增 1 例 新型冠状病毒 感染 的 肺炎 确诊 病例 ,  目前 香港 确诊 病例 累计 总数 增 
德国 《 世界 报 》 当地 时间 2 月 2 日报 道 ,  首批 从 武汉 撤出 的 德国 侨民 中 ,  两 人 确诊 感染 新型冠状病毒 ,  目前 已 被 送往 法兰克福 大学 医院 隔离 。  2 月 1 日 ,  130 名 德国 侨民 从 武汉 返回 
图 为 利普金 与 钟 南山 在 广州 见面 探讨 疫情 人民网 纽约 2 月 1 日 电 ( 记者 李晓宏 ) “ 相比 当年 的 非典 防控 ,  此次 中国 抗击 新型冠状病毒 感染肺炎 疫情 有 二大 明显 进步 : 一是 病毒 检测 水准 
李克强 主持 召开 中央 应对 新型冠状病毒 感染肺炎 疫情 工作 领导 小组会 议  部署 地方 因 防控 工作 需要 灵活 安排 工作 进一步 做好 疫情 防控 和 市场 保 供 等  - - - 2 月 2 日 ,  中共中央 政治局 常委 
新华社 广州 2 月 2 日 电 ( 记者 肖思思 王攀 ) 新型冠状病毒 ( 2019- nCoV) 感染 的 肺炎 疫情 发生 以来 ,  全国 同舟共济 、 众志成城 ,  打响 了 一场 没有 硝烟 的 疫情 阻击战 。 中国 工程院 院士 、 
自 新型 冠状 病毒 肺炎 爆发 以来 ,  不仅 牵动 着 全国 人民 的 心 ,  也 牵动 着 上 海潮 廷 广告 、 上海 永 丞 公益 促进 中心 同仁 的 心 ,  上 海潮 廷 广告 及 上海 永 丞 公益 促进 中心 作为 一家 从事 广告 
确保 老人 掌握 预防 新型冠状病毒 感染 的 肺炎 的 个人 防护 措施 、 手 卫生 要求 、 卫生 和 健康 习惯 ,  避免 共用 个人 物品 ,  注意 通风 ,  落实 消毒 措施 。 倡导 老人 养成 经常 洗手 的 好 习惯 。 ,  2020- 
科普 : 世卫组织 关于 新型冠状病毒 的 四 问 四 答  - - - 面对 当前 新型冠状病毒 感染肺炎 疫情 ,  世界卫生组织 近日 在 其 官方 网站 ,  回答 了 公众 普遍 关心 的 “ 抗生素 在 预防 和 治疗 新型冠状 
科普 : 世卫组织 关于 新型冠状病毒 的 四 问 四 答  - - - 面对 当前 新型冠状病毒 感染肺炎 疫情 ,  世界卫生组织 近日 在 其 官方 网站 ,  回答 了 公众 普遍 关心 的 “ 抗生素 在 预防 和 治疗 新型冠状 
( 5) 若 出现 可疑 症状 的 老人 被 确诊 为 新型冠状病毒 感染 的 肺炎 ,  其 密切 接触 者 应接 受 14 天 医学 观察 。 病人 离开 后 ( 如 住院 、 死亡 等 ) ,  应 及时 对 住所 进行 终末 消毒 。 具体 消毒 方式 
河北省 首批 3 名 新型冠状病毒 感染 的 肺炎 患者 经过 精心 治疗 ,  已 符合 治愈 标准 ,  正式 出院 。  ( 记者 秦婧 记者 从 河北省 卫生 健康 委 了解 到 ,  今天 ,  河北省 首批 3 名 新型冠状病毒 感染 
[ 贵州 新闻 联播 ] 新型冠状病毒 感染 的 肺炎 疫情 社会 防控 工作 视频 调度 会议 召开 简介 95 新闻 栏目 推荐  首页 | 全站 地图  中央 广播 电视 总台 央 视网 版权 所有 
人民网 北京 2 月 2 日 电 ( 杨乔黄 钰 席 莉 莉 ) 据 深圳 卫健委 官方 微 博 ,  2 月 1 日 ,  深圳市 第三 人民 医院 透露 ,  该院 肝病 研究所 研究 发现 ,  在 某些 新型冠状病毒 感染 的 肺炎 确诊 患者 的 粪便 
据 媒体 报道 ,  香港 大学 研究 人员 于 1 月 31 日 公布 首批 新型冠状病毒 在 细胞 内 复制 过程 的 图像 。  研究 人员 表示 ,  每个 受 病毒 感染 的 细胞 会 衍生 出 逾 千粒 病毒 粒子 。  在 科研 人员 的 努 
连日来 ,  为 做好 新型冠状病毒 感染肺炎 防疫 ,  中国 铁路 昆明 局 集团 有限公司 在 重点 车站 加 派 工作 人员 ,  加强 预防 知识 培训 宣传 ,  做好 入 滇 旅客 体温 检测 工作 ,  助力 打 好 防疫 攻坚战 。 
坚决 打 赢 疫情 防控 阻击战 ,  坚决 确保 人民 群众 生命 安全 和 身体 健康 ,  市委 、 市政府 日前 印发 《 南充市 应对 新型冠状病毒 感染肺炎 疫情 防控 “ 十 个 共同 、 十 个 做到 ” 工作 措施 》 ,  要求 
孙先 生于 1 月 22 日 出现 发热 咳嗽 等 症状 ,  随后 前往 丰都 县 人民 医院 就 治 并 被 确诊 为 新型冠状病毒 感染 的 肺炎 患者 。  目前 ,  孙先生 体温 恢复 正常 5 天 以上 ,  无 呼吸道 症状 ,  相隔 一天 的 
据 新华社 深圳 2 月 1 日 电 ( 记者 白瑜 ) 负责 收治 深圳市 所有 新型冠状病毒 感染 确诊 病例 的 深圳市 第三 人民 医院 ,  2 月 1 日 21 时 30 分 召开 新闻 发布会 ,  称 在 确诊 患者 的 粪便 中检 测出 
2 月 1 日 ,  自治区 新型冠状病毒 感染肺炎 疫情 防控 工作 指挥部 发布 消息 ,  自 疫情 发展 以来 ,  自治区 新型冠状病毒 感染肺炎 防控 工作 指挥部 交通 保障 组 坚决 贯彻 落 实习 近 平 总书记 关于 疫情 
意大利 、 俄罗斯 、 英国 、 瑞典 、 西班牙 等 国 首次 报告 新型冠状病毒 感染肺炎 病例 。  美国 确诊 第 8 例 新型冠状病毒 肺炎 病例 ,  患者 由 武汉 返回 波士顿 。  阿联酋 通报 第 5 例 新型冠状病毒 
1 月 30 日 ,  中共中央 政治局 常委 、 国务院 总理 、 中央 应对 新型冠状病毒 感染肺炎 疫情 工作 领导 小组 组长 李克强 赴 中国 疾控中心 考察 疫情 防控 科研 攻关 情况 ,  听取 专家 和 医务 人员 对 疫情 
( 记者  彭大伟 ) 德国 巴伐利亚 州 卫生部 1 日 晚间 公布 的 信息 显示 ,  该国 确诊 新型冠状病毒 感染 病例 已 升 至 8 人 。 
截至 2 月 1 日 24 时 新型 冠状 病毒 感染 的 肺炎 疫情 最新 情况  - - - 2 月 1 日 0— 24 时 ,  31 个 省 ( 自治区 、 直辖市 ) 和 新疆 生产 建设 兵团 报告 新增 确诊 病例 2590 例 ( 湖北省 1921 例 ) ,  新增 
人民网 华盛顿 2 月 1 日 电 ( 记者 张梦旭 ) 美国 马萨诸塞 州 公共卫生 厅 2 月 1 日 证实 ,  一 名 20 多 岁 的 波士顿 男子 被 证实 感染 新型冠状病毒 ,  美国 疾病 控制 与 预防 中心 1 月 31 日 晚 将 检测 
央 视网 消息 ( 新闻 联播 ) :  连日来 ,  又 有 一些 国家 政要 通过 各种 方式 ,  纷纷 高度 评价 中方 为 抗击 疫情 所作 努力 ,  并 表达 对 中国 的 支持 。  俄罗斯 总统 普京 致电 习近平 主席 ,  对 疫情 给 
1 月 30 日 至 31 日 ,  意大利 、 俄罗斯 、 英国 、 瑞典 、 西班牙 等 国 首次 报告 新型冠状病毒 感染肺炎 病例 ,  使 包括 中国 在内 的 报告 新型冠状病毒 感染 病例 国家 增至 24 个 。 与此同时 ,  
2019 年  12 月 ,  武汉 发生 新型冠状病毒 ( 2019- nCoV) 疫情 ,  为 阻止 疫情 进一步 蔓延 ,  中国 政府 于 2020 年  1 月  23 日 对 武汉 采取 了 隔离 措施 ,  包括 北京 、 上海 等  31 个 省市 也 
昨天 ( 1 月 31 日 ) 晚上 ,  上海 药物 所 和 武汉 病毒 所 联合 发布 称 ,  研究 发现 双 黄连 口服液 可 抑制 新型冠状病毒 。 一时间 消息 通过 社交 媒体 传播 刷 屏 ,  全国 多 地 市民 连夜 在线 下 药店 排队 
视频 来源 : 龙 视 新闻 联播 人民网 哈尔滨 电 2 月 1 日 ( 杨雪楠 ) 2 月 1 日 ,  哈尔滨市 卫生 健康 委员会 发布 消息 ,  哈尔滨市 两 名 新型冠状病毒 感染 的 肺炎 确诊 患者 经过 积极 科学 治疗 后 ,  经 
当前 ,  新型冠状病毒 感染 的 肺炎 疫情 防控 工作 正处 于 关键 时期 。 疫情 发生 以来 ,  省 总工会 坚决 贯彻 落 实习 近 平 总书记 重要 指示 和 讲话 精神 ,  认真 落实 中央 和 省委 、 全总 决策 部署 ,  高度 
这个 假期 ,  新区 世 和 基因 生物 技术 有限公司 首席 执行官 邵阳 一直 带领 他 的 团队 与 时间 赛跑 ,  世 和 基因 研发 的 新型冠状病毒 检测 试剂 盒 于 1 月 27 日 推出 ,  并 正在 申请 
我国 科学家 开发 出 转 录 组 快速 建 库 新 方法  有望 助力 新型冠状病毒 测 序  - - - 北京大学 与 清华大学 联合 课题组 近期 在 国际 权威 学术 期刊 《 美国 科学院 院 刊 》 发表 论文 ,  称 开发 出 了 
央广网 北京 2 月 1 日 消息 ( 记者 车丽孙 鲁晋 据 中央 广播 电视 总台 中国 之 声 《 新闻 和 报纸 摘要 》 报道 ,  国家卫健委 昨天 ( 1 月 31 日 ) 召开 新闻 发布会 ,  介绍 新型冠状病毒 感染 的 肺炎 
中国 网 讯  2 月 1 日 下午 ,  北京 医学会 召开 发布会 ,  正式 宣布 开通 “ 北京市 新型冠状病毒 感染肺炎 在线 医生 咨询 平台 ” 。 据 北京 医学会 会长 封国生 介绍 ,  该 平台 采用 5G、 人工智能 、 视频 
本报 讯 ( 记者 马晓芳 ) 1 月 31 日 ,  自治区 党委 应对 新型冠状病毒 感染肺炎 疫情 工作 领导 小组 召开 会议 。 自治区 党委 书记 、 自治区 党委 应对 新型冠状病毒 感染肺炎 疫情 工作 领导 小组 组长 
凌晨 5 点 ,  一串 急促 的 铃声 划破 夜 的 寂静 ,  灯火 通明 的 陇 南市 武 都 区 新型冠状病毒 感染 的 肺炎 联防 联控 工作 领导 小组 办公室 气氛 骤然 紧张 起来 。 正在 值班 的 一 名 工作 人员 一个 健步 冲 
新华社 华盛顿 1 月 31 日 电 ( 记者 周舟 ) 美国 《 新英格兰 医学 杂志 》 1 月 31 日 在线 发表 的 一 篇 论文 说 ,  美国 首例 确诊 新型冠状病毒 感染肺炎 患者 接受 一 种 正在 研究 的 药物 治疗 后 ,  其 临床 
新华网 南京 2 月 1 日 电 ( 赵雅惠 ) 1 月 31 日 ,  南京市 新型冠状病毒 感染 的 肺炎 首批 两 名 确诊 患者 治愈 出院 。  患者 1,  男 ,  42 岁 ,  1 月 3 日 、 8 日 
1 月 27 日上 午 ,  宿迁市 中医院 27 名 医护 人员 签 下 了 抗击 新型冠状病毒 请战书 ,  一 页 页 摁 满红 手印 的 请战书 ,  一 声声 铿锵有力 的 誓言 ,  收获 了 无数 网友 的 点 赞 和 祝福 。  连日 
日前 ,  国家 卫生 健康 委 办公 厅 发布 《 关于 印发 新型冠状病毒 感染 的 肺炎 诊疗 方案 ( 试行 第四 版 ) 》 ,  完善 中医 治疗 方案 。 新疆 组织 专家 结合 新疆 气候 和 地域 特色 ,  制定 并 印发 了 “ 新疆 
1 月 31 日 ,  记者 从 乌鲁木 齐市 医疗 保障 局 了解 到 ,  为 全力 应对 疫情 ,  乌鲁木 齐市 医疗 保障 部门 为 自治区 三家 新型冠状病毒 感染 的 肺炎 定点 医疗 机构 ,  紧急 配置 了 社会 保障 卡 制 卡 设备 及 
记者 近日 从 同 济 大学 附属 东方 医院 获悉 ,  同 济 大学 附属 东方 医院 转化 医学 平台 与 斯 微 ( 上海 ) 生物 科技 有限公司 合作 ,  快速 推动 新型冠状病毒 mRNA 疫苗 研发 。 近期 ,  项目 已 紧急 完成 立项 
为 打 赢 新型冠状病毒 感染肺炎 疫情 防控 阻击战 、 切实 保障 人民 身体 健康 和生 产生 活 秩序 ,  遵照 党中央 指示 和 国家 卫生 健康 委 部署 ,  中国人 口 出版 社 在 健康 科普 专家 委员会 的 指导 下 ,  
为 打 赢 新型冠状病毒 感染肺炎 疫情 防控 阻击战 、 切实 保障 人民 身体 健康 和生 产生 活 秩序 ,  遵照 党中央 指示 和 国家 卫生 健康 委 部署 ,  中国人 口 出版 社 在 健康 科普 专家 委员会 的 指导 下 ,  
2020 年 1 月 30 日 ,  黑龙江省 卫生 健康 委员会 、 黑龙江省 疾病 预防 控制 中心 联合 黑龙江 出版 集团 所属 黑龙江 科学技术 出版社 出版 的 全国 首 本 以 绘图 文本 形式 介绍 新型冠状病毒 防护 科普 
无论是 普通 感冒 、 流感 还是 新型冠状病毒 感染 的 肺炎 ,  除了 药物 对症 治疗 ,  还要 提高 自身 抵抗力 : 注意 休息 ,  避免 受凉 、 淋 雨 、 过度 疲劳 ; 坚决 戒烟 、 戒 酒 ,  每天 至少 饮用 2000 毫升 水 ; 
1 月 25 日 ,  面对 新型冠状病毒 感染 的 肺炎 疫情 ,  我省 全面 动员 ,  迅速 行动 ,  及时 启动 重大 突发 公共卫生事件 一级 响应 ,  组织 各方 力量 开展 防控 ,  多 措 并举 切断 病毒 传播 链条 和 渠道 ,  坚决 
湖北 新型冠状病毒 感染 的 肺炎 新增 确诊 1347 例  新增 死亡 45 例  - - - 湖北省 卫生 健康 委员会 1 日 发布 通报 说 ,  2020 年 1 月 31 日 0 时 - 24 时 ,  湖北省 新增 新型冠状病毒 感染 的 肺炎 病例 
1 月 31 日 ,  四川省 新型冠状病毒 感染 的 肺炎 病例 确认 专家组 确认 我省 新增 新型冠状病毒 感染 的 肺炎 病例 36 例 ,  其中 4 例 出现 在 广安 。 至此 ,  广安 累积 报告 确诊 病例 13 例 。 
人民网 罗马 1 月 31 日 电 ( 记者 孔歌 意大利 政府 31 日 宣布 进入 国家 紧急状态 ,  并 拨款 500 万 欧元 应对 新型冠状病毒 疫情 。 该 紧急状态 预计 将 持续 六 个 月 。 意大利 总理 孔特在 昨天 的 
首先 ,  冠状 病毒 需要 在 体液 环境 中 才能 存活 。 越 厉害 的 病毒 ,  对 传播 条件 的 要求 越 苛刻 。 对于 新型冠状病毒 ,  导致 呼吸道 和 肺部 疾病 ,  最 普遍 的 是 飞 沫 传播 了 ,  也就是说 ,  唾液 中 含 
全新 “ 网络 ” 防 阻 新型冠状病毒  - - - 面对 严峻 的 疫情 形势 ,  需要 从 发现 传染源 、 切断 传播 途径 、 保护 易 感 人群 三个 主要 环节 出发 ,  构建 一 种 全新 的 “ 平时 、 适时 、 急 时 ” 的 
经过 治疗 ,  武汉市 已 有 103 例 新型冠状病毒 感染 的 肺炎 患者 治愈 出院 。 这 是 武汉市 市长 周先旺 31 日 在 湖北 新型冠状病毒 感染 的 肺炎 疫情 防控 工作 例行 新闻 发布会 上 透露 的 消息 。 
中新 社 旧金山 1 月 31 日 电  全球 多 家 科研 机构 的 研究 人员 正在 对 新型冠状病毒 进行 研究 ,  希望 能 在 短期 内 研发 出 可用 于 临床 试验 的 疫苗 。  《 纽约 时报 》 报道 称 ,  1 月 10 日 ,  中国 
原 标题 :  离 新型冠状病毒 最近 的 人  图 为 新型冠状病毒 核酸 检测 中 。 李轶平 摄  “ 检验科 的 同志 ,  是 距离 新型冠状病毒 最近 的 人 。 明知 病毒 凶险 ,  但 过年 
1 月 31 日 0— 24 时 ,  31 个 省 ( 自治区 、 直辖市 ) 和 新疆 生产 建设 兵团 报告 新增 确诊 病例 2102 例 ,  新增 重症 病例 268 例 ,  新增 死亡 病例 46 例 ( 湖北省 45 例 、 重庆市 1 例 ) ,  新增 治愈 出院 
国家卫健委 : 国内 新型冠状病毒 感染 的 肺炎 病例 确诊 11791 例  31 日 新增 确诊 病例 2102 例  - - - 记者 1 日 从 国家卫健委 获悉 ,  1 月 31 日 0— 24 时 ,  31 个 省 ( 自治区 、 直辖市 ) 和 新疆 
据 上海市 卫生 健康 委员会 微 信 公众 号 消息 ,  2020 年 1 月 31 日 12— 24 时 ,  上海市 排除 新型冠状病毒 感染 的 肺炎 疑似 病例 51 例 ,  新增 确诊 病例 18 例 ,  其中 外地 来 沪 人员 6 例 ,  上海市 常住 
浙江省 疾控中心 和 广东省 疾控中心 也 分别 于 1 月 24 日 和 1 月 27 日 分离 出 该省 的 第一 株 新型冠状病毒 毒 株 ,  为 后续 病毒 研究 、 药物 疫苗 研发 和 快速 检测 试剂 研制 提供 了 科学 支撑 。 
中新网 上海 1 月 31 日 电  ( 夏 宾  郑莹莹 ) 据 中国科 学院 1 月 31 日 晚 发布 ,  双 黄连 口服液 可 抑制 新型冠状病毒 ,  中国科 学院 上海 药物 所 和 武汉 病毒 所 经过 联合 研究 ,  初步 发现 中成药 
新华社 北京 1 月 31 日 电 1 月 31 日 ,  中共中央 政治局 常委 、 国务院 总理 、 中央 应对 新型冠状病毒 感染肺炎 疫情 工作 领导 小组 组长 李克强 主持 召开 领导 小组会 议 。  中共中央 政治局 常委 
2020 年 2 月 1 日 0- 24 时 ,  新疆 ( 含 兵团 ) 报告 新型冠状病毒 感染 的 肺炎 新增 确诊 病例 3 例 ,  新增 重症 病例 0 例 ,  新增 危 重症 病例 0 例 ,  新增 死亡 病例 0 例 ,  新增 出院 病例 0 例 。 其中 :  
人民网 徐州 1 月 31 日 电 ( 闫 峰 ) 据 江苏 徐州市 疾控中心 最新 发布 的 疫情 通报 ( 8 号 ) 显示 ,  自 1 月 30 日 10 时至 31 日 17 时 ,  徐州市 新增 新型冠状病毒 病原 学 检测 阳性 19 例 ,  待 省 复核 
陈焕春 说 ,  相关 研究 发现 ,  新型冠状病毒 与 SARS 冠状 病毒 存在 相关性 ,  但 并不 相同 ,  新型冠状病毒 不是 SARS 冠状 病毒 。  “ 逆行 ” 青春 担 使命  连 线 一线 “ 战 疫 ” 青年  新冠肺炎 疫情 
国家 卫生 健康 委 定于 2 月 1 日 下午 15 时 在 委 机关 西直门 办公区 新闻 发布厅 召开 新闻 发布会 ,  介绍 新型冠状病毒 感染 的 肺炎 疫情 防控 工作 中 孕产妇 、 婴幼儿 和 托 育 机构 的 健康 防护 情况 
据 俄罗斯 卫星 网 31 日报 道 ,  俄 副 总理 表示 ,  俄罗斯 发现 两 例 新型冠状病毒 感染 病例 。  中新网 1 月 31 日 电  据 俄罗斯 卫星 网 31 日报 道 ,  俄 副 总理 表示 ,  俄罗斯 发现 两 例 新型冠状病 
为 防止 新型冠状病毒 感染 的 肺炎 疫情 继续 传播 和 扩散 ,  保障 人民 群众 的 健康 ,  维持 正常 的 生产 、 生活 和 交通 秩序 ,  中国 疾病 预防 控制 中心 第一 时间 投入 到 抗疫 一线 ,  进行 技术 指导 、 
而 这些 ,  都 是 由于 2019 年 12 月 出现 的 一 种 病毒 — — 2019 新型冠状病毒 ( 2019- novel coronavirus,  2019- nCoV) 。  或许 大家 现在 听到 “ 病毒 ” ,  已经 不觉 得 陌生 。 但 其实 直到 19
1 月 31 日 下午 5 时 15 分 ,  连云港 新型冠状病毒 感染 的 肺炎 患者 刘某 出院 。 他 是 江苏省 第三 例 出院 的 病例 。  当天 下午 刘某戴 着 口罩 ,  出现 在 医院 门前 ,  抱 着 一 束 鲜花 。  刘某 
汇聚 起 战胜 疫 魔 的 无穷 力量 — — 辽宁 收治 新型冠状病毒 感染 的 肺炎 患者 定点 医院 见闻  - - - 声音 嘶哑 ,  血丝 满眼 ,  瘦弱 之 躯 竟 如此 坚强 。 冲锋 在 抗疫 前线 ,  5 天 5 夜 没 咋 合眼 - - 45
1 月 31 日 ,  青海省 新型冠状病毒 感染 的 肺炎 疫情 防控 处置 工作 指挥部 在 西宁 召开 第二 场 新闻 发布会 。 会议 通报 了 近期 西宁市 新型冠状病毒 感染 的 肺炎 确诊 病例 调查 处置 情况 、 青海省 
这些 项目 中 ,  有 很多 “ 硬 核 ” 含量 很 高的 科技 攻关 任务 ,  将 对 防控 新型冠状病毒 肺炎 起到 重要 的 科技 支撑 。 
近日 ,  记者 采访 安徽 医科 大学 药学院 联合 安徽 医科 大学 第一 附属 医院 药剂科 临床 药师 ,  帮 您 整理 、 梳理 了 新型冠状病毒 肺炎 防治 中 涉及 的 那些 药 ,  以及 可能 存在 的 一些 用药 误区 。  一 
自治区 卫生 健康 委 最新 通报 ,  1 月 30 日 0 时至 24 时 ,  自治区 报告 新型冠状病毒 感染 的 肺炎 新增 确诊 病例 3 例 。 其中 ,  乌鲁木 齐市 确诊 病例 1 例 、 伊犁 州 确诊 病例 1 例 、 阿克苏 地区 确诊 
人民网 北京 1 月 31 日 电 据 陕西省 卫健委 网站 消息 ,  截至 1 月 31 日 10 时 ,  陕西 新增 24 例 新型冠状病毒 感染 的 肺炎 确诊 病例 ,  新增 疑似 病例 47 例 。 新增 确诊 病例 中 ,  西安市 10 例 、 咸阳 
国家卫健委 : 国内 新型冠状病毒 感染 的 肺炎 病例 确诊 9692 例  30 日 新增 确诊 病例 1982 例  - - - 记者 31 日 从 国家卫健委 获悉 ,  1 月 30 日 0- 24 时 ,  31 个 省 ( 自治区 、 直辖市 ) 和 新疆 
全国 新增 新型冠状病毒 感染 的 肺炎 确诊 病例 1982 例 2020 年 01 月 31 日 07: 54 来源 : 人民网  人民网 北京 1 月 31 日 电  据 国家 卫生 健康 委员会 官方 网站 消息 ,  1 月 30 日 0- 24 时 ,  31 个 
新型冠状病毒 来势汹汹 ,  我们 应当 如何 做好 自我 防范 呢 ? 请 看 关于 新型冠状病毒 感染 的 肺炎 100 条 科学 信息 。 
新华社 北京 1 月 30 日 电 ( 记者 李嘉瑞 ) 记者 从 30 日 举行 的 北京市 新型冠状病毒 感染 的 肺炎 疫情 防控 工作 新闻 发布会 上 了解 到 ,  北京市 已经 完成 对 334 个 呼吸道 症状 病例 检测 样本 的 分 
人民网 北京 1 月 31 日 电  据 外交部 网站 消息 ,  外交部 发言人 华春莹 31 日就 世界卫生组织 发布 新型冠状病毒 感染 的 肺炎 疫情 为 “ 国际 关注 的 突发 公共卫生事件 ” 回答 记者 提问 。 问 : 
新华社 北京 1 月 31 日 电  外交部 发言人 华春莹 31 日就 世界卫生组织 发布 新型冠状病毒 感染 的 肺炎 疫情 为 “ 国际 关注 的 突发 公共卫生事件 ” 回答 记者 提问 。  有 记者 问 : 日前 ,  世界 
1 月 30 日 ,  菲律宾 卫生部 ( DOH) 召开 新闻 发布会 ,  证实 菲律宾 出现 首例 确认 “ 新型冠状病毒 ” 感染者 ,  患者 为 一 名来 自 武汉 的 38 岁 中国 女性 公民 。 为 防止 感染 ,  马尼拉 街头 人们 纷纷 戴 
当地 时间 1 月 30 日 晚 ,  世界卫生组织 宣布 ,  将 新型冠状病毒 疫情 列为 国际 关注 的 突发 公共卫生事件 。 世界卫生组织 总 干事 谭德 塞 宣布 ,  主要 基于 中国 感染者 数量 增加 、 多 个 国家 都 
这 是 一场 没有 硝烟 的 战争 ,  新型冠状病毒 感染 的 肺炎 疫情 肆虐 ,  防疫 抗疫 十万火急 ; 这 是 一 支 逆向 而 行 的 队伍 ,  关键 时刻 他们 奋勇 向前 、 全力以赴 ,  毅然 扛 起 疫情 防控 重任 。 他们 
餐饮 服务 提供者 新型冠状病毒 感染肺炎 疫情 防控 指南  为 指导 餐饮 服务 提供者 做好 新型冠状病毒 感染 的 肺炎 疫情 防控 工作 ,  特 提出 如下 防控 指南 。 严格 落实 员工 个人 卫生 及 防护 措施 ,  
中新 社 悉尼 1 月 30 日 电 ( 记者 陶社兰 ) 澳大利亚 确诊 新型冠状病毒 感染者 30 日增 至 8 例 ,  其中 新南 威尔士 州 4 例 ,  维多利亚 州 3 例 ,  昆士兰州 1 例 。 针对 新州 还有 6 例 疑似 病例 正在 
关注 新华网     官方 治疗 的 中 药方 来 了 ! 新型冠状病毒 感染 的 肺炎 可以 这么 治 。  
本报 讯 1 月 29 日 ,  省委 召开 常委会 会议 暨 省委 应对 新型冠状病毒 感染肺炎 疫情 工作 领导 小组会 议 ,  传达 学 习习 近 平 总书记 近期 对 各级 党组织 和 广大 党员 干部 作出 的 重要 指示 和 《 中共 
立足 纪检 监察 职责 定位 ,  中央 纪委 国家 监 委 近日 印发 《 关于 贯彻 党中央 部署 要求 、 做好 新型冠状病毒 感染肺炎 疫情 防控 监督 工作 的 通知 》 ,  对 做好 新型冠状病毒 感染肺炎 疫情 的 防控 
近日 ,  中央 组织部 从 代 中央 管理 党费 中 给 31 个 省区 市 、 中央 有关 部门 ( 系统 ) 划拨 专项 资金 10800 万元 ,  用于 支持 各 地区 各 有关 部门 ( 系统 ) 开展 新型冠状病毒 感染 的 肺炎 疫情 防控 
3 根据 近期 的 临床 资料 看 ,  病毒 的 传播 力 似乎 有所 增强 。  4 目前 新型冠状病毒 传染源 尚未 找到 。  5 目前 还 没 发现 病毒 发生 变异 。  6 新型冠状病毒 与 SARS 同源 性 达 85% 。  7 新型 
110 分钟 内 出 结果  粤 新型冠状病毒 检测 试剂 经 应急 审批 上市  - - - 广东省 药品 监管 局 将 继续 梳理 广东省 在 研 在 检 在 审 项目 ,  根据 疫情 需要 ,  积极 落实 应急 审批 职责 ,  保证 产品 安全 
美国 东部 时间 上午 11 点 ,  世界卫生组织 在 日内瓦 世卫组织 总部 通报 新型冠状病毒 感染 的 肺炎 的 情况 。 世卫组织 突发 卫生 事件 规划 执行主 任 ,  高级 顾问 迈 克 尔 · 瑞安 博士 发表 讲话 ,  盛赞 
根据 近期 的 临床 资料 看 ,  病毒 的 传播 力 似乎 有所 增强 。  4 目前 新型冠状病毒 传染源 尚未 找到 。  5 目前 还 没 发现 病毒 发生 变异 。  6 新型冠状病毒 与 SARS 同源 性 达 85% 。  7 
根据 近期 的 临床 资料 看 ,  病毒 的 传播 力 似乎 有所 增强 。  4 目前 新型冠状病毒 传染源 尚未 找到 。  5 目前 还 没 发现 病毒 发生 变异 。  6 新型冠状病毒 与 SARS 同源 性 达 85% 。  7 
1 月 29 日 ,  重庆 威斯 腾 生物 医药 科技 有限公司 接到 市 新型冠状病毒 感染 的 肺炎 疫情 防控 医疗 物资 保障 工 检测 试剂 盒 作 组 办公 室 的 相关 通知 ,  同意 生产 新型冠状病毒 
西藏 自治区 卫生 健康 委员会 30 日 发布 消息 称 ,  西藏 确诊 首例 新型冠状病毒 感染 的 肺炎 病例 。  王泽昊 ) 西藏 自治区 卫生 健康 委员会 30 日 发布 消息 称 ,  西藏 确诊 首例 新型冠状病毒 感染 
本报 讯  ( 记者  陈维灯 ) 1 月 29 日 ,  在 万 州区 重庆 三峡 中心 医院 医护 人员 的 精心 诊治 和 护理 下 ,  该院 一 名 确诊 的 新型冠状病毒 感染 的 肺炎 患者 救治 情况 良好 ,  符合 出院 标准 ,  于 当日 
新华社 武汉 1 月 29 日 电  中国科 学院 武汉 病毒 研究所 在 新型冠状病毒 研究 方面 取得 突破 ,  已 筛选 出 几 种 能 在 细胞 层面 较 好 抑制 这一 病毒 的 药物 ,  具有 潜在 临床 应用 价值 。  这 是 记者 
新华社 日内瓦 1 月 29 日 电 ( 记者 聂晓阳  陈俊侠 ) 连日来 ,  世界卫生组织 官员 及 专家 通过 视频 发布 、 记者会 及 接受 采访 等 形式 ,  陆续 就 目前 全球 民众 广为 关注 的 新型冠状病毒 一些 问题 
《 新型冠状病毒 感染 的 肺炎 诊疗 方案 ( 试行 第四 版 ) 》 发布  藿 香 正气 等 多 个中 成药 获 推荐  - - - 1 月 27 日 ,  国家 卫生 健康 委 办公 厅 、 国家 中医药 管理局 办公室 发布 关于 印发 新型 
疫情 是 一场 迫在眉睫 的 危机 ,  我们 用 战时 状态 应对 ,  当前 正处 在 一个 紧绷 态 。  疫情 不会 是 一场 持久战 ,  只要 足够 认真 应对 ,  也许 未来 不久 就 能 迎来 转机 。  这 两 天 ,  钟 南山 
最近 ,  新型冠状病毒 肺炎 来势汹汹 ,  牵动 着 全国 人民 的 心 。 就 在 27 日上 午 ,  闵行区 区级 机关 党工委 与 团区委 发布 了 闵行 防控 新型冠状病毒 肺炎 志愿者 招募 倡议书 ,  积极 参与 防控 
中新网 1 月 30 日 电  据 日本 共同社 报道 ,  日本 厚生 劳动 省 30 日 发布 消息 称 ,  搭乘 日本 政府 所 派 全日 空包 机 29 日 返回 日本 的 日 侨 中 ,  有 3 人 检出 感染 新型冠状病毒 。 其中 2 人 没有 
为 严格 控制 新型冠状病毒 感染 的 肺炎 疫情 通过 道路 运输 途径 传播 ,  进一步 做好 “ 防 输入 、 防 输出 、 防 扩散 ” 工作 ,  现 将 有关 事项 公告 如下 :  一 、 从 即日 起 ,  各 有关 市 ( 地 ) 、 省 
西藏 自治区 首例 疑似 病例 张 某某 ,  病例 样本 经 自治区 疾病 预防 控制 中心 检测 ,  中国 疾病 预防 控制 中心 实验室 复核 检测 ,  并 根据 临床 表现 和 自治区 专家组 会诊 研 判 ,  确认 为 新型冠状病毒 
“ 这 一批 病人 的 临床 症状 都 得到 有效 控制 ,  且 两 次 病毒 核酸 检测 均 为 阴性 ,  达到 出院 标准 。 同样 在 1 月 28 日 ,  武汉市 肺科 医院 5 名 新型冠状病毒 感染 的 肺炎 患者 经过 治疗 后 康复 出院 
国家卫健委 : 国内 新型冠状病毒 感染 的 肺炎 病例 7711 例  29 日新 增 1737 例  - - - 1 月 29 日 0- 24 时 ,  31 个 省 ( 自治区 、 直辖市 ) 和 新疆 生产 建设 兵团 报告 新增 确诊 病例 1737 例 ( 西藏 
1 月 29 日 ,  四川 新闻网 记者 从 广安 市 卫生 健康 委 官方 网站 获悉 ,  今日 ,  四川 大学 华西 广安 医院 ( 广安 市 人民 医院 ) 传来 好消息 : 经过 医护 人员 的 精心 救治 ,  广安 首例 新型冠状病毒 感染 的 
题 : 隔绝 疫情 ,  不 隔 真情 — — 新型冠状病毒 感染 的 肺炎 疫情 防控 焦点 扫描 之 六  民政部 要求 切实 做好 疫情 防控 期间 有关 社会 救助 工作 ,  加大 新型冠状病毒 感染 的 肺炎 患者 临时 救助 力度 ; 
1 月 29 日 ,  中共中央 政治局 常委 、 国务院 总理 、 中央 应对 新型冠状病毒 感染肺炎 疫情 工作 领导 小组 组长 李克强 主持 召开 领导 小组会 议 ,  进一步 研究 疫情 防控 形势 ,  部署 有 针对性 加强 防控 
新华社 拉萨 1 月 30 日 电 ( 记者 白少波 、 王泽昊 ) 西藏 自治区 卫生 健康 委员会 30 日 发布 消息 称 ,  西藏 确诊 首例 新型冠状病毒 感染 的 肺炎 病例 。  据 
经过 医院 精心 救治 和 护理 ,  29 日 安徽 、 山东 、 重庆 、 贵州 、 海南 、 山西 等 省市 多位 新型冠状病毒 感染 的 肺炎 患者 治愈 出院 。 
新华社 北京 2020 年 1 月 29 日 电  综合 新华社 驻 外 记者 报道 : 中国 新型冠状病毒 感染肺炎 疫情 牵动 着 各国 友人 和 海外 华侨 华人 的 心 ,  他们 纷纷 捐献 资金 或 医疗 物资 ,  支援 中国 疫情 防控 工作 
1 月 28 日 ,  国家卫健委 高 级别 专家组 成员 、 中国 工程院 院士 李兰娟 领导 的 国家 重点 实验室 分离 到 三 株 新型冠状病毒 毒 株 。 这 意味着 什么 ? 还要 多久 才能 出 疫苗 ? 李兰娟 院士 这样 回答 。 
自 “ 新型冠状病毒 肺炎 ” 疫情 发生 以来 ,  公众 对 疫情 的 动态 情况 时刻 关注 ,  武汉 的 疫情 情况 更 是 牵动 人心 ,  为 积极 防控 新型 肺炎 病毒 ,  减少 交叉 感染 ,  减轻 公众 恐慌 情绪 ,  深圳市 卫健委 
人民网 银川 1 月 29 日 电 ( 梁宏鑫 ) 今天 下午 ,  宁夏 应对 新型冠状病毒 感染 的 肺炎 疫情 工作 指挥部 办公室 发布 公告 。 为 进一步 规范 养老 机构 等 民政 服务 机构 疫情 防控 ,  有效 防止 病毒 传播 
中新 社 北京 1 月 29 日 电  截至 北京 时间 1 月 29 日 14 时 ,  中国 以外 共有 15 个 国家 累计 确诊 新型冠状病毒 感染 病例 66 例 ,  包括 泰国 14 例 ,  日本 、 新加坡 、 马来西亚 各 7 例 ,  美国 和 
中国科 学院 武汉 分院 29 日 发布 文章 称 ,  武汉 病毒 所 正 开展 新型冠状病毒 感染 的 抗病 毒 药物 筛选 、 疫苗 研发 等 工作 。 
29 日 下午 ,  国家卫健委 公布 了 家庭 、 公共场所 、 公共 交通 等 多 个 版本 的 新型冠状病毒 感染肺炎 的 预防 指南 。 
哈密市 委 、 市政府 坚决 贯彻 落 实习 近 平 总书记 关于 新型冠状病毒 疫情 防控 工作 的 重要 讲话 和 重要 指示 精神 ,  贯彻 落实 自治区 党委 工作部 署 ,  按照 重大 突发 公共卫生事件 一级 响应 机制 要求 
记者 从 宁夏 回族 自治区 有关 部门 获悉 ,  新型冠状病毒 感染 的 肺炎 疫情 防控 工作 启动 以来 ,  宁夏 各地 、 各 有关 部门 单位 ,  坚守 “ 不 发生 二 代 病例 、 不 发生 医护 人员 感染 、 不 发生 死亡 
1. 目前 研究 证据 表明 ,  新型冠状病毒 更 怕 热 还是 更 怕 冷 ?  冠状 病毒 对 热 较为 敏感 ,  - 60℃ 可 保存 数 年 ,  病毒 在 4℃ 合适 维持 液 中 为 中等 稳定 ,  但 随着 温度 的 升高 ,  病毒 的 抵抗力 下 
卫生 临床 中心 科研 部门 传来 好消息 ,  由 新发与 再现 传染病 研究所 所长 徐建青 带领 的 科研 团队 ,  经过 6 年 不懈努力 ,  研制 出 一 款 抗 病毒 喷 剂 可用 于 新型冠状病毒 肺炎 应急 病房 职业 防护 ,  
1 月 28 日 ,  省委 副 书记 、 省长 、 指挥部 指挥长 尹力 主持 召开 省 应对 新型冠状病毒 感染肺炎 疫情 应急 指挥部 第 二次 会议 ,  听取 各 工作组 和 成都市 相关 工作 开展 情况 汇报 ,  安排 部署 当前 
美国 疾病 控制 和 预防 中心 28 日 宣布 ,  为 应对 新型冠状病毒 ,  将 把 进行 入境 排查 的 美国 机场 数目 从 目前 的 5 个 扩大 至 20 个 。 
法国 新增 1 例 新型冠状病毒 感染 的 肺炎 确诊 病例 ,  累计 确诊 4 例 。  德国 新增 3 例 新型冠状病毒 感染 的 肺炎 病例 ,  累计 4 例 。  日本 政府 28 日 正式 将 新型冠状病毒 引发 的 肺炎 列为 “ 指定 
省 本级 定点 医药 机构 对于 确诊 新型冠状病毒 感染 的 肺炎 的 异地 就医 患者 ,  先 救治 后 结算 ,  报销 不 执行 异地 转 外 就医 支付 比例 调减 规定 。 
截至 1 月 28 日 24 时 新型 冠状 病毒 感染 的 肺炎 疫情 最新 情况  - - - 1 月 28 日 0- 24 时 ,  31 个 省 ( 区 、 市 ) 报告 新增 确诊 病例 1459 例 ,  新增 重症 病例 263 例 ,  新增 死亡 病例 26 例 ( 湖北省 
人民网 北京 1 月 29 日 电  据 湖北省 卫健委 网站 消息 ,  2020 年 1 月 28 日 0 时 - 24 时 ,  湖北省 新增 新型冠状病毒 感染 的 肺炎 病例 840 例 ( 武汉市 新增 315 例 、 黄石市 新增 33 例 、 十堰市 
2020 年 1 月 29 日 0- 24 时 ,  自治区 报告 新型冠状病毒 感染 的 肺炎 新增 确诊 病例 1 例 ,  新增 重症 病例 0 例 ,  新增 死亡 病例 0 例 ,  新增 出院 病例 0 例 。 其中 :  新增 确诊 病例 中 ,  乌鲁木齐 市 1
1、 如何 保护 自己 远离 新型冠状病毒 的 肺炎 传染 ?  ( 1) 勤 洗手 。 使用 肥皂 或 洗手 液 并用 流动 水洗 手 ,  用 一次性 纸 巾 或 干净 毛巾 擦 手 。 双手 接触 呼吸道 分泌 物 后 ( 如 打喷嚏 后 ) 应 
中国 网 1 月 28 日 讯  日前 ,  应急 总医院 发布 《 新型冠状病毒 感染 的 肺炎 防控 知识 手册 》 ,  分 工作 区域 防护 、 个人 防护 、 居家 防护 ,  同时 介绍 了 新型冠状病毒 感染 的 肺炎 相关 知识 及 就医 
【 新型冠状病毒 科普 知识 】 ( 二十三 )  专家 说 : 病毒 是 如何 传播 的 ? 中央 广电 总台 国际 在线  2020- 01- 28 22: 14: 23   来源 : 健康 中国热 : 李云龙 58 岁 被 逼 自杀 ,   留下 6
国家卫健委 就 新型冠状病毒 感染 的 肺炎 疫情 防控 工作 举行 新闻 发布会  国家卫健委 就 新型冠状病毒 感染 的 肺炎 疫情 防控 工作 举行 新闻 发布会  2020- 02- 03 15: 05 合肥 : 加强 公交 
国家卫健委 28 日 通报 ,  27 日 30 个 省 ( 区 、 市 ) 报告 新增 新型冠状病毒 感染 的 肺炎 确诊 病例 1771 例 ,  新增 死亡 病例 26 例 。 面对 疫情 加快 蔓延 的 严重 形势 ,  各地 健全 区县 、 街 镇 、 城乡 社 
黑龙江省 新型冠状病毒 感染 的 肺炎 疫情 联防 联控 工作 新闻 发布会 。 焦洋摄 人民网 哈尔滨 1 月 28 日 电           1 月 28 日 ,  黑龙江省 政府 新闻办 举行 新型冠状病毒 感染 的 肺炎 疫情 联防 联 
新加坡 新增 2 例 新型冠状病毒 感染 的 肺炎 确诊 病例 ,  累计 确诊 7 例 ,  宣布 将 禁止 湖北 籍 旅客 入境 。  泰国 新增 6 例 新型冠状病毒 感染 的 肺炎 确诊 病例 ,  累计 确诊 14 例 。  韩国 决定 近日 安排 
1 月 28 日上 午 ,  自治区 召开 新型冠状病毒 感染 的 肺炎 疫情 防控 工作 视频 会议 ,  进一步 传达 学习 贯彻 习近平 总书记 重要 讲话 和 重要 指示 精神 ,  研究 部署 疫情 防控 工作 。 自治区 党委 书记 、 自 
人民网 苏州 1 月 28 日 电 ( 记者 王继亮 ) 28 日 ,  江苏省 卫健委 通报 ,  截至 2020 年 1 月 27 日 24 时 ,  苏州市 累计 报告 新型冠状病毒 感染 的 肺炎 确诊 病例 12 例 。 随后 ,  苏州市 卫健委 对 相关 
1 月 26 日 ,  辽宁省 新型冠状病毒 感染 的 肺炎 疫情 防控 指挥部 会议 在 沈阳 召开 。 会议 决定 ,  按照 中央 要求 ,  辽宁省 委 、 省政府 成立 省 新型冠状病毒 感染 的 肺炎 疫情 防控 指挥部 ,  在 省委 
据 外 媒 报道 ,  当地 时间 26 日 ,  世界卫生组织 ( WHO) 表示 ,  将 新型冠状病毒 疫情 在 全球 范围 内 的 风险 改 为 高风险 ,  并 承认 该 组织 此 前指 风险 中等 的 说法不 正确 。 据 报道 ,  在 26 日新 
人民网 上海 1 月 28 日 电 ( 轩 召 强 ) 面对 新型冠状病毒 肺炎 疫情 的 蔓延 ,  全国 上下 开展 联防 联控 工作 的 同时 ,  对 新型冠状病毒 的 疫苗 研发 工作 也 提 上 日程 。 记者 今日 获悉 ,  同 济 大学 
27 日 9 时 ,  自治区 疾控中心 新型冠状病毒 核酸 检测 结果 为 阳性 。 经 自治区 新型冠状病毒 感染 的 肺炎 诊疗 专家组 评估 ,  确认 为 新型冠状病毒 感染 的 肺炎 确诊 病例 ; 27 日 晚 ,  由 吴忠市 
若 出现 新型冠状病毒 感染 可疑 症状 ( 包括 发热 、 咳嗽 、 咽 痛 、 胸闷 、 呼吸 困难 、 轻度 纳 差 、 乏力 、 精神 稍 差 、 恶心 呕吐 、 腹泻 、 头痛 、 心慌 、 结膜炎 、 轻度 四肢 或 腰 背部 肌肉 酸痛 
“ 从 目前 的 情况 看 ,  95% 以上 的 新型冠状病毒 肺炎 病例 都 与 武汉 有关 。 ” 中国 医学 科学院 呼吸 病 学 研究院 常务 副 院长 ,  中 日 医院 副 院长 、 呼吸 中心 常务 副 主任 曹彬 表示 。 
各省 、 自治区 、 直辖市 及 新疆 生产 建设 兵团 卫生 健康 委 、 中医药 管理部 门 :  为 进一步 做好 新型冠状病毒 感染 的 肺炎 病例 诊断 和 医疗 救治 工作 ,  我们 组织 专家 对 诊疗 方案 进行 修订 ,  
各区 人民政府 ,  市政府 各 委 、 办 、 局 ,  各 市属 机构 :  为 贯彻 落实 《 北京市 人民政府 关于 进一步 明确 责任 加强 新型冠状病毒 感染 的 肺炎 预防 控制 工作 的 通知 》 ( 京政 发 〔 2020〕 2 号 ) 
当前 ,  新型冠状病毒 疫情 进入 较 复杂 时期 ,  1 月 27 日 ,  中国 医学 科学院 特 组织 中国 医学 科学院 病原 生物学 研究所 所长 金奇  中国 医学 科学院 基础 医学 研究所 流行病 学 与 卫生 统计学 系 
新型冠状病毒 传播 途径 与 预防 指南 疾病 预防 控制 局  |  2020 年 01 月 27 日  22: 09 原 标题 : 新型冠状病毒 传播 途径 与 预防 指南 编辑 : 田宏  责任 编辑 : 刘亮 新型冠状病毒  传播 途径 
现在 ,  新型冠状病毒 感染 的 肺炎 患者 每天 都 在 增加 。 截至 1 月 26 日 24 时 ,   国内 新型冠状病毒 感染 的 肺炎 病例 确诊 2744 例 ,  26 日 新增 确诊 病例 769 例 。 面对 疫情 ,  严防 严控是 重要 举措 
今天 ( 1 月 27 日 ) ,  浙江省 对外 宣布 ,  浙江省 疾控中心 生物 安全 三级 实验室 已经 成功 分离 出 新型 冠状 病毒 毒 株 ,  这 是 继 国家 疾控中心 之后 我国 第二 个 成功 分离 出 新型 冠状 病毒 毒 株 的 
为 坚决 有效 遏制 新型冠状病毒 感染 的 肺炎 疫情 在 全市 发生 和 扩散 ,  确保 广大 人民 群众 的 生命 安全 和 身体 健康 ,  依据 《 中华 人民 共和国 传染病 防治法 》 《 中华 人民 共和国 突发 事件 应对 
人民网 上海 1 月 27 日 电 “ 我 报名 ,  请 让 我 去 ! ” 新型冠状病毒 肺炎 的 疫情 始终 牵动 所有 人 ,  争分夺秒 的 战场 上 ,  交大 人 主动 请缨 ,  冲 上 一线 与 时间 赛跑 ,  援助 疫情 防治 工作 ,  除夕 
中新网 1 月 27 日 电  据 青岛市 卫生 健康 委员会 官方 微 博 消息 ,  山东省 青岛市 新增 5 例 新型冠状病毒 感染 的 肺炎 确诊 病例 。  微 博 截图  1 月 26 日 晚 确诊 的 2 名 患者 ,  一 为 44 岁 女性 ,  
新型冠状病毒 感染 的 肺炎 疫情 发生 后 ,  有 网友 翻 出 2018 年 “ 科学家 发现 新型冠状病毒 ” 的 旧闻 ,  怀疑 “ 是否 两 年前 就 已 发现 如今 正在 肆虐 的 新型冠状病毒 ” 。 记者 今天 向 中科院 求证 
26 日 5 时 ,  银川市 疾控中心 实验室 新型冠状病毒 核酸 检测 结果 为 阳性 ,  7 时 30 分 自治区 疾控中心 实验室 复核 结果 为 阳性 。 经 自治区 诊疗 专家组 确认 为 确诊 病例 。 后 由 银川市 第一 
人民网 银川 1 月 27 日 电 ( 宽容 ) 新型冠状病毒 感染 的 肺炎 疫情 防控 工作 启动 以来 ,  宁夏 各地 、 各 有关 部门 单位 ,  坚守 不 发生 二 代 病例 、 不 发生 医护 人员 感染 、 不 发生 死亡 病例 底线 ,  
当前 ,  新型冠状病毒 肺炎 疫情 进入 了 比较 严重 、 复杂 的 时期 。 为了 全力 抗击 疫情 ,  1 月 26 日 ,  伊利 决定 持续 投入 1 亿 元 ,  用于 新型冠状病毒 肺炎 的 防控 治疗 ,  这 也 是 伊利 继 捐赠 2 万 箱 
1 月 26 日 ,  记者 从 省 卫生 健康 委 获悉 ,  我省 新增 3 例 新型冠状病毒 感染 的 肺炎 疑似 病例 。  1 月 26 日 ,  记者 从 省 卫生 健康 委 获悉 ,  我省 新增 3 例 新型冠状病毒 感染 
1 月 26 日 ,  副 省长 匡湧赴 省 第四 人民 医院 和 省 人民 医院 ,  检查 指导 新型冠状病毒 感染 的 肺炎 疫情 防控 工作 ,  慰问 一线 医务 人员 。 他 强调 ,  要 把 疫情 防控 工作 落 细 落实 落到 位 ,  全力 
1 月 25 日上 午 ,  全省 新型冠状病毒 感染肺炎 疫情 处置 工作 视频 会议 在 济南 举行 。 省委 书记 、 省 新型冠状病毒 感染肺炎 疫情 处置 工作 领导 小组 组长 刘家 义 主持 会议 ,  听取 全省 疫情 处置 工作 
据 了解 ,  自 1 月 21 日 我市 确诊 第一 例 新型冠状病毒 感染 的 肺炎 病例 以来 ,  截至 1 月 25 日 24 时 ,  全市 累计 确诊 病例 75 例 ,  涉及 24 个 区县 。  唐文革 分析 说 ,  近期 我市 病例 上升 较 快 ,  
专家 谈 新型 肺炎 疫情 防控 谣言  - - -  谣言 三 : 用 淡 盐水 漱口 可以 预防 新型冠状病毒  网 传 “ 钟 南山 院士 建议 盐水 漱口 防病 毒 ” 。 
记者 26 日 从 中国 疾控中心 病毒 病 所 了解 到 ,  该所 在 新型冠状病毒 溯源 研究 中 取得 阶段性 进展 ,  首次 从 武汉 华南 海鲜 市场 的 585 份 环境 样本 中 ,  检测 到 33 份 样品 含有 新型冠状病毒 核酸 
综合 新华社 驻 外 记者 报道 : 过去 两 天 ,  韩国 、 新加坡 、 澳大利亚 等 国 卫生 部门 发布 消息 说 ,  境内 发现 新型冠状病毒 感染 病例 。 
出现 上述 症状 不 一定 感染 新型冠状病毒 ,  应 及时 到 正规 医疗 机构 就诊 ,  详细 告知 个人 症状 和 近期 活动 情况 。 但是 ,  如果 发病 前 14 天 内 曾在 武汉 旅行 居住 或 接触 过来 自 武汉 的 发热 伴 
2020 年 1 月 26 日 0- 24 时 ,  湖北省 报告 新型冠状病毒 感染 的 肺炎 新增 确诊 病例 371 例 ,  新增 死亡 病例 24 例 ,  新增 出院 病例 2 例 。 
记者 从 中国 疾控中心 了解 到 ,  自 新型 冠状 病毒 疫情 发生 以来 ,  该 中心 病毒 病 所 持续 攻坚 ,  在 病毒 溯源 研究 中 取得 阶段性 进展 。 
人民网 南通 1 月 26 日 电 ( 记者 王继亮 ) 26 日 晚间 ,  根据 江苏省 人民政府 关于 启动 突发 公共卫生事件 一级 响应 的 决定 ,  为 有效 遏制 新型冠状病毒 感染 的 肺炎 疫情 扩散 和 蔓延 ,  切实 保障 
如何 判断 自己 是 感冒 了 还是 感染 新型冠状病毒 ? 居家 需要 杀菌 消毒 吗 ? 如何 正确 地 佩戴 口罩 ? 江苏省 卫健委 新型冠状病毒 感染 的 肺 防治 专家组 组长 、 江苏省 人民 医院 呼吸与 危 重症 医学 
1 月 26 日 8 时至 18 时 ,  北京市 新增 9 例 新型冠状病毒 感染 的 肺炎 病例 ,  其中 3 名 为 此前 确诊 病例 的 密切 接触 者 ,  1 名 为 初 筛 阳性 待 确诊 病例 的 密切 接触 者 。 目前 均 已 送 至 定点 医疗 
自治区 新型冠状病毒 感染 的 肺炎 防控 工作 领导 小组 指挥部 疫情 防控 组 综合 协调组 副 组长 、 自治区 卫生 健康 委 应急 办 副 主任 吴兴 华 ,  自治区 新型冠状病毒 感染 的 肺炎 防控 工作 领导 小组 
中 日 友好 医院 呼吸与 危 重症 医 学科 一部 主任 、 著名 呼吸 病 学 专家 林 江涛 教授 ,  曾任 2003 年 SARS 国家 专家组 成员 ,  主持 完成 了 世界 上 第一 个 SARS 灭 活疫苗 和 人 禽流感 H5N1 全 病毒 灭 活 
可疑 暴露 者 是 指 暴露 于 新型冠状病毒 检测 阳性 的 野生 动物 、 物品 和 环境 ,  且 暴露 时 未 采取 有效 防护 的 加工 、 售卖 、 搬运 、 配送 或 管理 等 人员 。 发病 前 两 周 内 有 武汉市 旅行 史 或 
在 备 餐 和 聚餐 过程 中 ,  人群 相互之间 都 是 密切 接触 者 ,  咳嗽 、 打喷嚏 产生 的 飞 沫 ,  可 直接 传播 给 整个 聚会 人群 ,  极 易 造成 疾病 传播 ,  因此 ,  为了 防止 新型冠状病毒 传播 ,  请 大家 尽量 不 
中新 社 首 尔 1 月 26 日 电                       韩国 疾病 管理 本部 26 日 称 ,  又 新增 一 例 新型冠状病毒 感染 的 肺炎 确诊 病例 ,  目前 累计 确诊 3 例 。  韩国 疾病 管理 本部 通报 说 ,  一 名 50 多 岁 
中国 疾病 预防 控制 中心 1 月 26 日 在 北京 召开 工作 介绍会 ,  介绍 新型 肺炎 疫情 发生 以来 该 中心 对 新型冠状病毒 的 系列 研究 。 李亚南 摄 中新网 北京 1 月 26 日 电 ( 记者 李亚南 ) 中国 疾病 
卫生 健康 委员会 发布 消息 ,  2020 年 1 月 21 日 16 时 54 分 由 阳泉 北站 至 阳泉 站 车 牌号 为 晋 C06600D 的 大巴车 上 ,  发现 1 名 由 武汉 返回 阳泉 人员 赵某  现已 确诊 为 新型冠状病毒 感染 的 
25 日 下午 ,  自治区 召开 全区 新型冠状病毒 感染 的 肺炎 疫情 防控 工作 视频 会议 ,  进一步 学习 贯彻 习近平 总书记 重要 指示 精神 ,  分析 研 判 疫情 形势 ,  就 防控 工作 进行 再 安排 、 再 部署 。 自治区 
记者 从 省 医 保 局 获悉 ,  省 医疗 保障 基金 中心 已 做好 医 保 信息 系统 维护 ,  确保 新型冠状病毒 感染 的 肺炎 确诊 患者 医 保费 用 及时 结算 。  据 了解 ,  我省 已 在 医 保 信息 系统 内 临时 增加 新型 
作为 全省 传染病 定点 收治 医院 ,  省 第四 人民 医院 积极 开展 人员 培训 、 处置 演练 ,  加强 物资 储备 等 工作 ,  为 新型冠状病毒 感染 的 肺炎 疫情 防控 工作 做好 各项 准备 。 医务 人员 高度 警惕 ,  加强 
“ 四个 意识 ” ,  坚决 贯彻 落 实习 近 平 总书记 重要 指示 批示 精神 和 李克强 总理 重要 批示 要求 ,  按照 党中央 、 国务院 近 段 时期 以来 关于 新型冠状病毒 感染 的 肺炎 疫情 防控 工作 的 系列 部署 ,  
人民网 南通 1 月 26 日 电                 25 日 晚间 ,  南通市 新型冠状病毒 感染 的 肺炎 疫情 防控 指挥部 发布 《 关于 紧急 扩散 寻找 相关 乘客 通知 》 ,  称 在 排查 中 ,  发现 一 名 疑似 新型冠状病毒 
( 记者  杨永芹  崔曜 重庆 日报 记者 1 月 25 日 获悉 ,  为 切实 切断 新型冠状病毒 传染源 进入 我市 ,  全市 火车站 、 高速公路 和 机场 等 交通 运输 领域 已 采取 多项 举措 全力 落实 疫情 防控 
( 记者  杨帆 张 珺 ) 1 月 25 日 晚 ,  市委 召开 常委会 扩大 会议 暨 市 新型冠状病毒 感染 的 肺炎 疫情 防控 工作 领导 小组会 议 ,  第一 时间 传达 学习 贯彻 习近平 总书记 在 中央 政治 局 常务委员 会 
市中心 医院 、 市 第三 医院 、 市 金银 潭 医院 、 市 肺科 医院 ) 、 2 家 专业 机构 ( 中科院 武汉 病毒 所 、 深圳 华大 基因 科技 有限公司 ) 开展 新型 肺炎 病原 学 检测 ,  病毒 核酸 日 检 测量 预计 可 达 
近日 ,  各地 积极 采取 多种 措施 ,  加强 对 新型冠状病毒 感染 的 肺炎 疫情 防控 ,  同时 做好 公共 服务 和 各项 保障 。 近日 ,  各地 积极 采取 多种 措施 ,  加强 对 新型冠状病毒 感染 的 肺炎 疫情 防控 ,  同 
国务院 新闻 办公 室 定于 2020 年 1 月 26 日 ( 星期日 ) 下午 3 时 举行 新闻 发布会 ,  国家 卫生 健康 委员会 主任 、 党组 书记 马晓伟 ,  副 主任 李斌等 介绍 新型冠状病毒 感染 的 肺炎 疫情 联防 联控 工 
人民网 北京 1 月 25 日 电 ( 记者 孝 金波 1 月 25 日上 午 9 时 ,  应急 管理部 召开 视频 调度 会 ,  再次 部署 全力 做好 新型冠状病毒 感染 的 肺炎 疫情 防控 工作 。 应急 管理部 党组 书记 黄明 主持 会议 
从 环球网 看到 中国 民族 医药学 会 国际 交流 与 合作 分会 组织 的 《 抗击 新型冠状病毒 疫情 ,  中医 义不容辞 》 报道 后 ,  我 认为 刘景源 教授 提出 的 尽快 搭建 中医 治疗 平台 的 提法 非常 中肯 
截至 1 月 24 日 24 时 ,  全 国共 确诊 新型冠状病毒 肺炎 1287 例 ,  死亡 41 例 。 疫情 是否 会 蔓延 、 病例 是否 会 继续 大规模 增加 ,  成为 公众 最为 关心 的 问题 。  钟 南山 表示 ,  到 目前 为止 ,  疫情 
新华社 北京 1 月 25 日 电  综合 新华社 驻 外 记者 报道 : 多 国 卫生 部门 近日 发布 消息 称 ,  境内 发现 新增 新型冠状病毒 感染 病例 。  澳大利亚 确诊 首例 新型冠状病毒 病例 。 维多利亚 州 卫生部 
咳嗽 打喷嚏 时 用纸 巾 、 手绢 或 臂 肘 等 遮掩 口 鼻 ,  不随 地 吐 痰 。    关于 新型冠状病毒 感染 的 肺炎 ,  想 知道 的 看 过来 ( 一 )    关于 新型冠状病毒 
1 月 23 日 ,  新疆 广播 电视 台 记者 从 自治区 卫生 健康 委员会 了解 到 ,  我区 首次 确认 2 例 输入 性 新型冠状病毒 感染 的 肺炎 确诊 病例 ,  自治区 卫生 健康 委员会 等 部门 迅速 行动 ,  采取 有力 
截至 1 月 24 日 24 时 ,  卫生 健康 委 收到 29 个 省 ( 区 、 市 ) 累计 报告 新型冠状病毒 感染 的 肺炎 确诊 病例 1287 例 ,  其中 重症 237 例 ,  死亡 41 例 ( 湖北省 39 例 、 河北省 1 例 、 黑龙江 1 例 ) 。 
1 月 24 日 ,  农历 大年三十 ,  中新 社 记者 来到 定点 收治 新型冠状病毒 感染 的 肺炎 患者 的 医院 — — 成都市 公共卫生 临床 医疗 中心 进行 探访 。 经过 层层 消毒 后 ,  身 穿 全套 防护 装备 的 记者 
2020 年 1 月 16 日 ,  湖北省 中西医 结合 医院 耳 鼻 喉 科 医生 梁武东 疑似 感染 新型冠状病毒 肺炎 ,  18 日 ,  其 转 到 金银 潭 医院 就诊 ,  于 1 月 25 日 早上 7 时 许不幸 去世 ,  享年 62 岁 。  
国家卫健委 : 国内 新型冠状病毒 感染 的 肺炎 确诊 病例 1287 例  24 日新 增 444 例  - - - 记者 从 国家卫健委 获悉 ,  1 月 24 日 0- 24 时 ,  29 个 省 ( 区 、 市 ) 报告 新增 确诊 病例 444 例 ,  新增 
为 切实 做好 我省 新型冠状病毒 感染 的 肺炎 疫情 防控 工作 ,  有效 防止 疫情 传播 ,  维护 广大 人民 群众 身体 健康 和 生命 安全 ,  根据 《 中华 人民 共和国 传染病 防治法 》 等 有关 法律 法规 规定 ,  
1 月 24 日 ,  云南省 报告 新型冠状病毒 感染 的 肺炎 新增 确诊 病例 3 例 ,  截至 目前 确诊 5 例 。 为了 加深 市民 对 新型冠状病毒 的 了解 ,  解答 人们 对 新型冠状病毒 的 困惑 ,  科学 防控 ,  安全 过节 ,  
为 增进 国内外 对 中国 政府 抗击 新型冠状病毒 感染肺炎 及 中医药 所 发挥 作用 情况 的 了解 ,  彰显 中国 政府 责任 及 中医药 责任 ,  经 中国 民族 医药学 会 国际 交流 与 合作 分会 组织 协调 ,  对 国家 中 
本报 讯            遏制 新型冠状病毒 肺炎 疫情 蔓延 ,  能 快速 检测 病毒 的 试剂 很 重要 ,  但 在 目前 市场 上 ,  这 一块 面临 巨大 缺口 。 昨天 上午 10 点 ,  最新 研发 的 2019 新型冠状病毒 核酸 
新华社 北京 1 月 24 日 电  中共中央 政治局 委员 、 国务院 副 总理 孙春兰 20 日 、 23 日 、 24 日 连续 召开 国务院 应对 新型冠状病毒 感染 的 肺炎 疫情 联防 联控 工作 机制 会议 ,  深入 贯彻 习近平 总 
江苏 累计 报告 新型冠状病毒 肺炎 确诊 病例 9 例  无 重症 病例  人民网 南京 1 月 24 日 电  ( 顾姝姝 ) 24 日上 午 ,  江苏省 卫健委 最新 通报 ,  1 月 23 日 18- 24 时 ,  江苏省 报告 新型冠状病毒 感染 
新型冠状病毒 感染 的 肺炎 疫情 已经 来 袭 ,  目前 我省 已 发现 2 例 输入 性病 例 。 依照 《 中华 人民 共和国 传染病 防治法 》 ,  为 充分 发挥 全社 会 联防 联控 的 作用 ,  共 筑 抗击 疫情 新 长城 ,  防止 
新型冠状病毒 肺炎 知识 大全 来源 : 中新网 责任 编辑 : 宋丽丽  2020- 01- 24 13: 040 中 国军 网 微 信 公众 号  解放军报 客户 端  国防 在线 客户 端  解放军报 微 博 公众 号  解放军报 
武汉 大学 人民 医院 研究组 1 月 24 日 发布 《 高度 重视 非 呼吸系统 的 首发 症状 — — 新型冠状病 毒性 肺炎 ( 2019- nCOV) 患者 的 识别 与 防护 》 ,  提醒 医护 人员 及 公众 ,  高度 警惕 以 非 呼吸 
人民网 乌鲁木齐 1 月 24 日 电 自 武汉 新型冠状病毒 感染 的 肺炎 疫情 发生 以来 ,  截至 1 月 24 日 0 时 ,  新疆 报告 新型冠状病毒 感染 的 肺炎 新增 确诊 病例 2 例 ,  新增 重症 病例 0 例 ,  新增 死亡 病例 
23 日 下午 ,  自治区 召开 党委 常委 ( 扩大 ) 会议 和 全区 视频 会议 ,  再次 传达 学 习习 近 平 总书记 对 新型冠状病毒 感染 的 肺炎 疫情 作出 的 重要 指示 精神 ,  进一步 安排 部署 全区 疫情 防控 工作 。 自 
远离 新型冠状病毒 ,  要 学会 科学 防护 。 普通 面纱 口罩 ,  可以 阻挡 30% 的 细菌 ,  无法 预防 感染 。 医用 外科 口罩 ,  可以 阻挡 70% 的 细菌 ,  如果 不 与 病人 接触 可以 佩戴 。 医用 防护 口罩 ,  也就是 
近期 ,  湖北省 武汉市 等 多 个 地区 发生 新型冠状病毒 感染 的 肺炎 疫情 。 据 国家卫健委 统计 ,  截至 1 月 22 日 24 时 ,  收到 国内 25 个 省 ( 区 、 市 ) 累计 报告 新型冠状病毒 感染 的 肺炎 确诊 
省委 书记 刘赐贵 1 月 23 日 上午 在 三亚 检查 新型冠状病毒 感染 的 肺炎 疫情 防控 工作 并 召开 专题会 议 ,  研究 部署 具体 防控 意见 ,  强调 要 坚决 贯彻 落 实习 近 平 总书记 对 新型冠状病毒 感染 的 肺炎 
又 一针 对 新型冠状病毒 的 研究 结果 出 炉 了 ,  将 该 病毒 的 来源 再次 指向 蝙蝠 。  中国 青年报 客户 端 北京 1 月 24 日 电 ( 中青 报 · 中青 网 记者  邱晨辉 ) 又 一针 对 新型冠状病毒 的 研究 
23 日上 午 ,  省政府 紧急 召开 全省 新型冠状病毒 感染 的 肺炎 疫情 防控 工作 视频 会议 ,  省长 、 省 新型冠状病毒 感染 的 肺炎 疫情 防控 工作 领导 小组 组长 袁家 军 出席 会议 并 讲话 。 成岳冲 主持 。 
人民网 重庆 1 月 24 日 电 ( 陈琦 1 月 24 日 ,  记者 从 重庆 市 卫生 健康 委 获悉 ,  1 月 23 日 0— 24 时 ,  重庆市 报告 新型冠状病毒 感染 的 肺炎 新增 确诊 病例 18 例 ,  新增 重症 3 例 ; 新增 危重 1 例 
针对 近期 湖北省 武汉市 等 多 个 地区 发生 新型冠状病毒 感染 的 肺炎 疫情 ,  重庆市 市场 监管 局 1 月 22 日 晚上 下发 紧急 通知 ,  采取 八 项 措施 做好 疫情 联防 联控 工作 。 
23 日上 午 ,  黑龙江省 卫健委 举行 新型 肺炎 疫情 新闻 通报会 。 记者 了解 到 ,  目前 ,  我省 共有 2 例 新型冠状病毒 感染 的 肺炎 确诊 病例 。 首例 输入 性 新型冠状病毒 感染 的 肺炎 确诊 患者 病情 
1 月 23 日 ,  记者 从 省 卫生 健康 委员会 获悉 : 为 充分 发挥 中医药 在 应对 新型冠状病毒 感染 的 肺炎 中 的 作用 ,  积极 开展 中医药 防治 呼吸道 传染病 有关 工作 ,  省 卫健委 组织 中医药 救治 专家 
远离 新型冠状病毒 ,  要 学会 科学 防护 。 口罩 如何 选 ? 什么 是 洗手 的 正确 方式 ? 打喷嚏 该 怎么 遮挡 ? 为了 家人 和 朋友 ,  让 我们 科学 防护 ,  从 自己 做 起 。 
新型冠状病毒 感染 的 肺炎 已 出现 无 武汉 旅行 史 确诊 病例  - - - 根据 国家 卫生 健康 委员会 23 日 发布 的 《 新型冠状病毒 感染 的 肺炎 诊疗 方案 ( 试行 第三 版 ) 》 ,  截至 目前 搜集 到 的 病例 
新型冠状病毒 感染肺炎 病例 ,  各地 在 不断 增多 。  超级 传播者 是否 会 出现 ?  网 传 的 囤 板蓝根 、 熏 醋 等 预防 措施 是否 有用 ? 儿童 是否 真的 不易 感 ?  发热 后 如何 进行 新型冠状病毒 
为 切实 强化 新型冠状病毒 感染 的 肺炎 相关 防控 工作 ,  湖北省 委 办公 厅 、 省政府 办公厅 22 日 发出 通知 ,  湖北 成立 由 省委 书记 、 省长 任 指挥长 的 湖北省 新型冠状病毒 感染 的 肺炎 疫情 防控 
人民网 北京 1 月 23 日 电 截至 1 月 23 日 18 时 左右 ,  国内 新型冠状病毒 感染 的 肺炎 确诊 病例 累计 达到 620 例 。 疫情 牵动 人心 ,  也 因此 爆发 大量 谣言 。 人民网 “ 求真 ” 栏目 在 推出 《 这些 
人民网 北京 1 月 23 日 电 据 国家卫健委 官方 网站 消息 ,  1 月 23 日 ,  为 进一步 指导 全国 科学 规范 做好 新型冠状病毒 感染 的 肺炎 病例 诊断 和 医疗 救治 工作 ,  国家卫健委 组织 专家 对 诊疗 方案 
人民网 北京 1 月 23 日 电 ( 记者 鲍聪颖 ) 据 国家卫健委 网站 消息 ,  国家 卫生 健康 委 办公 厅 、 国家 中医药 管理局 办公室 22 日 发布 关于 印发 新型冠状病毒 感染 的 肺炎 诊疗 方案 ( 试行 第三 版 
人民网 哈尔滨 1 月 23 日 电 ( 杨雪楠 ) 1 月 23 日 ,  黑龙江省 卫健委 通报 该省 新型冠状病毒 感染 的 肺炎 疫情 情况 。 新型冠状病毒 感染 的 肺炎 是 一 种 急性 感染性 肺炎 ,  其 病原体 是 一 种 未 
人民网 重庆 1 月 23 日 电 ( 陈琦 据 重庆市 卫生 健康 委 官 网 消息 ,  2020 年 1 月 22 日 12— 24 时 ,  重庆市 报告 新型冠状病毒 感染 的 肺炎 新增 确诊 病例 3 例 。 新增 重症 病例 1 例 。 其中 : 涪陵 
如何 预防 新型冠状病毒 感染 ? 这 几 点 你 应该 知道  - - - 山东 中医药 大学 附属 医院 副 院长 、 肺病 科 副 主任 贾新华 为 大家 讲解 新型冠状病毒 的 传播 途径 、 临床 表现 以及 如何 预防 ? 
为 做好 全国 新型冠状病毒 感染 的 肺炎 防控 工作 ,  切实 维护 人民 群众 身体 健康 和 生命 安全 ,  根据 疫情 形势 和 研究 进展 ,  特制 定本 方案 。 各级 各类 医疗 机构 负责 病例 的 发现 与 报告 、 隔离 、 
1 月 22 日 ,  在 瑞士 日内瓦 世界卫生组织 总部 ,  世卫组织 突发 事件 委员会 在 有关 中国 新型冠状病毒 疫情 的 紧急 会议 后 召开 新闻 发布会 。 新华社 记者 刘曲 摄  世卫组织 当天 召开 紧急 委 
新闻  [ 新闻 夜班车 - 石家庄 ] 新型冠状病毒  要 做好 预防 ! 简介 新闻 栏目 推荐  首页 | 全站 地图  中央 广播 电视 总台 央 视网 版权 所有 
新闻  [ 新闻 夜班车 - 石家庄 ] 新型冠状病毒  要 做好 预防 ! 简介 新闻 栏目 推荐  首页 | 全站 地图  中央 广播 电视 总台 央 视网 版权 所有 
而 引起 目前 肺炎 疫情 、 最 早 在 武汉 发现 、 被 命名 为 2019- nCoV 的 新型冠状病毒 可能 来自 蛇 。  继 钟 南山 和 高福两 位 院士 表示 武汉 肺炎 病毒 来自 野生 动物 后 ,  1 月 22 日 ,  中国 学者 最新 
“ 新型冠状病毒 ” 手册 之 预防 篇  编辑 :  陈伸 设计 :  张桢  2020 年 01 月 23 日  10: 33: 06 来源 :  新华网  “ 新型冠状病毒 ” 手册 之 预防 篇  2020- 01- 23 万家 团圆 时 ,  
湖北省 副 省长 曹广晶 8 日 在 湖北 新型冠状病毒 感染 的 肺炎 疫情 防控 工作 例行 新闻 发布会 上 透露 ,  湖北省 主要 的 防护 品 生产 企业 复工 率 已 达 100% ,  防护 服 日产量 稳定 在 3 万 件 以上 。  
体温 检测  列车 消毒  联防 联控 — — 多 地 全力 防控 新型冠状病毒 感染肺炎 疫情  - - - 为 坚决 遏制 新型冠状病毒 感染 的 肺炎 疫情 蔓延 势头 ,  在 春运 高峰 之际 ,  湖北 、 北京 、 上海 、 海南 
1 月 22 日 ,  国家 卫生 健康 委 确认 河北省 首例 新型冠状病毒 感染 的 肺炎 确诊 病例 。  患者 李某  男 ,  72 岁 ,  武汉市 人 。 1 月 18 日 来 石家庄 探亲 ,  19 日 因 发热 、 咳嗽 入院 隔离 治疗 。 
昆明市 首例 输入 性 新型冠状病毒 感染 的 肺炎 确诊 后 ,  该 患者 目前 的 状况 如何 ? 与 患者 密切 接触 群体 有 多少 ? 这些 人有 无 感染 … … 22 日 ,  云南省 疾病 预防 控制 中心 副 主任 赵世文 与 云南 
根据 当前 疫情 形势 和 研究 进展 ,  国家卫健 组织 制定 了 新型冠状病毒 感染 的 肺炎 病例 监测 方案 、 流行病 学 调查 方案 、 可疑 暴露 者 和 密切 接触 者 管理 方案 以及 实验室 检测 技术 指南 ,  提出 加 
22 日上 午 ,  该院 感染 科 主任 宁琴 、 呼吸 科 主任 赵建平 、 急诊科 ICU 主任 李树 生 对 《 指南 》 进行 了解 读 。 据 宁琴 介绍 ,  从 临床 表现 来看 ,  新型冠状病毒 肺炎 起病 以 发热 为主 要 表现 ,  可 
截至 1 月 22 日 24 时 ,  国家卫健委 收到 国内 25 个 省 ( 区 、 市 ) 累计 报告 新型冠状病毒 感染 的 肺炎 确诊 病例 571 例 ,  其中 重症 95 例 ,  死亡 17 例 ( 均 来自 湖北省 ) ; 13 个 省 ( 区 、 市 ) 累计 
1 月 22 日 ,  武汉 同 济 医院 专家组 举行 《 新型冠状病毒 肺炎 诊疗 快速 指南 》 说明 会 。  财政部 与 医 保 局 联合 印发 通知 ,  要求 各地 医 保 及 财政 部门 要 确保 确诊 新型冠状病毒 感染肺炎 患者 
人民网 北京 1 月 23 日 电  据 国家卫健委 网站 消息 ,  截至 1 月 22 日 24 时 ,  国家卫健委 收到 国内 25 个 省 ( 区 、 市 ) 累计 报告 新型冠状病毒 感染 的 肺炎 确诊 病例 571 例 ,  其中 重症 95 例 ,  
新型冠状病毒 突然 来 袭 ,  尚无 特效药 可以 治疗 ,  如何 正确 做好 个人 防护 ,  引起 社会 的 普遍 关注 。  近日 ,  在商 场 、 地铁 、 公交车 、 高铁等 公共场 合 ,  戴口罩 的 人 明显 增多 。 “ 近 三天 
新华社 武汉 1 月 22 日 电  中共中央 政治局 委员 、 国务院 副 总理 孙春兰 22 日 在 湖北省 武汉市 检查 指导 新型冠状病毒 感染 的 肺炎 疫情 防控 工作 ,  慰问 一线 防控 人员 。 她 强调 ,  要 深入 贯彻 习 
人民网 长沙 1 月 22 日 电 ( 记者 林洛頫 ) 记者 从 湖南省 卫健委 获悉 ,  1 月 22 日 ,  湖南省 新增 3 例 新型冠状病毒 感染 的 肺炎 确诊 病例 ,  患者 均 为 怀化市 鹤 城区 人 。 患者 杨某某 ,  女 ,  35 岁 
市委 市政府 成立 新型冠状病毒 感染肺炎 疫情 防控 工作 领导 小组 ,  下设 医疗 保障 、 交通 保障 、 商品 供应 、 重大 活动 服务 保障 、 舆情 应对 、 社会 稳定 、 高校 工作 等 七个 小组 。 全市 迅速 
华中 科技 大学 同 济 医学院 附属 同 济 医院 ( 以下 简称 “ 同 济 医院 ” ) 22 日 发布 该院 专家组 制定 的 《 新型冠状病毒 肺炎 诊疗 快速 指南 》 ,  就 新型冠状病毒 感染 的 肺炎 症状 、 检测 方法 、 
澳门 特区 政府 新型冠状病毒 感染 应变 协调 中心 22 日 举行 新闻 发布会 ,  公布 澳门 确诊 首例 新型冠状病毒 感染 的 肺炎 病例 。 患者 为 一 名来 自 武汉 旅客 ,  其 同行 的 两 名 朋友 ( 紧密 接触 者 ) 正 
近日 ,  全国 多 地 分别 通报 新型冠状病毒 感染 的 肺炎 病例 情况 。 临近 春节 ,  春运 大潮 中 人员 高度 流动 ,  个人 如何 自我 防护 ? 
新华网 北京 1 月 22 日 电  21 日 ,  教育部 发出 通知 要求 教育 系统 做好 新型冠状病毒 感染 的 肺炎 疫情 防控 工作 。 通知 强调 ,  各地 和 学校 要 通过 多种 形式 开展 宣传 教育 ,  做好 留校 学生 防控 
据 江苏省 卫生 健康 委员会 官方 微 博 消息 ,  江苏省 公布 新型冠状病毒 感染 的 肺炎 定点 收治 医院 名单 。 具体 如下 : 来源 : 江苏省 卫生 健康 委员会 官方 微 博 
国家 卫生 健康 委员会 副 主任 李斌 2 日 在 国新办 举行 的 新闻 发布会 上 说 ,  截至 1 月 21 日 24 时 ,  国家卫健委 收到 国内 13 个 省 ( 区 、 市 ) 累计 报告 新型冠状病毒 感染 的 肺炎 确诊 病例 440
2020 年 1 月 21 日 12 时至 1 月 22 日 12 时 ,  浙江省 新增 新型冠状病毒 感染 的 肺炎 确诊 病例 5 例 ,  其中 宁波 3 例 、 温州 2 例 。  截至 2020 年 1 月 22 日 12 时 ,  浙江省 累计 报告 新型冠状病毒 
人民网 北京 1 月 22 日 电 近期 ,  湖北省 武汉市 等 多 个 地区 发生 新型冠状病毒 感染 的 肺炎 疫情 。 截至 1 月 21 日 24 时 ,  国家卫健委 收到 国内 13 省 ( 区 、 市 ) ,  累计 报告 新型冠状病毒 感染 
1 月 20 日 ,  国家 卫生 健康 委 发布 1 号 公告 将 新型冠状病毒 感染 的 肺炎 纳入 《 中华 人民 共和国 传染病 防治法 》 规定 的 乙类 传染病 。 
新型冠状病毒 肺炎 究竟 有 什么 症状 ,  如何 检测 ,  如何 确认 ,  如何 治疗 ,  怎样 做好 个人 防护 ,  出院 后 需要 注意 什么 ? 同 济 医院 专家组 为 您 解答 。 
钟 南山 称 ,  如果 出现 “ 超级 传播者 ” ,  需要 进行 更 严格 的 隔离 以及 特殊 医疗 的 处理 和 照顾 ,  避免 疫情 扩大 。 钟 南山 表示 ,  目前 新型冠状病毒 感染肺炎 疫情 形势 变化 很快 ,  他 提醒 相关 
将 国家 卫生 健康 委 《 新型冠状病毒 感染 的 肺炎 诊疗 方案 》 覆盖 的 药品 和 医疗 服务 项目 ,  全部 临时 纳入 医 保 基金 支付 范围 。 
抗击 新型冠状病毒 肺炎 ,  钟 南山 院士 也 是 拼 了 ,  先是 去 了 武汉 ,  昨天 进 京 开会 ,  今天 下午 又 马不停蹄 回到 广东 ,  参加 广东省 政府 新闻 发布会 。 会上 ,  钟 南山 表示 ,  对 感染者 进行 前端 
2020- 01- 22 来 了 ! 新型 肺炎 疫情 最新 事实  2020- 01- 22 “ 新型冠状病毒 ” 手册 之 了解 篇  
在 “ 不明 原因 的 病毒性 肺炎 ” 病原体 初步 判定 为 新型冠状病毒 之后 ,  国家 、 省市 专家组 立即 对 不明 原因 的 病毒性 肺炎 诊疗 、 监测 等 方案 进行 了 修订 完善 。 一方面 ,  市面 口罩 、 
新型冠状病毒 感染 的 肺炎 健康 科普 小 知识 自 2019 年 12 月 以来 ,  湖北省 武汉市 发现 多 起 不明 原因 的 病毒性 肺炎 病例 。 国家卫健委 立即 派出 国家 工作组 和 专家组 赶赴 武汉 ,  按照 属地 
记者 从 省 卫生 健康 委 获悉 ,  根据 全国 疫情 防控 工作 安排 ,  全省 各级 卫生 健康 行政部门 把 新型冠状病毒 感染 的 肺炎 防控 工作 作为 当前 卫生 健康 领域 的 头等 大事 来 抓 ,  明确 职责 分工 ,  制定 
应急 防控 药物 工程 技术 研究 中心 研究员 钟武 、 中科院 分子 植物 科学 卓越 创新 中心 研究员 李轩 合作 ,  在 《 中国科 学 : 生命 科学 》 在线 发文 ,  揭示 了 武汉 新型冠状病毒 的 进化 来源 和 传染 人 
人民网 武汉 1 月 22 日 电 ( 周雯 ) 1 月 22 日 凌晨 ,  湖北省 人民政府 发布 关于 加强 新型冠状病毒 感染 的 肺炎 防控 工作 的 通告 称 ,  根据 《 中华 人民 共和国 传染病 防治法 》 等 有关 法律 法规 的 
北京市 卫生 健康 委员会 官方 微 博 今日 通报 ,  北京市 新增 5 例 新型冠状病毒 感染 的 肺炎 病例 。 截至 1 月 21 日 18 时 ,  北京市 共 确诊 10 例 新型冠状病毒 感染 的 肺炎 病例 ,  其中 西城区 1 例 、 
截至 1 月 22 日 7 时 ,  关于 新型冠状病毒 感染 的 肺炎 信息 汇总 如下 。 北京 确诊 病例 10 例  北京市 确诊 10 例 新型冠状病毒 感染 的 肺炎 病例 ,  其中 西城区 1 例 、 海淀区 2 例 、 丰台区 1 例 、 
1.  什么 是 新型冠状病毒 肺炎 ?  感染性 肺炎 是 指 肺部 的 炎症 主要 由不 同种 病原 微生物 感染 导致 的 。 感染性 肺炎 的 病原体 可 根据 病原 微生物 种类 分为 ,  细菌 、 病毒 、 真菌 、 支原 
本报 北京 1 月 21 日 电                   武汉 新型冠状病毒 感染 的 肺炎 病例 仍 在 蔓延 。 今天 ,  中国科 学家 发表 的 一 篇 最新 论文 ,  首次 揭示 新型冠状病毒 进化 来源 ,  以 
人民网 沈阳 1 月 21 日 电 ( 孝 媛 ) 1 月 21 日 下午 ,  辽宁省 政府 召开 全省 新型冠状病毒 感染 的 肺炎 疫情 防控 工作 电视电话 会议 。 辽宁 省委 书记 、 省人大 常委会 主任 陈求发 批示 要求 全省 各 
除 按 要求 首例 病例 需 国家 卫生 健康 委 确认 外 ,  按照 《 新型冠状病毒 感染 的 肺炎 诊疗 方案 》 ( 试行 第二 版 ) ,  经 市 疾控中心 实验室 检测 ,  市 诊断 专家组 评估 确认 新型冠状病毒 感染 的 肺 
新闻  [ 湖北 新闻 ] 习近平 对 新型冠状病毒 感染 的 肺炎 疫情 作出 重要 指示  强调 要 把 人民 群众 生命 安全 和 身体 健康 放在 第一 位  坚决 遏制 疫情 蔓延 势头  简介  新闻 栏目 推荐  
中国 日报 网 1 月 21 日 电 ( 记者  王晓东 ) 针对 武汉 等 地 暴发 的 新型冠状病毒 ( 2019- nCoV) 肺炎 疫情 ,  世界卫生组织 驻华 办公室 今天 表示 ,  现有 情况 显示 此 病毒 至少 有 一定 程度 的 人传 
问 : 据 报道 ,  世界卫生组织  ( WHO)  宣布 将就 新型冠状病毒 肺炎 疫情 召开 会议 ,  中方 是否 会派 代表 参加 ? 将 派 谁 出席 ?  答 : 新型冠状病毒 感染 的 肺炎 疫情 发生 后 ,  中国 政府 高度 重视 ,  对 
春节 临近 ,  多 地 爆出 新型冠状病毒 肺炎 病例 ,  引发 国人 关注 。 20 日 ,  中国 工程院 院士 钟 南山 表示 ,  新型冠状病毒 肺炎 存在 人传人 现象 ,  需要 提高 警惕 ,  口罩 需求 也 因此 大增 。 
2019 年 12 月 以来 ,  湖北省 武汉市 发现 多 起 新型冠状病毒 肺炎 病例 。 如何 防控 新型冠状病毒 ?  1 月 12 日 ,  世界卫生组织 ( WHO) 发布 了 针对 疑似 新型冠状病毒 感染 造成 的 严重 急性 呼吸道 
新型冠状病毒 是 以前 从未 在 人体 中 发现 的 冠状 病毒 新 毒 株 。   世界卫生组织 将 本次 发现 的 新型冠状病毒 命名 为 “ 201
关于 新型冠状病毒 感染 的 肺炎 ,  想 知道 的 看 过来  来源 : 中国 疾控中心 网站 2020- 01- 21 14: 46 关于 新型冠状病毒 感染 的 肺炎 ,  想 知道 的 看 过来  
针对 湖北 武汉 等 多 地 报告 的 新型冠状病毒 感染 的 肺炎 病例 ,  国家 卫生 健康 委员会 日前 回应 说 ,  当前 疫情 仍 可防 可控 。 
应对 新型冠状病毒 ,  我们 该 怎么 预防 ?          避免 在 未 加 防护 情况 下 与 病人 密切 接触 ,  避免 触摸 其 眼 、 口 、 鼻 。 
根据 武汉市 卫健委 发布 消息 ,  2020 年 1 月 18 日 - 19 日 ,  武汉市 新增 新型冠状病毒 肺炎 确诊 患者 136 例 ,  死亡 1 例 ; 北京 深圳 共 新增 确诊 患者 3 例 。 冠状 病毒 是 一大 类 病毒 ,  感染 病毒 的 
新型冠状病毒 感染 的 肺炎 临床 表现 有 哪些 ?  患者 主要 临床 表现 为 发热 、 乏力 ,  呼吸道 症状 以 干咳 为主 ,  并 逐渐 出现 呼吸 困难 ,  严重者 表现 为 急性 呼吸 窘迫 综合征 、 
20 日 ,  武汉市 成立 新型冠状病毒 感染 的 肺炎 疫情 防控 指挥部 。 尽量 减少 或 取消 一切 不必 要 的 大型 公众 集会 ,  协调 各方 资源 加强 物资 储备 和 供应 ,  确保 疫情 “ 早 发现 、 早报 告 、 早 隔离 
除 本次 发现 的 新型冠状病毒 ( 世界卫生组织 已 将 其 命名 为 “ 2019- nCoV,  即 2019 新型冠状病毒 ” ) 外 ,  已知 感染 人 的 冠状 病毒 还有 6 种 。 其中 4 种 在 人群 中 较为 常见 ,  致病 性 较 低 
截至 1 月 20 日 18 时 ,  境内 累计 报告 新型冠状病毒 感染 的 肺炎 病例 224 例 ,  其中 确诊 病例 217 例 ( 武汉市 198 例 ,  北京市 5 例 ,  广东省 14 例 ) ; 疑似 病例 7 例 ( 四川省 2 例 ,  云南省 1 例 ,  上 
1 月 20 日 晚间 ,  针对 “ 新型冠状病毒 感染 的 肺炎 疫情 ” 有关 防控 情况 ,  国家卫健委 高 级别 专家组 组长 钟 南山 院士 接受 了 白 岩松 采访 ,  回应 了 民众 的 关切 。  一  白岩 松 : 新型冠状 
新型冠状病毒 感染肺炎 疫情 : 已 确认 存在 人传人 和 医务 人员 感染 。  截至 20 日 ,  境内 累计 确诊 新型冠状病毒 感染 病例 218 例 。 
新华社 北京 1 月 20 日 电  ( 记者 屈婷 王秉阳 ) 针对 湖北 武汉 等 多 地 报告 的 新型冠状病毒 感染 的 肺炎 病例 ,  国家 卫生 健康 委员会 日前 回应 说 ,  当前 疫情 仍 可防 可控 。  记者 从 中国 疾 
1 月 20 日 下午 ,  就 “ 新型冠状病毒 感染 的 肺炎 疫情 ” 有关 防控 情况 ,  以 国家 呼吸系统 疾病 临床 研究 中心 主任 钟 南山 院士 为 组长 的 国家卫健委 高 级别 专家组 就 公众 关心 的 问题 在 北京 
截至 1 月 20 日 18 时 ,  我国 境内 累计 报告 新型冠状病毒 感染 的 肺炎 病例 224 例 ,  其中 确诊 病例 217 例 ( 武汉市 198 例 ,  北京市 5 例 ,  广东省 14 例 ) ; 疑似 病例 7 例 ( 四川省 2 例 ,  云南省 1
【 解说 】 1 月 20 日 ,  香港 特区 政府 食物 及 卫生局 局长 陈肇始 就 新型冠状病毒 感染 的 肺炎 病例 群 组 个案 的 最新 情况 及 防控 措施 举行 记者会 。 她 表示 ,  特区 政府 将 实施 三 方面 措施 ,  为 
近日 ,  新型冠状病毒 疫情 备受 关注 。 新增 病例 是 如何 发现 和 确诊 的 ? 目前 是 如何 实施 防控 的 ,  疫情 可防 可控 吗 ? 逛 吃重 要 提示 ! 新型冠状病毒 无 “ 国界 ” ,  应 敬畏 自然 “ 边界 ” ! 
国家 、 省市 专家组 结合 临床 表现 、 流行病 学 史和 病原 学 检测 结果 进行 综合 研 判 ,  1 月 18 日新 认定 新型冠状病毒 感染 的 肺炎 确诊 病例 59 例 ,  1 月 19 日新 认定 新型冠状病毒 感染 的 肺炎 
专家 研 判认 为 ,  当前 疫情 仍 可防 可控 。 但 新型冠状病毒 传染 来源 尚未 找到 ,  疫情 传播 途径 尚未 完全 掌握 ,  病毒 变异 仍 需 严密 监控 。 
武汉市 卫健委 刚刚 发布 消息 ,  通报 新型冠状病毒 感染 的 肺炎 最新 情况 : 2020 年 1 月 18 日 0— 24 时 ,  治愈 出院 5 例 ,  新增 病例 59 例 ,  死亡 1 例 ; 1 月 19 日 0— 22 时 ,  治愈 出院 1 例 ,  新增 
近日 ,  武汉市 就 新型冠状病毒 感染 的 肺炎 综合 防控 回答 记者 提问 时 表示 ,  目前 综合 判断 ,  对 此次 疫情 的 初步 印象 是 新型冠状病毒 的 传染 力不 强 ,  不 排除 有限 人传人 的 可能 ,  但 持续 人 
新华社 日内瓦 1 月 16 日 电 ( 记者 刘曲 世界卫生组织 16 日 发表 声明 说 ,  已 收到 日本 确诊 一 例 新型冠状病毒 病例 的 报告 。 这 是 继 泰国 确诊 一 例 新型冠状病毒 病例 后 ,  于 中国 境外 发现 
武汉市 卫生 健康 委员会 官方 网站 截图 网页 截图 武汉市 卫生 健康 委员会 16 日 晚 发布 通报 :  2020 年 1 月 15 日 0— 24 时 ,  该市 无 新增 新型冠状病毒 感染 的 肺炎 病例 ,  治愈 出院 5 例 ,  新增 
武汉市 卫生 健康 委员会 官方 网站 截图 网页 截图 武汉市 卫生 健康 委员会 16 日 晚 发布 通报 :  2020 年 1 月 15 日 0— 24 时 ,  该市 无 新增 新型冠状病毒 感染 的 肺炎 病例 ,  治愈 出院 5 例 ,  新增 
武汉市 卫生 健康 委员会 16 日 在 其 官方 网站 上 通报 新型冠状病毒 感染 的 肺炎 情况 ,  全文 如下 :  武汉市 卫生 健康 委员会 关于 新型冠状病毒 感染 的 肺炎 情况 通报 
由于 流感 季节 来临 ,  加上 农历 新年 旅客 访 港 将 更 频繁 ,  已 要求 各 有关 部门 加强 防控 工作 ,  包括 加强 清洁 港口 卫生 设施 以及 其他 政府 公共 设施 等 ,  以 减低 新型冠状病毒 传入 香港 和 社区 
新华社 北京 2020 年 1 月 14 日 电  综合 新华社 驻 日内瓦 记者 刘曲 驻 曼谷 记者 汪瑾 报道 : 世界卫生组织 13 日 发表 一 份 声明 说 ,  已 收到 在 泰国 确诊 一 名中 国 旅客 感染 新型冠状病毒 的 报告 
人民网 北京 1 月 12 日 电 据 武汉市 卫生 健康 委员会 网站 消息 ,  2020 年 1 月 11 日 0— 24 时 ,  武汉市 无 新增 新型冠状病毒 感染 的 肺炎 病例 ,  治愈 出院 4 例 ,  无 新增 死亡 病例 报告 。 截止 目前 
委员会 了解 到 ,  武汉 不明 原因 的 病毒性 肺炎 疫情 受到 各界 广泛 关注 ,  为 维护 全球 卫生 安全 ,  中国 将 与 世界 卫生 组织 分享 武汉 不明 原因 的 病毒性 肺炎 病例 中 检测 到 的 新型冠状病毒 基因 
新华社 武汉 1 月 11 日 电 ( 记者 廖 君 、 黎昌政 ) 武汉市 卫生 健康 委 11 日 晨 发布 通报 称 ,  在 “ 不明 原因 的 病毒性 肺炎 ” 病原体 初步 判定 为 新型冠状病毒 之后 ,  武汉 卫健委 组织 对 现有 
生活 不易 ,  健康 最 贵 。 最近 的 一个 热点 话题 — — 新型冠状病毒 ( Coronavirus) ,  搅和 得 生物圈 不得 安宁 。 今年 就 扒 一 扒 蝙蝠 、 果子 狸 、 骆驼 和 新型冠状病毒 的 “ 相爱 相 杀 ” 。 
针对 武汉 不明 原因 的 病毒性 肺炎 疫情 病原 学 鉴定 进展 问题 ,  专家组 认为 ,  本次 不明 原因 的 病毒性 肺炎 病例 的 病原体 初步 判定 为 新型冠状病毒 ; 下 一步 需 结合 病原 学 研究 、 流行病 
针对 武汉 不明 原因 的 病毒性 肺炎 疫情 病原 学 鉴定 进展 问题 ,  专家组 认为 ,  本次 不明 原因 的 病毒性 肺炎 病例 的 病原体 初步 判定 为 新型冠状病毒 ; 下 一步 需 结合 病原 学 研究 、 流行病 
专家组 认为 ,  本次 不明 原因 的 病毒性 肺炎 病例 的 病原体 初步 判定 为 新型冠状病毒 。 徐 建国 : 组织 实验室 采用 基因组 测 序 、 核酸 检测 、 病毒 分离 等 方法 对 病人 的 肺泡 灌 洗液 、 咽 拭 
专家组 认为 ,  本次 不明 原因 的 病毒性 肺炎 病例 的 病原体 初步 判定 为 新型冠状病毒 。  专家 称 系 新型冠状病毒  武汉 不明 原因 的 病毒性 肺炎 疫情 病原 学 鉴定 取得 初步 进展  新华社 
专家组 认为 ,  本次 不明 原因 的 病毒性 肺炎 病例 的 病原体 初步 判定 为 新型冠状病毒 。  一 种 新型冠状病毒 ,  获得 该 病毒 的 全 基因组 序列 ,  经 核酸 检测 方 法共 检出 新型冠状病毒 阳性 
